# Supplementary material for: Multifunctional electrolyte additive for high power lithium metal batteries at ultra-low temperatures
Source: Nat Commun. 2025 Apr 8;16:3344. doi: 10.1038/s41467-025-58627-3 (PMC11978743; doi:10.1038/s41467-025-58627-3)
Supplement: Supplementary file 4 — Supplementary Data 1 and 2 [file 41467_2025_58627_MOESM4_ESM.zip]

Archive with 2 entries (2 files):
- supplementary data 2.cif
- supplementary data 1.cif
