# Supplementary material for: Multifunctional electrolyte additive for high power lithium metal batteries at ultra-low temperatures
Source: Nat Commun. 2025 Apr 8;16:3344. doi: 10.1038/s41467-025-58627-3 (PMC11978743; doi:10.1038/s41467-025-58627-3)
Supplement: Supplementary file 4 — Supplementary Data 1 and 2 [file 41467_2025_58627_MOESM4_ESM.zip › supplementary data 1.cif]

#======================================================================

# CRYSTAL DATA

#----------------------------------------------------------------------

data_VESTA_phase_1


_pd_phase_name                         'CIF file'
_cell_length_a                         17.19660
_cell_length_b                         17.19660
_cell_length_c                         28.59830
_cell_angle_alpha                      90
_cell_angle_beta                       90
_cell_angle_gamma                      90
_symmetry_space_group_name_H-M         'P 1'
_symmetry_Int_Tables_number            1

loop_
_symmetry_equiv_pos_as_xyz
   'x, y, z'

loop_
   _atom_site_label
   _atom_site_occupancy
   _atom_site_fract_x
   _atom_site_fract_y
   _atom_site_fract_z
   _atom_site_adp_type
   _atom_site_B_iso_or_equiv
   _atom_site_type_symbol
   Li1        1.0     0.000000      0.000000      0.060130     Biso  1.000000 Li
   Li2        1.0     0.000000      0.000000      0.180390     Biso  1.000000 Li
   Li3        1.0     0.000000      0.000000      0.300660     Biso  1.000000 Li
   Li4        1.0     0.100000      0.100000      0.000000     Biso  1.000000 Li
   Li5        1.0     0.100000      0.100000      0.120260     Biso  1.000000 Li
   Li6        1.0     0.100000      0.100000      0.240530     Biso  1.000000 Li
   Li7        1.0     0.200000      0.000000      0.060130     Biso  1.000000 Li
   Li8        1.0     0.200000      0.000000      0.180390     Biso  1.000000 Li
   Li9        1.0     0.200000      0.000000      0.300660     Biso  1.000000 Li
   Li10       1.0     0.300000      0.100000      0.000000     Biso  1.000000 Li
   Li11       1.0     0.300000      0.100000      0.120260     Biso  1.000000 Li
   Li12       1.0     0.300000      0.100000      0.240530     Biso  1.000000 Li
   Li13       1.0     0.400000      0.000000      0.060130     Biso  1.000000 Li
   Li14       1.0     0.400000      0.000000      0.180390     Biso  1.000000 Li
   Li15       1.0     0.400000      0.000000      0.300660     Biso  1.000000 Li
   Li16       1.0     0.500000      0.100000      0.000000     Biso  1.000000 Li
   Li17       1.0     0.500000      0.100000      0.120260     Biso  1.000000 Li
   Li18       1.0     0.500000      0.100000      0.240530     Biso  1.000000 Li
   Li19       1.0     0.600000      0.000000      0.060130     Biso  1.000000 Li
   Li20       1.0     0.600000      0.000000      0.180390     Biso  1.000000 Li
   Li21       1.0     0.600000      0.000000      0.300660     Biso  1.000000 Li
   Li22       1.0     0.700000      0.100000      0.000000     Biso  1.000000 Li
   Li23       1.0     0.700000      0.100000      0.120260     Biso  1.000000 Li
   Li24       1.0     0.700000      0.100000      0.240530     Biso  1.000000 Li
   Li25       1.0     0.800000      0.000000      0.060130     Biso  1.000000 Li
   Li26       1.0     0.800000      0.000000      0.180390     Biso  1.000000 Li
   Li27       1.0     0.800000      0.000000      0.300660     Biso  1.000000 Li
   Li28       1.0     0.900000      0.100000      0.000000     Biso  1.000000 Li
   Li29       1.0     0.900000      0.100000      0.120260     Biso  1.000000 Li
   Li30       1.0     0.900000      0.100000      0.240530     Biso  1.000000 Li
   Li31       1.0     0.000000      0.200000      0.060130     Biso  1.000000 Li
   Li32       1.0     0.000000      0.200000      0.180390     Biso  1.000000 Li
   Li33       1.0     0.000000      0.200000      0.300660     Biso  1.000000 Li
   Li34       1.0     0.100000      0.300000      0.000000     Biso  1.000000 Li
   Li35       1.0     0.100000      0.300000      0.120260     Biso  1.000000 Li
   Li36       1.0     0.100000      0.300000      0.240530     Biso  1.000000 Li
   Li37       1.0     0.200000      0.200000      0.060130     Biso  1.000000 Li
   Li38       1.0     0.200000      0.200000      0.180390     Biso  1.000000 Li
   Li39       1.0     0.200000      0.200000      0.300660     Biso  1.000000 Li
   Li40       1.0     0.300000      0.300000      0.000000     Biso  1.000000 Li
   Li41       1.0     0.300000      0.300000      0.120260     Biso  1.000000 Li
   Li42       1.0     0.300000      0.300000      0.240530     Biso  1.000000 Li
   Li43       1.0     0.400000      0.200000      0.060130     Biso  1.000000 Li
   Li44       1.0     0.400000      0.200000      0.180390     Biso  1.000000 Li
   Li45       1.0     0.400000      0.200000      0.300660     Biso  1.000000 Li
   Li46       1.0     0.500000      0.300000      0.000000     Biso  1.000000 Li
   Li47       1.0     0.500000      0.300000      0.120260     Biso  1.000000 Li
   Li48       1.0     0.500000      0.300000      0.240530     Biso  1.000000 Li
   Li49       1.0     0.600000      0.200000      0.060130     Biso  1.000000 Li
   Li50       1.0     0.600000      0.200000      0.180390     Biso  1.000000 Li
   Li51       1.0     0.600000      0.200000      0.300660     Biso  1.000000 Li
   Li52       1.0     0.700000      0.300000      0.000000     Biso  1.000000 Li
   Li53       1.0     0.700000      0.300000      0.120260     Biso  1.000000 Li
   Li54       1.0     0.700000      0.300000      0.240530     Biso  1.000000 Li
   Li55       1.0     0.800000      0.200000      0.060130     Biso  1.000000 Li
   Li56       1.0     0.800000      0.200000      0.180390     Biso  1.000000 Li
   Li57       1.0     0.800000      0.200000      0.300660     Biso  1.000000 Li
   Li58       1.0     0.900000      0.300000      0.000000     Biso  1.000000 Li
   Li59       1.0     0.900000      0.300000      0.120260     Biso  1.000000 Li
   Li60       1.0     0.900000      0.300000      0.240530     Biso  1.000000 Li
   Li61       1.0     0.000000      0.400000      0.060130     Biso  1.000000 Li
   Li62       1.0     0.000000      0.400000      0.180390     Biso  1.000000 Li
   Li63       1.0     0.000000      0.400000      0.300660     Biso  1.000000 Li
   Li64       1.0     0.100000      0.500000      0.000000     Biso  1.000000 Li
   Li65       1.0     0.100000      0.500000      0.120260     Biso  1.000000 Li
   Li66       1.0     0.100000      0.500000      0.240530     Biso  1.000000 Li
   Li67       1.0     0.200000      0.400000      0.060130     Biso  1.000000 Li
   Li68       1.0     0.200000      0.400000      0.180390     Biso  1.000000 Li
   Li69       1.0     0.200000      0.400000      0.300660     Biso  1.000000 Li
   Li70       1.0     0.300000      0.500000      0.000000     Biso  1.000000 Li
   Li71       1.0     0.300000      0.500000      0.120260     Biso  1.000000 Li
   Li72       1.0     0.300000      0.500000      0.240530     Biso  1.000000 Li
   Li73       1.0     0.400000      0.400000      0.060130     Biso  1.000000 Li
   Li74       1.0     0.400000      0.400000      0.180390     Biso  1.000000 Li
   Li75       1.0     0.400000      0.400000      0.300660     Biso  1.000000 Li
   Li76       1.0     0.500000      0.500000      0.000000     Biso  1.000000 Li
   Li77       1.0     0.500000      0.500000      0.120260     Biso  1.000000 Li
   Li78       1.0     0.500000      0.500000      0.240530     Biso  1.000000 Li
   Li79       1.0     0.600000      0.400000      0.060130     Biso  1.000000 Li
   Li80       1.0     0.600000      0.400000      0.180390     Biso  1.000000 Li
   Li81       1.0     0.600000      0.400000      0.300660     Biso  1.000000 Li
   Li82       1.0     0.700000      0.500000      0.000000     Biso  1.000000 Li
   Li83       1.0     0.700000      0.500000      0.120260     Biso  1.000000 Li
   Li84       1.0     0.700000      0.500000      0.240530     Biso  1.000000 Li
   Li85       1.0     0.800000      0.400000      0.060130     Biso  1.000000 Li
   Li86       1.0     0.800000      0.400000      0.180390     Biso  1.000000 Li
   Li87       1.0     0.800000      0.400000      0.300660     Biso  1.000000 Li
   Li88       1.0     0.900000      0.500000      0.000000     Biso  1.000000 Li
   Li89       1.0     0.900000      0.500000      0.120260     Biso  1.000000 Li
   Li90       1.0     0.900000      0.500000      0.240530     Biso  1.000000 Li
   Li91       1.0     0.000000      0.600000      0.060130     Biso  1.000000 Li
   Li92       1.0     0.000000      0.600000      0.180390     Biso  1.000000 Li
   Li93       1.0     0.000000      0.600000      0.300660     Biso  1.000000 Li
   Li94       1.0     0.100000      0.700000      0.000000     Biso  1.000000 Li
   Li95       1.0     0.100000      0.700000      0.120260     Biso  1.000000 Li
   Li96       1.0     0.100000      0.700000      0.240530     Biso  1.000000 Li
   Li97       1.0     0.200000      0.600000      0.060130     Biso  1.000000 Li
   Li98       1.0     0.200000      0.600000      0.180390     Biso  1.000000 Li
   Li99       1.0     0.200000      0.600000      0.300660     Biso  1.000000 Li
   Li100      1.0     0.300000      0.700000      0.000000     Biso  1.000000 Li
   Li101      1.0     0.300000      0.700000      0.120260     Biso  1.000000 Li
   Li102      1.0     0.300000      0.700000      0.240530     Biso  1.000000 Li
   Li103      1.0     0.400000      0.600000      0.060130     Biso  1.000000 Li
   Li104      1.0     0.400000      0.600000      0.180390     Biso  1.000000 Li
   Li105      1.0     0.400000      0.600000      0.300660     Biso  1.000000 Li
   Li106      1.0     0.500000      0.700000      0.000000     Biso  1.000000 Li
   Li107      1.0     0.500000      0.700000      0.120260     Biso  1.000000 Li
   Li108      1.0     0.500000      0.700000      0.240530     Biso  1.000000 Li
   Li109      1.0     0.600000      0.600000      0.060130     Biso  1.000000 Li
   Li110      1.0     0.600000      0.600000      0.180390     Biso  1.000000 Li
   Li111      1.0     0.600000      0.600000      0.300660     Biso  1.000000 Li
   Li112      1.0     0.700000      0.700000      0.000000     Biso  1.000000 Li
   Li113      1.0     0.700000      0.700000      0.120260     Biso  1.000000 Li
   Li114      1.0     0.700000      0.700000      0.240530     Biso  1.000000 Li
   Li115      1.0     0.800000      0.600000      0.060130     Biso  1.000000 Li
   Li116      1.0     0.800000      0.600000      0.180390     Biso  1.000000 Li
   Li117      1.0     0.800000      0.600000      0.300660     Biso  1.000000 Li
   Li118      1.0     0.900000      0.700000      0.000000     Biso  1.000000 Li
   Li119      1.0     0.900000      0.700000      0.120260     Biso  1.000000 Li
   Li120      1.0     0.900000      0.700000      0.240530     Biso  1.000000 Li
   Li121      1.0     0.000000      0.800000      0.060130     Biso  1.000000 Li
   Li122      1.0     0.000000      0.800000      0.180390     Biso  1.000000 Li
   Li123      1.0     0.000000      0.800000      0.300660     Biso  1.000000 Li
   Li124      1.0     0.100000      0.900000      0.000000     Biso  1.000000 Li
   Li125      1.0     0.100000      0.900000      0.120260     Biso  1.000000 Li
   Li126      1.0     0.100000      0.900000      0.240530     Biso  1.000000 Li
   Li127      1.0     0.200000      0.800000      0.060130     Biso  1.000000 Li
   Li128      1.0     0.200000      0.800000      0.180390     Biso  1.000000 Li
   Li129      1.0     0.200000      0.800000      0.300660     Biso  1.000000 Li
   Li130      1.0     0.300000      0.900000      0.000000     Biso  1.000000 Li
   Li131      1.0     0.300000      0.900000      0.120260     Biso  1.000000 Li
   Li132      1.0     0.300000      0.900000      0.240530     Biso  1.000000 Li
   Li133      1.0     0.400000      0.800000      0.060130     Biso  1.000000 Li
   Li134      1.0     0.400000      0.800000      0.180390     Biso  1.000000 Li
   Li135      1.0     0.400000      0.800000      0.300660     Biso  1.000000 Li
   Li136      1.0     0.500000      0.900000      0.000000     Biso  1.000000 Li
   Li137      1.0     0.500000      0.900000      0.120260     Biso  1.000000 Li
   Li138      1.0     0.500000      0.900000      0.240530     Biso  1.000000 Li
   Li139      1.0     0.600000      0.800000      0.060130     Biso  1.000000 Li
   Li140      1.0     0.600000      0.800000      0.180390     Biso  1.000000 Li
   Li141      1.0     0.600000      0.800000      0.300660     Biso  1.000000 Li
   Li142      1.0     0.700000      0.900000      0.000000     Biso  1.000000 Li
   Li143      1.0     0.700000      0.900000      0.120260     Biso  1.000000 Li
   Li144      1.0     0.700000      0.900000      0.240530     Biso  1.000000 Li
   Li145      1.0     0.800000      0.800000      0.060130     Biso  1.000000 Li
   Li146      1.0     0.800000      0.800000      0.180390     Biso  1.000000 Li
   Li147      1.0     0.800000      0.800000      0.300660     Biso  1.000000 Li
   Li148      1.0     0.900000      0.900000      0.000000     Biso  1.000000 Li
   Li149      1.0     0.900000      0.900000      0.120260     Biso  1.000000 Li
   Li150      1.0     0.900000      0.900000      0.240530     Biso  1.000000 Li
   C1         1.0     0.093760      0.537840      0.519790     Biso  1.000000 C
   C2         1.0     0.186470      0.644430      0.508110     Biso  1.000000 C
   C3         1.0     0.233460      0.513030      0.525710     Biso  1.000000 C
   C4         1.0     0.169920      0.539910      0.447720     Biso  1.000000 C
   C5         1.0     0.239720      0.565100      0.418380     Biso  1.000000 C
   C6         1.0     0.308820      0.507770      0.417160     Biso  1.000000 C
   C7         1.0     0.491080      0.519040      0.477690     Biso  1.000000 C
   C8         1.0     0.521570      0.545310      0.526460     Biso  1.000000 C
   C9         1.0     0.592560      0.496360      0.543700     Biso  1.000000 C
   C10        1.0     0.607590      0.504360      0.597460     Biso  1.000000 C
   C11        1.0     0.691010      0.477720      0.612170     Biso  1.000000 C
   C12        1.0     0.698170      0.460980      0.665710     Biso  1.000000 C
   C13        1.0     0.783950      0.459950      0.683400     Biso  1.000000 C
   C14        1.0     0.794670      0.420720      0.732070     Biso  1.000000 C
   C15        1.0     0.104590      0.848430      0.782320     Biso  1.000000 C
   C16        1.0     0.238160      0.877440      0.774800     Biso  1.000000 C
   C17        1.0     0.317480      0.838660      0.776230     Biso  1.000000 C
   C18        1.0     0.451050      0.867670      0.768720     Biso  1.000000 C
   C19        1.0     0.573810      0.610700      0.788790     Biso  1.000000 C
   C20        1.0     0.465070      0.660600      0.748330     Biso  1.000000 C
   C21        1.0     0.381100      0.641120      0.736860     Biso  1.000000 C
   C22        1.0     0.272350      0.691010      0.696400     Biso  1.000000 C
   C23        1.0     0.084900      0.187230      0.413830     Biso  1.000000 C
   C24        1.0     0.167540      0.189310      0.479710     Biso  1.000000 C
   C25        1.0     0.246000      0.220150      0.495560     Biso  1.000000 C
   C26        1.0     0.328700      0.222160      0.561430     Biso  1.000000 C
   C27        1.0     0.082140      0.849940      0.419360     Biso  1.000000 C
   C28        1.0     0.154600      0.865520      0.488840     Biso  1.000000 C
   C29        1.0     0.152910      0.844120      0.540350     Biso  1.000000 C
   C30        1.0     0.225430      0.859760      0.609820     Biso  1.000000 C
   C31        1.0     0.794490      0.044250      0.787280     Biso  1.000000 C
   C32        1.0     0.822640      0.155670      0.742110     Biso  1.000000 C
   C33        1.0     0.890790      0.204920      0.725810     Biso  1.000000 C
   C34        1.0     0.918940      0.316340      0.680670     Biso  1.000000 C
   C35        1.0     0.787570      0.794290      0.557480     Biso  1.000000 C
   C36        1.0     0.727620      0.844700      0.625280     Biso  1.000000 C
   C37        1.0     0.650920      0.842840      0.651580     Biso  1.000000 C
   C38        1.0     0.590910      0.893200      0.719380     Biso  1.000000 C
   C39        1.0     0.265330      0.316980      0.649650     Biso  1.000000 C
   C40        1.0     0.355640      0.386930      0.695410     Biso  1.000000 C
   C41        1.0     0.424910      0.374520      0.727450     Biso  1.000000 C
   C42        1.0     0.515220      0.444470      0.773210     Biso  1.000000 C
   C43        1.0     0.332660      0.890760      0.456110     Biso  1.000000 C
   C44        1.0     0.366270      0.894070      0.536110     Biso  1.000000 C
   C45        1.0     0.381970      0.840340      0.577200     Biso  1.000000 C
   C46        1.0     0.415640      0.843720      0.657210     Biso  1.000000 C
   C47        1.0     0.606140      0.085710      0.778370     Biso  1.000000 C
   C48        1.0     0.468960      0.089790      0.778720     Biso  1.000000 C
   C49        1.0     0.398540      0.036460      0.778510     Biso  1.000000 C
   C50        1.0     0.261300      0.040530      0.778820     Biso  1.000000 C
   C51        1.0     0.748670      0.405840      0.420690     Biso  1.000000 C
   C52        1.0     0.797980      0.277730      0.420720     Biso  1.000000 C
   C53        1.0     0.874450      0.233480      0.420620     Biso  1.000000 C
   C54        1.0     0.923760      0.105370      0.420620     Biso  1.000000 C
   C55        1.0     0.128310      0.560340      0.706540     Biso  1.000000 C
   C56        1.0     0.108130      0.688510      0.679650     Biso  1.000000 C
   C57        1.0     0.098830      0.771140      0.697590     Biso  1.000000 C
   C58        1.0     0.078650      0.899310      0.670670     Biso  1.000000 C
   C59        1.0     0.900730      0.903670      0.497580     Biso  1.000000 C
   C60        1.0     0.900330      0.784230      0.456910     Biso  1.000000 C
   C61        1.0     0.885500      0.698050      0.464540     Biso  1.000000 C
   C62        1.0     0.885090      0.578600      0.423870     Biso  1.000000 C
   C63        1.0     0.861710      0.570290      0.539330     Biso  1.000000 C
   C64        1.0     0.899340      0.440500      0.524850     Biso  1.000000 C
   C65        1.0     0.885960      0.358330      0.542690     Biso  1.000000 C
   C66        1.0     0.923590      0.228530      0.528210     Biso  1.000000 C
   C67        1.0     0.550080      0.024410      0.482610     Biso  1.000000 C
   C68        1.0     0.559790      0.071080      0.560020     Biso  1.000000 C
   C69        1.0     0.513040      0.077150      0.604940     Biso  1.000000 C
   C70        1.0     0.522810      0.123820      0.682330     Biso  1.000000 C
   C71        1.0     0.375280      0.066700      0.441210     Biso  1.000000 C
   C72        1.0     0.447910      0.177710      0.419990     Biso  1.000000 C
   C73        1.0     0.507110      0.234470      0.439740     Biso  1.000000 C
   C74        1.0     0.579740      0.345480      0.418520     Biso  1.000000 C
   C75        1.0     0.127150      0.417350      0.674130     Biso  1.000000 C
   C76        1.0     0.094700      0.305530      0.630390     Biso  1.000000 C
   C77        1.0     0.121390      0.222540      0.621960     Biso  1.000000 C
   C78        1.0     0.089000      0.110720      0.578210     Biso  1.000000 C
   C79        1.0     0.111220      0.391710      0.791270     Biso  1.000000 C
   C80        1.0     0.084290      0.263310      0.766970     Biso  1.000000 C
   C81        1.0     0.118490      0.181900      0.768370     Biso  1.000000 C
   C82        1.0     0.091560      0.053500      0.744060     Biso  1.000000 C
   H1         1.0     0.093960      0.549470      0.557180     Biso  1.000000 H
   H2         1.0     0.049410      0.572900      0.502690     Biso  1.000000 H
   H3         1.0     0.082990      0.476390      0.513480     Biso  1.000000 H
   H4         1.0     0.177500      0.656390      0.545070     Biso  1.000000 H
   H5         1.0     0.246020      0.658280      0.498650     Biso  1.000000 H
   H6         1.0     0.145230      0.677700      0.487260     Biso  1.000000 H
   H7         1.0     0.225070      0.451560      0.518340     Biso  1.000000 H
   H8         1.0     0.290500      0.532990      0.514890     Biso  1.000000 H
   H9         1.0     0.226230      0.523670      0.562980     Biso  1.000000 H
   H10        1.0     0.117700      0.568940      0.434970     Biso  1.000000 H
   H11        1.0     0.159970      0.477330      0.445540     Biso  1.000000 H
   H12        1.0     0.260310      0.621850      0.429630     Biso  1.000000 H
   H13        1.0     0.217960      0.573270      0.382810     Biso  1.000000 H
   H14        1.0     0.300850      0.464760      0.389550     Biso  1.000000 H
   H15        1.0     0.313810      0.475030      0.449560     Biso  1.000000 H
   H16        1.0     0.405180      0.550800      0.375540     Biso  1.000000 H
   H17        1.0     0.065800      0.799460      0.788790     Biso  1.000000 H
   H18        1.0     0.090110      0.874540      0.748330     Biso  1.000000 H
   H19        1.0     0.095810      0.892390      0.809730     Biso  1.000000 H
   H20        1.0     0.229380      0.905120      0.740570     Biso  1.000000 H
   H21        1.0     0.234960      0.922980      0.801720     Biso  1.000000 H
   H22        1.0     0.320620      0.793070      0.749380     Biso  1.000000 H
   H23        1.0     0.326380      0.810980      0.810540     Biso  1.000000 H
   H24        1.0     0.465530      0.841740      0.802740     Biso  1.000000 H
   H25        1.0     0.489900      0.916640      0.762180     Biso  1.000000 H
   H26        1.0     0.459890      0.823650      0.741370     Biso  1.000000 H
   H27        1.0     0.591310      0.560640      0.809660     Biso  1.000000 H
   H28        1.0     0.580900      0.663800      0.809770     Biso  1.000000 H
   H29        1.0     0.611780      0.614830      0.757950     Biso  1.000000 H
   H30        1.0     0.467740      0.716020      0.767390     Biso  1.000000 H
   H31        1.0     0.498560      0.667280      0.715810     Biso  1.000000 H
   H32        1.0     0.347660      0.634310      0.769380     Biso  1.000000 H
   H33        1.0     0.378420      0.585640      0.717730     Biso  1.000000 H
   H34        1.0     0.265320      0.637980      0.675390     Biso  1.000000 H
   H35        1.0     0.254790      0.741080      0.675600     Biso  1.000000 H
   H36        1.0     0.234380      0.686770      0.727240     Biso  1.000000 H
   H37        1.0     0.082020      0.208190      0.377900     Biso  1.000000 H
   H38        1.0     0.035300      0.210890      0.433540     Biso  1.000000 H
   H39        1.0     0.080730      0.123490      0.413840     Biso  1.000000 H
   H40        1.0     0.121420      0.212610      0.502260     Biso  1.000000 H
   H41        1.0     0.166630      0.125540      0.482690     Biso  1.000000 H
   H42        1.0     0.247010      0.283850      0.492540     Biso  1.000000 H
   H43        1.0     0.292230      0.196720      0.473000     Biso  1.000000 H
   H44        1.0     0.378270      0.198420      0.541780     Biso  1.000000 H
   H45        1.0     0.331470      0.201380      0.597400     Biso  1.000000 H
   H46        1.0     0.332950      0.285940      0.561370     Biso  1.000000 H
   H47        1.0     0.028700      0.823190      0.406630     Biso  1.000000 H
   H48        1.0     0.131800      0.825510      0.400160     Biso  1.000000 H
   H49        1.0     0.079760      0.912860      0.412710     Biso  1.000000 H
   H50        1.0     0.207510      0.842150      0.472540     Biso  1.000000 H
   H51        1.0     0.155700      0.929200      0.484990     Biso  1.000000 H
   H52        1.0     0.151750      0.780560      0.544190     Biso  1.000000 H
   H53        1.0     0.099990      0.867670      0.556670     Biso  1.000000 H
   H54        1.0     0.175820      0.884300      0.628990     Biso  1.000000 H
   H55        1.0     0.278870      0.886400      0.622550     Biso  1.000000 H
   H56        1.0     0.227690      0.796850      0.616500     Biso  1.000000 H
   H57        1.0     0.823510      0.999650      0.807950     Biso  1.000000 H
   H58        1.0     0.762220      0.016220      0.758710     Biso  1.000000 H
   H59        1.0     0.753030      0.075540      0.809630     Biso  1.000000 H
   H60        1.0     0.791240      0.132580      0.711680     Biso  1.000000 H
   H61        1.0     0.781990      0.191670      0.762420     Biso  1.000000 H
   H62        1.0     0.931500      0.168930      0.705600     Biso  1.000000 H
   H63        1.0     0.922250      0.228130      0.756300     Biso  1.000000 H
   H64        1.0     0.951090      0.344430      0.709240     Biso  1.000000 H
   H65        1.0     0.889920      0.360890      0.659930     Biso  1.000000 H
   H66        1.0     0.960510      0.285060      0.658360     Biso  1.000000 H
   H67        1.0     0.775300      0.756660      0.527720     Biso  1.000000 H
   H68        1.0     0.836880      0.770210      0.577240     Biso  1.000000 H
   H69        1.0     0.803850      0.852320      0.544610     Biso  1.000000 H
   H70        1.0     0.774490      0.823070      0.647900     Biso  1.000000 H
   H71        1.0     0.741690      0.904830      0.615380     Biso  1.000000 H
   H72        1.0     0.636790      0.782710      0.661400     Biso  1.000000 H
   H73        1.0     0.603930      0.864530      0.628950     Biso  1.000000 H
   H74        1.0     0.541770      0.917390      0.699620     Biso  1.000000 H
   H75        1.0     0.603230      0.930770      0.749170     Biso  1.000000 H
   H76        1.0     0.574560      0.835230      0.732210     Biso  1.000000 H
   H77        1.0     0.250520      0.257520      0.639860     Biso  1.000000 H
   H78        1.0     0.278860      0.350300      0.617870     Biso  1.000000 H
   H79        1.0     0.215040      0.343920      0.666920     Biso  1.000000 H
   H80        1.0     0.372740      0.423560      0.665630     Biso  1.000000 H
   H81        1.0     0.309090      0.417230      0.714510     Biso  1.000000 H
   H82        1.0     0.471370      0.344150      0.708400     Biso  1.000000 H
   H83        1.0     0.407770      0.337910      0.757300     Biso  1.000000 H
   H84        1.0     0.501600      0.411250      0.805000     Biso  1.000000 H
   H85        1.0     0.530140      0.503920      0.782940     Biso  1.000000 H
   H86        1.0     0.565550      0.417450      0.755990     Biso  1.000000 H
   H87        1.0     0.319860      0.849470      0.428210     Biso  1.000000 H
   H88        1.0     0.382840      0.926410      0.445830     Biso  1.000000 H
   H89        1.0     0.282240      0.929140      0.461070     Biso  1.000000 H
   H90        1.0     0.417730      0.930240      0.529300     Biso  1.000000 H
   H91        1.0     0.317480      0.933040      0.544440     Biso  1.000000 H
   H92        1.0     0.430640      0.801380      0.568840     Biso  1.000000 H
   H93        1.0     0.330450      0.804170      0.584090     Biso  1.000000 H
   H94        1.0     0.365390      0.808130      0.667520     Biso  1.000000 H
   H95        1.0     0.428550      0.884940      0.685070     Biso  1.000000 H
   H96        1.0     0.466000      0.805160      0.652240     Biso  1.000000 H
   H97        1.0     0.654000      0.044140      0.778050     Biso  1.000000 H
   H98        1.0     0.610850      0.122230      0.809800     Biso  1.000000 H
   H99        1.0     0.610500      0.123220      0.747390     Biso  1.000000 H
   H100       1.0     0.467740      0.126830      0.810010     Biso  1.000000 H
   H101       1.0     0.467450      0.127870      0.747840     Biso  1.000000 H
   H102       1.0     0.400110      0.998260      0.809310     Biso  1.000000 H
   H103       1.0     0.399650      0.999420      0.747140     Biso  1.000000 H
   H104       1.0     0.256590      0.004130      0.747390     Biso  1.000000 H
   H105       1.0     0.213450      0.082050      0.779240     Biso  1.000000 H
   H106       1.0     0.257000      0.002850      0.809770     Biso  1.000000 H
   H107       1.0     0.768440      0.466020      0.420650     Biso  1.000000 H
   H108       1.0     0.712850      0.395720      0.451950     Biso  1.000000 H
   H109       1.0     0.712670      0.395660      0.389530     Biso  1.000000 H
   H110       1.0     0.764020      0.261970      0.451840     Biso  1.000000 H
   H111       1.0     0.763730      0.261910      0.389670     Biso  1.000000 H
   H112       1.0     0.908700      0.249350      0.451600     Biso  1.000000 H
   H113       1.0     0.908470      0.249180      0.389430     Biso  1.000000 H
   H114       1.0     0.959470      0.115430      0.389320     Biso  1.000000 H
   H115       1.0     0.903990      0.045180      0.420760     Biso  1.000000 H
   H116       1.0     0.959870      0.115600      0.451740     Biso  1.000000 H
   H117       1.0     0.136220      0.527840      0.738920     Biso  1.000000 H
   H118       1.0     0.179540      0.551740      0.684130     Biso  1.000000 H
   H119       1.0     0.076910      0.537900      0.688150     Biso  1.000000 H
   H120       1.0     0.158260      0.685310      0.655910     Biso  1.000000 H
   H121       1.0     0.056030      0.671410      0.659860     Biso  1.000000 H
   H122       1.0     0.150880      0.788180      0.717380     Biso  1.000000 H
   H123       1.0     0.048590      0.774400      0.721330     Biso  1.000000 H
   H124       1.0     0.027360      0.907860      0.693010     Biso  1.000000 H
   H125       1.0     0.070860      0.931870      0.638290     Biso  1.000000 H
   H126       1.0     0.130000      0.921810      0.689130     Biso  1.000000 H
   H127       1.0     0.890270      0.927390      0.532340     Biso  1.000000 H
   H128       1.0     0.860550      0.931170      0.472650     Biso  1.000000 H
   H129       1.0     0.960630      0.917330      0.486990     Biso  1.000000 H
   H130       1.0     0.860440      0.806670      0.430130     Biso  1.000000 H
   H131       1.0     0.960160      0.793010      0.444400     Biso  1.000000 H
   H132       1.0     0.825780      0.689270      0.477120     Biso  1.000000 H
   H133       1.0     0.925510      0.675480      0.491320     Biso  1.000000 H
   H134       1.0     0.925390      0.551160      0.448730     Biso  1.000000 H
   H135       1.0     0.895500      0.554880      0.389080     Biso  1.000000 H
   H136       1.0     0.825250      0.564820      0.434530     Biso  1.000000 H
   H137       1.0     0.824910      0.604310      0.562650     Biso  1.000000 H
   H138       1.0     0.842640      0.579530      0.503070     Biso  1.000000 H
   H139       1.0     0.922130      0.590350      0.542650     Biso  1.000000 H
   H140       1.0     0.882240      0.444270      0.487890     Biso  1.000000 H
   H141       1.0     0.961440      0.455150      0.527340     Biso  1.000000 H
   H142       1.0     0.823920      0.343730      0.540310     Biso  1.000000 H
   H143       1.0     0.903180      0.354490      0.579680     Biso  1.000000 H
   H144       1.0     0.942780      0.219350      0.564470     Biso  1.000000 H
   H145       1.0     0.960280      0.194460      0.504850     Biso  1.000000 H
   H146       1.0     0.863170      0.208410      0.524960     Biso  1.000000 H
   H147       1.0     0.509220      0.995130      0.459370     Biso  1.000000 H
   H148       1.0     0.602970      0.988920      0.485780     Biso  1.000000 H
   H149       1.0     0.565900      0.080900      0.467400     Biso  1.000000 H
   H150       1.0     0.613340      0.037920      0.566420     Biso  1.000000 H
   H151       1.0     0.576470      0.129540      0.548070     Biso  1.000000 H
   H152       1.0     0.496250      0.018770      0.616830     Biso  1.000000 H
   H153       1.0     0.459440      0.110490      0.598550     Biso  1.000000 H
   H154       1.0     0.469980      0.159480      0.679160     Biso  1.000000 H
   H155       1.0     0.563670      0.153050      0.705590     Biso  1.000000 H
   H156       1.0     0.506820      0.067350      0.697570     Biso  1.000000 H
   H157       1.0     0.365800      0.027800      0.470730     Biso  1.000000 H
   H158       1.0     0.396680      0.032680      0.411320     Biso  1.000000 H
   H159       1.0     0.319690      0.093680      0.431420     Biso  1.000000 H
   H160       1.0     0.472100      0.148580      0.389040     Biso  1.000000 H
   H161       1.0     0.395400      0.209290      0.409080     Biso  1.000000 H
   H162       1.0     0.559560      0.202830      0.450690     Biso  1.000000 H
   H163       1.0     0.482860      0.263660      0.470690     Biso  1.000000 H
   H164       1.0     0.558280      0.379490      0.448350     Biso  1.000000 H
   H165       1.0     0.589280      0.384260      0.388940     Biso  1.000000 H
   H166       1.0     0.635330      0.318490      0.428350     Biso  1.000000 H
   H167       1.0     0.169720      0.437820      0.699520     Biso  1.000000 H
   H168       1.0     0.068650      0.421940      0.689440     Biso  1.000000 H
   H169       1.0     0.129710      0.454570      0.642900     Biso  1.000000 H
   H170       1.0     0.034750      0.305530      0.643640     Biso  1.000000 H
   H171       1.0     0.095520      0.338150      0.597310     Biso  1.000000 H
   H172       1.0     0.120750      0.189980      0.655000     Biso  1.000000 H
   H173       1.0     0.181400      0.222490      0.608640     Biso  1.000000 H
   H174       1.0     0.147390      0.106180      0.562860     Biso  1.000000 H
   H175       1.0     0.046320      0.090190      0.552860     Biso  1.000000 H
   H176       1.0     0.086560      0.073440      0.609440     Biso  1.000000 H
   H177       1.0     0.155240      0.425260      0.809840     Biso  1.000000 H
   H178       1.0     0.055390      0.397410      0.809730     Biso  1.000000 H
   H179       1.0     0.104530      0.415370      0.755810     Biso  1.000000 H
   H180       1.0     0.027190      0.263600      0.784170     Biso  1.000000 H
   H181       1.0     0.076030      0.281570      0.730460     Biso  1.000000 H
   H182       1.0     0.126800      0.163700      0.804870     Biso  1.000000 H
   H183       1.0     0.175650      0.181550      0.751130     Biso  1.000000 H
   H184       1.0     0.147330      0.047860      0.725570     Biso  1.000000 H
   H185       1.0     0.047480      0.019950      0.725570     Biso  1.000000 H
   H186       1.0     0.098360      0.029830      0.779560     Biso  1.000000 H
   N1         1.0     0.383250      0.546060      0.408230     Biso  1.000000 N
   N2         1.0     0.172120      0.558950      0.500070     Biso  1.000000 N
   N3         1.0     0.688550      0.878460      0.425700     Biso  1.000000 N
   S1         1.0     0.428690      0.596170      0.448670     Biso  1.000000 S
   O1         1.0     0.371030      0.616650      0.484260     Biso  1.000000 O
   O2         1.0     0.479360      0.651790      0.426330     Biso  1.000000 O
   O3         1.0     0.731180      0.824780      0.415910     Biso  1.000000 O
   O4         1.0     0.707740      0.924920      0.455250     Biso  1.000000 O
   O5         1.0     0.626680      0.885440      0.405940     Biso  1.000000 O
   O6         1.0     0.181460      0.819290      0.782810     Biso  1.000000 O
   O7         1.0     0.374230      0.896810      0.768160     Biso  1.000000 O
   O8         1.0     0.495300      0.599190      0.775810     Biso  1.000000 O
   O9         1.0     0.350800      0.702580      0.709450     Biso  1.000000 O
   O10        1.0     0.156440      0.212760      0.432730     Biso  1.000000 O
   O11        1.0     0.257090      0.196790      0.542580     Biso  1.000000 O
   O12        1.0     0.087260      0.833770      0.467750     Biso  1.000000 O
   O13        1.0     0.220370      0.875810      0.561430     Biso  1.000000 O
   O14        1.0     0.852820      0.094500      0.769870     Biso  1.000000 O
   O15        1.0     0.860670      0.266040      0.698010     Biso  1.000000 O
   O16        1.0     0.719480      0.797250      0.585100     Biso  1.000000 O
   O17        1.0     0.659120      0.890180      0.691790     Biso  1.000000 O
   O18        1.0     0.330180      0.313000      0.679970     Biso  1.000000 O
   O19        1.0     0.450460      0.448470      0.742860     Biso  1.000000 O
   O20        1.0     0.348530      0.847090      0.496880     Biso  1.000000 O
   O21        1.0     0.399820      0.887330      0.616400     Biso  1.000000 O
   O22        1.0     0.536300      0.042390      0.778300     Biso  1.000000 O
   O23        1.0     0.331200      0.083850      0.779000     Biso  1.000000 O
   O24        1.0     0.815600      0.358150      0.420650     Biso  1.000000 O
   O25        1.0     0.856770      0.153050      0.420760     Biso  1.000000 O
   O26        1.0     0.119010      0.639430      0.718850     Biso  1.000000 O
   O27        1.0     0.088070      0.820280      0.658360     Biso  1.000000 O
   O28        1.0     0.888520      0.822490      0.500170     Biso  1.000000 O
   O29        1.0     0.897250      0.659780      0.421250     Biso  1.000000 O
   O30        1.0     0.854100      0.491440      0.552620     Biso  1.000000 O
   O31        1.0     0.931090      0.307330      0.514890     Biso  1.000000 O
   O32        1.0     0.512660      0.033500      0.526300     Biso  1.000000 O
   O33        1.0     0.560220      0.114680      0.638670     Biso  1.000000 O
   O34        1.0     0.430230      0.123050      0.455440     Biso  1.000000 O
   O35        1.0     0.524850      0.289070      0.404250     Biso  1.000000 O
   O36        1.0     0.146050      0.339430      0.663320     Biso  1.000000 O
   O37        1.0     0.069990      0.188640      0.589050     Biso  1.000000 O
   O38        1.0     0.136740      0.313610      0.790290     Biso  1.000000 O
   O39        1.0     0.065970      0.131600      0.745110     Biso  1.000000 O
   F1         1.0     0.445710      0.455450      0.482650     Biso  1.000000 F
   F2         1.0     0.549300      0.502830      0.448420     Biso  1.000000 F
   F3         1.0     0.462290      0.537830      0.557270     Biso  1.000000 F
   F4         1.0     0.542160      0.620620      0.523660     Biso  1.000000 F
   F5         1.0     0.578150      0.420910      0.533750     Biso  1.000000 F
   F6         1.0     0.655720      0.520010      0.519840     Biso  1.000000 F
   F7         1.0     0.554100      0.460700      0.619930     Biso  1.000000 F
   F8         1.0     0.597970      0.579530      0.609620     Biso  1.000000 F
   F9         1.0     0.741350      0.534320      0.600090     Biso  1.000000 F
   F10        1.0     0.708720      0.412150      0.588560     Biso  1.000000 F
   F11        1.0     0.664880      0.391370      0.674420     Biso  1.000000 F
   F12        1.0     0.659070      0.516660      0.689390     Biso  1.000000 F
   F13        1.0     0.809310      0.533780      0.686520     Biso  1.000000 F
   F14        1.0     0.828310      0.420930      0.652260     Biso  1.000000 F
   F15        1.0     0.784770      0.343990      0.728840     Biso  1.000000 F
   F16        1.0     0.743360      0.449580      0.762630     Biso  1.000000 F
   F17        1.0     0.866340      0.435120      0.747470     Biso  1.000000 F
