# Supplementary material for: Multifunctional electrolyte additive for high power lithium metal batteries at ultra-low temperatures
Source: Nat Commun. 2025 Apr 8;16:3344. doi: 10.1038/s41467-025-58627-3 (PMC11978743; doi:10.1038/s41467-025-58627-3)
Supplement: Supplementary file 5 — Source Data [file 41467_2025_58627_MOESM5_ESM.zip]

Archive with 29 entries (29 files):
- Source data for Fig. 1.xlsx
- Source data for Fig. 2.xlsx
- Source data for Fig. 3.xlsx
- Source data for Fig. 4.xlsx
- Source data for Fig. 5.xlsx
- Source data for Fig. 6.xlsx
- Source data for Fig. S1.xlsx
- Source data for Fig. S2.xlsx
- Source data for Fig. S3.xlsx
- Source data for Fig. S4.xlsx
- Source data for Fig. S10.xlsx
- Source data for Fig. S11.xlsx
- Source data for Fig. S12.xlsx
- Source data for Fig. S13.xlsx
- Source data for Fig. S14.xlsx
- Source data for Fig. S15.xlsx
- Source data for Fig. S18.xlsx
- Source data for Fig. S19.xlsx
- Source data for Fig. S20.xlsx
- Source data for Fig. S21.xlsx
- Source data for Fig. S22.xlsx
- Source data for Fig. S23.xlsx
- Source data for Fig. S24.xlsx
- Source data for Fig. S25.xlsx
- Source data for Fig. S29.xlsx
- Source data for Fig. S30.xlsx
- Source data for Fig. S31.xlsx
- Source data for Fig. S32.xlsx
- Source data for Fig. S34.xlsx
