# Supplementary material for: Multifunctional electrolyte additive for high power lithium metal batteries at ultra-low temperatures
Source: Nat Commun. 2025 Apr 8;16:3344. doi: 10.1038/s41467-025-58627-3 (PMC11978743; doi:10.1038/s41467-025-58627-3)
Supplement: Supplementary file 5 — Source Data [file 41467_2025_58627_MOESM5_ESM.zip › Source data for Fig. 1.xlsx]

## Sheet: xps
F 1s						N 1s					O 1s					S 2p
bare		PN-Li				bare		PN-Li			bare		PN-Li			bare		PN-Li
B.E.(eV)	Raw	B.E.(eV)	Raw			B.E.(eV)	Raw	B.E.(eV)	Raw		B.E.(eV)	Raw	B.E.(eV)	Raw		B.E.(eV)	Raw	B.E.(eV)	Raw
701.8	1	701.2	1			416.2	1	416.2	1		549.8	1	549.8	1		179	1621.97	B.E.(eV)	Raw
701.7	0.98999	701.1	0.98975			416.1	1.0139	416.1	0.96636		549.7	0.98392	549.7	0.97412		178.9	1564.63	179	1
701.6	0.98181	701	0.97793			416	0.9937	416	0.95469		549.6	0.98806	549.6	0.9915		178.8	1575.44	178.9	0.97846
701.5	0.98541	700.9	0.97967			415.9	0.98925	415.9	0.96087		549.5	0.99453	549.5	0.96673		178.7	1602.23	178.8	0.95638
701.4	0.98233	700.8	0.96359			415.8	1.01612	415.8	0.97237		549.4	0.97181	549.4	0.96821		178.6	1613.98	178.7	0.97553
701.3	0.98466	700.7	0.97052			415.7	1.02576	415.7	0.95726		549.3	0.96021	549.3	0.94806		178.5	1604.11	178.6	0.99761
701.2	0.98242	700.6	0.98692			415.6	0.99518	415.6	0.95846		549.2	0.97894	549.2	0.95841		178.4	1652.52	178.5	0.96835
701.1	0.98312	700.5	0.97777			415.5	1.00519	415.5	0.94078		549.1	0.96866	549.1	0.94473		178.3	1614.92	178.4	0.99096
701	0.98583	700.4	0.97604			415.4	1.00389	415.4	0.97065		549	0.94644	549	0.96285		178.2	1640.3	178.3	0.96729
700.9	0.98794	700.3	0.97699			415.3	1.00278	415.3	0.97099		548.9	0.94628	548.9	0.94104		178.1	1627.14	178.2	0.95931
700.8	0.98957	700.2	0.97967			415.2	0.99685	415.2	0.97031		548.8	0.9612	548.8	0.9512		178	1629.49	178.1	0.97819
700.7	0.99013	700.1	0.9866			415.1	1.00741	415.1	0.95657		548.7	0.96402	548.7	0.95139		177.9	1611.16	178	0.97261
700.6	0.98359	700	0.98376			415	1.02798	415	0.96155		548.6	0.95092	548.6	0.94011		177.8	1604.11	177.9	0.96835
700.5	0.98335	699.9	0.98581			414.9	1.00945	414.9	0.95022		548.5	0.93998	548.5	0.9268		177.7	1612.1	177.8	0.97074
700.4	0.98345	699.8	0.9855			414.8	0.99148	414.8	0.95451		548.4	0.95109	548.4	0.93142		177.6	1625.73	177.7	0.9617
700.3	0.99402	699.7	0.9762			414.7	0.9911	414.7	0.96842		548.3	0.95258	548.3	0.91719		177.5	1645	177.6	0.95691
700.2	0.97929	699.6	0.97021			414.6	0.9937	414.6	0.96224		548.2	0.93583	548.2	0.90906		177.4	1644.06	177.5	0.95878
700.1	0.97835	699.5	0.97383			414.5	1.01686	414.5	0.9528		548.1	0.92091	548.1	0.8939		177.3	1637.95	177.4	0.95798
700	0.98471	699.4	0.96122			414.4	1.00908	414.4	0.96121		548	0.90383	548	0.89427		177.2	1657.69	177.3	0.9734
699.9	0.98639	699.3	0.96611			414.3	1.01093	414.3	0.96138		547.9	0.89803	547.9	0.89224		177.1	1660.51	177.2	0.93963
699.8	0.97756	699.2	0.97604			414.2	0.98517	414.2	0.9425		547.8	0.90317	547.8	0.88909		177	1678.84	177.1	0.93936
699.7	0.97756	699.1	0.98077			414.1	0.98202	414.1	0.96687		547.7	0.91958	547.7	0.86303		176.9	1660.51	177	0.95452
699.6	0.98555	699	0.97541			414	0.99481	414	0.96464		547.6	0.90433	547.6	0.87135		176.8	1676.49	176.9	0.96011
699.5	0.98761	698.9	0.9598			413.9	0.98239	413.9	0.95142		547.5	0.88957	547.5	0.85582		176.7	1644.06	176.8	0.95
699.4	0.98803	698.8	0.9505			413.8	1.0013	413.8	0.95125		547.4	0.86188	547.4	0.84954		176.6	1607.87	176.7	0.95878
699.3	0.97714	698.7	0.95271			413.7	1	413.7	0.96533		547.3	0.84663	547.3	0.83031		176.5	1612.1	176.6	0.9266
699.2	0.98331	698.6	0.9546			413.6	1.02242	413.6	0.96138		547.2	0.8642	547.2	0.83734		176.4	1640.3	176.5	0.96782
699.1	0.98536	698.5	0.95098			413.5	1.01686	413.5	0.94851		547.1	0.85143	547.1	0.8268		176.3	1657.69	176.4	0.96729
699	0.9777	698.4	0.94956			413.4	1.00167	413.4	0.97357		547	0.83784	547	0.83327		176.2	1676.02	176.3	0.97739
698.9	0.98013	698.3	0.94672			413.3	0.99648	413.3	0.95434		546.9	0.84182	546.9	0.82089		176.1	1651.11	176.2	0.95426
698.8	0.98808	698.2	0.94105			413.2	1.01853	413.2	0.94353		546.8	0.82573	546.8	0.82662		176	1626.67	176.1	0.93484
698.7	0.98471	698.1	0.9453			413.1	0.99222	413.1	0.95331		546.7	0.81313	546.7	0.79871		175.9	1645.94	176	0.95053
698.6	0.97325	698	0.92875			413	0.99426	413	0.931		546.6	0.81164	546.6	0.78909		175.8	1631.37	175.9	0.92793
698.5	0.97812	697.9	0.9215			412.9	1.04337	412.9	0.95589		546.5	0.807	546.5	0.78041		175.7	1660.04	175.8	0.92207
698.4	0.97905	697.8	0.90984			412.8	1.0291	412.8	0.96052		546.4	0.80252	546.4	0.77597		175.6	1708.45	175.7	0.92713
698.3	0.97101	697.7	0.90684			412.7	1.01353	412.7	0.95469		546.3	0.80385	546.3	0.78743		175.5	1691.06	175.6	0.92793
698.2	0.97681	697.6	0.91236			412.6	1.0063	412.6	0.93872		546.2	0.7808	546.2	0.77874		175.4	1673.67	175.5	0.95
698.1	0.9841	697.5	0.91945			412.5	1.01001	412.5	0.93529		546.1	0.78146	546.1	0.76396		175.3	1678.37	175.4	0.92154
698	0.9806	697.4	0.92055			412.4	1.00371	412.4	0.94439		546	0.75593	546	0.78207		175.2	1652.05	175.3	0.94628
697.9	0.98695	697.3	0.90779			412.3	1.01019	412.3	0.9691		545.9	0.76239	545.9	0.7671		175.1	1635.6	175.2	0.92367
697.8	0.98705	697.2	0.89849			412.2	1.00148	412.2	0.96104		545.8	0.75825	545.8	0.7451		175	1643.12	175.1	0.93777
697.7	0.98644	697.1	0.89202			412.1	1.0076	412.1	0.94851		545.7	0.73404	545.7	0.74621		174.9	1680.72	175	0.93697
697.6	0.98392	697	0.87279			412	1.02706	412	0.95177		545.6	0.73454	545.6	0.74991		174.8	1677.43	174.9	0.93351
697.5	0.97784	696.9	0.89596			411.9	1.0063	411.9	0.94593		545.5	0.73255	545.5	0.74455		174.7	1669.91	174.8	0.95027
697.4	0.98995	696.8	0.90337			411.8	1.00352	411.8	0.95623		545.4	0.7105	545.4	0.73383		174.6	1681.19	174.7	0.93059
697.3	0.98518	696.7	0.87894			411.7	1.01631	411.7	0.93426		545.3	0.70187	545.3	0.73364		174.5	1615.39	174.6	0.94734
697.2	0.98724	696.6	0.89297			411.6	1.01742	411.6	0.93769		545.2	0.70685	545.2	0.72237		174.4	1656.75	174.5	0.95984
697.1	0.97779	696.5	0.88903			411.5	1.01835	411.5	0.92722		545.1	0.69773	545.1	0.70591		174.3	1675.55	174.4	0.94388
697	0.98167	696.4	0.89502			411.4	1.01723	411.4	0.94216		545	0.67402	545	0.70869		174.2	1700.46	174.3	0.9641
696.9	0.99163	696.3	0.87799			411.3	0.98981	411.3	0.93992		544.9	0.67518	544.9	0.70481		174.1	1700.93	174.2	0.95213
696.8	0.98457	696.2	0.87689			411.2	1.00241	411.2	0.93272		544.8	0.68314	544.8	0.71386		174	1687.77	174.1	0.94707
696.7	0.97587	696.1	0.85719			411.1	1.00315	411.1	0.94439		544.7	0.6833	544.7	0.70887		173.9	1653.46	174	0.94229
696.6	0.97653	696	0.86933			411	0.99426	411	0.94404		544.6	0.66805	544.6	0.71442		173.8	1615.39	173.9	0.95452
696.5	0.98452	695.9	0.86649			410.9	1.02446	410.9	0.9449		544.5	0.67982	544.5	0.68466		173.7	1645	173.8	0.93564
696.4	0.98186	695.8	0.87043			410.8	1.01779	410.8	0.95486		544.4	0.66739	544.4	0.68558		173.6	1682.13	173.7	0.95133
696.3	0.97966	695.7	0.85719			410.7	1.01538	410.7	0.95726		544.3	0.66291	544.3	0.67043		173.5	1661.92	173.6	0.95585
696.2	0.98667	695.6	0.87532			410.6	1.01612	410.6	0.92585		544.2	0.65827	544.2	0.6671		173.4	1672.26	173.5	0.95426
696.1	0.97695	695.5	0.86144			410.5	1.02576	410.5	0.93769		544.1	0.64782	544.1	0.67394		173.3	1703.28	173.4	0.95106
696	0.98686	695.4	0.85545			410.4	1.00241	410.4	0.9401		544	0.64782	544	0.67837		173.2	1701.87	173.3	0.97819
695.9	0.99168	695.3	0.84757			410.3	1.00111	410.3	0.93872		543.9	0.65047	543.9	0.67874		173.1	1660.98	173.2	0.97021
695.8	0.99649	695.2	0.8512			410.2	1.01483	410.2	0.9461		543.8	0.65512	543.8	0.66414		173	1666.15	173.1	0.97606
695.7	0.99088	695.1	0.82724			410.1	1.00593	410.1	0.94216		543.7	0.65843	543.7	0.68447		172.9	1698.58	173	0.98324
695.6	0.98387	695	0.84253			410	0.98925	410	0.92791		543.6	0.64815	543.6	0.66396		172.8	1682.6	172.9	0.9891
695.5	0.98663	694.9	0.85277			409.9	1.00389	409.9	0.92619		543.5	0.65512	543.5	0.65767		172.7	1696.23	172.8	1.02447
695.4	0.98148	694.8	0.85829			409.8	1.02372	409.8	0.94181		543.4	0.64434	543.4	0.66359		172.6	1731.48	172.7	1.03989
695.3	0.98752	694.7	0.84615			409.7	1.02354	409.7	0.93563		543.3	0.64003	543.3	0.64787		172.5	1740.88	172.6	1.03936
695.2	0.97999	694.6	0.82204			409.6	1.00389	409.6	0.93563		543.2	0.63837	543.2	0.64713		172.4	1694.82	172.5	1.02154
695.1	0.99341	694.5	0.8348			409.5	1.00908	409.5	0.93014		543.1	0.64235	543.1	0.65933		172.3	1681.66	172.4	1.03457
695	0.9914	694.4	0.83811			409.4	1.00334	409.4	0.92413		543	0.63887	543	0.64769		172.2	1684.95	172.3	1.07846
694.9	0.99046	694.3	0.83764			409.3	1.00982	409.3	0.96584		542.9	0.65313	542.9	0.64251		172.1	1680.25	172.2	1.1133
694.8	0.98574	694.2	0.83465			409.2	1.01575	409.2	0.94954		542.8	0.65694	542.8	0.63919		172	1674.14	172.1	1.17128
694.7	0.98003	694.1	0.83417			409.1	1.00686	409.1	0.93134		542.7	0.65296	542.7	0.62477		171.9	1659.57	172	1.18005
694.6	0.9856	694	0.81967			409	0.99944	409	0.91538		542.6	0.64036	542.6	0.61885		171.8	1712.21	171.9	1.21064
694.5	0.98569	693.9	0.82361			408.9	1.01575	408.9	0.92894		542.5	0.64964	542.5	0.62015		171.7	1684.95	171.8	1.23644
694.4	0.98649	693.8	0.82771			408.8	1.01093	408.8	0.93563		542.4	0.63887	542.4	0.60074		171.6	1668.97	171.7	1.3109
694.3	0.98256	693.7	0.82456			408.7	0.99852	408.7	0.94164		542.3	0.64998	542.3	0.58817		171.5	1684.01	171.6	1.38032
694.2	0.98083	693.6	0.79855			408.6	1.01149	408.6	0.95074		542.2	0.63953	542.2	0.58743		171.4	1684.48	171.5	1.42207
694.1	0.97723	693.5	0.80817			408.5	1.00037	408.5	0.93563		542.1	0.64517	542.1	0.58669		171.3	1663.8	171.4	1.525
694	0.98508	693.4	0.82787			408.4	1.00723	408.4	0.93666		542	0.64301	542	0.56673		171.2	1654.87	171.3	1.54867
693.9	0.98228	693.3	0.81021			408.3	1.02595	408.3	0.93907		541.9	0.62146	541.9	0.55564		171.1	1660.98	171.2	1.5875
693.8	0.98812	693.2	0.81352			408.2	1.00315	408.2	0.95949		541.8	0.60056	541.8	0.55342		171	1715.97	171.1	1.67952
693.7	0.97569	693.1	0.82125			408.1	1.03169	408.1	0.95966		541.7	0.60305	541.7	0.53383		170.9	1651.58	171	1.76782
693.6	0.98022	693	0.81983			408	1.01686	408	0.95177		541.6	0.58116	541.6	0.5403		170.8	1658.63	170.9	1.82553
693.5	0.98298	692.9	0.81447			407.9	1.02372	407.9	0.94885		541.5	0.58514	541.5	0.51996		170.7	1672.26	170.8	1.87181
693.4	0.982	692.8	0.81794			407.8	1.01649	407.8	0.95554		541.4	0.55629	541.4	0.51201		170.6	1689.18	170.7	1.94867
693.3	0.97017	692.7	0.83591			407.7	1.01168	407.7	0.95829		541.3	0.54551	541.3	0.51091		170.5	1699.52	170.6	1.99096
693.2	0.97718	692.6	0.81163			407.6	1.00241	407.6	0.94284		541.2	0.54037	541.2	0.48614		170.4	1666.15	170.5	2.04761
693.1	0.98644	692.5	0.81794			407.5	1.02483	407.5	0.92516		541.1	0.52761	541.1	0.49168		170.3	1715.5	170.4	2.08856
693	0.98541	692.4	0.80848			407.4	1.03002	407.4	0.92688		541	0.49627	541	0.47153		170.2	1695.29	170.3	2.12287
692.9	0.98088	692.3	0.81258			407.3	1.02835	407.3	0.93649		540.9	0.49561	540.9	0.46691		170.1	1710.8	170.2	2.18644
692.8	0.98275	692.2	0.81195			407.2	1.02872	407.2	0.9461		540.8	0.49793	540.8	0.46839		170	1694.82	170.1	2.19362
692.7	0.97606	692.1	0.79098			407.1	1.01594	407.1	0.94542		540.7	0.48284	540.7	0.46765		169.9	1731.01	170	2.24202
692.6	0.9755	692	0.81006			407	1.02984	407	0.92465		540.6	0.46709	540.6	0.45915		169.8	1722.55	169.9	2.24867
692.5	0.98579	691.9	0.81636			406.9	1.01334	406.9	0.91727		540.5	0.47173	540.5	0.44954		169.7	1692.47	169.8	2.29122
692.4	0.98036	691.8	0.83023			406.8	1.02483	406.8	0.9068		540.4	0.44603	540.4	0.43993		169.6	1681.66	169.7	2.30957
692.3	0.98382	691.7	0.82645			406.7	0.99907	406.7	0.92928		540.3	0.4525	540.3	0.43475		169.5	1698.58	169.6	2.35612
692.2	0.98649	691.6	0.8203			406.6	1.02483	406.6	0.93014		540.2	0.44172	540.2	0.44085		169.4	1684.95	169.5	2.36144
692.1	0.98298	691.5	0.82503			406.5	1.01816	406.5	0.90628		540.1	0.42066	540.1	0.43068		169.3	1676.96	169.4	2.39043
692	0.97704	691.4	0.83307			406.4	1.00593	406.4	0.90989		540	0.40458	540	0.42255		169.2	1730.07	169.3	2.38777
691.9	0.97943	691.3	0.85955			406.3	1.01371	406.3	0.92413		539.9	0.40905	539.9	0.42015		169.1	1727.25	169.2	2.35957
691.8	0.98728	691.2	0.85325			406.2	1.01964	406.2	0.92276		539.8	0.41154	539.8	0.40795		169	1752.63	169.1	2.37606
691.7	0.9884	691.1	0.8471			406.1	1.02205	406.1	0.93323		539.7	0.40507	539.7	0.40129		168.9	1713.15	169	2.32819
691.6	0.97989	691	0.84915			406	1.01964	406	0.92808		539.6	0.38667	539.6	0.40388		168.8	1742.29	168.9	2.24282
691.5	0.97704	690.9	0.87547			405.9	1.01723	405.9	0.93581		539.5	0.37871	539.5	0.40018		168.7	1765.32	168.8	2.25798
691.4	0.98985	690.8	0.88194			405.8	1.02706	405.8	0.90903		539.4	0.37241	539.4	0.40277		168.6	1689.18	168.7	2.20479
691.3	0.99607	690.7	0.87957			405.7	1.03113	405.7	0.9116		539.3	0.36346	539.3	0.38706		168.5	1776.13	168.6	2.18351
691.2	0.99308	690.6	0.89959			405.6	1.02613	405.6	0.93683		539.2	0.34439	539.2	0.37911		168.4	1727.25	168.5	2.1117
691.1	0.98901	690.5	0.90463			405.5	0.99944	405.5	0.91761		539.1	0.34754	539.1	0.37616		168.3	1777.07	168.4	2.0516
691	0.99088	690.4	0.93348			405.4	1.00649	405.4	0.92842		539	0.33659	539	0.38041		168.2	1749.34	168.3	2.0367
690.9	0.99874	690.3	0.93868			405.3	1.02706	405.3	0.92482		538.9	0.32333	538.9	0.37412		168.1	1719.26	168.2	1.9859
690.8	0.9906	690.2	0.94767			405.2	1.04151	405.2	0.91864		538.8	0.3235	538.8	0.37893		168	1731.95	168.1	1.98537
690.7	0.98667	690.1	0.98156			405.1	1.02539	405.1	0.92808		538.7	0.31272	538.7	0.36525		167.9	1727.25	168	2.03112
690.6	0.97859	690	1.00299			405	1.01798	405	0.9346		538.6	0.30807	538.6	0.35933		167.8	1692.47	167.9	2.01197
690.5	0.98462	689.9	1.02002			404.9	1.01612	404.9	0.90542		538.5	0.29348	538.5	0.36377		167.7	1647.82	167.8	2.02074
690.4	0.97999	689.8	1.04429			404.8	1.0113	404.8	0.93563		538.4	0.30028	538.4	0.35786		167.6	1696.23	167.7	2.05027
690.3	0.98513	689.7	1.06526			404.7	1.00834	404.7	0.9437		538.3	0.29299	538.3	0.36414		167.5	1723.02	167.6	2.04548
690.2	0.98981	689.6	1.0692			404.6	1.02835	404.6	0.93272		538.2	0.27574	538.2	0.3475		167.4	1674.14	167.5	1.99335
690.1	0.99027	689.5	1.08228			404.5	1.02595	404.5	0.9413		538.1	0.2706	538.1	0.35176		167.3	1697.64	167.4	1.96809
690	0.98752	689.4	1.10624			404.4	1.01612	404.4	0.94267		538	0.26613	538	0.3488		167.2	1708.45	167.3	1.91543
689.9	0.99846	689.3	1.11507			404.3	1.01909	404.3	0.92173		537.9	0.2779	537.9	0.35989		167.1	1722.55	167.2	1.85186
689.8	0.99607	689.2	1.11649			404.2	1.03206	404.2	0.93907		537.8	0.27044	537.8	0.35213		167	1718.79	167.1	1.77367
689.7	0.99219	689.1	1.11034			404.1	1.0126	404.1	0.94439		537.7	0.27093	537.7	0.35139		166.9	1676.49	167	1.66037
689.6	0.99149	689	1.12878			404	1.03503	404	0.9461		537.6	0.27325	537.6	0.3586		166.8	1670.38	166.9	1.5609
689.5	0.99224	688.9	1.1488			403.9	1.0517	403.9	0.93649		537.5	0.25568	537.5	0.35231		166.7	1695.29	166.8	1.44309
689.4	1.00248	688.8	1.125			403.8	1.0215	403.8	0.92551		537.4	0.26032	537.4	0.34677		166.6	1668.5	166.7	1.35718
689.3	1.00299	688.7	1.13146			403.7	1.02205	403.7	0.92997		537.3	0.25468	537.3	0.36155		166.5	1613.98	166.6	1.22952
689.2	1.00379	688.6	1.12973			403.6	1.01297	403.6	0.931		537.2	0.25717	537.2	0.35471		166.4	1605.99	166.5	1.16809
689.1	1.00916	688.5	1.15195			403.5	1.02984	403.5	0.93529		537.1	0.24954	537.1	0.34492		166.3	1573.56	166.4	1.0883
689	1.00065	688.4	1.13462			403.4	1.0252	403.4	0.92688		537	0.25452	537	0.35397		166.2	1565.57	166.3	1.05612
688.9	1.00299	688.3	1.14029			403.3	1.02391	403.3	0.9691		536.9	0.26563	536.9	0.35545		166.1	1545.36	166.2	1.02739
688.8	1.01314	688.2	1.12768			403.2	1.0354	403.2	0.93409		536.8	0.25999	536.8	0.35841		166	1554.76	166.1	1.01516
688.7	1.00818	688.1	1.10277			403.1	1.03836	403.1	0.96344		536.7	0.24905	536.7	0.36359		165.9	1596.12	166	0.95213
688.6	1.00711	688	1.0919			403	1.01575	403	0.95091		536.6	0.25104	536.6	0.36932		165.8	1569.33	165.9	0.96197
688.5	1.00047	687.9	1.10561			402.9	1.00297	402.9	0.94834		536.5	0.25435	536.5	0.36876		165.7	1543.01	165.8	0.95745
688.4	1.00514	687.8	1.0733			402.8	0.99852	402.8	0.94525		536.4	0.25269	536.4	0.36063		165.6	1527.03	165.7	0.94894
688.3	1.00411	687.7	1.08071			402.7	1.02409	402.7	0.95417		536.3	0.25584	536.3	0.35656		165.5	1538.78	165.6	0.94787
688.2	1.01291	687.6	1.08654			402.6	1.04281	402.6	0.94319		536.2	0.27856	536.2	0.3719		165.4	1513.4	165.5	0.92021
688.1	1.00351	687.5	1.07913			402.5	1.02224	402.5	0.92894		536.1	0.27375	536.1	0.3902		165.3	1532.2	165.4	0.94229
688	1.00238	687.4	1.06479			402.4	1.02168	402.4	0.931		536	0.27591	536	0.38484		165.2	1520.45	165.3	0.96223
687.9	1.00262	687.3	1.08417			402.3	1.01742	402.3	0.93958		535.9	0.28569	535.9	0.39464		165.1	1528.44	165.2	0.93324
687.8	1.01057	687.2	1.096			402.2	1.01168	402.2	0.9437		535.8	0.28569	535.8	0.41331		165	1539.25	165.1	0.95452
687.7	1.01482	687.1	1.09631			402.1	1.03132	402.1	0.94696		535.7	0.29415	535.7	0.41738		164.9	1545.36	165	0.94468
687.6	1.00991	687	1.11491			402	1.00334	402	0.95314		535.6	0.30045	535.6	0.43198		164.8	1528.91	164.9	0.93245
687.5	1.01557	686.9	1.17528			401.9	1.00278	401.9	0.95709		535.5	0.29398	535.5	0.42939		164.7	1491.78	164.8	0.96117
687.4	1.00795	686.8	1.22651			401.8	1.02706	401.8	0.9437		535.4	0.29912	535.4	0.4414		164.6	1533.14	164.7	0.95106
687.3	0.99916	686.7	1.28704			401.7	1.04744	401.7	0.96842		535.3	0.29929	535.3	0.4671		164.5	1535.49	164.6	0.95878
687.2	0.99359	686.6	1.40117			401.6	1.04763	401.6	0.97391		535.2	0.31288	535.2	0.49741		164.4	1490.84	164.5	0.96755
687.1	0.99897	686.5	1.51308			401.5	1.01983	401.5	0.98043		535.1	0.31819	535.1	0.53346		164.3	1496.95	164.4	0.96941
687	0.98794	686.4	1.6354			401.4	1.01927	401.4	0.98833		535	0.33162	535	0.55046		164.2	1478.15	164.3	0.98324
686.9	0.99663	686.3	1.80233			401.3	1.0202	401.3	1		534.9	0.3356	534.9	0.61017		164.1	1492.25	164.2	0.98564
686.8	1.00669	686.2	1.9669			401.2	1.02483	401.2	1.02455		534.8	0.34969	534.8	0.67616		164	1514.34	164.1	0.99654
686.7	0.99476	686.1	2.13288			401.1	1.0265	401.1	1.0345		534.7	0.35649	534.7	0.72643		163.9	1479.09	164	0.97527
686.6	0.99458	686	2.2965			401	1.02001	401	1.08033		534.6	0.35815	534.6	0.79187		163.8	1500.24	163.9	0.99441
686.5	0.99056	685.9	2.46989			400.9	1.03632	400.9	1.10419		534.5	0.37473	534.5	0.90092		163.7	1477.68	163.8	1.00053
686.4	0.9878	685.8	2.64155			400.8	1.048	400.8	1.12719		534.4	0.39579	534.4	0.98965		163.6	1461.7	163.7	0.99441
686.3	0.98934	685.7	2.75741			400.7	1.04652	400.7	1.15585		534.3	0.42083	534.3	1.11553		163.5	1474.86	163.6	1.01915
686.2	0.98943	685.6	2.86318			400.6	1.03336	400.6	1.20237		534.2	0.42597	534.2	1.25804		163.4	1522.33	163.5	1.02021
686.1	0.98915	685.5	2.9111			400.5	1.03132	400.5	1.23052		534.1	0.44537	534.1	1.39575		163.3	1504.47	163.4	1.00745
686	0.99448	685.4	2.95318			400.4	1.02076	400.4	1.25112		534	0.47339	534	1.60129		163.2	1466.4	163.3	1.01197
685.9	0.98256	685.3	2.92402			400.3	1.04466	400.3	1.28424		533.9	0.50489	533.9	1.78429		163.1	1453.71	163.2	1.01516
685.8	0.99649	685.2	2.88194			400.2	1.02872	400.2	1.33145		533.8	0.55331	533.8	1.98392		163	1527.97	163.1	1.0492
685.7	0.99299	685.1	2.7645			400.1	1.05078	400.1	1.36509		533.7	0.5926	533.7	2.17837		162.9	1478.15	163	1.07713
685.6	0.99883	685	2.61523			400	1.04151	400	1.38465		533.6	0.64218	533.6	2.39242		162.8	1445.25	162.9	1.07447
685.5	1.00033	684.9	2.45019			399.9	1.03669	399.9	1.431		533.5	0.7027	533.5	2.64307		162.7	1464.05	162.8	1.06915
685.4	1.00659	684.8	2.30359			399.8	1.04299	399.8	1.45949		533.4	0.78063	533.4	2.92551		162.6	1463.11	162.7	1.04335
685.3	1.01127	684.7	2.09221			399.7	1.05245	399.7	1.49125		533.3	0.87415	533.3	3.22237		162.5	1489.43	162.6	1.04016
685.2	1.01365	684.6	1.91425			399.6	1.05004	399.6	1.54222		533.2	1.0121	533.2	3.55083		162.4	1480.03	162.5	1.05718
685.1	1.01234	684.5	1.73124			399.5	1.05263	399.5	1.56694		533.1	1.19068	533.1	3.88558		162.3	1432.56	162.4	1.03431
685	1.0209	684.4	1.5465			399.4	1.03632	399.4	1.60179		533	1.40657	533	4.26932		162.2	1474.39	162.3	1.04761
684.9	1.02922	684.3	1.42781			399.3	1.06227	399.3	1.61809		532.9	1.70254	532.9	4.66229		162.1	1454.65	162.2	1.03324
684.8	1.03268	684.2	1.29808			399.2	1.06597	399.2	1.63062		532.8	2.00846	532.8	5.05065		162	1437.73	162.1	1.03936
684.7	1.03035	684.1	1.2076			399.1	1.06486	399.1	1.65551		532.7	2.44752	532.7	5.47634		161.9	1478.15	162	1.05824
684.6	1.03035	684	1.12201			399	1.05393	399	1.63663		532.6	2.94097	532.6	5.83179		161.8	1427.86	161.9	1.05186
684.5	1.0367	683.9	1.05958			398.9	1.05004	398.9	1.6356		532.5	3.48715	532.5	6.13567		161.7	1439.14	161.8	1.02553
684.4	1.03208	683.8	0.99448			398.8	1.04466	398.8	1.60058		532.4	4.17277	532.4	6.49131		161.6	1417.05	161.7	1.01755
684.3	1.03226	683.7	0.96595			398.7	1.04559	398.7	1.58531		532.3	4.81181	532.3	6.70055		161.5	1429.27	161.6	1.01516
684.2	1.02642	683.6	0.9256			398.6	1.06208	398.6	1.53725		532.2	5.57917	532.2	6.92921		161.4	1450.42	161.5	1.00027
684.1	1.02048	683.5	0.90432			398.5	1.06412	398.5	1.45623		532.1	6.31471	532.1	6.99242		161.3	1403.42	161.4	0.97314
684	1.02385	683.4	0.87721			398.4	1.07765	398.4	1.42516		532	6.97364	532	7.03198		161.2	1393.08	161.3	0.9484
683.9	1.01005	683.3	0.85924			398.3	1.06301	398.3	1.35136		531.9	7.57884	531.9	6.96839		161.1	1432.56	161.2	0.9359
683.8	1.00823	683.2	0.85971			398.2	1.05949	398.2	1.31171		531.8	8.07561	531.8	6.82348		161	1419.4	161.1	0.88856
683.7	0.99906	683.1	0.82818			398.1	1.06505	398.1	1.26982		531.7	8.42928	531.7	6.55952		160.9	1394.96	161	0.86782
683.6	0.99289	683	0.83354			398	1.09396	398	1.21747		531.6	8.60454	531.6	6.29945		160.8	1373.81	160.9	0.87021
683.5	1.00196	682.9	0.84221			397.9	1.07468	397.9	1.18005		531.5	8.62859	531.5	5.95619		160.7	1396.37	160.8	0.84069
683.4	1.00065	682.8	0.82424			397.8	1.04299	397.8	1.11723		531.4	8.4573	531.4	5.51072		160.6	1338.09	160.7	0.84814
683.3	0.98681	682.7	0.83291			397.7	1.06042	397.7	1.10573		531.3	8.19997	531.3	5.07227		160.5	1388.38	160.6	0.86596
683.2	0.9892	682.6	0.81384			397.6	1.0493	397.6	1.09509		531.2	7.66059	531.2	4.62015		160.4	1389.79	160.5	0.84521
683.1	0.99387	682.5	0.80454			397.5	1.05152	397.5	1.10247		531.1	7.15337	531.1	4.12218		160.3	1386.5	160.4	0.84388
683	0.98261	682.4	0.79729			397.4	1.06097	397.4	1.08067		531	6.52578	531	3.61091		160.2	1383.68	160.3	0.84654
682.9	0.98971	682.3	0.80911			397.3	1.04392	397.3	1.06591		530.9	5.85027	530.9	3.20444		160.1	1402.95	160.2	0.86117
682.8	0.99088	682.2	0.81337			397.2	1.04577	397.2	1.04823		530.8	5.23678	530.8	2.77153		160	1393.55	160.1	0.86197
682.7	0.9964	682.1	0.79335			397.1	1.05708	397.1	1.05475		530.7	4.66208	530.7	2.34233		159.9	1376.16	160	0.83112
682.6	0.99392	682	0.80501			397	1.0341	397	1.03759		530.6	4.06317	530.6	2.01904		159.8	1357.36	159.9	0.83138
682.5	0.99177	681.9	0.80485			396.9	1.05393	396.9	1.04068		530.5	3.57735	530.5	1.73993		159.7	1356.89	159.8	0.82287
682.4	0.9935	681.8	0.80218			396.8	1.01612	396.8	1.03278		530.4	3.15337	530.4	1.50795		159.6	1385.56	159.7	0.8242
682.3	0.98854	681.7	0.80517			396.7	1.05059	396.7	1.02231		530.3	2.77831	530.3	1.31183		159.5	1352.19	159.6	0.85106
682.2	0.98943	681.6	0.81652			396.6	1.04744	396.6	0.98901		530.2	2.45233	530.2	1.12052		159.4	1373.34	159.5	0.85771
682.1	0.97503	681.5	0.79445			396.5	1.0354	396.5	0.96413		530.1	2.22036	530.1	0.98632		159.3	1404.83	159.4	0.84202
682	0.99289	681.4	0.80785			396.4	1.0291	396.4	0.98798		530	1.9995	530	0.85582		159.2	1339.5	159.3	0.8492
681.9	0.99327	681.3	0.80943			396.3	1.03984	396.3	0.98593		529.9	1.79937	529.9	0.76377		159.1	1326.81	159.2	0.85
681.8	0.99373	681.2	0.81037			396.2	1.03206	396.2	0.97048		529.8	1.60106	529.8	0.67264		159	1342.32	159.1	0.84628
681.7	0.98331	681.1	0.80375			396.1	1.04818	396.1	0.95863		529.7	1.44354	529.7	0.58909				159	0.84415
681.6	0.98934	681	0.80139			396	1.02502	396	0.95142		529.6	1.26762	529.6	0.52828				158.9	0.8367
681.5	0.99299	680.9	0.78972			395.9	1.04337	395.9	0.9425		529.5	1.10512	529.5	0.47689				158.8	0.83085
681.4	0.98597	680.8	0.80233			395.8	1.04077	395.8	0.94868		529.4	0.96866	529.4	0.45379				158.7	0.83218
681.3	0.9942	680.7	0.81289			395.7	1.03132	395.7	0.94542		529.3	0.81081	529.3	0.44288				158.6	0.83271
681.2	0.98882	680.6	0.78562			395.6	1.03632	395.6	0.93117		529.2	0.70337	529.2	0.42329				158.5	0.85585
681.1	0.99392	680.5	0.80281			395.5	1.05282	395.5	0.93203		529.1	0.62129	529.1	0.42403				158.4	0.85213
681	0.98261	680.4	0.79098			395.4	1.05226	395.4	0.931		529	0.51766	529	0.42828				158.3	0.8242
680.9	0.99593	680.3	0.80974			395.3	1.03299	395.3	0.94181		528.9	0.45216	528.9	0.42255				158.2	0.82394
680.8	0.98424	680.2	0.80564			395.2	1.03132	395.2	0.931		528.8	0.40159	528.8	0.4427				158.1	0.84787
680.7	0.9956	680.1	0.77223			395.1	1.0404	395.1	0.93478		528.7	0.36627	528.7	0.45656				158	0.86011
680.6	0.99654	680	0.78767			395	1.04318	395	0.92945		528.6	0.34936	528.6	0.46895				157.9	0.86277
680.5	0.98995	679.9	0.81447			394.9	1.03373	394.9	0.93992		528.5	0.31355	528.5	0.45545				157.8	0.85
680.4	0.98859	679.8	0.78547			394.8	1.02872	394.8	0.95297		528.4	0.32631	528.4	0.4353				157.7	0.8508
680.3	0.98953	679.7	0.77695			394.7	1.04726	394.7	0.93718		528.3	0.30293	528.3	0.43401				157.6	0.83883
680.2	0.98106	679.6	0.79855			394.6	1.02947	394.6	0.92139		528.2	0.30973	528.2	0.41996				157.5	0.83803
680.1	0.98485	679.5	0.79366			394.5	1.0556	394.5	0.91813		528.1	0.30061	528.1	0.40591				157.4	0.8391
680	0.98906	679.4	0.79839			394.4	1.03966	394.4	0.92225		528	0.29216	528	0.3719				157.3	0.87154
679.9	0.99018	679.3	0.79161			394.3	1.03632	394.3	0.93478		527.9	0.28934	527.9	0.35028				157.2	0.84096
679.8	0.98625	679.2	0.77869			394.2	1.0341	394.2	0.91813		527.8	0.28055	527.8	0.33919				157.1	0.8359
679.7	0.98499	679.1	0.80738			394.1	1.03762	394.1	0.89204		527.7	0.2585	527.7	0.32532				157	0.86117
679.6	0.98214	679	0.77601			394	1.05189	394	0.9322		527.6	0.24341	527.6	0.3085
679.5	0.98733	678.9	0.78547			393.9	1.03688	393.9	0.94147		527.5	0.24042	527.5	0.30074
679.4	0.9842	678.8	0.79098			393.8	1.0417	393.8	0.92362		527.4	0.24308	527.4	0.28152
679.3	0.98499	678.7	0.78972			393.7	1.04281	393.7	0.9195		527.3	0.23014	527.3	0.26784
679.2	0.99018	678.6	0.80517			393.6	1.06746	393.6	0.94113		527.2	0.21887	527.2	0.26784
679.1	0.98868	678.5	0.80013			393.5	1.04707	393.5	0.91916		527.1	0.21124	527.1	0.28226
679	0.98536	678.4	0.78562			393.4	1.02354	393.4	0.93203		527	0.20942	527	0.27116
678.9	0.99528	678.3	0.7902			393.3	1.03799	393.3	0.92842		526.9	0.20345	526.9	0.26599
678.8	0.98948	678.2	0.782			393.2	1.04448	393.2	0.92087		526.8	0.19466	526.8	0.26359
678.7	0.98242	678.1	0.77774			393.1	1.04096	393.1	0.94233		526.7	0.193	526.7	0.26691
678.6	0.98602	678	0.77869			393	1.03391	393	0.93289		526.6	0.19317	526.6	0.25693
678.5	0.99373	677.9	0.7883			392.9	1.03225	392.9	0.94198		526.5	0.19217	526.5	0.24787
678.4	0.98981	677.8	0.78484			392.8	1.04633	392.8	0.93838		526.4	0.1862	526.4	0.24806
678.3	0.99112	677.7	0.78105			392.7	1.03929	392.7	0.94044		526.3	0.19532	526.3	0.24824
678.2	0.99224	677.6	0.78689			392.6	1.04781	392.6	0.94027		526.2	0.18703	526.2	0.25287
678.1	0.99056	677.5	0.78358			392.5	1.03132	392.5	0.92757		526.1	0.19333	526.1	0.25305
678	0.9841	677.4	0.78342			392.4	1.05764	392.4	0.92122		526	0.18405	526	0.2549
677.9	0.98466	677.3	0.79288			392.3	1.03947	392.3	0.92327		525.9	0.18189	525.9	0.24325
677.8	0.99621	677.2	0.7965			392.2	1.04429	392.2	0.93821		525.8	0.17659	525.8	0.23974
677.7	0.99785	677.1	0.78436			392.1	1.03021	392.1	0.9219		525.7	0.18206	525.7	0.24214
677.6	0.98911	677	0.80044			392	1.05096	392	0.93134		525.6	0.17559	525.6	0.25157
677.5	0.98868	676.9	0.7913			391.9	1.04855	391.9	0.94507		525.5	0.17559	525.5	0.25323
677.4	0.99467	676.8	0.79555			391.8	1.06764	391.8	0.94061		525.4	0.17709	525.4	0.24713
677.3	0.99116	676.7	0.7913			391.7	1.07191	391.7	0.93735		525.3	0.17791	525.3	0.24344
677.2	0.99186	676.6	0.79981			391.6	1.05004	391.6	0.94988		525.2	0.17758	525.2	0.24325
677.1	0.99916	676.5	0.78625			391.5	1.05319	391.5	0.93821		525.1	0.1741	525.1	0.2414
677	0.98546	676.4	0.80375			391.4	1.04392	391.4	0.92242		525	0.16879	525	0.24917
676.9	0.99056	676.3	0.78641			391.3	1.05615	391.3	0.94233		524.9	0.17393	524.9	0.25471
676.8	0.99724	676.2	0.7902			391.2	1.06635	391.2	0.93718		524.8	0.17493	524.8	0.24529
676.7	0.98518	676.1	0.77948			391.1	1.05671	391.1	0.93512		524.7	0.17858	524.7	0.23641
676.6	0.99705	676	0.77601			391	1.05337	391	0.93375		524.6	0.18073	524.6	0.23641
676.5	0.97891	675.9	0.78972			390.9	1.05597	390.9	0.94044		524.5	0.17725	524.5	0.25065
676.4	0.98349	675.8	0.79414			390.8	1.04114	390.8	0.94336		524.4	0.16846	524.4	0.25009
676.3	0.98251	675.7	0.78137			390.7	1.03799	390.7	0.93958		524.3	0.16797	524.3	0.2342
676.2	0.98265	675.6	0.79587			390.6	1.05133	390.6	0.92963		524.2	0.1668	524.2	0.23974
676.1	0.99205	675.5	0.80123			390.5	1.0556	390.5	0.92945		524.1	0.16946	524.1	0.2475
676	0.98803	675.4	0.79823			390.4	1.05541	390.4	0.95709		524	0.17194	524	0.24214
675.9	0.98597	675.3	0.79351			390.3	1.05393	390.3	0.9449		523.9	0.17642	523.9	0.23734
675.8	0.98074	675.2	0.79666			390.2	1.05782	390.2	0.92619		523.8	0.16962	523.8	0.24122
