# Supplementary material for: Multifunctional electrolyte additive for high power lithium metal batteries at ultra-low temperatures
Source: Nat Commun. 2025 Apr 8;16:3344. doi: 10.1038/s41467-025-58627-3 (PMC11978743; doi:10.1038/s41467-025-58627-3)
Supplement: Supplementary file 5 — Source Data [file 41467_2025_58627_MOESM5_ESM.zip › Source data for Fig. 2.xlsx]

## Sheet: Figure 2
	Conductivity （mS/cm）					ln(1/Rct) (Ω-1)					ln(1/RSEI) (Ω-1)
T(℃)	DEE	DDE	DDE-PN		1000/T (K-1)	DEE	DDE	DDE-PN		1000/T (K-1)	DEE	DDE	DDE-PN
10	2.5996	14.992	14.7636		3.53357	-5.77548	-6.98749	-5.98996		3.53357	-2.30956	-1.54223	-1.5765
0	2.0104	12.412	13.1144		3.663	-6.83174	-7.98582	-6.96319		3.663	-2.4824	-1.75406	-1.63608
-10	1.0924	9.57	10.86		3.80228	-7.91206	-8.99392	-8.015		3.80228	-2.76443	-2.04911	-1.81873
-20	0.732	7.232	8.51		3.95257	-9.12902	-10.0566	-9.10897		3.95257	-3.16842	-2.42922	-2.03953
-40	0.22	2.11	2.32		4.29185	-11.7322	-12.4091	-11.6732		4.29185	-4.11366	-3.6074	-2.88815
-60	0.0208	0.5068	0.6176		4.69484	-14.5053	-14.9415	-14.4847		4.69484	-5.62076	-5.51423	-4.47415
DEE													DDE
LI-FSI-O		LI-FSI-N		LI-DEE-O		CN-LI-FSI-O		CN-LI-FSI-N		CN-LI-DEE-O			Li-FSI-O		Li-FSI-N		Li-DEE-O		Li-DME-O		CN-FSI-O		CN-FSI-N		CN-DEE-O		CN-DME-O			DDE-PN
Distance (r, nm)	Radial distribution, g(r)					Distance (r, nm)	Coordination number						Distance (r, nm)	Radial distribution, g(r)							Distance (r, nm)	Coordination number								Li-FSI-O		Li-FSI-N		Li-NO3-O		Li-NO3-N		Li-DEE-O		Li-DME-O		CN-FSI-O		CN-FSI-N		CN-NO3-O		CN-NO3-N
0.002	0	0.002	0	0.002	0	0.002	0	0.002	0	0.002	0		0.002	0	0.002	0	0.002	0	0.002	0	0.002	0	0.002	0	0.002	0	0.002	0		Distance (r, nm)	Radial distribution, g(r)											Distance (r, nm)	Coordination number
0.004	0	0.004	0	0.004	0	0.004	0	0.004	0	0.004	0		0.004	0	0.004	0	0.004	0	0.004	0	0.004	0	0.004	0	0.004	0	0.004	0		0	0	0	0	0	0	0	0	0	0	0	0	0.002	0	0.002	0	0.002	0	0.002	0
0.006	0	0.006	0	0.006	0	0.006	0	0.006	0	0.006	0		0.006	0	0.006	0	0.006	0	0.006	0	0.006	0	0.006	0	0.006	0	0.006	0		0.002	0	0.002	0	0.002	0	0.002	0	0.002	0	0.002	0	0.004	0	0.004	0	0.004	0	0.004	0
0.008	0	0.008	0	0.008	0	0.008	0	0.008	0	0.008	0		0.008	0	0.008	0	0.008	0	0.008	0	0.008	0	0.008	0	0.008	0	0.008	0		0.004	0	0.004	0	0.004	0	0.004	0	0.004	0	0.004	0	0.006	0	0.006	0	0.006	0	0.006	0
0.01	0	0.01	0	0.01	0	0.01	0	0.01	0	0.01	0		0.01	0	0.01	0	0.01	0	0.01	0	0.01	0	0.01	0	0.01	0	0.01	0		0.006	0	0.006	0	0.006	0	0.006	0	0.006	0	0.006	0	0.008	0	0.008	0	0.008	0	0.008	0
0.012	0	0.012	0	0.012	0	0.012	0	0.012	0	0.012	0		0.012	0	0.012	0	0.012	0	0.012	0	0.012	0	0.012	0	0.012	0	0.012	0		0.008	0	0.008	0	0.008	0	0.008	0	0.008	0	0.008	0	0.01	0	0.01	0	0.01	0	0.01	0
0.014	0	0.014	0	0.014	0	0.014	0	0.014	0	0.014	0		0.014	0	0.014	0	0.014	0	0.014	0	0.014	0	0.014	0	0.014	0	0.014	0		0.01	0	0.01	0	0.01	0	0.01	0	0.01	0	0.01	0	0.012	0	0.012	0	0.012	0	0.012	0
0.016	0	0.016	0	0.016	0	0.016	0	0.016	0	0.016	0		0.016	0	0.016	0	0.016	0	0.016	0	0.016	0	0.016	0	0.016	0	0.016	0		0.012	0	0.012	0	0.012	0	0.012	0	0.012	0	0.012	0	0.014	0	0.014	0	0.014	0	0.014	0
0.018	0	0.018	0	0.018	0	0.018	0	0.018	0	0.018	0		0.018	0	0.018	0	0.018	0	0.018	0	0.018	0	0.018	0	0.018	0	0.018	0		0.014	0	0.014	0	0.014	0	0.014	0	0.014	0	0.014	0	0.016	0	0.016	0	0.016	0	0.016	0
0.02	0	0.02	0	0.02	0	0.02	0	0.02	0	0.02	0		0.02	0	0.02	0	0.02	0	0.02	0	0.02	0	0.02	0	0.02	0	0.02	0		0.016	0	0.016	0	0.016	0	0.016	0	0.016	0	0.016	0	0.018	0	0.018	0	0.018	0	0.018	0
0.022	0	0.022	0	0.022	0	0.022	0	0.022	0	0.022	0		0.022	0	0.022	0	0.022	0	0.022	0	0.022	0	0.022	0	0.022	0	0.022	0		0.018	0	0.018	0	0.018	0	0.018	0	0.018	0	0.018	0	0.02	0	0.02	0	0.02	0	0.02	0
0.024	0	0.024	0	0.024	0	0.024	0	0.024	0	0.024	0		0.024	0	0.024	0	0.024	0	0.024	0	0.024	0	0.024	0	0.024	0	0.024	0		0.02	0	0.02	0	0.02	0	0.02	0	0.02	0	0.02	0	0.022	0	0.022	0	0.022	0	0.022	0
0.026	0	0.026	0	0.026	0	0.026	0	0.026	0	0.026	0		0.026	0	0.026	0	0.026	0	0.026	0	0.026	0	0.026	0	0.026	0	0.026	0		0.022	0	0.022	0	0.022	0	0.022	0	0.022	0	0.022	0	0.024	0	0.024	0	0.024	0	0.024	0
0.028	0	0.028	0	0.028	0	0.028	0	0.028	0	0.028	0		0.028	0	0.028	0	0.028	0	0.028	0	0.028	0	0.028	0	0.028	0	0.028	0		0.024	0	0.024	0	0.024	0	0.024	0	0.024	0	0.024	0	0.026	0	0.026	0	0.026	0	0.026	0
0.03	0	0.03	0	0.03	0	0.03	0	0.03	0	0.03	0		0.03	0	0.03	0	0.03	0	0.03	0	0.03	0	0.03	0	0.03	0	0.03	0		0.026	0	0.026	0	0.026	0	0.026	0	0.026	0	0.026	0	0.028	0	0.028	0	0.028	0	0.028	0
0.032	0	0.032	0	0.032	0	0.032	0	0.032	0	0.032	0		0.032	0	0.032	0	0.032	0	0.032	0	0.032	0	0.032	0	0.032	0	0.032	0		0.028	0	0.028	0	0.028	0	0.028	0	0.028	0	0.028	0	0.03	0	0.03	0	0.03	0	0.03	0
0.034	0	0.034	0	0.034	0	0.034	0	0.034	0	0.034	0		0.034	0	0.034	0	0.034	0	0.034	0	0.034	0	0.034	0	0.034	0	0.034	0		0.03	0	0.03	0	0.03	0	0.03	0	0.03	0	0.03	0	0.032	0	0.032	0	0.032	0	0.032	0
0.036	0	0.036	0	0.036	0	0.036	0	0.036	0	0.036	0		0.036	0	0.036	0	0.036	0	0.036	0	0.036	0	0.036	0	0.036	0	0.036	0		0.032	0	0.032	0	0.032	0	0.032	0	0.032	0	0.032	0	0.034	0	0.034	0	0.034	0	0.034	0
0.038	0	0.038	0	0.038	0	0.038	0	0.038	0	0.038	0		0.038	0	0.038	0	0.038	0	0.038	0	0.038	0	0.038	0	0.038	0	0.038	0		0.034	0	0.034	0	0.034	0	0.034	0	0.034	0	0.034	0	0.036	0	0.036	0	0.036	0	0.036	0
0.04	0	0.04	0	0.04	0	0.04	0	0.04	0	0.04	0		0.04	0	0.04	0	0.04	0	0.04	0	0.04	0	0.04	0	0.04	0	0.04	0		0.036	0	0.036	0	0.036	0	0.036	0	0.036	0	0.036	0	0.038	0	0.038	0	0.038	0	0.038	0
0.042	0	0.042	0	0.042	0	0.042	0	0.042	0	0.042	0		0.042	0	0.042	0	0.042	0	0.042	0	0.042	0	0.042	0	0.042	0	0.042	0		0.038	0	0.038	0	0.038	0	0.038	0	0.038	0	0.038	0	0.04	0	0.04	0	0.04	0	0.04	0
0.044	0	0.044	0	0.044	0	0.044	0	0.044	0	0.044	0		0.044	0	0.044	0	0.044	0	0.044	0	0.044	0	0.044	0	0.044	0	0.044	0		0.04	0	0.04	0	0.04	0	0.04	0	0.04	0	0.04	0	0.042	0	0.042	0	0.042	0	0.042	0
0.046	0	0.046	0	0.046	0	0.046	0	0.046	0	0.046	0		0.046	0	0.046	0	0.046	0	0.046	0	0.046	0	0.046	0	0.046	0	0.046	0		0.042	0	0.042	0	0.042	0	0.042	0	0.042	0	0.042	0	0.044	0	0.044	0	0.044	0	0.044	0
0.048	0	0.048	0	0.048	0	0.048	0	0.048	0	0.048	0		0.048	0	0.048	0	0.048	0	0.048	0	0.048	0	0.048	0	0.048	0	0.048	0		0.044	0	0.044	0	0.044	0	0.044	0	0.044	0	0.044	0	0.046	0	0.046	0	0.046	0	0.046	0
0.05	0	0.05	0	0.05	0	0.05	0	0.05	0	0.05	0		0.05	0	0.05	0	0.05	0	0.05	0	0.05	0	0.05	0	0.05	0	0.05	0		0.046	0	0.046	0	0.046	0	0.046	0	0.046	0	0.046	0	0.048	0	0.048	0	0.048	0	0.048	0
0.052	0	0.052	0	0.052	0	0.052	0	0.052	0	0.052	0		0.052	0	0.052	0	0.052	0	0.052	0	0.052	0	0.052	0	0.052	0	0.052	0		0.048	0	0.048	0	0.048	0	0.048	0	0.048	0	0.048	0	0.05	0	0.05	0	0.05	0	0.05	0
0.054	0	0.054	0	0.054	0	0.054	0	0.054	0	0.054	0		0.054	0	0.054	0	0.054	0	0.054	0	0.054	0	0.054	0	0.054	0	0.054	0		0.05	0	0.05	0	0.05	0	0.05	0	0.05	0	0.05	0	0.052	0	0.052	0	0.052	0	0.052	0
0.056	0	0.056	0	0.056	0	0.056	0	0.056	0	0.056	0		0.056	0	0.056	0	0.056	0	0.056	0	0.056	0	0.056	0	0.056	0	0.056	0		0.052	0	0.052	0	0.052	0	0.052	0	0.052	0	0.052	0	0.054	0	0.054	0	0.054	0	0.054	0
0.058	0	0.058	0	0.058	0	0.058	0	0.058	0	0.058	0		0.058	0	0.058	0	0.058	0	0.058	0	0.058	0	0.058	0	0.058	0	0.058	0		0.054	0	0.054	0	0.054	0	0.054	0	0.054	0	0.054	0	0.056	0	0.056	0	0.056	0	0.056	0
0.06	0	0.06	0	0.06	0	0.06	0	0.06	0	0.06	0		0.06	0	0.06	0	0.06	0	0.06	0	0.06	0	0.06	0	0.06	0	0.06	0		0.056	0	0.056	0	0.056	0	0.056	0	0.056	0	0.056	0	0.058	0	0.058	0	0.058	0	0.058	0
0.062	0	0.062	0	0.062	0	0.062	0	0.062	0	0.062	0		0.062	0	0.062	0	0.062	0	0.062	0	0.062	0	0.062	0	0.062	0	0.062	0		0.058	0	0.058	0	0.058	0	0.058	0	0.058	0	0.058	0	0.06	0	0.06	0	0.06	0	0.06	0
0.064	0	0.064	0	0.064	0	0.064	0	0.064	0	0.064	0		0.064	0	0.064	0	0.064	0	0.064	0	0.064	0	0.064	0	0.064	0	0.064	0		0.06	0	0.06	0	0.06	0	0.06	0	0.06	0	0.06	0	0.062	0	0.062	0	0.062	0	0.062	0
0.066	0	0.066	0	0.066	0	0.066	0	0.066	0	0.066	0		0.066	0	0.066	0	0.066	0	0.066	0	0.066	0	0.066	0	0.066	0	0.066	0		0.062	0	0.062	0	0.062	0	0.062	0	0.062	0	0.062	0	0.064	0	0.064	0	0.064	0	0.064	0
0.068	0	0.068	0	0.068	0	0.068	0	0.068	0	0.068	0		0.068	0	0.068	0	0.068	0	0.068	0	0.068	0	0.068	0	0.068	0	0.068	0		0.064	0	0.064	0	0.064	0	0.064	0	0.064	0	0.064	0	0.066	0	0.066	0	0.066	0	0.066	0
0.07	0	0.07	0	0.07	0	0.07	0	0.07	0	0.07	0		0.07	0	0.07	0	0.07	0	0.07	0	0.07	0	0.07	0	0.07	0	0.07	0		0.066	0	0.066	0	0.066	0	0.066	0	0.066	0	0.066	0	0.068	0	0.068	0	0.068	0	0.068	0
0.072	0	0.072	0	0.072	0	0.072	0	0.072	0	0.072	0		0.072	0	0.072	0	0.072	0	0.072	0	0.072	0	0.072	0	0.072	0	0.072	0		0.068	0	0.068	0	0.068	0	0.068	0	0.068	0	0.068	0	0.07	0	0.07	0	0.07	0	0.07	0
0.074	0	0.074	0	0.074	0	0.074	0	0.074	0	0.074	0		0.074	0	0.074	0	0.074	0	0.074	0	0.074	0	0.074	0	0.074	0	0.074	0		0.07	0	0.07	0	0.07	0	0.07	0	0.07	0	0.07	0	0.072	0	0.072	0	0.072	0	0.072	0
0.076	0	0.076	0	0.076	0	0.076	0	0.076	0	0.076	0		0.076	0	0.076	0	0.076	0	0.076	0	0.076	0	0.076	0	0.076	0	0.076	0		0.072	0	0.072	0	0.072	0	0.072	0	0.072	0	0.072	0	0.074	0	0.074	0	0.074	0	0.074	0
0.078	0	0.078	0	0.078	0	0.078	0	0.078	0	0.078	0		0.078	0	0.078	0	0.078	0	0.078	0	0.078	0	0.078	0	0.078	0	0.078	0		0.074	0	0.074	0	0.074	0	0.074	0	0.074	0	0.074	0	0.076	0	0.076	0	0.076	0	0.076	0
0.08	0	0.08	0	0.08	0	0.08	0	0.08	0	0.08	0		0.08	0	0.08	0	0.08	0	0.08	0	0.08	0	0.08	0	0.08	0	0.08	0		0.076	0	0.076	0	0.076	0	0.076	0	0.076	0	0.076	0	0.078	0	0.078	0	0.078	0	0.078	0
0.082	0	0.082	0	0.082	0	0.082	0	0.082	0	0.082	0		0.082	0	0.082	0	0.082	0	0.082	0	0.082	0	0.082	0	0.082	0	0.082	0		0.078	0	0.078	0	0.078	0	0.078	0	0.078	0	0.078	0	0.08	0	0.08	0	0.08	0	0.08	0
0.084	0	0.084	0	0.084	0	0.084	0	0.084	0	0.084	0		0.084	0	0.084	0	0.084	0	0.084	0	0.084	0	0.084	0	0.084	0	0.084	0		0.08	0	0.08	0	0.08	0	0.08	0	0.08	0	0.08	0	0.082	0	0.082	0	0.082	0	0.082	0
0.086	0	0.086	0	0.086	0	0.086	0	0.086	0	0.086	0		0.086	0	0.086	0	0.086	0	0.086	0	0.086	0	0.086	0	0.086	0	0.086	0		0.082	0	0.082	0	0.082	0	0.082	0	0.082	0	0.082	0	0.084	0	0.084	0	0.084	0	0.084	0
0.088	0	0.088	0	0.088	0	0.088	0	0.088	0	0.088	0		0.088	0	0.088	0	0.088	0	0.088	0	0.088	0	0.088	0	0.088	0	0.088	0		0.084	0	0.084	0	0.084	0	0.084	0	0.084	0	0.084	0	0.086	0	0.086	0	0.086	0	0.086	0
0.09	0	0.09	0	0.09	0	0.09	0	0.09	0	0.09	0		0.09	0	0.09	0	0.09	0	0.09	0	0.09	0	0.09	0	0.09	0	0.09	0		0.086	0	0.086	0	0.086	0	0.086	0	0.086	0	0.086	0	0.088	0	0.088	0	0.088	0	0.088	0
0.092	0	0.092	0	0.092	0	0.092	0	0.092	0	0.092	0		0.092	0	0.092	0	0.092	0	0.092	0	0.092	0	0.092	0	0.092	0	0.092	0		0.088	0	0.088	0	0.088	0	0.088	0	0.088	0	0.088	0	0.09	0	0.09	0	0.09	0	0.09	0
0.094	0	0.094	0	0.094	0	0.094	0	0.094	0	0.094	0		0.094	0	0.094	0	0.094	0	0.094	0	0.094	0	0.094	0	0.094	0	0.094	0		0.09	0	0.09	0	0.09	0	0.09	0	0.09	0	0.09	0	0.092	0	0.092	0	0.092	0	0.092	0
0.096	0	0.096	0	0.096	0	0.096	0	0.096	0	0.096	0		0.096	0	0.096	0	0.096	0	0.096	0	0.096	0	0.096	0	0.096	0	0.096	0		0.092	0	0.092	0	0.092	0	0.092	0	0.092	0	0.092	0	0.094	0	0.094	0	0.094	0	0.094	0
0.098	0	0.098	0	0.098	0	0.098	0	0.098	0	0.098	0		0.098	0	0.098	0	0.098	0	0.098	0	0.098	0	0.098	0	0.098	0	0.098	0		0.094	0	0.094	0	0.094	0	0.094	0	0.094	0	0.094	0	0.096	0	0.096	0	0.096	0	0.096	0
0.1	0	0.1	0	0.1	0	0.1	0	0.1	0	0.1	0		0.1	0	0.1	0	0.1	0	0.1	0	0.1	0	0.1	0	0.1	0	0.1	0		0.096	0	0.096	0	0.096	0	0.096	0	0.096	0	0.096	0	0.098	0	0.098	0	0.098	0	0.098	0
0.102	0	0.102	0	0.102	0	0.102	0	0.102	0	0.102	0		0.102	0	0.102	0	0.102	0	0.102	0	0.102	0	0.102	0	0.102	0	0.102	0		0.098	0	0.098	0	0.098	0	0.098	0	0.098	0	0.098	0	0.1	0	0.1	0	0.1	0	0.1	0
0.104	0	0.104	0	0.104	0	0.104	0	0.104	0	0.104	0		0.104	0	0.104	0	0.104	0	0.104	0	0.104	0	0.104	0	0.104	0	0.104	0		0.1	0	0.1	0	0.1	0	0.1	0	0.1	0	0.1	0	0.102	0	0.102	0	0.102	0	0.102	0
0.106	0	0.106	0	0.106	0	0.106	0	0.106	0	0.106	0		0.106	0	0.106	0	0.106	0	0.106	0	0.106	0	0.106	0	0.106	0	0.106	0		0.102	0	0.102	0	0.102	0	0.102	0	0.102	0	0.102	0	0.104	0	0.104	0	0.104	0	0.104	0
0.108	0	0.108	0	0.108	0	0.108	0	0.108	0	0.108	0		0.108	0	0.108	0	0.108	0	0.108	0	0.108	0	0.108	0	0.108	0	0.108	0		0.104	0	0.104	0	0.104	0	0.104	0	0.104	0	0.104	0	0.106	0	0.106	0	0.106	0	0.106	0
0.11	0	0.11	0	0.11	0	0.11	0	0.11	0	0.11	0		0.11	0	0.11	0	0.11	0	0.11	0	0.11	0	0.11	0	0.11	0	0.11	0		0.106	0	0.106	0	0.106	0	0.106	0	0.106	0	0.106	0	0.108	0	0.108	0	0.108	0	0.108	0
0.112	0	0.112	0	0.112	0	0.112	0	0.112	0	0.112	0		0.112	0	0.112	0	0.112	0	0.112	0	0.112	0	0.112	0	0.112	0	0.112	0		0.108	0	0.108	0	0.108	0	0.108	0	0.108	0	0.108	0	0.11	0	0.11	0	0.11	0	0.11	0
0.114	0	0.114	0	0.114	0	0.114	0	0.114	0	0.114	0		0.114	0	0.114	0	0.114	0	0.114	0	0.114	0	0.114	0	0.114	0	0.114	0		0.11	0	0.11	0	0.11	0	0.11	0	0.11	0	0.11	0	0.112	0	0.112	0	0.112	0	0.112	0
0.116	0	0.116	0	0.116	0	0.116	0	0.116	0	0.116	0		0.116	0	0.116	0	0.116	0	0.116	0	0.116	0	0.116	0	0.116	0	0.116	0		0.112	0	0.112	0	0.112	0	0.112	0	0.112	0	0.112	0	0.114	0	0.114	0	0.114	0	0.114	0
0.118	0	0.118	0	0.118	0	0.118	0	0.118	0	0.118	0		0.118	0	0.118	0	0.118	0	0.118	0	0.118	0	0.118	0	0.118	0	0.118	0		0.114	0	0.114	0	0.114	0	0.114	0	0.114	0	0.114	0	0.116	0	0.116	0	0.116	0	0.116	0
0.12	0	0.12	0	0.12	0	0.12	0	0.12	0	0.12	0		0.12	0	0.12	0	0.12	0	0.12	0	0.12	0	0.12	0	0.12	0	0.12	0		0.116	0	0.116	0	0.116	0	0.116	0	0.116	0	0.116	0	0.118	0	0.118	0	0.118	0	0.118	0
0.122	0	0.122	0	0.122	0	0.122	0	0.122	0	0.122	0		0.122	0	0.122	0	0.122	0	0.122	0	0.122	0	0.122	0	0.122	0	0.122	0		0.118	0	0.118	0	0.118	0	0.118	0	0.118	0	0.118	0	0.12	0	0.12	0	0.12	0	0.12	0
0.124	0	0.124	0	0.124	0	0.124	0	0.124	0	0.124	0		0.124	0	0.124	0	0.124	0	0.124	0	0.124	0	0.124	0	0.124	0	0.124	0		0.12	0	0.12	0	0.12	0	0.12	0	0.12	0	0.12	0	0.122	0	0.122	0	0.122	0	0.122	0
0.126	0	0.126	0	0.126	0	0.126	0	0.126	0	0.126	0		0.126	0	0.126	0	0.126	0	0.126	0	0.126	0	0.126	0	0.126	0	0.126	0		0.122	0	0.122	0	0.122	0	0.122	0	0.122	0	0.122	0	0.124	0	0.124	0	0.124	0	0.124	0
0.128	0	0.128	0	0.128	0	0.128	0	0.128	0	0.128	0		0.128	0	0.128	0	0.128	0	0.128	0	0.128	0	0.128	0	0.128	0	0.128	0		0.124	0	0.124	0	0.124	0	0.124	0	0.124	0	0.124	0	0.126	0	0.126	0	0.126	0	0.126	0
0.13	0	0.13	0	0.13	0	0.13	0	0.13	0	0.13	0		0.13	0	0.13	0	0.13	0	0.13	0	0.13	0	0.13	0	0.13	0	0.13	0		0.126	0	0.126	0	0.126	0	0.126	0	0.126	0	0.126	0	0.128	0	0.128	0	0.128	0	0.128	0
0.132	0	0.132	0	0.132	0	0.132	0	0.132	0	0.132	0		0.132	0	0.132	0	0.132	0	0.132	0	0.132	0	0.132	0	0.132	0	0.132	0		0.128	0	0.128	0	0.128	0	0.128	0	0.128	0	0.128	0	0.13	0	0.13	0	0.13	0	0.13	0
0.134	0	0.134	0	0.134	0	0.134	0	0.134	0	0.134	0		0.134	0	0.134	0	0.134	0	0.134	0	0.134	0	0.134	0	0.134	0	0.134	0		0.13	0	0.13	0	0.13	0	0.13	0	0.13	0	0.13	0	0.132	0	0.132	0	0.132	0	0.132	0
0.136	0	0.136	0	0.136	0	0.136	0	0.136	0	0.136	0		0.136	0	0.136	0	0.136	0	0.136	0	0.136	0	0.136	0	0.136	0	0.136	0		0.132	0	0.132	0	0.132	0	0.132	0	0.132	0	0.132	0	0.134	0	0.134	0	0.134	0	0.134	0
0.138	0	0.138	0	0.138	0	0.138	0	0.138	0	0.138	0		0.138	0	0.138	0	0.138	0	0.138	0	0.138	0	0.138	0	0.138	0	0.138	0		0.134	0	0.134	0	0.134	0	0.134	0	0.134	0	0.134	0	0.136	0	0.136	0	0.136	0	0.136	0
0.14	0	0.14	0	0.14	0	0.14	0	0.14	0	0.14	0		0.14	0	0.14	0	0.14	0	0.14	0	0.14	0	0.14	0	0.14	0	0.14	0		0.136	0	0.136	0	0.136	0	0.136	0	0.136	0	0.136	0	0.138	0	0.138	0	0.138	0	0.138	0
0.142	0	0.142	0	0.142	0	0.142	0	0.142	0	0.142	0		0.142	0	0.142	0	0.142	0	0.142	0	0.142	0	0.142	0	0.142	0	0.142	0		0.138	0	0.138	0	0.138	0	0.138	0	0.138	0	0.138	0	0.14	0	0.14	0	0.14	0	0.14	0
0.144	0	0.144	0	0.144	0	0.144	0	0.144	0	0.144	0		0.144	0	0.144	0	0.144	0	0.144	0	0.144	0	0.144	0	0.144	0	0.144	0		0.14	0	0.14	0	0.14	0	0.14	0	0.14	0	0.14	0	0.142	0	0.142	0	0.142	0	0.142	0
0.146	0	0.146	0	0.146	0	0.146	0	0.146	0	0.146	0		0.146	0	0.146	0	0.146	0	0.146	0	0.146	0	0.146	0	0.146	0	0.146	0		0.142	0	0.142	0	0.142	0	0.142	0	0.142	0	0.142	0	0.144	0	0.144	0	0.144	0	0.144	0
0.148	0	0.148	0	0.148	0	0.148	0	0.148	0	0.148	0		0.148	0	0.148	0	0.148	0	0.148	0	0.148	0	0.148	0	0.148	0	0.148	0		0.144	0	0.144	0	0.144	0	0.144	0	0.144	0	0.144	0	0.146	0	0.146	0	0.146	0	0.146	0
0.15	0	0.15	0	0.15	0	0.15	0	0.15	0	0.15	0		0.15	0	0.15	0	0.15	0	0.15	0	0.15	0	0.15	0	0.15	0	0.15	0		0.146	0	0.146	0	0.146	0	0.146	0	0.146	0	0.146	0	0.148	0	0.148	0	0.148	0	0.148	0
0.152	0	0.152	0	0.152	0	0.152	0	0.152	0	0.152	0		0.152	0	0.152	0	0.152	0	0.152	0	0.152	0	0.152	0	0.152	0	0.152	0		0.148	0	0.148	0	0.148	0	0.148	0	0.148	0	0.148	0	0.15	0	0.15	0	0.15	0	0.15	0
0.154	0	0.154	0	0.154	0	0.154	0	0.154	0	0.154	0		0.154	0	0.154	0	0.154	0	0.154	0	0.154	0	0.154	0	0.154	0	0.154	0		0.15	0	0.15	0	0.15	0	0.15	0	0.15	0	0.15	0	0.152	0	0.152	0	0.152	0	0.152	0
0.156	0	0.156	0	0.156	0	0.156	0	0.156	0	0.156	0		0.156	0	0.156	0	0.156	0	0.156	0	0.156	0	0.156	0	0.156	0	0.156	0		0.152	0	0.152	0	0.152	0	0.152	0	0.152	0	0.152	0	0.154	0	0.154	0	0.154	0	0.154	0
0.158	0	0.158	0	0.158	0	0.158	0	0.158	0	0.158	0		0.158	0	0.158	0	0.158	0	0.158	0	0.158	0	0.158	0	0.158	0	0.158	0		0.154	0	0.154	0	0.154	0	0.154	0	0.154	0	0.154	0	0.156	0	0.156	0	0.156	0	0.156	0
0.16	0	0.16	0	0.16	0	0.16	0	0.16	0	0.16	0		0.16	0	0.16	0	0.16	0	0.16	0	0.16	0	0.16	0	0.16	0	0.16	0		0.156	0	0.156	0	0.156	0	0.156	0	0.156	0	0.156	0	0.158	0	0.158	0	0.158	0	0.158	0
0.162	0	0.162	0	0.162	0	0.162	0	0.162	0	0.162	0		0.162	0	0.162	0	0.162	0	0.162	0	0.162	0	0.162	0	0.162	0	0.162	0		0.158	0	0.158	0	0.158	0	0.158	0	0.158	0	0.158	0	0.16	0	0.16	0	0.16	0	0.16	0
0.164	0	0.164	0	0.164	0	0.164	0	0.164	0	0.164	0		0.164	0	0.164	0	0.164	0	0.164	0	0.164	0	0.164	0	0.164	0	0.164	0		0.16	0	0.16	0	0.16	0	0.16	0	0.16	0	0.16	0	0.162	0	0.162	0	0.162	0	0.162	0
0.166	0	0.166	0	0.166	0	0.166	0	0.166	0	0.166	0		0.166	0	0.166	0	0.166	0	0.166	0	0.166	0	0.166	0	0.166	0	0.166	0		0.162	0	0.162	0	0.162	0	0.162	0	0.162	0	0.162	0	0.164	0	0.164	0	0.164	0	0.164	0
0.168	0	0.168	0	0.168	0	0.168	0	0.168	0	0.168	0		0.168	0	0.168	0	0.168	0	0.168	0	0.168	0	0.168	0	0.168	0	0.168	0		0.164	0	0.164	0	0.164	0	0.164	0	0.164	0	0.164	0	0.166	0	0.166	0	0.166	0	0.166	0
0.17	0	0.17	0	0.17	0	0.17	0	0.17	0	0.17	0		0.17	0	0.17	0	0.17	0	0.17	0	0.17	0	0.17	0	0.17	0	0.17	0		0.166	0	0.166	0	0.166	0	0.166	0	0.166	0	0.166	0	0.168	0	0.168	0	0.168	0	0.168	0
0.172	0	0.172	0	0.172	0	0.172	0	0.172	0	0.172	0		0.172	0	0.172	0	0.172	0	0.172	0	0.172	0	0.172	0	0.172	0	0.172	0		0.168	0	0.168	0	0.168	0	0.168	0	0.168	0	0.168	0	0.17	0	0.17	0	0.17	0	0.17	0
0.174	0	0.174	0	0.174	0	0.174	0	0.174	0	0.174	0		0.174	0	0.174	0	0.174	0	0.174	0	0.174	0	0.174	0	0.174	0	0.174	0		0.17	0	0.17	0	0.17	0	0.17	0	0.17	0	0.17	0	0.172	0	0.172	0	0.172	0	0.172	0
0.176	0	0.176	0	0.176	0	0.176	0	0.176	0	0.176	0		0.176	0	0.176	0	0.176	0	0.176	0	0.176	0	0.176	0	0.176	0	0.176	0		0.172	0	0.172	0	0.172	0	0.172	0	0.172	0	0.172	0	0.174	0	0.174	0	0.174	0	0.174	0
0.178	0	0.178	0	0.178	0	0.178	0	0.178	0	0.178	0		0.178	0	0.178	0	0.178	0	0.178	0	0.178	0	0.178	0	0.178	0	0.178	0		0.174	0	0.174	0	0.174	0	0.174	0	0.174	0	0.174	0	0.176	0	0.176	0	0.176	0	0.176	0
0.18	0.001	0.18	0	0.18	0	0.18	0	0.18	0	0.18	0		0.18	0	0.18	0	0.18	0	0.18	0	0.18	0	0.18	0	0.18	0	0.18	0		0.176	0	0.176	0	0.176	0	0.176	0	0.176	0	0.176	0	0.178	0	0.178	0	0.178	0	0.178	0
0.182	0.001	0.182	0	0.182	0	0.182	0	0.182	0	0.182	0		0.182	0	0.182	0	0.182	0	0.182	0	0.182	0	0.182	0	0.182	0	0.182	0		0.178	0	0.178	0	0.178	0	0.178	0	0.178	0	0.178	0	0.18	0	0.18	0	0.18	0	0.18	0
0.184	0.008	0.184	0	0.184	0	0.184	0	0.184	0	0.184	0		0.184	0.009	0.184	0	0.184	0	0.184	0	0.184	0	0.184	0	0.184	0	0.184	0		0.18	0	0.18	0	0.18	0	0.18	0	0.18	0	0.18	0	0.182	0	0.182	0	0.182	0	0.182	0
0.186	0.078	0.186	0	0.186	0	0.186	0	0.186	0	0.186	0		0.186	0.056	0.186	0	0.186	0	0.186	0.001	0.186	0	0.186	0	0.186	0	0.186	0		0.182	0	0.182	0	0.182	0.013	0.182	0	0.182	0	0.182	0	0.184	0	0.184	0	0.184	0	0.184	0
0.188	0.441	0.188	0	0.188	0.002	0.188	0	0.188	0	0.188	0		0.188	0.345	0.188	0	0.188	0.002	0.188	0.003	0.188	0	0.188	0	0.188	0	0.188	0		0.184	0.006	0.184	0	0.184	0.145	0.184	0	0.184	0	0.184	0	0.186	0	0.186	0	0.186	0	0.186	0
0.19	1.675	0.19	0	0.19	0.011	0.19	0.002	0.19	0	0.19	0		0.19	1.345	0.19	0	0.19	0.008	0.19	0.009	0.19	0.002	0.19	0	0.19	0	0.19	0		0.186	0.054	0.186	0	0.186	0.4	0.186	0	0.186	0	0.186	0	0.188	0	0.188	0	0.188	0	0.188	0
0.192	5.035	0.192	0	0.192	0.039	0.192	0.009	0.192	0	0.192	0		0.192	4.298	0.192	0	0.192	0.045	0.192	0.016	0.192	0.007	0.192	0	0.192	0	0.192	0		0.188	0.308	0.188	0	0.188	2.385	0.188	0	0.188	0.001	0.188	0	0.19	0.002	0.19	0	0.19	0.001	0.19	0
0.194	12.542	0.194	0	0.194	0.147	0.194	0.026	0.194	0	0.194	0.001		0.194	10.774	0.194	0	0.194	0.13	0.194	0.056	0.194	0.022	0.194	0	0.194	0	0.194	0		0.19	1.215	0.19	0	0.19	6.627	0.19	0	0.19	0.007	0.19	0.002	0.192	0.006	0.192	0	0.192	0.002	0.192	0
0.196	25.697	0.196	0	0.196	0.389	0.196	0.066	0.196	0	0.196	0.002		0.196	22.327	0.196	0	0.196	0.348	0.196	0.187	0.196	0.056	0.196	0	0.196	0.001	0.196	0		0.192	3.865	0.192	0	0.192	16.854	0.192	0	0.192	0.03	0.192	0.016	0.194	0.02	0.194	0	0.194	0.006	0.194	0
0.198	43.57	0.198	0.002	0.198	0.878	0.198	0.143	0.198	0	0.198	0.005		0.198	38.903	0.198	0	0.198	0.758	0.198	0.441	0.198	0.123	0.198	0	0.198	0.004	0.198	0.001		0.194	9.713	0.194	0	0.194	32.763	0.194	0	0.194	0.102	0.194	0.071	0.196	0.05	0.196	0	0.196	0.013	0.196	0
0.2	65.551	0.2	0.009	0.2	1.679	0.2	0.268	0.2	0	0.2	0.012		0.2	59.539	0.2	0	0.2	1.471	0.2	0.937	0.2	0.234	0.2	0	0.2	0.009	0.2	0.001		0.196	19.983	0.196	0	0.196	55.663	0.196	0	0.196	0.266	0.196	0.239	0.198	0.11	0.198	0	0.198	0.025	0.198	0
0.202	86.643	0.202	0.015	0.202	2.869	0.202	0.446	0.202	0	0.202	0.024		0.202	80.207	0.202	0	0.202	2.501	0.202	1.714	0.202	0.396	0.202	0	0.202	0.019	0.202	0.003		0.198	35.038	0.198	0.002	0.198	80.724	0.198	0	0.198	0.586	0.198	0.481	0.2	0.21	0.2	0	0.2	0.04	0.2	0
0.204	104.231	0.204	0.035	0.204	4.287	0.204	0.676	0.204	0	0.204	0.045		0.204	98.434	0.204	0.012	0.204	3.841	0.204	2.823	0.204	0.608	0.204	0	0.204	0.035	0.204	0.006		0.2	54.008	0.2	0.002	0.2	105.092	0.2	0	0.2	1.146	0.2	1.014	0.202	0.356	0.202	0	0.202	0.06	0.202	0
0.206	115.514	0.206	0.13	0.206	5.966	0.206	0.945	0.206	0	0.206	0.075		0.206	109.824	0.206	0.033	0.206	5.351	0.206	4.079	0.206	0.861	0.206	0	0.206	0.059	0.206	0.011		0.202	73.356	0.202	0.005	0.202	125.463	0.202	0	0.202	1.997	0.202	1.834	0.204	0.549	0.204	0	0.204	0.084	0.204	0
0.208	117.866	0.208	0.216	0.208	7.464	0.208	1.237	0.208	0	0.208	0.115		0.208	114.148	0.208	0.055	0.208	6.694	0.208	5.673	0.208	1.137	0.208	0	0.208	0.091	0.208	0.018		0.204	89.751	0.204	0.008	0.204	141.008	0.204	0	0.204	2.985	0.204	3.077	0.206	0.78	0.206	0	0.206	0.11	0.206	0
0.21	113.646	0.21	0.353	0.21	8.828	0.21	1.532	0.21	0	0.21	0.165		0.21	111.938	0.21	0.076	0.21	7.897	0.21	7.309	0.21	1.421	0.21	0	0.21	0.131	0.21	0.027		0.206	101.409	0.206	0.041	0.206	148.807	0.206	0	0.206	4.178	0.206	4.562	0.208	1.035	0.208	0	0.208	0.137	0.208	0
0.212	105.057	0.212	0.56	0.212	9.799	0.212	1.814	0.212	0.001	0.212	0.223		0.212	104.052	0.212	0.151	0.212	8.891	0.212	8.802	0.212	1.697	0.212	0	0.212	0.177	0.212	0.04		0.208	106.167	0.208	0.065	0.208	145.241	0.208	0	0.208	5.393	0.208	6.192	0.21	1.299	0.21	0	0.21	0.164	0.21	0
0.214	92.603	0.214	0.839	0.214	10.319	0.214	2.075	0.214	0.001	0.214	0.287		0.214	92.94	0.214	0.263	0.214	9.518	0.214	10.233	0.214	1.955	0.214	0	0.214	0.23	0.214	0.054		0.21	104.541	0.21	0.119	0.21	142.397	0.21	0	0.21	6.464	0.21	7.91	0.212	1.557	0.212	0	0.212	0.19	0.212	0
0.216	78.72	0.216	1.138	0.216	10.513	0.216	2.304	0.216	0.002	0.216	0.354		0.216	80.183	0.216	0.31	0.216	9.627	0.216	11.479	0.216	2.183	0.216	0	0.216	0.284	0.216	0.071		0.212	98.29	0.212	0.172	0.212	133.645	0.212	0	0.212	7.254	0.212	9.423	0.214	1.8	0.214	0	0.214	0.216	0.214	0
0.218	65.176	0.218	1.366	0.218	10.346	0.218	2.499	0.218	0.003	0.218	0.423		0.218	66.952	0.218	0.337	0.218	9.523	0.218	12.255	0.218	2.381	0.218	0.001	0.218	0.34	0.218	0.09		0.214	88.371	0.214	0.351	0.214	125.084	0.214	0	0.214	7.8	0.214	10.843	0.216	2.016	0.216	0.001	0.216	0.239	0.216	0
0.22	52.728	0.22	1.657	0.22	9.682	0.22	2.662	0.22	0.004	0.22	0.49		0.22	54.701	0.22	0.433	0.22	9.045	0.22	12.766	0.22	2.547	0.22	0.001	0.22	0.396	0.22	0.11		0.216	76.608	0.216	0.487	0.216	113.431	0.216	0	0.216	8.076	0.216	12.045	0.218	2.206	0.218	0.001	0.218	0.26	0.218	0
0.222	42.029	0.222	1.783	0.222	8.926	0.222	2.796	0.222	0.005	0.222	0.553		0.222	43.751	0.222	0.541	0.222	8.452	0.222	12.825	0.222	2.685	0.222	0.001	0.222	0.449	0.222	0.131		0.218	64.886	0.218	0.712	0.218	98.912	0.218	0.013	0.218	8.026	0.218	12.667	0.22	2.367	0.22	0.002	0.22	0.28	0.22	0
0.224	32.932	0.224	1.898	0.224	8.029	0.224	2.903	0.224	0.006	0.224	0.612		0.224	34.486	0.224	0.624	0.224	7.722	0.224	12.894	0.224	2.795	0.224	0.002	0.224	0.499	0.224	0.152		0.22	53.169	0.22	0.9	0.22	88.018	0.22	0.026	0.22	7.751	0.22	13.102	0.222	2.5	0.222	0.002	0.222	0.297	0.222	0
0.226	25.587	0.226	2.048	0.226	7.178	0.226	2.988	0.226	0.008	0.226	0.666		0.226	26.969	0.226	0.719	0.226	6.922	0.226	12.59	0.226	2.884	0.226	0.002	0.226	0.545	0.226	0.174		0.222	42.914	0.222	1.204	0.222	76.575	0.222	0.078	0.222	7.315	0.222	12.997	0.224	2.609	0.224	0.003	0.224	0.312	0.224	0
0.228	19.763	0.228	2.017	0.228	6.23	0.228	3.055	0.228	0.009	0.228	0.714		0.228	20.845	0.228	0.73	0.228	6.128	0.228	12.147	0.228	2.953	0.228	0.003	0.228	0.587	0.228	0.195		0.224	34.238	0.224	1.34	0.224	67.723	0.224	0.165	0.224	6.709	0.224	12.872	0.226	2.697	0.226	0.004	0.226	0.326	0.226	0
0.23	15.155	0.23	1.858	0.23	5.39	0.23	3.108	0.23	0.011	0.23	0.756		0.23	16.081	0.23	0.744	0.23	5.344	0.23	11.628	0.23	3.008	0.23	0.003	0.23	0.624	0.23	0.216		0.226	26.842	0.226	1.525	0.226	59.19	0.226	0.55	0.226	6.017	0.226	12.339	0.228	2.766	0.228	0.005	0.228	0.338	0.228	0
0.232	11.525	0.232	1.815	0.232	4.647	0.232	3.149	0.232	0.012	0.232	0.794		0.232	12.437	0.232	0.822	0.232	4.569	0.232	10.995	0.232	3.052	0.232	0.004	0.232	0.657	0.232	0.236		0.228	21.091	0.228	1.712	0.228	51.216	0.228	0.762	0.228	5.415	0.228	11.74	0.23	2.822	0.23	0.007	0.23	0.349	0.23	0
0.234	8.899	0.234	1.663	0.234	3.94	0.234	3.18	0.234	0.013	0.234	0.826		0.234	9.546	0.234	0.806	0.234	3.977	0.234	10.157	0.234	3.085	0.234	0.005	0.234	0.685	0.234	0.255		0.23	16.413	0.23	1.846	0.23	43.935	0.23	1.654	0.23	4.761	0.23	11.034	0.232	2.866	0.232	0.008	0.232	0.358	0.232	0
0.236	6.847	0.236	1.498	0.236	3.363	0.236	3.205	0.236	0.015	0.236	0.854		0.236	7.223	0.236	0.865	0.236	3.361	0.236	9.458	0.236	3.112	0.236	0.005	0.236	0.71	0.236	0.274		0.232	12.598	0.232	1.927	0.232	39.056	0.232	2.729	0.232	4.205	0.232	10.333	0.234	2.9	0.234	0.01	0.234	0.366	0.234	0.001
0.238	5.172	0.238	1.333	0.238	2.772	0.238	3.225	0.238	0.016	0.238	0.878		0.238	5.523	0.238	0.86	0.238	2.825	0.238	8.697	0.238	3.132	0.238	0.006	0.238	0.732	0.238	0.291		0.234	9.666	0.234	1.854	0.234	33.241	0.234	3.265	0.234	3.608	0.234	9.509	0.236	2.926	0.236	0.011	0.236	0.374	0.236	0.001
0.24	4.011	0.24	1.205	0.24	2.369	0.24	3.24	0.24	0.017	0.24	0.898		0.24	4.317	0.24	0.906	0.24	2.443	0.24	7.914	0.24	3.148	0.24	0.007	0.24	0.75	0.24	0.307		0.236	7.38	0.236	2.006	0.236	29.496	0.236	5.182	0.236	3.136	0.236	8.852	0.238	2.947	0.238	0.013	0.238	0.38	0.238	0.001
0.242	2.986	0.242	1.032	0.242	1.972	0.242	3.251	0.242	0.018	0.242	0.916		0.242	3.312	0.242	0.956	0.242	2.089	0.242	7.311	0.242	3.16	0.242	0.007	0.242	0.767	0.242	0.321		0.238	5.751	0.238	2.025	0.238	25.639	0.238	6.741	0.238	2.679	0.238	7.977	0.24	2.963	0.24	0.014	0.24	0.386	0.24	0.002
0.244	2.348	0.244	0.917	0.244	1.652	0.244	3.26	0.244	0.019	0.244	0.931		0.244	2.524	0.244	0.954	0.244	1.768	0.244	6.63	0.244	3.17	0.244	0.008	0.244	0.781	0.244	0.335		0.24	4.445	0.24	1.912	0.24	23.074	0.24	8.492	0.24	2.291	0.24	7.27	0.242	2.977	0.242	0.016	0.242	0.392	0.242	0.003
0.246	1.802	0.246	0.792	0.246	1.433	0.246	3.268	0.246	0.019	0.246	0.943		0.246	1.956	0.246	0.864	0.246	1.503	0.246	6.07	0.246	3.178	0.246	0.009	0.246	0.793	0.246	0.348		0.242	3.495	0.242	1.882	0.242	19.95	0.242	11.416	0.242	1.984	0.242	6.701	0.244	2.987	0.244	0.018	0.244	0.396	0.244	0.004
0.248	1.432	0.248	0.68	0.248	1.185	0.248	3.273	0.248	0.02	0.248	0.955		0.248	1.544	0.248	0.86	0.248	1.269	0.248	5.44	0.248	3.184	0.248	0.01	0.248	0.803	0.248	0.36		0.244	2.731	0.244	1.843	0.244	18.076	0.244	15.348	0.244	1.694	0.244	6.12	0.246	2.995	0.246	0.019	0.246	0.401	0.246	0.005
0.25	1.125	0.25	0.602	0.25	1.016	0.25	3.278	0.25	0.021	0.25	0.964		0.25	1.226	0.25	0.881	0.25	1.091	0.25	4.977	0.25	3.189	0.25	0.01	0.25	0.812	0.25	0.37		0.246	2.066	0.246	1.776	0.246	15.825	0.246	21.294	0.246	1.429	0.246	5.484	0.248	3.001	0.248	0.021	0.248	0.405	0.248	0.008
0.252	0.876	0.252	0.512	0.252	0.862	0.252	3.281	0.252	0.021	0.252	0.972		0.252	0.96	0.252	0.868	0.252	0.94	0.252	4.558	0.252	3.193	0.252	0.011	0.252	0.82	0.252	0.38		0.248	1.638	0.248	1.755	0.248	14.089	0.248	28.189	0.248	1.208	0.248	5.101	0.25	3.007	0.25	0.022	0.25	0.408	0.25	0.011
0.254	0.686	0.254	0.481	0.254	0.739	0.254	3.284	0.254	0.022	0.254	0.979		0.254	0.76	0.254	0.798	0.254	0.806	0.254	4.055	0.254	3.196	0.254	0.012	0.254	0.827	0.254	0.39		0.25	1.325	0.25	1.717	0.25	12.431	0.25	41.543	0.25	1.062	0.25	4.547	0.252	3.011	0.252	0.024	0.252	0.411	0.252	0.015
0.256	0.533	0.256	0.425	0.256	0.629	0.256	3.287	0.256	0.022	0.256	0.986		0.256	0.606	0.256	0.831	0.256	0.688	0.256	3.758	0.256	3.198	0.256	0.013	0.256	0.833	0.256	0.398		0.252	1.05	0.252	1.526	0.252	11.363	0.252	55.074	0.252	0.926	0.252	4.124	0.254	3.014	0.254	0.025	0.254	0.414	0.254	0.021
0.258	0.454	0.258	0.35	0.258	0.544	0.258	3.288	0.258	0.022	0.258	0.991		0.258	0.51	0.258	0.811	0.258	0.594	0.258	3.42	0.258	3.2	0.258	0.014	0.258	0.838	0.258	0.406		0.254	0.837	0.254	1.56	0.254	10.871	0.254	69.849	0.254	0.802	0.254	3.761	0.256	3.017	0.256	0.026	0.256	0.417	0.256	0.028
0.26	0.367	0.26	0.328	0.26	0.468	0.26	3.29	0.26	0.023	0.26	0.996		0.26	0.406	0.26	0.774	0.26	0.533	0.26	3.052	0.26	3.202	0.26	0.014	0.26	0.843	0.26	0.413		0.256	0.649	0.256	1.441	0.256	9.835	0.256	83.222	0.256	0.694	0.256	3.381	0.258	3.019	0.258	0.028	0.258	0.42	0.258	0.036
0.262	0.289	0.262	0.277	0.262	0.405	0.262	3.291	0.262	0.023	0.262	1		0.262	0.337	0.262	0.712	0.262	0.459	0.262	2.731	0.262	3.204	0.262	0.015	0.262	0.847	0.262	0.42		0.258	0.561	0.258	1.312	0.258	9.027	0.258	96.892	0.258	0.617	0.258	3.108	0.26	3.021	0.26	0.029	0.26	0.422	0.26	0.046
0.264	0.238	0.264	0.236	0.264	0.366	0.264	3.292	0.264	0.023	0.264	1.003		0.264	0.265	0.264	0.733	0.264	0.387	0.264	2.536	0.264	3.205	0.264	0.016	0.264	0.851	0.264	0.426		0.26	0.434	0.26	1.315	0.26	8.054	0.26	105.562	0.26	0.527	0.26	2.815	0.262	3.023	0.262	0.03	0.262	0.424	0.262	0.056
0.266	0.21	0.266	0.264	0.266	0.314	0.266	3.293	0.266	0.024	0.266	1.007		0.266	0.22	0.266	0.707	0.266	0.346	0.266	2.315	0.266	3.206	0.266	0.016	0.266	0.854	0.266	0.432		0.262	0.381	0.262	1.244	0.262	7.563	0.262	108.868	0.262	0.458	0.262	2.566	0.264	3.024	0.264	0.031	0.264	0.427	0.264	0.067
0.268	0.154	0.268	0.25	0.268	0.278	0.268	3.294	0.268	0.024	0.268	1.01		0.268	0.192	0.268	0.736	0.268	0.307	0.268	2.092	0.268	3.206	0.268	0.017	0.268	0.857	0.268	0.437		0.264	0.306	0.264	1.251	0.264	6.936	0.264	110.571	0.264	0.417	0.264	2.374	0.266	3.025	0.266	0.033	0.266	0.429	0.266	0.078
0.27	0.14	0.27	0.268	0.27	0.247	0.27	3.295	0.27	0.024	0.27	1.012		0.27	0.157	0.27	0.699	0.27	0.275	0.27	1.86	0.27	3.207	0.27	0.018	0.27	0.859	0.27	0.442		0.266	0.253	0.266	1.102	0.266	6.73	0.266	104.86	0.266	0.36	0.266	2.195	0.268	3.026	0.268	0.034	0.268	0.431	0.268	0.088
0.272	0.12	0.272	0.249	0.272	0.219	0.272	3.295	0.272	0.024	0.272	1.015		0.272	0.137	0.272	0.649	0.272	0.243	0.272	1.694	0.272	3.208	0.272	0.019	0.272	0.862	0.272	0.446		0.268	0.21	0.268	1.106	0.268	6.369	0.268	97.567	0.268	0.311	0.268	1.942	0.27	3.027	0.27	0.035	0.27	0.433	0.27	0.098
0.274	0.108	0.274	0.233	0.274	0.194	0.274	3.296	0.274	0.025	0.274	1.017		0.274	0.124	0.274	0.645	0.274	0.214	0.274	1.565	0.274	3.208	0.274	0.019	0.274	0.864	0.274	0.45		0.27	0.187	0.27	1.061	0.27	5.983	0.27	89.276	0.27	0.285	0.27	1.809	0.272	3.028	0.272	0.036	0.272	0.434	0.272	0.107
0.276	0.08	0.276	0.245	0.276	0.171	0.276	3.296	0.276	0.025	0.276	1.019		0.276	0.098	0.276	0.609	0.276	0.188	0.276	1.455	0.276	3.209	0.276	0.02	0.276	0.866	0.276	0.454		0.272	0.159	0.272	1.012	0.272	5.656	0.272	80.348	0.272	0.246	0.272	1.616	0.274	3.028	0.274	0.037	0.274	0.436	0.274	0.115
0.278	0.081	0.278	0.265	0.278	0.157	0.278	3.296	0.278	0.025	0.278	1.021		0.278	0.093	0.278	0.553	0.278	0.174	0.278	1.366	0.278	3.209	0.278	0.021	0.278	0.868	0.278	0.457		0.274	0.149	0.274	0.988	0.274	5.407	0.274	70.009	0.274	0.222	0.274	1.536	0.276	3.029	0.276	0.038	0.276	0.438	0.276	0.122
0.28	0.07	0.28	0.277	0.28	0.142	0.28	3.297	0.28	0.025	0.28	1.022		0.28	0.087	0.28	0.623	0.28	0.149	0.28	1.233	0.28	3.21	0.28	0.021	0.28	0.869	0.28	0.461		0.276	0.12	0.276	0.958	0.276	5.424	0.276	62.577	0.276	0.198	0.276	1.432	0.278	3.029	0.278	0.039	0.278	0.44	0.278	0.128
0.282	0.06	0.282	0.277	0.282	0.128	0.282	3.297	0.282	0.026	0.282	1.024		0.282	0.073	0.282	0.617	0.282	0.14	0.282	1.085	0.282	3.21	0.282	0.022	0.282	0.871	0.282	0.464		0.278	0.105	0.278	0.906	0.278	5.084	0.278	55.682	0.278	0.18	0.278	1.244	0.28	3.03	0.28	0.04	0.28	0.441	0.28	0.134
0.284	0.053	0.284	0.318	0.284	0.12	0.284	3.297	0.284	0.026	0.284	1.025		0.284	0.062	0.284	0.57	0.284	0.125	0.284	1.035	0.284	3.21	0.284	0.023	0.284	0.872	0.284	0.467		0.28	0.096	0.28	0.853	0.28	4.912	0.28	47.967	0.28	0.162	0.28	1.177	0.282	3.03	0.282	0.041	0.282	0.443	0.282	0.139
0.286	0.051	0.286	0.318	0.286	0.114	0.286	3.298	0.286	0.026	0.286	1.026		0.286	0.056	0.286	0.56	0.286	0.115	0.286	0.906	0.286	3.211	0.286	0.023	0.286	0.873	0.286	0.469		0.282	0.083	0.282	0.789	0.282	4.724	0.282	43.249	0.282	0.143	0.282	1.039	0.284	3.031	0.284	0.042	0.284	0.445	0.284	0.144
0.288	0.045	0.288	0.328	0.288	0.104	0.288	3.298	0.288	0.027	0.288	1.028		0.288	0.058	0.288	0.57	0.288	0.118	0.288	0.849	0.288	3.211	0.288	0.024	0.288	0.874	0.288	0.472		0.284	0.083	0.284	0.827	0.284	4.793	0.284	39.705	0.284	0.139	0.284	1.015	0.286	3.031	0.286	0.043	0.286	0.446	0.286	0.148
0.29	0.044	0.29	0.328	0.29	0.097	0.29	3.298	0.29	0.027	0.29	1.029		0.29	0.06	0.29	0.546	0.29	0.1	0.29	0.771	0.29	3.211	0.29	0.025	0.29	0.875	0.29	0.474		0.286	0.074	0.286	0.81	0.286	4.942	0.286	37.309	0.286	0.132	0.286	0.974	0.288	3.031	0.288	0.044	0.288	0.448	0.288	0.153
0.292	0.039	0.292	0.353	0.292	0.088	0.292	3.298	0.292	0.028	0.292	1.03		0.292	0.05	0.292	0.511	0.292	0.095	0.292	0.719	0.292	3.211	0.292	0.025	0.292	0.876	0.292	0.476		0.288	0.068	0.288	0.758	0.288	4.74	0.288	34.76	0.288	0.116	0.288	0.836	0.29	3.032	0.29	0.045	0.29	0.45	0.29	0.157
0.294	0.037	0.294	0.378	0.294	0.089	0.294	3.298	0.294	0.028	0.294	1.031		0.294	0.055	0.294	0.533	0.294	0.09	0.294	0.678	0.294	3.212	0.294	0.026	0.294	0.877	0.294	0.478		0.29	0.07	0.29	0.715	0.29	4.376	0.29	34.647	0.29	0.106	0.29	0.772	0.292	3.032	0.292	0.045	0.292	0.451	0.292	0.161
0.296	0.039	0.296	0.379	0.296	0.085	0.296	3.299	0.296	0.029	0.296	1.032		0.296	0.052	0.296	0.524	0.296	0.083	0.296	0.618	0.296	3.212	0.296	0.027	0.296	0.878	0.296	0.48		0.292	0.072	0.292	0.714	0.292	4.806	0.292	33.717	0.292	0.095	0.292	0.738	0.294	3.032	0.294	0.046	0.294	0.453	0.294	0.165
0.298	0.033	0.298	0.416	0.298	0.078	0.298	3.299	0.298	0.029	0.298	1.033		0.298	0.053	0.298	0.546	0.298	0.081	0.298	0.626	0.298	3.212	0.298	0.027	0.298	0.879	0.298	0.482		0.294	0.063	0.294	0.725	0.294	4.566	0.294	33.585	0.294	0.081	0.294	0.721	0.296	3.033	0.296	0.047	0.296	0.455	0.296	0.169
0.3	0.034	0.3	0.462	0.3	0.077	0.3	3.299	0.3	0.03	0.3	1.034		0.3	0.047	0.3	0.532	0.3	0.076	0.3	0.546	0.3	3.212	0.3	0.028	0.3	0.88	0.3	0.484		0.296	0.064	0.296	0.681	0.296	4.805	0.296	33.737	0.296	0.082	0.296	0.644	0.298	3.033	0.298	0.048	0.298	0.456	0.298	0.173
0.302	0.037	0.302	0.443	0.302	0.078	0.302	3.299	0.302	0.03	0.302	1.035		0.302	0.052	0.302	0.555	0.302	0.072	0.302	0.515	0.302	3.213	0.302	0.029	0.302	0.881	0.302	0.485		0.298	0.07	0.298	0.696	0.298	5	0.298	35.285	0.298	0.074	0.298	0.599	0.3	3.033	0.3	0.049	0.3	0.458	0.3	0.178
0.304	0.039	0.304	0.456	0.304	0.073	0.304	3.299	0.304	0.031	0.304	1.036		0.304	0.052	0.304	0.592	0.304	0.069	0.304	0.468	0.304	3.213	0.304	0.029	0.304	0.882	0.304	0.487		0.3	0.074	0.3	0.625	0.3	4.934	0.3	35.859	0.3	0.07	0.3	0.564	0.302	3.034	0.302	0.05	0.302	0.46	0.302	0.183
0.306	0.035	0.306	0.484	0.306	0.07	0.306	3.3	0.306	0.032	0.306	1.037		0.306	0.051	0.306	0.592	0.306	0.066	0.306	0.434	0.306	3.213	0.306	0.03	0.306	0.883	0.306	0.488		0.302	0.072	0.302	0.676	0.302	5.155	0.302	37.402	0.302	0.069	0.302	0.525	0.304	3.034	0.304	0.051	0.304	0.462	0.304	0.188
0.308	0.035	0.308	0.501	0.308	0.072	0.308	3.3	0.308	0.032	0.308	1.038		0.308	0.058	0.308	0.559	0.308	0.065	0.308	0.412	0.308	3.214	0.308	0.031	0.308	0.883	0.308	0.49		0.304	0.086	0.304	0.629	0.304	5.097	0.304	37.582	0.304	0.061	0.304	0.493	0.306	3.034	0.306	0.051	0.306	0.464	0.306	0.193
0.31	0.04	0.31	0.516	0.31	0.067	0.31	3.3	0.31	0.033	0.31	1.039		0.31	0.056	0.31	0.58	0.31	0.062	0.31	0.378	0.31	3.214	0.31	0.032	0.31	0.884	0.31	0.491		0.306	0.084	0.306	0.639	0.306	5.206	0.306	39.411	0.306	0.056	0.306	0.445	0.308	3.035	0.308	0.052	0.308	0.467	0.308	0.198
0.312	0.049	0.312	0.555	0.312	0.068	0.312	3.3	0.312	0.034	0.312	1.039		0.312	0.072	0.312	0.567	0.312	0.055	0.312	0.367	0.312	3.214	0.312	0.033	0.312	0.885	0.312	0.492		0.308	0.1	0.308	0.645	0.308	5.605	0.308	41.85	0.308	0.055	0.308	0.446	0.31	3.036	0.31	0.053	0.31	0.469	0.31	0.204
0.314	0.059	0.314	0.59	0.314	0.067	0.314	3.3	0.314	0.034	0.314	1.04		0.314	0.079	0.314	0.614	0.314	0.054	0.314	0.331	0.314	3.215	0.314	0.033	0.314	0.885	0.314	0.493		0.31	0.1	0.31	0.662	0.31	5.923	0.31	43.563	0.31	0.052	0.31	0.409	0.312	3.036	0.312	0.054	0.312	0.471	0.312	0.21
0.316	0.062	0.316	0.618	0.316	0.069	0.316	3.301	0.316	0.035	0.316	1.041		0.316	0.088	0.316	0.56	0.316	0.061	0.316	0.312	0.316	3.215	0.316	0.034	0.316	0.886	0.316	0.494		0.312	0.125	0.312	0.633	0.312	5.86	0.312	43.577	0.312	0.051	0.312	0.401	0.314	3.037	0.314	0.055	0.314	0.474	0.314	0.216
0.318	0.069	0.318	0.63	0.318	0.066	0.318	3.301	0.318	0.036	0.318	1.042		0.318	0.097	0.318	0.549	0.318	0.057	0.318	0.29	0.318	3.216	0.318	0.035	0.318	0.887	0.318	0.495		0.314	0.136	0.314	0.686	0.314	6.386	0.314	44.598	0.314	0.045	0.314	0.371	0.316	3.038	0.316	0.056	0.316	0.477	0.316	0.222
0.32	0.082	0.32	0.738	0.32	0.07	0.32	3.302	0.32	0.037	0.32	1.043		0.32	0.109	0.32	0.646	0.32	0.053	0.32	0.268	0.32	3.216	0.32	0.036	0.32	0.888	0.32	0.496		0.316	0.145	0.316	0.622	0.316	6.519	0.316	44.7	0.316	0.041	0.316	0.359	0.318	3.039	0.318	0.057	0.318	0.48	0.318	0.229
0.322	0.091	0.322	0.727	0.322	0.068	0.322	3.302	0.322	0.038	0.322	1.044		0.322	0.137	0.322	0.602	0.322	0.051	0.322	0.26	0.322	3.217	0.322	0.037	0.322	0.888	0.322	0.497		0.318	0.168	0.318	0.69	0.318	7.064	0.318	44.986	0.318	0.04	0.318	0.351	0.32	3.04	0.32	0.058	0.32	0.483	0.32	0.235
0.324	0.112	0.324	0.798	0.324	0.069	0.324	3.303	0.324	0.039	0.324	1.045		0.324	0.149	0.324	0.617	0.324	0.054	0.324	0.245	0.324	3.218	0.324	0.038	0.324	0.889	0.324	0.498		0.32	0.193	0.32	0.622	0.32	7.3	0.32	43.995	0.32	0.041	0.32	0.313	0.322	3.041	0.322	0.059	0.322	0.486	0.322	0.242
0.326	0.133	0.326	0.879	0.326	0.067	0.326	3.304	0.326	0.041	0.326	1.046		0.326	0.177	0.326	0.658	0.326	0.053	0.326	0.217	0.326	3.219	0.326	0.039	0.326	0.89	0.326	0.499		0.322	0.213	0.322	0.647	0.322	8.004	0.322	41.529	0.322	0.041	0.322	0.319	0.324	3.042	0.324	0.06	0.324	0.49	0.324	0.248
0.328	0.159	0.328	0.97	0.328	0.072	0.328	3.304	0.328	0.042	0.328	1.047		0.328	0.198	0.328	0.651	0.328	0.054	0.328	0.227	0.328	3.22	0.328	0.04	0.328	0.89	0.328	0.5		0.324	0.252	0.324	0.688	0.324	8.494	0.324	39.126	0.324	0.036	0.324	0.29	0.326	3.044	0.326	0.061	0.326	0.494	0.326	0.253
0.33	0.19	0.33	1.03	0.33	0.07	0.33	3.305	0.33	0.044	0.33	1.048		0.33	0.227	0.33	0.686	0.33	0.052	0.33	0.202	0.33	3.221	0.33	0.041	0.33	0.891	0.33	0.5		0.326	0.272	0.326	0.705	0.326	8.985	0.326	35.415	0.326	0.034	0.326	0.283	0.328	3.046	0.328	0.062	0.328	0.498	0.328	0.258
0.332	0.223	0.332	1.103	0.332	0.072	0.332	3.307	0.332	0.045	0.332	1.049		0.332	0.261	0.332	0.694	0.332	0.05	0.332	0.188	0.332	3.223	0.332	0.042	0.332	0.892	0.332	0.501		0.328	0.314	0.328	0.69	0.328	9.283	0.328	31.001	0.328	0.034	0.328	0.264	0.33	3.048	0.33	0.063	0.33	0.502	0.33	0.263
0.334	0.252	0.334	1.185	0.334	0.073	0.334	3.308	0.334	0.047	0.334	1.051		0.334	0.304	0.334	0.72	0.334	0.053	0.334	0.186	0.334	3.225	0.334	0.043	0.334	0.892	0.334	0.502		0.33	0.334	0.33	0.735	0.33	9.83	0.33	26.522	0.33	0.034	0.33	0.259	0.332	3.05	0.332	0.064	0.332	0.507	0.332	0.266
0.336	0.293	0.336	1.384	0.336	0.07	0.336	3.31	0.336	0.049	0.336	1.052		0.336	0.329	0.336	0.8	0.336	0.048	0.336	0.18	0.336	3.227	0.336	0.044	0.336	0.893	0.336	0.502		0.332	0.386	0.332	0.737	0.332	10.484	0.332	21.818	0.332	0.032	0.332	0.252	0.334	3.052	0.334	0.065	0.334	0.512	0.334	0.27
0.338	0.349	0.338	1.462	0.338	0.071	0.338	3.312	0.338	0.052	0.338	1.053		0.338	0.381	0.338	0.807	0.338	0.05	0.338	0.161	0.338	3.229	0.338	0.045	0.338	0.894	0.338	0.503		0.334	0.431	0.334	0.81	0.334	11.137	0.334	17.184	0.334	0.03	0.334	0.233	0.336	3.055	0.336	0.067	0.336	0.518	0.336	0.272
0.34	0.424	0.34	1.595	0.34	0.071	0.34	3.315	0.34	0.054	0.34	1.054		0.34	0.414	0.34	0.875	0.34	0.048	0.34	0.151	0.34	3.232	0.34	0.047	0.34	0.895	0.34	0.504		0.336	0.479	0.336	0.856	0.336	11.786	0.336	13.948	0.336	0.028	0.336	0.222	0.338	3.059	0.338	0.068	0.338	0.524	0.338	0.274
0.342	0.47	0.342	1.792	0.342	0.071	0.342	3.318	0.342	0.057	0.342	1.055		0.342	0.484	0.342	0.916	0.342	0.048	0.342	0.15	0.342	3.235	0.342	0.048	0.342	0.895	0.342	0.504		0.338	0.535	0.338	0.846	0.338	12.657	0.338	11.386	0.338	0.029	0.338	0.22	0.34	3.062	0.34	0.069	0.34	0.53	0.34	0.276
0.344	0.556	0.344	1.995	0.344	0.071	0.344	3.321	0.344	0.06	0.344	1.056		0.344	0.539	0.344	0.967	0.344	0.048	0.344	0.143	0.344	3.238	0.344	0.05	0.344	0.896	0.344	0.505		0.34	0.598	0.34	0.867	0.34	13.322	0.34	8.573	0.34	0.026	0.34	0.198	0.342	3.066	0.342	0.071	0.342	0.537	0.342	0.277
0.346	0.646	0.346	2.182	0.346	0.073	0.346	3.325	0.346	0.064	0.346	1.057		0.346	0.61	0.346	1.084	0.346	0.045	0.346	0.135	0.346	3.242	0.346	0.052	0.346	0.897	0.346	0.505		0.342	0.661	0.342	0.977	0.342	13.751	0.342	6.339	0.342	0.029	0.342	0.198	0.344	3.071	0.344	0.073	0.344	0.544	0.344	0.278
0.348	0.721	0.348	2.418	0.348	0.069	0.348	3.33	0.348	0.068	0.348	1.059		0.348	0.699	0.348	1.111	0.348	0.046	0.348	0.122	0.348	3.246	0.348	0.053	0.348	0.897	0.348	0.506		0.344	0.732	0.344	1.065	0.344	14.478	0.344	5.045	0.344	0.026	0.344	0.202	0.346	3.076	0.346	0.075	0.346	0.551	0.346	0.279
0.35	0.798	0.35	2.598	0.35	0.076	0.35	3.335	0.35	0.072	0.35	1.06		0.35	0.757	0.35	1.293	0.35	0.045	0.35	0.142	0.35	3.251	0.35	0.056	0.35	0.898	0.35	0.506		0.346	0.801	0.346	1.184	0.346	14.987	0.346	3.739	0.346	0.027	0.346	0.197	0.348	3.082	0.348	0.077	0.348	0.559	0.348	0.279
0.352	0.931	0.352	2.824	0.352	0.074	0.352	3.342	0.352	0.077	0.352	1.061		0.352	0.851	0.352	1.434	0.352	0.046	0.352	0.127	0.352	3.257	0.352	0.058	0.352	0.899	0.352	0.507		0.348	0.888	0.348	1.224	0.348	15.488	0.348	3.216	0.348	0.026	0.348	0.183	0.35	3.089	0.35	0.079	0.35	0.567	0.35	0.28
0.354	1.031	0.354	3.193	0.354	0.074	0.354	3.349	0.354	0.083	0.354	1.062		0.354	0.955	0.354	1.504	0.354	0.048	0.354	0.125	0.354	3.263	0.354	0.061	0.354	0.899	0.354	0.508		0.35	1	0.35	1.377	0.35	15.942	0.35	2.455	0.35	0.028	0.35	0.186	0.352	3.096	0.352	0.081	0.352	0.576	0.352	0.28
0.356	1.162	0.356	3.419	0.356	0.074	0.356	3.357	0.356	0.089	0.356	1.064		0.356	1.072	0.356	1.603	0.356	0.042	0.356	0.107	0.356	3.271	0.356	0.063	0.356	0.9	0.356	0.508		0.352	1.069	0.352	1.452	0.352	16.19	0.352	2.123	0.352	0.025	0.352	0.178	0.354	3.104	0.354	0.084	0.354	0.584	0.354	0.28
0.358	1.276	0.358	3.822	0.358	0.077	0.358	3.366	0.358	0.095	0.358	1.065		0.358	1.212	0.358	1.77	0.358	0.044	0.358	0.11	0.358	3.279	0.358	0.067	0.358	0.901	0.358	0.509		0.354	1.187	0.354	1.545	0.354	16.716	0.354	1.544	0.354	0.027	0.354	0.175	0.356	3.113	0.356	0.087	0.356	0.593	0.356	0.281
0.36	1.449	0.36	4.112	0.36	0.074	0.36	3.376	0.36	0.103	0.36	1.066		0.36	1.311	0.36	1.989	0.36	0.041	0.36	0.109	0.36	3.288	0.36	0.07	0.36	0.901	0.36	0.509		0.356	1.276	0.356	1.716	0.356	16.525	0.356	1.169	0.356	0.026	0.356	0.16	0.358	3.122	0.358	0.09	0.358	0.602	0.358	0.281
0.362	1.576	0.362	4.521	0.362	0.074	0.362	3.387	0.362	0.111	0.362	1.068		0.362	1.439	0.362	2.231	0.362	0.042	0.362	0.099	0.362	3.299	0.362	0.074	0.362	0.902	0.362	0.509		0.358	1.392	0.358	1.918	0.358	16.429	0.358	1.096	0.358	0.027	0.358	0.165	0.36	3.133	0.36	0.094	0.36	0.612	0.36	0.281
0.364	1.718	0.364	4.798	0.364	0.072	0.364	3.4	0.364	0.12	0.364	1.069		0.364	1.58	0.364	2.414	0.364	0.043	0.364	0.109	0.364	3.31	0.364	0.078	0.364	0.903	0.364	0.51		0.36	1.504	0.36	2.025	0.36	16.956	0.36	0.907	0.36	0.026	0.36	0.156	0.362	3.145	0.362	0.098	0.362	0.621	0.362	0.281
0.366	1.927	0.366	5.202	0.366	0.076	0.366	3.414	0.366	0.129	0.366	1.07		0.366	1.748	0.366	2.687	0.366	0.04	0.366	0.094	0.366	3.323	0.366	0.083	0.366	0.903	0.366	0.51		0.362	1.632	0.362	2.173	0.362	17.119	0.362	0.687	0.362	0.025	0.362	0.157	0.364	3.157	0.364	0.102	0.364	0.631	0.364	0.281
0.368	2.084	0.368	5.586	0.368	0.074	0.368	3.429	0.368	0.14	0.368	1.072		0.368	1.953	0.368	2.918	0.368	0.045	0.368	0.103	0.368	3.337	0.368	0.089	0.368	0.904	0.368	0.511		0.364	1.785	0.364	2.428	0.364	16.631	0.364	0.651	0.364	0.023	0.364	0.145	0.366	3.171	0.366	0.107	0.366	0.64	0.366	0.281
0.37	2.277	0.37	5.99	0.37	0.075	0.37	3.447	0.37	0.151	0.37	1.073		0.37	2.089	0.37	3.127	0.37	0.043	0.37	0.092	0.37	3.353	0.37	0.094	0.37	0.905	0.37	0.511		0.366	1.901	0.366	2.655	0.366	16.124	0.366	0.553	0.366	0.023	0.366	0.146	0.368	3.187	0.368	0.112	0.368	0.649	0.368	0.281
0.372	2.467	0.372	6.336	0.372	0.076	0.372	3.465	0.372	0.163	0.372	1.075		0.372	2.303	0.372	3.446	0.372	0.043	0.372	0.089	0.372	3.37	0.372	0.101	0.372	0.906	0.372	0.512		0.368	2.077	0.368	2.851	0.368	16.207	0.368	0.443	0.368	0.024	0.368	0.137	0.37	3.203	0.37	0.118	0.37	0.658	0.37	0.282
0.374	2.682	0.374	6.915	0.374	0.072	0.374	3.486	0.374	0.177	0.374	1.076		0.374	2.491	0.374	3.722	0.374	0.042	0.374	0.091	0.374	3.389	0.374	0.108	0.374	0.906	0.374	0.512		0.37	2.23	0.37	3.041	0.37	15.659	0.37	0.364	0.37	0.024	0.37	0.138	0.372	3.221	0.372	0.124	0.372	0.667	0.372	0.282
0.376	2.854	0.376	7.26	0.376	0.077	0.376	3.509	0.376	0.191	0.376	1.078		0.376	2.741	0.376	4.105	0.376	0.039	0.376	0.08	0.376	3.41	0.376	0.116	0.376	0.907	0.376	0.512		0.372	2.433	0.372	3.284	0.372	15.111	0.372	0.314	0.372	0.025	0.372	0.134	0.374	3.242	0.374	0.131	0.374	0.676	0.374	0.282
0.378	3.085	0.378	7.654	0.378	0.071	0.378	3.533	0.378	0.207	0.378	1.079		0.378	2.989	0.378	4.542	0.378	0.042	0.378	0.089	0.378	3.433	0.378	0.125	0.378	0.908	0.378	0.513		0.374	2.634	0.374	3.633	0.374	14.641	0.374	0.347	0.374	0.027	0.374	0.141	0.376	3.263	0.376	0.138	0.376	0.685	0.376	0.282
0.38	3.319	0.38	8.034	0.38	0.076	0.38	3.56	0.38	0.223	0.38	1.081		0.38	3.203	0.38	4.805	0.38	0.039	0.38	0.087	0.38	3.459	0.38	0.134	0.38	0.909	0.38	0.513		0.376	2.818	0.376	3.922	0.376	13.739	0.376	0.294	0.376	0.027	0.376	0.134	0.378	3.287	0.378	0.147	0.378	0.693	0.378	0.282
0.382	3.623	0.382	8.519	0.382	0.077	0.382	3.589	0.382	0.24	0.382	1.082		0.382	3.442	0.382	5.19	0.382	0.042	0.382	0.082	0.382	3.486	0.382	0.145	0.382	0.909	0.382	0.514		0.378	3.042	0.378	4.235	0.378	13.162	0.378	0.219	0.378	0.025	0.378	0.134	0.38	3.313	0.38	0.156	0.38	0.701	0.38	0.282
0.384	3.821	0.384	8.964	0.384	0.076	0.384	3.621	0.384	0.259	0.384	1.084		0.384	3.738	0.384	5.56	0.384	0.042	0.384	0.08	0.384	3.516	0.384	0.156	0.384	0.91	0.384	0.514		0.38	3.262	0.38	4.652	0.38	12.858	0.38	0.181	0.38	0.024	0.38	0.132	0.382	3.341	0.382	0.166	0.382	0.709	0.382	0.282
0.386	4.104	0.386	9.21	0.386	0.078	0.386	3.654	0.386	0.278	0.386	1.085		0.386	3.947	0.386	5.967	0.386	0.043	0.386	0.087	0.386	3.549	0.386	0.168	0.386	0.911	0.386	0.514		0.382	3.52	0.382	4.969	0.382	12.43	0.382	0.171	0.382	0.028	0.382	0.126	0.384	3.371	0.384	0.177	0.384	0.717	0.384	0.282
0.388	4.351	0.388	9.49	0.388	0.071	0.388	3.691	0.388	0.299	0.388	1.087		0.388	4.239	0.388	6.335	0.388	0.043	0.388	0.086	0.388	3.584	0.388	0.181	0.388	0.912	0.388	0.515		0.384	3.749	0.384	5.412	0.384	11.942	0.384	0.143	0.384	0.026	0.384	0.121	0.386	3.404	0.386	0.188	0.386	0.724	0.386	0.282
0.39	4.679	0.39	10.032	0.39	0.071	0.39	3.731	0.39	0.32	0.39	1.088		0.39	4.549	0.39	6.877	0.39	0.043	0.39	0.081	0.39	3.622	0.39	0.195	0.39	0.912	0.39	0.515		0.386	3.975	0.386	5.718	0.386	11.683	0.386	0.171	0.386	0.025	0.386	0.119	0.388	3.439	0.388	0.201	0.388	0.731	0.388	0.282
0.392	4.982	0.392	10.469	0.392	0.076	0.392	3.773	0.392	0.342	0.392	1.09		0.392	4.804	0.392	7.405	0.392	0.038	0.392	0.083	0.392	3.663	0.392	0.211	0.392	0.913	0.392	0.516		0.388	4.224	0.388	6.336	0.388	11.614	0.388	0.102	0.388	0.026	0.388	0.124	0.39	3.477	0.39	0.215	0.39	0.739	0.39	0.282
0.394	5.317	0.394	10.973	0.394	0.074	0.394	3.819	0.394	0.366	0.394	1.092		0.394	5.097	0.394	7.769	0.394	0.044	0.394	0.08	0.394	3.707	0.394	0.228	0.394	0.914	0.394	0.516		0.39	4.519	0.39	6.947	0.39	11.42	0.39	0.109	0.39	0.027	0.39	0.119	0.392	3.517	0.392	0.231	0.392	0.746	0.392	0.282
0.396	5.604	0.396	11.252	0.396	0.075	0.396	3.869	0.396	0.391	0.396	1.093		0.396	5.377	0.396	8.252	0.396	0.042	0.396	0.076	0.396	3.753	0.396	0.246	0.396	0.915	0.396	0.517		0.392	4.78	0.392	7.37	0.392	11.217	0.392	0.129	0.392	0.027	0.392	0.121	0.394	3.56	0.394	0.248	0.394	0.754	0.394	0.282
0.398	5.979	0.398	11.711	0.398	0.076	0.398	3.921	0.398	0.418	0.398	1.095		0.398	5.688	0.398	8.873	0.398	0.043	0.398	0.083	0.398	3.803	0.398	0.265	0.398	0.916	0.398	0.517		0.394	4.98	0.394	7.856	0.394	11.249	0.394	0.095	0.394	0.029	0.394	0.126	0.396	3.605	0.396	0.266	0.396	0.761	0.396	0.282
0.4	6.251	0.4	12.056	0.4	0.077	0.4	3.978	0.4	0.445	0.4	1.097		0.4	5.965	0.4	9.299	0.4	0.04	0.4	0.086	0.4	3.856	0.4	0.286	0.4	0.916	0.4	0.517		0.396	5.249	0.396	8.397	0.396	11.371	0.396	0.073	0.396	0.03	0.396	0.117	0.398	3.654	0.398	0.285	0.398	0.769	0.398	0.282
0.402	6.63	0.402	12.53	0.402	0.081	0.402	4.038	0.402	0.474	0.402	1.098		0.402	6.254	0.402	10.052	0.402	0.045	0.402	0.089	0.402	3.912	0.402	0.308	0.402	0.917	0.402	0.518		0.398	5.544	0.398	9.033	0.398	11.147	0.398	0.069	0.398	0.031	0.398	0.123	0.4	3.705	0.4	0.306	0.4	0.776	0.4	0.282
0.404	6.992	0.404	12.899	0.404	0.076	0.404	4.102	0.404	0.504	0.404	1.1		0.404	6.566	0.404	10.65	0.404	0.044	0.404	0.087	0.404	3.972	0.404	0.332	0.404	0.918	0.404	0.518		0.4	5.751	0.4	9.62	0.4	11.187	0.4	0.084	0.4	0.031	0.4	0.12	0.402	3.759	0.402	0.329	0.402	0.784	0.402	0.282
0.406	7.381	0.406	13.29	0.406	0.074	0.406	4.17	0.406	0.535	0.406	1.102		0.406	6.865	0.406	11.201	0.406	0.045	0.406	0.096	0.406	4.035	0.406	0.358	0.406	0.919	0.406	0.519		0.402	6.027	0.402	10.257	0.402	11.206	0.402	0.043	0.402	0.032	0.402	0.124	0.404	3.816	0.404	0.354	0.404	0.792	0.404	0.282
0.408	7.681	0.408	13.815	0.408	0.078	0.408	4.242	0.408	0.567	0.408	1.103		0.408	7.183	0.408	11.837	0.408	0.044	0.408	0.104	0.408	4.101	0.408	0.385	0.408	0.92	0.408	0.519		0.404	6.303	0.404	10.974	0.404	10.477	0.404	0.067	0.404	0.032	0.404	0.13	0.406	3.876	0.406	0.38	0.406	0.799	0.406	0.282
0.41	8.073	0.41	14.438	0.41	0.078	0.41	4.318	0.41	0.601	0.41	1.105		0.41	7.472	0.41	12.722	0.41	0.044	0.41	0.108	0.41	4.172	0.41	0.414	0.41	0.921	0.41	0.52		0.406	6.538	0.406	11.408	0.406	9.944	0.406	0.054	0.406	0.033	0.406	0.141	0.408	3.939	0.408	0.408	0.408	0.806	0.408	0.282
0.412	8.44	0.412	14.975	0.412	0.079	0.412	4.399	0.412	0.637	0.412	1.107		0.412	7.822	0.412	13.449	0.412	0.046	0.412	0.112	0.412	4.245	0.412	0.446	0.412	0.922	0.412	0.521		0.408	6.848	0.408	12.166	0.408	9.345	0.408	0.065	0.408	0.034	0.408	0.131	0.41	4.005	0.41	0.437	0.41	0.812	0.41	0.282
0.414	8.736	0.414	15.631	0.414	0.08	0.414	4.484	0.414	0.675	0.414	1.109		0.414	8.046	0.414	14.203	0.414	0.045	0.414	0.107	0.414	4.323	0.414	0.48	0.414	0.923	0.414	0.521		0.41	7.063	0.41	12.805	0.41	8.519	0.41	0.046	0.41	0.033	0.41	0.134	0.412	4.075	0.412	0.469	0.412	0.818	0.412	0.282
0.416	9.07	0.416	16.382	0.416	0.083	0.416	4.572	0.416	0.715	0.416	1.111		0.416	8.379	0.416	15.146	0.416	0.047	0.416	0.106	0.416	4.404	0.416	0.516	0.416	0.924	0.416	0.522		0.412	7.393	0.412	13.428	0.412	7.51	0.412	0.049	0.412	0.038	0.412	0.141	0.414	4.148	0.414	0.502	0.414	0.823	0.414	0.282
0.418	9.429	0.418	17.126	0.418	0.081	0.418	4.665	0.418	0.757	0.418	1.113		0.418	8.771	0.418	16.047	0.418	0.049	0.418	0.123	0.418	4.489	0.418	0.554	0.418	0.925	0.418	0.523		0.414	7.612	0.414	13.987	0.414	6.473	0.414	0.03	0.414	0.035	0.414	0.147	0.416	4.224	0.416	0.537	0.416	0.827	0.416	0.282
0.42	9.694	0.42	18.029	0.42	0.084	0.42	4.763	0.42	0.801	0.42	1.115		0.42	9.039	0.42	16.88	0.42	0.049	0.42	0.126	0.42	4.578	0.42	0.596	0.42	0.926	0.42	0.523		0.416	7.919	0.416	14.92	0.416	5.564	0.416	0.037	0.416	0.037	0.416	0.154	0.418	4.303	0.418	0.575	0.418	0.831	0.418	0.282
0.422	9.979	0.422	18.865	0.422	0.085	0.422	4.864	0.422	0.849	0.422	1.117		0.422	9.323	0.422	17.89	0.422	0.054	0.422	0.129	0.422	4.672	0.422	0.64	0.422	0.927	0.422	0.524		0.418	8.202	0.418	15.485	0.418	4.621	0.418	0.062	0.418	0.04	0.418	0.165	0.42	4.387	0.42	0.615	0.42	0.834	0.42	0.282
0.424	10.197	0.424	19.939	0.424	0.082	0.424	4.968	0.424	0.899	0.424	1.119		0.424	9.648	0.424	18.9	0.424	0.053	0.424	0.151	0.424	4.769	0.424	0.687	0.424	0.928	0.424	0.525		0.42	8.452	0.42	16.215	0.42	3.906	0.42	0.043	0.42	0.043	0.42	0.173	0.422	4.474	0.422	0.657	0.422	0.837	0.422	0.282
0.426	10.433	0.426	20.797	0.426	0.086	0.426	5.076	0.426	0.952	0.426	1.121		0.426	9.917	0.426	20.066	0.426	0.052	0.426	0.158	0.426	4.87	0.426	0.737	0.426	0.929	0.426	0.526		0.422	8.752	0.422	17.082	0.422	3.047	0.422	0.032	0.422	0.042	0.422	0.191	0.424	4.564	0.424	0.701	0.424	0.839	0.424	0.282
0.428	10.666	0.428	22.154	0.428	0.087	0.428	5.188	0.428	1.009	0.428	1.123		0.428	10.026	0.428	21.035	0.428	0.05	0.428	0.161	0.428	4.974	0.428	0.791	0.428	0.931	0.428	0.527		0.424	8.96	0.424	17.83	0.424	2.417	0.424	0.018	0.424	0.045	0.424	0.197	0.426	4.657	0.426	0.748	0.426	0.841	0.426	0.282
0.43	10.889	0.43	23.218	0.43	0.091	0.43	5.302	0.43	1.069	0.43	1.126		0.43	10.216	0.43	22.468	0.43	0.056	0.43	0.192	0.43	5.08	0.43	0.848	0.43	0.932	0.43	0.528		0.426	9.275	0.426	18.596	0.426	2.022	0.426	0.046	0.426	0.044	0.426	0.224	0.428	4.755	0.428	0.798	0.428	0.842	0.428	0.282
0.432	11.089	0.432	24.341	0.432	0.088	0.432	5.42	0.432	1.133	0.432	1.128		0.432	10.468	0.432	23.513	0.432	0.054	0.432	0.214	0.432	5.19	0.432	0.909	0.432	0.933	0.432	0.529		0.428	9.455	0.428	19.699	0.428	1.583	0.428	0.049	0.428	0.046	0.428	0.232	0.43	4.855	0.43	0.851	0.43	0.843	0.43	0.282
0.434	11.162	0.434	25.703	0.434	0.09	0.434	5.541	0.434	1.201	0.434	1.13		0.434	10.565	0.434	24.86	0.434	0.055	0.434	0.242	0.434	5.303	0.434	0.974	0.434	0.934	0.434	0.531		0.43	9.683	0.43	20.808	0.43	1.17	0.43	0.035	0.43	0.049	0.43	0.254	0.432	4.959	0.432	0.907	0.432	0.844	0.432	0.282
0.436	11.184	0.436	26.793	0.436	0.093	0.436	5.663	0.436	1.273	0.436	1.133		0.436	10.553	0.436	25.91	0.436	0.056	0.436	0.244	0.436	5.418	0.436	1.042	0.436	0.936	0.436	0.532		0.432	9.847	0.432	21.793	0.432	0.961	0.432	0.024	0.432	0.049	0.432	0.273	0.434	5.065	0.434	0.967	0.434	0.845	0.434	0.282
0.438	11.092	0.438	28.203	0.438	0.095	0.438	5.787	0.438	1.349	0.438	1.135		0.438	10.512	0.438	27.687	0.438	0.057	0.438	0.284	0.438	5.533	0.438	1.116	0.438	0.937	0.438	0.534		0.434	10.013	0.434	23.158	0.434	0.696	0.434	0.054	0.434	0.054	0.434	0.302	0.436	5.173	0.436	1.031	0.436	0.845	0.436	0.282
0.44	11.052	0.44	29.374	0.44	0.093	0.44	5.91	0.44	1.429	0.44	1.138		0.44	10.387	0.44	28.837	0.44	0.06	0.44	0.318	0.44	5.648	0.44	1.193	0.44	0.938	0.44	0.536		0.436	10.043	0.436	24.268	0.436	0.585	0.436	0.054	0.436	0.054	0.436	0.349	0.438	5.282	0.438	1.098	0.438	0.846	0.438	0.282
0.442	10.79	0.442	30.589	0.442	0.098	0.442	6.034	0.442	1.514	0.442	1.14		0.442	10.159	0.442	30.286	0.442	0.06	0.442	0.368	0.442	5.763	0.442	1.276	0.442	0.94	0.442	0.538		0.438	10.099	0.438	25.343	0.438	0.479	0.438	0.06	0.438	0.055	0.438	0.366	0.44	5.393	0.44	1.17	0.44	0.846	0.44	0.282
0.444	10.438	0.444	32.133	0.444	0.097	0.444	6.154	0.444	1.602	0.444	1.143		0.444	9.888	0.444	31.55	0.444	0.061	0.444	0.382	0.444	5.875	0.444	1.362	0.444	0.941	0.444	0.54		0.44	10.04	0.44	26.781	0.44	0.408	0.44	0.049	0.44	0.06	0.44	0.393	0.442	5.503	0.442	1.246	0.442	0.846	0.442	0.282
0.446	9.974	0.446	33.243	0.446	0.099	0.446	6.271	0.446	1.696	0.446	1.146		0.446	9.499	0.446	33.161	0.446	0.063	0.446	0.433	0.446	5.985	0.446	1.454	0.446	0.943	0.446	0.543		0.442	9.909	0.442	28.057	0.442	0.329	0.442	0.046	0.442	0.06	0.442	0.435	0.444	5.613	0.444	1.326	0.444	0.846	0.444	0.282
0.448	9.363	0.448	34.043	0.448	0.101	0.448	6.384	0.448	1.793	0.448	1.149		0.448	8.909	0.448	34.215	0.448	0.065	0.448	0.464	0.448	6.09	0.448	1.551	0.448	0.944	0.448	0.546		0.444	9.607	0.444	29.393	0.444	0.275	0.444	0.029	0.444	0.063	0.444	0.474	0.446	5.719	0.446	1.411	0.446	0.847	0.446	0.282
0.45	8.747	0.45	35.121	0.45	0.101	0.45	6.489	0.45	1.894	0.45	1.151		0.45	8.357	0.45	35.823	0.45	0.066	0.45	0.548	0.45	6.19	0.45	1.651	0.45	0.946	0.45	0.55		0.446	9.249	0.446	30.901	0.446	0.205	0.446	0.029	0.446	0.068	0.446	0.548	0.448	5.823	0.448	1.501	0.448	0.847	0.448	0.282
0.452	8	0.452	35.982	0.452	0.103	0.452	6.587	0.452	1.999	0.452	1.154		0.452	7.594	0.452	36.667	0.452	0.068	0.452	0.6	0.452	6.283	0.452	1.757	0.452	0.948	0.452	0.553		0.448	8.84	0.448	31.921	0.448	0.221	0.448	0.038	0.448	0.07	0.448	0.608	0.45	5.921	0.45	1.594	0.45	0.847	0.45	0.282
0.454	7.203	0.454	36.538	0.454	0.107	0.454	6.678	0.454	2.107	0.454	1.157		0.454	6.838	0.454	37.419	0.454	0.071	0.454	0.665	0.454	6.367	0.454	1.866	0.454	0.949	0.454	0.558		0.45	8.282	0.45	33.495	0.45	0.169	0.45	0.038	0.45	0.072	0.45	0.648	0.452	6.013	0.452	1.693	0.452	0.847	0.452	0.282
0.456	6.351	0.456	36.841	0.456	0.108	0.456	6.759	0.456	2.217	0.456	1.16		0.456	6.049	0.456	38.087	0.456	0.071	0.456	0.733	0.456	6.444	0.456	1.977	0.456	0.951	0.456	0.563		0.452	7.641	0.452	34.372	0.452	0.173	0.452	0.028	0.452	0.075	0.452	0.717	0.454	6.098	0.454	1.794	0.454	0.847	0.454	0.282
0.458	5.618	0.458	36.866	0.458	0.106	0.458	6.831	0.458	2.328	0.458	1.164		0.458	5.329	0.458	38.171	0.458	0.075	0.458	0.77	0.458	6.512	0.458	2.092	0.458	0.953	0.458	0.568		0.454	6.923	0.454	35.093	0.454	0.166	0.454	0.034	0.454	0.079	0.454	0.784	0.456	6.176	0.456	1.899	0.456	0.847	0.456	0.282
0.46	4.924	0.46	36.414	0.46	0.112	0.46	6.895	0.46	2.44	0.46	1.167		0.46	4.636	0.46	37.657	0.46	0.073	0.46	0.849	0.46	6.572	0.46	2.206	0.46	0.955	0.46	0.574		0.456	6.301	0.456	35.896	0.456	0.15	0.456	0.052	0.456	0.08	0.456	0.878	0.458	6.247	0.458	2.006	0.458	0.848	0.458	0.282
0.462	4.242	0.462	35.417	0.462	0.109	0.462	6.952	0.462	2.551	0.462	1.17		0.462	3.981	0.462	37.144	0.462	0.078	0.462	0.939	0.462	6.624	0.462	2.32	0.462	0.957	0.462	0.58		0.458	5.582	0.458	35.957	0.458	0.171	0.458	0.058	0.458	0.089	0.458	0.949	0.46	6.31	0.46	2.113	0.46	0.848	0.46	0.282
0.464	3.665	0.464	34.072	0.464	0.117	0.464	7	0.464	2.659	0.464	1.173		0.464	3.448	0.464	35.74	0.464	0.078	0.464	1.035	0.464	6.669	0.464	2.432	0.464	0.959	0.464	0.587		0.46	4.909	0.46	35.638	0.46	0.13	0.46	0.027	0.46	0.089	0.46	1.042	0.462	6.365	0.462	2.22	0.462	0.848	0.462	0.282
0.466	3.213	0.466	32.247	0.466	0.114	0.466	7.043	0.466	2.762	0.466	1.177		0.466	2.957	0.466	34.048	0.466	0.082	0.466	1.107	0.466	6.709	0.466	2.54	0.466	0.961	0.466	0.595		0.462	4.29	0.462	34.897	0.462	0.179	0.462	0.06	0.462	0.095	0.462	1.139	0.464	6.414	0.464	2.325	0.464	0.848	0.464	0.282
0.468	2.834	0.468	29.893	0.468	0.119	0.468	7.081	0.468	2.861	0.468	1.18		0.468	2.625	0.468	31.965	0.468	0.085	0.468	1.197	0.468	6.744	0.468	2.643	0.468	0.964	0.468	0.603		0.464	3.759	0.464	33.731	0.464	0.16	0.464	0.047	0.464	0.096	0.464	1.222	0.466	6.458	0.466	2.427	0.466	0.848	0.466	0.282
0.47	2.504	0.47	27.231	0.47	0.121	0.47	7.115	0.47	2.951	0.47	1.184		0.47	2.288	0.47	29.049	0.47	0.089	0.47	1.288	0.47	6.774	0.47	2.739	0.47	0.966	0.47	0.612		0.466	3.321	0.466	32.289	0.466	0.192	0.466	0.041	0.466	0.098	0.466	1.308	0.468	6.496	0.468	2.525	0.468	0.848	0.468	0.282
0.472	2.268	0.472	25.065	0.472	0.123	0.472	7.146	0.472	3.036	0.472	1.188		0.472	2.056	0.472	26.329	0.472	0.088	0.472	1.368	0.472	6.802	0.472	2.827	0.472	0.968	0.472	0.622		0.468	2.948	0.468	30.489	0.468	0.179	0.468	0.052	0.468	0.106	0.468	1.408	0.47	6.531	0.47	2.616	0.47	0.849	0.47	0.283
0.474	2.073	0.474	21.866	0.474	0.122	0.474	7.174	0.474	3.111	0.474	1.192		0.474	1.862	0.474	23.425	0.474	0.088	0.474	1.448	0.474	6.827	0.474	2.906	0.474	0.971	0.474	0.633		0.47	2.598	0.47	27.704	0.47	0.187	0.47	0.043	0.47	0.107	0.47	1.511	0.472	6.562	0.472	2.699	0.472	0.849	0.472	0.283
0.476	1.953	0.476	19.25	0.476	0.129	0.476	7.2	0.476	3.179	0.476	1.196		0.476	1.73	0.476	20.475	0.476	0.094	0.476	1.537	0.476	6.85	0.476	2.977	0.476	0.973	0.476	0.644		0.472	2.362	0.472	25.111	0.472	0.202	0.472	0.072	0.472	0.113	0.472	1.589	0.474	6.591	0.474	2.775	0.474	0.849	0.474	0.283
0.478	1.853	0.478	16.395	0.478	0.126	0.478	7.225	0.478	3.237	0.478	1.2		0.478	1.647	0.478	17.557	0.478	0.099	0.478	1.61	0.478	6.872	0.478	3.039	0.478	0.976	0.478	0.656		0.474	2.178	0.474	22.347	0.474	0.218	0.474	0.063	0.474	0.116	0.474	1.69	0.476	6.618	0.476	2.842	0.476	0.849	0.476	0.283
0.48	1.774	0.48	13.862	0.48	0.13	0.48	7.249	0.48	3.287	0.48	1.204		0.48	1.583	0.48	14.741	0.48	0.101	0.48	1.703	0.48	6.893	0.48	3.092	0.48	0.979	0.48	0.669		0.476	2.006	0.476	19.464	0.476	0.265	0.476	0.065	0.476	0.122	0.476	1.788	0.478	6.643	0.478	2.9	0.478	0.849	0.478	0.283
0.482	1.762	0.482	11.541	0.482	0.134	0.482	7.273	0.482	3.33	0.482	1.208		0.482	1.531	0.482	12.459	0.482	0.103	0.482	1.765	0.482	6.914	0.482	3.137	0.482	0.982	0.482	0.682		0.478	1.878	0.478	16.563	0.478	0.225	0.478	0.05	0.478	0.123	0.478	1.868	0.48	6.667	0.48	2.95	0.48	0.85	0.48	0.283
0.484	1.742	0.484	9.589	0.484	0.143	0.484	7.296	0.484	3.365	0.484	1.212		0.484	1.501	0.484	10.243	0.484	0.103	0.484	1.865	0.484	6.934	0.484	3.175	0.484	0.985	0.484	0.696		0.48	1.836	0.48	14.019	0.48	0.249	0.48	0.053	0.48	0.13	0.48	1.942	0.482	6.691	0.482	2.992	0.482	0.85	0.482	0.283
0.486	1.734	0.486	7.975	0.486	0.144	0.486	7.32	0.486	3.395	0.486	1.217		0.486	1.48	0.486	8.32	0.486	0.11	0.486	1.86	0.486	6.954	0.486	3.206	0.486	0.988	0.486	0.711		0.482	1.785	0.482	11.75	0.482	0.251	0.482	0.063	0.482	0.135	0.482	2.011	0.484	6.714	0.484	3.028	0.484	0.85	0.484	0.283
0.488	1.759	0.488	6.624	0.488	0.142	0.488	7.344	0.488	3.42	0.488	1.222		0.488	1.489	0.488	6.781	0.488	0.111	0.488	1.95	0.488	6.974	0.488	3.231	0.488	0.991	0.488	0.726		0.484	1.723	0.484	9.655	0.484	0.293	0.484	0.055	0.484	0.142	0.484	2.074	0.486	6.737	0.486	3.057	0.486	0.85	0.486	0.283
0.49	1.786	0.49	5.33	0.49	0.145	0.49	7.368	0.49	3.44	0.49	1.227		0.49	1.504	0.49	5.508	0.49	0.112	0.49	1.979	0.49	6.994	0.49	3.252	0.49	0.995	0.49	0.742		0.486	1.717	0.486	7.882	0.486	0.297	0.486	0.068	0.486	0.147	0.486	2.126	0.488	6.76	0.488	3.081	0.488	0.851	0.488	0.283
0.492	1.812	0.492	4.326	0.492	0.146	0.492	7.393	0.492	3.457	0.492	1.231		0.492	1.536	0.492	4.457	0.492	0.119	0.492	2.027	0.492	7.015	0.492	3.269	0.492	0.998	0.492	0.758		0.488	1.72	0.488	6.416	0.488	0.321	0.488	0.094	0.488	0.151	0.488	2.205	0.49	6.784	0.49	3.101	0.49	0.851	0.49	0.283
0.494	1.891	0.494	3.55	0.494	0.15	0.494	7.419	0.494	3.471	0.494	1.237		0.494	1.563	0.494	3.601	0.494	0.121	0.494	2.064	0.494	7.037	0.494	3.283	0.494	1.002	0.494	0.774		0.49	1.726	0.49	5.126	0.49	0.342	0.49	0.072	0.49	0.152	0.49	2.196	0.492	6.808	0.492	3.117	0.492	0.851	0.492	0.283
0.496	1.933	0.496	2.948	0.496	0.153	0.496	7.446	0.496	3.482	0.496	1.242		0.496	1.612	0.496	2.893	0.496	0.126	0.496	2.059	0.496	7.059	0.496	3.294	0.496	1.005	0.496	0.792		0.492	1.758	0.492	4.245	0.492	0.342	0.492	0.082	0.492	0.159	0.492	2.224	0.494	6.832	0.494	3.13	0.494	0.852	0.494	0.283
0.498	1.969	0.498	2.424	0.498	0.155	0.498	7.475	0.498	3.492	0.498	1.247		0.498	1.636	0.498	2.369	0.498	0.131	0.498	2.072	0.498	7.082	0.498	3.303	0.498	1.009	0.498	0.808		0.494	1.774	0.494	3.369	0.494	0.362	0.494	0.063	0.494	0.161	0.494	2.258	0.496	6.857	0.496	3.14	0.496	0.852	0.496	0.283
0.5	2.065	0.5	2.015	0.5	0.163	0.5	7.504	0.5	3.5	0.5	1.252		0.5	1.665	0.5	1.842	0.5	0.138	0.5	2.069	0.5	7.105	0.5	3.311	0.5	1.013	0.5	0.826		0.496	1.833	0.496	2.77	0.496	0.366	0.496	0.083	0.496	0.169	0.496	2.268	0.498	6.884	0.498	3.149	0.498	0.853	0.498	0.283
0.502	2.15	0.502	1.699	0.502	0.161	0.502	7.534	0.502	3.507	0.502	1.258		0.502	1.737	0.502	1.552	0.502	0.142	0.502	2.059	0.502	7.13	0.502	3.317	0.502	1.018	0.502	0.843		0.498	1.878	0.498	2.249	0.498	0.376	0.498	0.093	0.498	0.174	0.498	2.263	0.5	6.91	0.5	3.156	0.5	0.853	0.5	0.283
0.504	2.205	0.504	1.451	0.504	0.166	0.504	7.566	0.504	3.512	0.504	1.264		0.504	1.783	0.504	1.294	0.504	0.148	0.504	2.033	0.504	7.155	0.504	3.322	0.504	1.022	0.504	0.861		0.5	1.912	0.5	1.852	0.5	0.379	0.5	0.1	0.5	0.176	0.5	2.233	0.502	6.938	0.502	3.162	0.502	0.853	0.502	0.283
0.506	2.289	0.506	1.262	0.506	0.168	0.506	7.599	0.506	3.517	0.506	1.27		0.506	1.838	0.506	1.073	0.506	0.153	0.506	2.037	0.506	7.182	0.506	3.326	0.506	1.027	0.506	0.878		0.502	1.978	0.502	1.582	0.502	0.412	0.502	0.099	0.502	0.187	0.502	2.253	0.504	6.967	0.504	3.168	0.504	0.854	0.504	0.283
0.508	2.367	0.508	1.096	0.508	0.174	0.508	7.634	0.508	3.522	0.508	1.276		0.508	1.91	0.508	0.877	0.508	0.154	0.508	1.951	0.508	7.21	0.508	3.33	0.508	1.032	0.508	0.895		0.504	2.027	0.504	1.318	0.504	0.371	0.504	0.091	0.504	0.186	0.504	2.221	0.506	6.997	0.506	3.172	0.506	0.854	0.506	0.283
0.51	2.471	0.51	0.968	0.51	0.177	0.51	7.67	0.51	3.526	0.51	1.282		0.51	1.955	0.51	0.78	0.51	0.157	0.51	1.913	0.51	7.238	0.51	3.333	0.51	1.037	0.51	0.912		0.506	2.103	0.506	1.166	0.506	0.405	0.506	0.097	0.506	0.19	0.506	2.182	0.508	7.028	0.508	3.176	0.508	0.855	0.508	0.283
0.512	2.562	0.512	0.882	0.512	0.182	0.512	7.708	0.512	3.529	0.512	1.289		0.512	2.023	0.512	0.676	0.512	0.162	0.512	1.864	0.512	7.268	0.512	3.336	0.512	1.042	0.512	0.928		0.508	2.184	0.508	0.984	0.508	0.438	0.508	0.106	0.508	0.202	0.508	2.177	0.51	7.061	0.51	3.179	0.51	0.855	0.51	0.283
0.514	2.651	0.514	0.804	0.514	0.188	0.514	7.748	0.514	3.532	0.514	1.296		0.514	2.115	0.514	0.575	0.514	0.169	0.514	1.844	0.514	7.299	0.514	3.338	0.514	1.048	0.514	0.945		0.51	2.254	0.51	0.914	0.51	0.424	0.51	0.137	0.51	0.207	0.51	2.087	0.512	7.095	0.512	3.183	0.512	0.856	0.512	0.283
0.516	2.73	0.516	0.732	0.516	0.192	0.516	7.789	0.516	3.535	0.516	1.303		0.516	2.2	0.516	0.539	0.516	0.174	0.516	1.756	0.516	7.332	0.516	3.34	0.516	1.053	0.516	0.961		0.512	2.329	0.512	0.831	0.512	0.443	0.512	0.114	0.512	0.216	0.512	2.064	0.514	7.13	0.514	3.186	0.514	0.856	0.514	0.283
0.518	2.83	0.518	0.688	0.518	0.195	0.518	7.832	0.518	3.538	0.518	1.31		0.518	2.278	0.518	0.456	0.518	0.182	0.518	1.697	0.518	7.366	0.518	3.342	0.518	1.059	0.518	0.976		0.514	2.381	0.514	0.713	0.514	0.421	0.514	0.111	0.514	0.219	0.514	2.002	0.516	7.167	0.516	3.188	0.516	0.857	0.516	0.283
0.52	2.897	0.52	0.664	0.52	0.203	0.52	7.877	0.52	3.541	0.52	1.317		0.52	2.351	0.52	0.463	0.52	0.193	0.52	1.66	0.52	7.401	0.52	3.344	0.52	1.065	0.52	0.991		0.516	2.463	0.516	0.657	0.516	0.403	0.516	0.156	0.516	0.228	0.516	1.982	0.518	7.205	0.518	3.191	0.518	0.857	0.518	0.283
0.522	3.016	0.522	0.597	0.522	0.206	0.522	7.923	0.522	3.543	0.522	1.325		0.522	2.441	0.522	0.397	0.522	0.191	0.522	1.587	0.522	7.439	0.522	3.346	0.522	1.072	0.522	1.006		0.518	2.565	0.518	0.623	0.518	0.459	0.518	0.164	0.518	0.234	0.518	1.882	0.52	7.245	0.52	3.193	0.52	0.858	0.52	0.283
0.524	3.094	0.524	0.577	0.524	0.214	0.524	7.971	0.524	3.545	0.524	1.333		0.524	2.529	0.524	0.383	0.524	0.204	0.524	1.557	0.524	7.478	0.524	3.347	0.524	1.078	0.524	1.02		0.52	2.632	0.52	0.592	0.52	0.438	0.52	0.165	0.52	0.243	0.52	1.84	0.522	7.287	0.522	3.195	0.522	0.858	0.522	0.283
0.526	3.188	0.526	0.553	0.526	0.216	0.526	8.022	0.526	3.548	0.526	1.341		0.526	2.635	0.526	0.351	0.526	0.211	0.526	1.487	0.526	7.518	0.526	3.348	0.526	1.085	0.526	1.035		0.522	2.707	0.522	0.537	0.522	0.434	0.522	0.202	0.522	0.249	0.522	1.802	0.524	7.329	0.524	3.197	0.524	0.859	0.524	0.283
0.528	3.261	0.528	0.54	0.528	0.224	0.528	8.073	0.528	3.55	0.528	1.35		0.528	2.686	0.528	0.33	0.528	0.217	0.528	1.418	0.528	7.56	0.528	3.35	0.528	1.093	0.528	1.048		0.524	2.793	0.524	0.544	0.524	0.436	0.524	0.212	0.524	0.257	0.524	1.743	0.526	7.373	0.526	3.199	0.526	0.859	0.526	0.284
0.53	3.32	0.53	0.531	0.53	0.235	0.53	8.126	0.53	3.552	0.53	1.359		0.53	2.813	0.53	0.33	0.53	0.217	0.53	1.37	0.53	7.605	0.53	3.351	0.53	1.1	0.53	1.061		0.526	2.851	0.526	0.519	0.526	0.432	0.526	0.178	0.526	0.266	0.526	1.711	0.528	7.419	0.528	3.201	0.528	0.86	0.528	0.284
0.532	3.426	0.532	0.523	0.532	0.242	0.532	8.182	0.532	3.554	0.532	1.368		0.532	2.859	0.532	0.324	0.532	0.226	0.532	1.297	0.532	7.65	0.532	3.352	0.532	1.108	0.532	1.074		0.528	2.943	0.528	0.502	0.528	0.407	0.528	0.202	0.528	0.271	0.528	1.644	0.53	7.467	0.53	3.203	0.53	0.86	0.53	0.284
0.534	3.469	0.534	0.492	0.534	0.248	0.534	8.238	0.534	3.556	0.534	1.378		0.534	2.954	0.534	0.296	0.534	0.235	0.534	1.276	0.534	7.697	0.534	3.354	0.534	1.116	0.534	1.086		0.53	2.991	0.53	0.481	0.53	0.451	0.53	0.234	0.53	0.28	0.53	1.583	0.532	7.516	0.532	3.205	0.532	0.861	0.532	0.284
0.536	3.549	0.536	0.499	0.536	0.257	0.536	8.296	0.536	3.558	0.536	1.388		0.536	3.02	0.536	0.311	0.536	0.241	0.536	1.235	0.536	7.746	0.536	3.355	0.536	1.125	0.536	1.098		0.532	3.107	0.532	0.485	0.532	0.478	0.532	0.275	0.532	0.293	0.532	1.559	0.534	7.566	0.534	3.207	0.534	0.861	0.534	0.284
0.538	3.633	0.538	0.482	0.538	0.262	0.538	8.356	0.538	3.56	0.538	1.398		0.538	3.105	0.538	0.301	0.538	0.25	0.538	1.196	0.538	7.797	0.538	3.356	0.538	1.133	0.538	1.109		0.534	3.145	0.534	0.488	0.534	0.442	0.534	0.314	0.534	0.298	0.534	1.511	0.536	7.618	0.536	3.209	0.536	0.862	0.536	0.284
0.54	3.694	0.54	0.483	0.54	0.267	0.54	8.418	0.54	3.562	0.54	1.409		0.54	3.164	0.54	0.293	0.54	0.254	0.54	1.16	0.54	7.849	0.54	3.357	0.54	1.143	0.54	1.121		0.536	3.22	0.536	0.457	0.536	0.442	0.536	0.342	0.536	0.299	0.536	1.465	0.538	7.672	0.538	3.211	0.538	0.862	0.538	0.284
0.542	3.725	0.542	0.466	0.542	0.283	0.542	8.481	0.542	3.564	0.542	1.42		0.542	3.251	0.542	0.288	0.542	0.262	0.542	1.116	0.542	7.903	0.542	3.359	0.542	1.152	0.542	1.132		0.538	3.303	0.538	0.449	0.538	0.452	0.538	0.364	0.538	0.317	0.538	1.447	0.54	7.726	0.54	3.213	0.54	0.863	0.54	0.284
0.544	3.798	0.544	0.482	0.544	0.285	0.544	8.545	0.544	3.566	0.544	1.432		0.544	3.313	0.544	0.275	0.544	0.266	0.544	1.117	0.544	7.958	0.544	3.36	0.544	1.162	0.544	1.143		0.54	3.33	0.54	0.453	0.54	0.423	0.54	0.385	0.54	0.323	0.54	1.409	0.542	7.782	0.542	3.215	0.542	0.863	0.542	0.285
0.546	3.836	0.546	0.467	0.546	0.296	0.546	8.611	0.546	3.568	0.546	1.444		0.546	3.385	0.546	0.301	0.546	0.281	0.546	1.083	0.546	8.015	0.546	3.361	0.546	1.172	0.546	1.154		0.542	3.384	0.542	0.455	0.542	0.417	0.542	0.37	0.542	0.33	0.542	1.388	0.544	7.84	0.544	3.217	0.544	0.864	0.544	0.285
0.548	3.872	0.548	0.455	0.548	0.304	0.548	8.677	0.548	3.57	0.548	1.456		0.548	3.448	0.548	0.273	0.548	0.284	0.548	1.052	0.548	8.073	0.548	3.362	0.548	1.182	0.548	1.165		0.544	3.438	0.544	0.456	0.544	0.457	0.544	0.429	0.544	0.342	0.544	1.366	0.546	7.898	0.546	3.218	0.546	0.865	0.546	0.285
0.55	3.923	0.55	0.459	0.55	0.316	0.55	8.745	0.55	3.572	0.55	1.469		0.55	3.521	0.55	0.293	0.55	0.298	0.55	1.03	0.55	8.133	0.55	3.364	0.55	1.193	0.55	1.175		0.546	3.494	0.546	0.448	0.546	0.413	0.546	0.458	0.546	0.344	0.546	1.344	0.548	7.958	0.548	3.22	0.548	0.865	0.548	0.285
0.552	3.931	0.552	0.448	0.552	0.322	0.552	8.814	0.552	3.574	0.552	1.483		0.552	3.532	0.552	0.296	0.552	0.301	0.552	1.019	0.552	8.195	0.552	3.365	0.552	1.204	0.552	1.186		0.548	3.52	0.548	0.429	0.548	0.478	0.548	0.504	0.548	0.354	0.548	1.318	0.55	8.019	0.55	3.222	0.55	0.866	0.55	0.285
0.554	3.988	0.554	0.441	0.554	0.34	0.554	8.884	0.554	3.576	0.554	1.497		0.554	3.605	0.554	0.285	0.554	0.31	0.554	1.025	0.554	8.257	0.554	3.366	0.554	1.216	0.554	1.196		0.55	3.555	0.55	0.434	0.55	0.457	0.55	0.526	0.55	0.363	0.55	1.32	0.552	8.08	0.552	3.224	0.552	0.866	0.552	0.286
0.556	3.982	0.556	0.432	0.556	0.343	0.556	8.956	0.556	3.578	0.556	1.512		0.556	3.635	0.556	0.288	0.556	0.316	0.556	1.015	0.556	8.321	0.556	3.367	0.556	1.228	0.556	1.206		0.552	3.58	0.552	0.438	0.552	0.476	0.552	0.581	0.552	0.375	0.552	1.278	0.554	8.143	0.554	3.226	0.554	0.867	0.554	0.286
0.558	4.017	0.558	0.435	0.558	0.353	0.558	9.027	0.558	3.58	0.558	1.527		0.558	3.652	0.558	0.289	0.558	0.327	0.558	1.025	0.558	8.386	0.558	3.369	0.558	1.24	0.558	1.217		0.554	3.62	0.554	0.437	0.554	0.483	0.554	0.583	0.554	0.389	0.554	1.275	0.556	8.207	0.556	3.228	0.556	0.868	0.556	0.286
0.56	3.997	0.56	0.444	0.56	0.365	0.56	9.1	0.56	3.582	0.56	1.542		0.56	3.694	0.56	0.302	0.56	0.334	0.56	0.984	0.56	8.451	0.56	3.37	0.56	1.253	0.56	1.228		0.556	3.634	0.556	0.417	0.556	0.485	0.556	0.673	0.556	0.398	0.556	1.276	0.558	8.271	0.558	3.23	0.558	0.868	0.558	0.286
0.562	4.028	0.562	0.415	0.562	0.371	0.562	9.173	0.562	3.584	0.562	1.558		0.562	3.733	0.562	0.299	0.562	0.339	0.562	0.971	0.562	8.518	0.562	3.371	0.562	1.266	0.562	1.238		0.558	3.632	0.558	0.441	0.558	0.559	0.558	0.714	0.558	0.407	0.558	1.242	0.56	8.336	0.56	3.232	0.56	0.869	0.56	0.287
0.564	4.033	0.564	0.425	0.564	0.379	0.564	9.247	0.564	3.586	0.564	1.575		0.564	3.718	0.564	0.299	0.564	0.352	0.564	1.002	0.564	8.586	0.564	3.373	0.564	1.28	0.564	1.248		0.56	3.65	0.56	0.407	0.56	0.534	0.56	0.715	0.56	0.423	0.56	1.238	0.562	8.401	0.562	3.234	0.562	0.87	0.562	0.287
0.566	3.998	0.566	0.422	0.566	0.391	0.566	9.321	0.566	3.588	0.566	1.592		0.566	3.747	0.566	0.311	0.566	0.364	0.566	0.974	0.566	8.654	0.566	3.374	0.566	1.294	0.566	1.259		0.562	3.632	0.562	0.434	0.562	0.545	0.562	0.738	0.562	0.418	0.562	1.251	0.564	8.467	0.564	3.235	0.564	0.871	0.564	0.287
0.568	4.026	0.568	0.433	0.568	0.404	0.568	9.395	0.568	3.59	0.568	1.61		0.568	3.753	0.568	0.29	0.568	0.37	0.568	0.986	0.568	8.723	0.568	3.375	0.568	1.308	0.568	1.269		0.564	3.658	0.564	0.402	0.564	0.571	0.564	0.773	0.564	0.439	0.564	1.226	0.566	8.533	0.566	3.237	0.566	0.871	0.566	0.288
0.57	3.993	0.57	0.427	0.57	0.417	0.57	9.471	0.57	3.592	0.57	1.628		0.57	3.737	0.57	0.309	0.57	0.381	0.57	0.985	0.57	8.792	0.57	3.377	0.57	1.323	0.57	1.28		0.566	3.616	0.566	0.41	0.566	0.609	0.566	0.765	0.566	0.451	0.566	1.256	0.568	8.599	0.568	3.239	0.568	0.872	0.568	0.288
0.572	3.959	0.572	0.437	0.572	0.428	0.572	9.546	0.572	3.594	0.572	1.648		0.572	3.729	0.572	0.306	0.572	0.385	0.572	0.987	0.572	8.862	0.572	3.378	0.572	1.339	0.572	1.291		0.568	3.629	0.568	0.41	0.568	0.604	0.568	0.825	0.568	0.452	0.568	1.245	0.57	8.666	0.57	3.241	0.57	0.873	0.57	0.288
0.574	3.968	0.574	0.419	0.574	0.438	0.574	9.621	0.574	3.596	0.574	1.667		0.574	3.711	0.574	0.335	0.574	0.395	0.574	0.986	0.574	8.932	0.574	3.38	0.574	1.355	0.574	1.302		0.57	3.609	0.57	0.409	0.57	0.639	0.57	0.812	0.57	0.465	0.57	1.248	0.572	8.733	0.572	3.243	0.572	0.874	0.572	0.289
0.576	3.948	0.576	0.421	0.576	0.446	0.576	9.697	0.576	3.598	0.576	1.688		0.576	3.689	0.576	0.33	0.576	0.406	0.576	0.977	0.576	9.002	0.576	3.381	0.576	1.371	0.576	1.313		0.572	3.603	0.572	0.429	0.572	0.666	0.572	0.886	0.572	0.478	0.572	1.252	0.574	8.8	0.574	3.245	0.574	0.875	0.574	0.289
0.578	3.922	0.578	0.416	0.578	0.462	0.578	9.772	0.578	3.6	0.578	1.709		0.578	3.669	0.578	0.336	0.578	0.418	0.578	0.989	0.578	9.072	0.578	3.383	0.578	1.388	0.578	1.323		0.574	3.584	0.574	0.439	0.574	0.755	0.574	0.789	0.574	0.482	0.574	1.257	0.576	8.868	0.576	3.247	0.576	0.876	0.576	0.29
0.58	3.901	0.58	0.427	0.58	0.471	0.58	9.848	0.58	3.602	0.58	1.73		0.58	3.663	0.58	0.334	0.58	0.432	0.58	1.017	0.58	9.142	0.58	3.384	0.58	1.406	0.58	1.335		0.576	3.577	0.576	0.427	0.576	0.755	0.576	0.88	0.576	0.495	0.576	1.277	0.578	8.935	0.578	3.249	0.578	0.877	0.578	0.29
0.582	3.872	0.582	0.431	0.582	0.487	0.582	9.924	0.582	3.604	0.582	1.753		0.582	3.635	0.582	0.35	0.582	0.435	0.582	0.998	0.582	9.212	0.582	3.386	0.582	1.424	0.582	1.346		0.578	3.56	0.578	0.446	0.578	0.828	0.578	0.927	0.578	0.507	0.578	1.285	0.58	9.003	0.58	3.251	0.58	0.878	0.58	0.29
0.584	3.827	0.584	0.437	0.584	0.498	0.584	10	0.584	3.606	0.584	1.777		0.584	3.598	0.584	0.349	0.584	0.454	0.584	1.018	0.584	9.283	0.584	3.388	0.584	1.443	0.584	1.358		0.58	3.558	0.58	0.448	0.58	0.839	0.58	0.881	0.58	0.521	0.58	1.278	0.582	9.071	0.582	3.253	0.582	0.879	0.582	0.291
0.586	3.836	0.586	0.439	0.586	0.508	0.586	10.076	0.586	3.609	0.586	1.8		0.586	3.566	0.586	0.347	0.586	0.461	0.586	1.046	0.586	9.353	0.586	3.39	0.586	1.462	0.586	1.369		0.582	3.563	0.582	0.465	0.582	0.869	0.582	0.952	0.582	0.526	0.582	1.298	0.584	9.14	0.584	3.256	0.584	0.881	0.584	0.291
0.588	3.785	0.588	0.446	0.588	0.515	0.588	10.152	0.588	3.611	0.588	1.825		0.588	3.576	0.588	0.373	0.588	0.469	0.588	1.042	0.588	9.423	0.588	3.391	0.588	1.482	0.588	1.381		0.584	3.538	0.584	0.476	0.584	0.854	0.584	0.902	0.584	0.54	0.584	1.307	0.586	9.209	0.586	3.258	0.586	0.882	0.586	0.292
0.59	3.777	0.59	0.446	0.59	0.536	0.59	10.228	0.59	3.613	0.59	1.85		0.59	3.528	0.59	0.385	0.59	0.482	0.59	1.065	0.59	9.494	0.59	3.393	0.59	1.503	0.59	1.394		0.586	3.553	0.586	0.514	0.586	0.995	0.586	0.887	0.586	0.546	0.586	1.311	0.588	9.279	0.588	3.261	0.588	0.884	0.588	0.292
0.592	3.749	0.592	0.459	0.592	0.546	0.592	10.304	0.592	3.615	0.592	1.877		0.592	3.519	0.592	0.377	0.592	0.489	0.592	1.074	0.592	9.564	0.592	3.395	0.592	1.523	0.592	1.406		0.588	3.548	0.588	0.512	0.588	1.022	0.588	0.881	0.588	0.552	0.588	1.32	0.59	9.349	0.59	3.263	0.59	0.885	0.59	0.293
0.594	3.72	0.594	0.458	0.594	0.56	0.594	10.38	0.594	3.618	0.594	1.904		0.594	3.513	0.594	0.395	0.594	0.505	0.594	1.076	0.594	9.635	0.594	3.397	0.594	1.545	0.594	1.419		0.59	3.536	0.59	0.52	0.59	1.049	0.59	0.985	0.59	0.569	0.59	1.339	0.592	9.419	0.592	3.266	0.592	0.887	0.592	0.293
0.596	3.73	0.596	0.478	0.596	0.574	0.596	10.456	0.596	3.62	0.596	1.932		0.596	3.487	0.596	0.415	0.596	0.517	0.596	1.102	0.596	9.706	0.596	3.399	0.596	1.568	0.596	1.432		0.592	3.534	0.592	0.529	0.592	1.045	0.592	0.958	0.592	0.58	0.592	1.333	0.594	9.49	0.594	3.269	0.594	0.888	0.594	0.294
0.598	3.713	0.598	0.464	0.598	0.58	0.598	10.533	0.598	3.622	0.598	1.96		0.598	3.459	0.598	0.428	0.598	0.534	0.598	1.11	0.598	9.776	0.598	3.401	0.598	1.591	0.598	1.445		0.594	3.539	0.594	0.55	0.594	1.138	0.594	0.836	0.594	0.587	0.594	1.356	0.596	9.561	0.596	3.271	0.596	0.89	0.596	0.294
0.6	3.666	0.6	0.493	0.6	0.596	0.6	10.61	0.6	3.625	0.6	1.99		0.6	3.473	0.6	0.434	0.6	0.544	0.6	1.131	0.6	9.848	0.6	3.403	0.6	1.615	0.6	1.458		0.596	3.565	0.596	0.573	0.596	1.218	0.596	0.904	0.596	0.598	0.596	1.376	0.598	9.634	0.598	3.274	0.598	0.892	0.598	0.295
0.602	3.688	0.602	0.49	0.602	0.61	0.602	10.686	0.602	3.628	0.602	2.02		0.602	3.472	0.602	0.462	0.602	0.56	0.602	1.137	0.602	9.919	0.602	3.406	0.602	1.639	0.602	1.472		0.598	3.566	0.598	0.6	0.598	1.294	0.598	0.914	0.598	0.616	0.598	1.383	0.6	9.707	0.6	3.277	0.6	0.894	0.6	0.295
0.604	3.67	0.604	0.501	0.604	0.626	0.604	10.764	0.604	3.63	0.604	2.051		0.604	3.446	0.604	0.479	0.604	0.571	0.604	1.155	0.604	9.991	0.604	3.408	0.604	1.665	0.604	1.486		0.6	3.584	0.6	0.62	0.6	1.282	0.6	0.835	0.6	0.624	0.6	1.402	0.602	9.781	0.602	3.281	0.602	0.896	0.602	0.295
0.606	3.644	0.606	0.51	0.606	0.642	0.606	10.841	0.606	3.633	0.606	2.084		0.606	3.439	0.606	0.485	0.606	0.584	0.606	1.163	0.606	10.063	0.606	3.411	0.606	1.691	0.606	1.5		0.602	3.601	0.602	0.627	0.602	1.37	0.602	0.862	0.602	0.63	0.602	1.405	0.604	9.855	0.604	3.284	0.604	0.898	0.604	0.296
0.608	3.67	0.608	0.503	0.608	0.65	0.608	10.919	0.608	3.635	0.608	2.117		0.608	3.454	0.608	0.5	0.608	0.604	0.608	1.193	0.608	10.136	0.608	3.413	0.608	1.718	0.608	1.515		0.604	3.6	0.604	0.664	0.604	1.408	0.604	0.891	0.604	0.64	0.604	1.414	0.606	9.93	0.606	3.287	0.606	0.9	0.606	0.296
0.61	3.707	0.61	0.516	0.61	0.659	0.61	10.998	0.61	3.638	0.61	2.151		0.61	3.436	0.61	0.522	0.61	0.608	0.61	1.214	0.61	10.209	0.61	3.416	0.61	1.746	0.61	1.53		0.606	3.572	0.606	0.663	0.606	1.443	0.606	0.869	0.606	0.657	0.606	1.419	0.608	10.005	0.608	3.291	0.608	0.903	0.608	0.297
0.612	3.687	0.612	0.512	0.612	0.684	0.612	11.078	0.612	3.641	0.612	2.186		0.612	3.448	0.612	0.527	0.612	0.63	0.612	1.235	0.612	10.282	0.612	3.419	0.612	1.775	0.612	1.545		0.608	3.622	0.608	0.667	0.608	1.574	0.608	0.859	0.608	0.666	0.608	1.466	0.61	10.082	0.61	3.295	0.61	0.905	0.61	0.297
0.614	3.686	0.614	0.527	0.614	0.695	0.614	11.158	0.614	3.644	0.614	2.222		0.614	3.451	0.614	0.556	0.614	0.644	0.614	1.241	0.614	10.357	0.614	3.422	0.614	1.805	0.614	1.561		0.61	3.626	0.61	0.719	0.61	1.588	0.61	0.856	0.61	0.683	0.61	1.464	0.612	10.159	0.612	3.298	0.612	0.908	0.612	0.298
0.616	3.71	0.616	0.548	0.616	0.711	0.616	11.239	0.616	3.647	0.616	2.259		0.616	3.424	0.616	0.571	0.616	0.663	0.616	1.258	0.616	10.431	0.616	3.425	0.616	1.835	0.616	1.576		0.612	3.6	0.612	0.718	0.612	1.677	0.612	0.927	0.612	0.687	0.612	1.479	0.614	10.236	0.614	3.302	0.614	0.911	0.614	0.298
0.618	3.71	0.618	0.54	0.618	0.725	0.618	11.321	0.618	3.65	0.618	2.297		0.618	3.429	0.618	0.588	0.618	0.679	0.618	1.307	0.618	10.505	0.618	3.428	0.618	1.867	0.618	1.593		0.614	3.634	0.614	0.767	0.614	1.694	0.614	0.857	0.614	0.701	0.614	1.5	0.616	10.314	0.616	3.306	0.616	0.913	0.616	0.299
0.62	3.727	0.62	0.576	0.62	0.738	0.62	11.403	0.62	3.653	0.62	2.336		0.62	3.412	0.62	0.599	0.62	0.699	0.62	1.303	0.62	10.581	0.62	3.431	0.62	1.9	0.62	1.609		0.616	3.603	0.616	0.757	0.616	1.837	0.616	0.917	0.616	0.714	0.616	1.525	0.618	10.392	0.618	3.311	0.618	0.917	0.618	0.299
0.622	3.745	0.622	0.572	0.622	0.751	0.622	11.487	0.622	3.656	0.622	2.376		0.622	3.402	0.622	0.632	0.622	0.709	0.622	1.326	0.622	10.656	0.622	3.435	0.622	1.933	0.622	1.626		0.618	3.603	0.618	0.774	0.618	1.942	0.618	0.896	0.618	0.726	0.618	1.549	0.62	10.471	0.62	3.315	0.62	0.92	0.62	0.3
0.624	3.79	0.624	0.583	0.624	0.768	0.624	11.572	0.624	3.659	0.624	2.417		0.624	3.412	0.624	0.623	0.624	0.728	0.624	1.353	0.624	10.731	0.624	3.438	0.624	1.968	0.624	1.644		0.62	3.6	0.62	0.766	0.62	1.991	0.62	0.944	0.62	0.74	0.62	1.559	0.622	10.55	0.622	3.319	0.622	0.923	0.622	0.3
0.626	3.794	0.626	0.588	0.626	0.785	0.626	11.658	0.626	3.663	0.626	2.459		0.626	3.445	0.626	0.648	0.626	0.736	0.626	1.355	0.626	10.808	0.626	3.442	0.626	2.003	0.626	1.662		0.622	3.605	0.622	0.804	0.622	2.024	0.622	0.977	0.622	0.74	0.622	1.571	0.624	10.63	0.624	3.324	0.624	0.926	0.624	0.301
0.628	3.816	0.628	0.62	0.628	0.807	0.628	11.744	0.628	3.666	0.628	2.503		0.628	3.434	0.628	0.675	0.628	0.757	0.628	1.393	0.628	10.885	0.628	3.445	0.628	2.04	0.628	1.68		0.624	3.592	0.624	0.807	0.624	2.006	0.624	0.997	0.624	0.767	0.624	1.572	0.626	10.709	0.626	3.328	0.626	0.93	0.626	0.301
0.63	3.888	0.63	0.636	0.63	0.819	0.63	11.832	0.63	3.67	0.63	2.548		0.63	3.432	0.63	0.7	0.63	0.773	0.63	1.397	0.63	10.963	0.63	3.449	0.63	2.077	0.63	1.698		0.626	3.566	0.626	0.833	0.626	2.116	0.626	1.1	0.626	0.769	0.626	1.608	0.628	10.788	0.628	3.333	0.628	0.933	0.628	0.302
0.632	3.906	0.632	0.652	0.632	0.835	0.632	11.921	0.632	3.673	0.632	2.593		0.632	3.43	0.632	0.72	0.632	0.788	0.632	1.411	0.632	11.041	0.632	3.453	0.632	2.116	0.632	1.717		0.628	3.539	0.628	0.86	0.628	2.183	0.628	1.166	0.628	0.79	0.628	1.601	0.63	10.868	0.63	3.338	0.63	0.937	0.63	0.303
0.634	3.968	0.634	0.662	0.634	0.86	0.634	12.013	0.634	3.677	0.634	2.641		0.634	3.434	0.634	0.723	0.634	0.8	0.634	1.429	0.634	11.12	0.634	3.457	0.634	2.155	0.634	1.736		0.63	3.543	0.63	0.858	0.63	2.236	0.63	1.208	0.63	0.787	0.63	1.626	0.632	10.948	0.632	3.342	0.632	0.941	0.632	0.303
0.636	4.007	0.636	0.693	0.636	0.866	0.636	12.106	0.636	3.681	0.636	2.689		0.636	3.434	0.636	0.771	0.636	0.816	0.636	1.455	0.636	11.199	0.636	3.462	0.636	2.196	0.636	1.755		0.632	3.534	0.632	0.827	0.632	2.338	0.632	1.26	0.632	0.81	0.632	1.654	0.634	11.029	0.634	3.347	0.634	0.945	0.634	0.304
0.638	4.038	0.638	0.704	0.638	0.891	0.638	12.2	0.638	3.685	0.638	2.739		0.638	3.475	0.638	0.774	0.638	0.837	0.638	1.477	0.638	11.279	0.638	3.466	0.638	2.237	0.638	1.775		0.634	3.538	0.634	0.877	0.634	2.29	0.634	1.258	0.634	0.813	0.634	1.691	0.636	11.111	0.636	3.352	0.636	0.949	0.636	0.305
0.64	4.121	0.64	0.744	0.64	0.901	0.64	12.296	0.64	3.689	0.64	2.79		0.64	3.519	0.64	0.802	0.64	0.857	0.64	1.487	0.64	11.361	0.64	3.471	0.64	2.28	0.64	1.795		0.636	3.547	0.636	0.881	0.636	2.392	0.636	1.367	0.636	0.821	0.636	1.675	0.638	11.193	0.638	3.358	0.638	0.953	0.638	0.306
0.642	4.161	0.642	0.739	0.642	0.918	0.642	12.395	0.642	3.694	0.642	2.842		0.642	3.541	0.642	0.799	0.642	0.859	0.642	1.478	0.642	11.444	0.642	3.475	0.642	2.324	0.642	1.816		0.638	3.54	0.638	0.895	0.638	2.447	0.638	1.41	0.638	0.825	0.638	1.701	0.64	11.275	0.64	3.363	0.64	0.957	0.64	0.306
0.644	4.256	0.644	0.763	0.644	0.936	0.644	12.496	0.644	3.698	0.644	2.895		0.644	3.587	0.644	0.829	0.644	0.875	0.644	1.512	0.644	11.528	0.644	3.48	0.644	2.368	0.644	1.836		0.64	3.566	0.64	0.911	0.64	2.484	0.64	1.497	0.64	0.835	0.64	1.721	0.642	11.358	0.642	3.368	0.642	0.962	0.642	0.307
0.646	4.328	0.646	0.792	0.646	0.955	0.646	12.599	0.646	3.703	0.646	2.95		0.646	3.636	0.646	0.866	0.646	0.892	0.646	1.535	0.646	11.614	0.646	3.485	0.646	2.414	0.646	1.858		0.642	3.591	0.642	0.904	0.642	2.582	0.642	1.607	0.642	0.845	0.642	1.7	0.644	11.444	0.644	3.373	0.644	0.966	0.644	0.308
0.648	4.407	0.648	0.822	0.648	0.966	0.648	12.705	0.648	3.708	0.648	3.006		0.648	3.661	0.648	0.87	0.648	0.902	0.648	1.514	0.648	11.701	0.648	3.491	0.648	2.46	0.648	1.879		0.644	3.614	0.644	0.946	0.644	2.518	0.644	1.589	0.644	0.848	0.644	1.726	0.646	11.53	0.646	3.379	0.646	0.971	0.646	0.309
0.65	4.492	0.65	0.826	0.65	0.983	0.65	12.813	0.65	3.713	0.65	3.063		0.65	3.781	0.65	0.908	0.65	0.911	0.65	1.523	0.65	11.791	0.65	3.496	0.65	2.507	0.65	1.9		0.646	3.678	0.646	0.946	0.646	2.57	0.646	1.717	0.646	0.854	0.646	1.713	0.648	11.618	0.648	3.385	0.648	0.976	0.648	0.31
0.652	4.607	0.652	0.87	0.652	0.993	0.652	12.925	0.652	3.718	0.652	3.121		0.652	3.833	0.652	0.919	0.652	0.923	0.652	1.537	0.652	11.883	0.652	3.501	0.652	2.556	0.652	1.922		0.648	3.736	0.648	0.943	0.648	2.634	0.648	1.699	0.648	0.868	0.648	1.736	0.65	11.709	0.65	3.39	0.65	0.98	0.65	0.311
0.654	4.681	0.654	0.9	0.654	1	0.654	13.039	0.654	3.724	0.654	3.181		0.654	3.945	0.654	0.95	0.654	0.938	0.654	1.545	0.654	11.978	0.654	3.507	0.654	2.605	0.654	1.944		0.65	3.793	0.65	0.973	0.65	2.654	0.65	1.744	0.65	0.866	0.65	1.761	0.652	11.801	0.652	3.396	0.652	0.985	0.652	0.312
0.656	4.803	0.656	0.91	0.656	1.018	0.656	13.157	0.656	3.729	0.656	3.241		0.656	4.017	0.656	0.988	0.656	0.942	0.656	1.547	0.656	12.075	0.656	3.513	0.656	2.655	0.656	1.966		0.652	3.842	0.652	1.004	0.652	2.717	0.652	1.894	0.652	0.875	0.652	1.745	0.654	11.895	0.654	3.403	0.654	0.99	0.654	0.314
0.658	4.919	0.658	0.943	0.658	1.031	0.658	13.278	0.658	3.735	0.658	3.303		0.658	4.14	0.658	1.013	0.658	0.944	0.658	1.572	0.658	12.176	0.658	3.519	0.658	2.705	0.658	1.989		0.654	3.941	0.654	0.998	0.654	2.763	0.654	1.942	0.654	0.876	0.654	1.752	0.656	11.992	0.656	3.409	0.656	0.995	0.656	0.315
0.66	5.029	0.66	0.962	0.66	1.046	0.66	13.403	0.66	3.741	0.66	3.365		0.66	4.262	0.66	1.03	0.66	0.96	0.66	1.558	0.66	12.28	0.66	3.526	0.66	2.757	0.66	2.011		0.656	4.019	0.656	0.983	0.656	2.808	0.656	1.999	0.656	0.873	0.656	1.753	0.658	12.092	0.658	3.415	0.658	1.001	0.658	0.316
0.662	5.145	0.662	0.984	0.662	1.046	0.662	13.532	0.662	3.747	0.662	3.429		0.662	4.383	0.662	1.037	0.662	0.964	0.662	1.564	0.662	12.388	0.662	3.532	0.662	2.809	0.662	2.034		0.658	4.121	0.658	1.033	0.658	2.84	0.658	2.072	0.658	0.882	0.658	1.754	0.66	12.195	0.66	3.421	0.66	1.006	0.66	0.317
0.664	5.26	0.664	1.04	0.664	1.057	0.664	13.664	0.664	3.754	0.664	3.493		0.664	4.492	0.664	1.054	0.664	0.968	0.664	1.558	0.664	12.5	0.664	3.539	0.664	2.861	0.664	2.057		0.66	4.223	0.66	1.022	0.66	2.82	0.66	2.03	0.66	0.876	0.66	1.767	0.662	12.302	0.662	3.427	0.662	1.011	0.662	0.319
0.666	5.384	0.666	1.063	0.666	1.069	0.666	13.8	0.666	3.76	0.666	3.559		0.666	4.627	0.666	1.087	0.666	0.975	0.666	1.562	0.666	12.615	0.666	3.545	0.666	2.915	0.666	2.08		0.662	4.323	0.662	1.036	0.662	2.961	0.662	2.151	0.662	0.885	0.662	1.753	0.664	12.412	0.664	3.434	0.664	1.017	0.664	0.32
0.668	5.443	0.668	1.09	0.668	1.081	0.668	13.94	0.668	3.767	0.668	3.626		0.668	4.738	0.668	1.104	0.668	0.979	0.668	1.572	0.668	12.734	0.668	3.552	0.668	2.969	0.668	2.104		0.664	4.451	0.664	1.053	0.664	3.024	0.664	2.385	0.664	0.883	0.664	1.759	0.666	12.525	0.666	3.441	0.666	1.023	0.666	0.322
0.67	5.573	0.67	1.114	0.67	1.079	0.67	14.083	0.67	3.774	0.67	3.693		0.67	4.838	0.67	1.11	0.67	0.984	0.67	1.562	0.67	12.857	0.67	3.559	0.67	3.023	0.67	2.127		0.666	4.577	0.666	1.035	0.666	3.1	0.666	2.409	0.666	0.878	0.666	1.786	0.668	12.642	0.668	3.447	0.668	1.029	0.668	0.323
0.672	5.645	0.672	1.164	0.672	1.082	0.672	14.228	0.672	3.782	0.672	3.761		0.672	4.95	0.672	1.13	0.672	0.993	0.672	1.568	0.672	12.983	0.672	3.567	0.672	3.078	0.672	2.151		0.668	4.674	0.668	1.051	0.668	3.215	0.668	2.483	0.668	0.878	0.668	1.785	0.67	12.762	0.67	3.454	0.67	1.035	0.67	0.325
0.674	5.746	0.674	1.19	0.674	1.094	0.674	14.378	0.674	3.789	0.674	3.829		0.674	5.069	0.674	1.171	0.674	0.992	0.674	1.595	0.674	13.113	0.674	3.574	0.674	3.134	0.674	2.175		0.67	4.773	0.67	1.096	0.67	3.139	0.67	2.526	0.67	0.876	0.67	1.772	0.672	12.887	0.672	3.461	0.672	1.041	0.672	0.326
0.676	5.822	0.676	1.223	0.676	1.092	0.676	14.531	0.676	3.797	0.676	3.899		0.676	5.17	0.676	1.168	0.676	0.999	0.676	1.61	0.676	13.246	0.676	3.582	0.676	3.19	0.676	2.199		0.672	4.902	0.672	1.074	0.672	3.262	0.672	2.606	0.672	0.875	0.672	1.757	0.674	13.014	0.674	3.468	0.674	1.047	0.674	0.328
0.678	5.869	0.678	1.284	0.678	1.099	0.678	14.686	0.678	3.806	0.678	3.969		0.678	5.238	0.678	1.197	0.678	1	0.678	1.6	0.678	13.382	0.678	3.589	0.678	3.247	0.678	2.224		0.674	5.009	0.674	1.089	0.674	3.273	0.674	2.779	0.674	0.885	0.674	1.773	0.676	13.145	0.676	3.475	0.676	1.054	0.676	0.33
0.68	5.937	0.68	1.289	0.68	1.099	0.68	14.843	0.68	3.814	0.68	4.039		0.68	5.307	0.68	1.202	0.68	1.009	0.68	1.58	0.68	13.522	0.68	3.597	0.68	3.304	0.68	2.248		0.676	5.097	0.676	1.09	0.676	3.381	0.676	2.873	0.676	0.883	0.676	1.778	0.678	13.28	0.678	3.482	0.678	1.06	0.678	0.332
0.682	5.972	0.682	1.338	0.682	1.1	0.682	15.003	0.682	3.823	0.682	4.11		0.682	5.359	0.682	1.237	0.682	1.011	0.682	1.617	0.682	13.663	0.682	3.605	0.682	3.362	0.682	2.273		0.678	5.222	0.678	1.11	0.678	3.46	0.678	2.995	0.678	0.873	0.678	1.756	0.68	13.418	0.68	3.49	0.68	1.067	0.68	0.334
0.684	5.96	0.684	1.378	0.684	1.093	0.684	15.164	0.684	3.832	0.684	4.182		0.684	5.424	0.684	1.25	0.684	1.013	0.684	1.61	0.684	13.807	0.684	3.614	0.684	3.421	0.684	2.298		0.68	5.28	0.68	1.113	0.68	3.485	0.68	2.931	0.68	0.872	0.68	1.751	0.682	13.559	0.682	3.497	0.682	1.074	0.682	0.336
0.686	5.984	0.686	1.431	0.686	1.101	0.686	15.326	0.686	3.842	0.686	4.253		0.686	5.437	0.686	1.251	0.686	1.004	0.686	1.601	0.686	13.953	0.686	3.622	0.686	3.48	0.686	2.323		0.682	5.347	0.682	1.142	0.682	3.51	0.682	3.096	0.682	0.875	0.682	1.748	0.684	13.701	0.684	3.505	0.684	1.081	0.684	0.338
0.688	5.95	0.688	1.47	0.688	1.094	0.688	15.489	0.688	3.852	0.688	4.325		0.688	5.44	0.688	1.264	0.688	1.01	0.688	1.61	0.688	14.1	0.688	3.631	0.688	3.539	0.688	2.349		0.684	5.428	0.684	1.156	0.684	3.576	0.684	3.143	0.684	0.871	0.684	1.743	0.686	13.848	0.686	3.512	0.686	1.088	0.686	0.34
0.69	5.932	0.69	1.5	0.69	1.09	0.69	15.653	0.69	3.862	0.69	4.398		0.69	5.464	0.69	1.293	0.69	0.998	0.69	1.632	0.69	14.248	0.69	3.639	0.69	3.598	0.69	2.374		0.686	5.493	0.686	1.164	0.686	3.586	0.686	3.242	0.686	0.868	0.686	1.756	0.688	13.995	0.688	3.52	0.688	1.096	0.688	0.342
0.692	5.847	0.692	1.562	0.692	1.088	0.692	15.815	0.692	3.873	0.692	4.47		0.692	5.424	0.692	1.309	0.692	1.009	0.692	1.632	0.692	14.397	0.692	3.648	0.692	3.657	0.692	2.4		0.688	5.514	0.688	1.179	0.688	3.599	0.688	3.343	0.688	0.866	0.688	1.75	0.69	14.145	0.69	3.528	0.69	1.103	0.69	0.344
0.694	5.733	0.694	1.61	0.694	1.088	0.694	15.976	0.694	3.884	0.694	4.543		0.694	5.37	0.694	1.315	0.694	1.004	0.694	1.631	0.694	14.545	0.694	3.657	0.694	3.717	0.694	2.427		0.69	5.518	0.69	1.192	0.69	3.654	0.69	3.47	0.69	0.863	0.69	1.738	0.692	14.294	0.692	3.536	0.692	1.11	0.692	0.347
0.696	5.628	0.696	1.627	0.696	1.086	0.696	16.135	0.696	3.895	0.696	4.616		0.696	5.263	0.696	1.331	0.696	1.015	0.696	1.637	0.696	14.692	0.696	3.666	0.696	3.777	0.696	2.453		0.692	5.462	0.692	1.203	0.692	3.679	0.692	3.452	0.692	0.854	0.692	1.737	0.694	14.443	0.694	3.545	0.694	1.118	0.694	0.349
0.698	5.451	0.698	1.699	0.698	1.082	0.698	16.291	0.698	3.906	0.698	4.689		0.698	5.145	0.698	1.34	0.698	1.013	0.698	1.635	0.698	14.837	0.698	3.676	0.698	3.838	0.698	2.48		0.694	5.428	0.694	1.223	0.694	3.684	0.694	3.445	0.694	0.855	0.694	1.733	0.696	14.591	0.696	3.553	0.696	1.126	0.696	0.352
0.7	5.251	0.7	1.72	0.7	1.077	0.7	16.443	0.7	3.919	0.7	4.763		0.7	4.988	0.7	1.349	0.7	1.013	0.7	1.646	0.7	14.979	0.7	3.685	0.7	3.9	0.7	2.507		0.696	5.334	0.696	1.242	0.696	3.753	0.696	3.456	0.696	0.853	0.696	1.717	0.698	14.737	0.698	3.562	0.698	1.133	0.698	0.354
0.702	5.061	0.702	1.743	0.702	1.067	0.702	16.589	0.702	3.931	0.702	4.836		0.702	4.782	0.702	1.343	0.702	1.008	0.702	1.668	0.702	15.116	0.702	3.694	0.702	3.961	0.702	2.534		0.698	5.222	0.698	1.272	0.698	3.749	0.698	3.534	0.698	0.847	0.698	1.705	0.7	14.881	0.7	3.571	0.7	1.141	0.7	0.356
0.704	4.858	0.704	1.826	0.704	1.078	0.704	16.731	0.704	3.944	0.704	4.91		0.704	4.567	0.704	1.364	0.704	1.011	0.704	1.656	0.704	15.248	0.704	3.704	0.704	4.023	0.704	2.561		0.7	5.075	0.7	1.287	0.7	3.808	0.7	3.511	0.7	0.847	0.7	1.733	0.702	15.02	0.702	3.58	0.702	1.149	0.702	0.359
0.706	4.579	0.706	1.844	0.706	1.062	0.706	16.867	0.706	3.957	0.706	4.984		0.706	4.38	0.706	1.305	0.706	1.006	0.706	1.664	0.706	15.376	0.706	3.713	0.706	4.085	0.706	2.589		0.702	4.894	0.702	1.285	0.702	3.765	0.702	3.561	0.702	0.846	0.702	1.718	0.704	15.155	0.704	3.589	0.704	1.157	0.704	0.361
0.708	4.356	0.708	1.888	0.708	1.058	0.708	16.996	0.708	3.97	0.708	5.058		0.708	4.142	0.708	1.333	0.708	1.006	0.708	1.656	0.708	15.497	0.708	3.723	0.708	4.148	0.708	2.617		0.704	4.673	0.704	1.304	0.704	3.764	0.704	3.503	0.704	0.847	0.704	1.74	0.706	15.284	0.706	3.598	0.706	1.165	0.706	0.364
0.71	4.114	0.71	1.932	0.71	1.056	0.71	17.119	0.71	3.984	0.71	5.132		0.71	3.905	0.71	1.339	0.71	1.006	0.71	1.674	0.71	15.613	0.71	3.733	0.71	4.21	0.71	2.645		0.706	4.457	0.706	1.315	0.706	3.738	0.706	3.382	0.706	0.837	0.706	1.738	0.708	15.408	0.708	3.608	0.708	1.173	0.708	0.366
0.712	3.892	0.712	1.932	0.712	1.047	0.712	17.236	0.712	3.998	0.712	5.206		0.712	3.669	0.712	1.341	0.712	1	0.712	1.668	0.712	15.722	0.712	3.742	0.712	4.273	0.712	2.673		0.708	4.235	0.708	1.365	0.708	3.845	0.708	3.442	0.708	0.84	0.708	1.732	0.71	15.526	0.71	3.617	0.71	1.181	0.71	0.369
0.714	3.668	0.714	1.972	0.714	1.039	0.714	17.347	0.714	4.013	0.714	5.28		0.714	3.463	0.714	1.301	0.714	0.984	0.714	1.68	0.714	15.826	0.714	3.752	0.714	4.336	0.714	2.701		0.71	4.012	0.71	1.359	0.71	3.735	0.71	3.51	0.71	0.837	0.71	1.72	0.712	15.638	0.712	3.627	0.712	1.189	0.712	0.371
0.716	3.485	0.716	1.995	0.716	1.034	0.716	17.453	0.716	4.027	0.716	5.354		0.716	3.236	0.716	1.309	0.716	0.991	0.716	1.674	0.716	15.924	0.716	3.761	0.716	4.398	0.716	2.73		0.712	3.783	0.712	1.374	0.712	3.755	0.712	3.332	0.712	0.836	0.712	1.714	0.714	15.744	0.714	3.637	0.714	1.198	0.714	0.374
0.718	3.316	0.718	2	0.718	1.031	0.718	17.554	0.718	4.042	0.718	5.428		0.718	3.059	0.718	1.262	0.718	0.976	0.718	1.675	0.718	16.016	0.718	3.771	0.718	4.461	0.718	2.759		0.714	3.559	0.714	1.371	0.714	3.731	0.714	3.357	0.714	0.835	0.714	1.742	0.716	15.845	0.716	3.647	0.716	1.206	0.716	0.376
0.72	3.16	0.72	2.026	0.72	1.024	0.72	17.651	0.72	4.057	0.72	5.502		0.72	2.905	0.72	1.268	0.72	0.98	0.72	1.672	0.72	16.104	0.72	3.78	0.72	4.524	0.72	2.788		0.716	3.35	0.716	1.427	0.716	3.736	0.716	3.263	0.716	0.828	0.716	1.722	0.718	15.94	0.718	3.658	0.718	1.214	0.718	0.378
0.722	3.041	0.722	2.047	0.722	1.016	0.722	17.744	0.722	4.073	0.722	5.576		0.722	2.761	0.722	1.276	0.722	0.98	0.722	1.687	0.722	16.188	0.722	3.79	0.722	4.587	0.722	2.817		0.718	3.176	0.718	1.414	0.718	3.747	0.718	3.275	0.718	0.833	0.718	1.727	0.72	16.031	0.72	3.668	0.72	1.222	0.72	0.381
0.724	2.925	0.724	2.042	0.724	1.006	0.724	17.834	0.724	4.088	0.724	5.649		0.724	2.643	0.724	1.275	0.724	0.977	0.724	1.691	0.724	16.269	0.724	3.799	0.724	4.65	0.724	2.847		0.72	3.019	0.72	1.437	0.72	3.732	0.72	3.359	0.72	0.824	0.72	1.739	0.722	16.119	0.722	3.679	0.722	1.231	0.722	0.383
0.726	2.833	0.726	2.104	0.726	1.007	0.726	17.922	0.726	4.104	0.726	5.723		0.726	2.567	0.726	1.252	0.726	0.966	0.726	1.696	0.726	16.348	0.726	3.809	0.726	4.713	0.726	2.876		0.722	2.871	0.722	1.455	0.722	3.694	0.722	3.336	0.722	0.823	0.722	1.73	0.724	16.202	0.724	3.69	0.724	1.239	0.724	0.386
0.728	2.759	0.728	2.079	0.728	1	0.728	18.007	0.728	4.12	0.728	5.797		0.728	2.476	0.728	1.221	0.728	0.964	0.728	1.712	0.728	16.424	0.728	3.818	0.728	4.777	0.728	2.907		0.724	2.76	0.724	1.481	0.724	3.672	0.724	3.256	0.724	0.827	0.724	1.719	0.726	16.283	0.726	3.701	0.726	1.247	0.726	0.388
0.73	2.701	0.73	2.099	0.73	0.998	0.73	18.091	0.73	4.136	0.73	5.871		0.73	2.392	0.73	1.226	0.73	0.952	0.73	1.686	0.73	16.497	0.73	3.827	0.73	4.84	0.73	2.937		0.726	2.661	0.726	1.492	0.726	3.647	0.726	3.395	0.726	0.825	0.726	1.717	0.728	16.362	0.728	3.712	0.728	1.255	0.728	0.391
0.732	2.654	0.732	2.088	0.732	0.997	0.732	18.174	0.732	4.152	0.732	5.945		0.732	2.352	0.732	1.212	0.732	0.956	0.732	1.684	0.732	16.57	0.732	3.837	0.732	4.903	0.732	2.967		0.728	2.576	0.728	1.5	0.728	3.579	0.728	3.274	0.728	0.82	0.728	1.723	0.73	16.439	0.73	3.724	0.73	1.263	0.73	0.393
0.734	2.602	0.734	2.096	0.734	0.992	0.734	18.256	0.734	4.168	0.734	6.019		0.734	2.283	0.734	1.202	0.734	0.95	0.734	1.69	0.734	16.641	0.734	3.846	0.734	4.967	0.734	2.997		0.73	2.515	0.73	1.535	0.73	3.505	0.73	3.428	0.73	0.817	0.73	1.717	0.732	16.514	0.732	3.735	0.732	1.271	0.732	0.396
0.736	2.563	0.736	2.11	0.736	0.99	0.736	18.336	0.736	4.185	0.736	6.094		0.736	2.265	0.736	1.2	0.736	0.944	0.736	1.692	0.736	16.711	0.736	3.855	0.736	5.03	0.736	3.028		0.732	2.434	0.732	1.543	0.732	3.55	0.732	3.519	0.732	0.822	0.732	1.726	0.734	16.588	0.734	3.747	0.734	1.279	0.734	0.399
0.738	2.53	0.738	2.101	0.738	0.985	0.738	18.416	0.738	4.201	0.738	6.169		0.738	2.208	0.738	1.211	0.738	0.95	0.738	1.669	0.738	16.781	0.738	3.864	0.738	5.094	0.738	3.058		0.734	2.399	0.734	1.554	0.734	3.5	0.734	3.43	0.734	0.818	0.734	1.722	0.736	16.661	0.736	3.759	0.736	1.287	0.736	0.401
0.74	2.516	0.74	2.09	0.74	0.989	0.74	18.496	0.74	4.218	0.74	6.244		0.74	2.187	0.74	1.218	0.74	0.944	0.74	1.682	0.74	16.85	0.74	3.874	0.74	5.158	0.74	3.089		0.736	2.347	0.736	1.587	0.736	3.477	0.736	3.601	0.736	0.819	0.736	1.713	0.738	16.733	0.738	3.772	0.738	1.295	0.738	0.404
0.742	2.494	0.742	2.087	0.742	0.987	0.742	18.575	0.742	4.234	0.742	6.32		0.742	2.141	0.742	1.244	0.742	0.947	0.742	1.671	0.742	16.917	0.742	3.884	0.742	5.222	0.742	3.12		0.738	2.336	0.738	1.61	0.738	3.401	0.738	3.487	0.738	0.819	0.738	1.708	0.74	16.805	0.74	3.784	0.74	1.303	0.74	0.407
0.744	2.462	0.744	2.065	0.744	0.986	0.744	18.655	0.744	4.251	0.744	6.395		0.744	2.128	0.744	1.204	0.744	0.936	0.744	1.667	0.744	16.985	0.744	3.893	0.744	5.287	0.744	3.151		0.74	2.298	0.74	1.64	0.74	3.374	0.74	3.762	0.74	0.818	0.74	1.702	0.742	16.877	0.742	3.797	0.742	1.311	0.742	0.41
0.746	2.439	0.746	2.078	0.746	0.983	0.746	18.734	0.746	4.268	0.746	6.471		0.746	2.104	0.746	1.23	0.746	0.944	0.746	1.673	0.746	17.052	0.746	3.903	0.746	5.351	0.746	3.182		0.742	2.275	0.742	1.631	0.742	3.327	0.742	3.657	0.742	0.812	0.742	1.684	0.744	16.948	0.744	3.81	0.744	1.319	0.744	0.413
0.748	2.425	0.748	2.073	0.748	0.979	0.748	18.812	0.748	4.285	0.748	6.548		0.748	2.101	0.748	1.228	0.748	0.937	0.748	1.661	0.748	17.119	0.748	3.913	0.748	5.416	0.748	3.213		0.744	2.253	0.744	1.658	0.744	3.35	0.744	3.755	0.744	0.817	0.744	1.693	0.746	17.019	0.746	3.823	0.746	1.327	0.746	0.416
0.75	2.397	0.75	2.045	0.75	0.983	0.75	18.89	0.75	4.301	0.75	6.624		0.75	2.069	0.75	1.254	0.75	0.939	0.75	1.66	0.75	17.186	0.75	3.923	0.75	5.482	0.75	3.244		0.746	2.26	0.746	1.65	0.746	3.299	0.746	3.771	0.746	0.822	0.746	1.692	0.748	17.091	0.748	3.836	0.748	1.335	0.748	0.419
0.752	2.408	0.752	2.075	0.752	0.988	0.752	18.969	0.752	4.318	0.752	6.702		0.752	2.041	0.752	1.268	0.752	0.941	0.752	1.649	0.752	17.252	0.752	3.933	0.752	5.548	0.752	3.275		0.748	2.247	0.748	1.699	0.748	3.226	0.748	3.86	0.748	0.818	0.748	1.678	0.75	17.163	0.75	3.85	0.75	1.342	0.75	0.422
0.754	2.385	0.754	2.043	0.754	0.983	0.754	19.047	0.754	4.335	0.754	6.779		0.754	2.047	0.754	1.254	0.754	0.941	0.754	1.641	0.754	17.319	0.754	3.943	0.754	5.614	0.754	3.306		0.75	2.231	0.75	1.699	0.75	3.168	0.75	3.768	0.75	0.827	0.75	1.657	0.752	17.234	0.752	3.864	0.752	1.35	0.752	0.425
0.756	2.38	0.756	2.002	0.756	0.976	0.756	19.126	0.756	4.352	0.756	6.857		0.756	2.027	0.756	1.291	0.756	0.944	0.756	1.643	0.756	17.385	0.756	3.953	0.756	5.68	0.756	3.338		0.752	2.226	0.752	1.76	0.752	3.149	0.752	3.882	0.752	0.826	0.752	1.669	0.754	17.306	0.754	3.878	0.754	1.357	0.754	0.428
0.758	2.362	0.758	2.028	0.758	0.979	0.758	19.204	0.758	4.368	0.758	6.935		0.758	2.005	0.758	1.299	0.758	0.948	0.758	1.614	0.758	17.451	0.758	3.964	0.758	5.747	0.758	3.369		0.754	2.226	0.754	1.778	0.754	3.223	0.754	3.735	0.754	0.825	0.754	1.67	0.756	17.378	0.756	3.893	0.756	1.365	0.756	0.431
0.76	2.356	0.76	2.039	0.76	0.979	0.76	19.283	0.76	4.385	0.76	7.014		0.76	2.003	0.76	1.294	0.76	0.943	0.76	1.613	0.76	17.517	0.76	3.975	0.76	5.815	0.76	3.4		0.756	2.191	0.756	1.786	0.756	3.164	0.756	3.723	0.756	0.825	0.756	1.65	0.758	17.449	0.758	3.907	0.758	1.373	0.758	0.434
0.762	2.339	0.762	2.033	0.762	0.989	0.762	19.362	0.762	4.402	0.762	7.093		0.762	1.992	0.762	1.321	0.762	0.945	0.762	1.608	0.762	17.583	0.762	3.986	0.762	5.883	0.762	3.431		0.758	2.207	0.758	1.8	0.758	3.144	0.758	3.704	0.758	0.838	0.758	1.665	0.76	17.522	0.76	3.922	0.76	1.381	0.76	0.437
0.764	2.35	0.764	2.046	0.764	0.988	0.764	19.44	0.764	4.419	0.764	7.173		0.764	1.974	0.764	1.331	0.764	0.95	0.764	1.6	0.764	17.649	0.764	3.997	0.764	5.951	0.764	3.462		0.76	2.207	0.76	1.837	0.76	3.167	0.76	3.729	0.76	0.844	0.76	1.656	0.762	17.595	0.762	3.937	0.762	1.389	0.762	0.44
0.766	2.342	0.766	2.049	0.766	0.987	0.766	19.52	0.766	4.437	0.766	7.254		0.766	1.961	0.766	1.362	0.766	0.943	0.766	1.589	0.766	17.715	0.766	4.008	0.766	6.02	0.766	3.494		0.762	2.219	0.762	1.829	0.762	3.109	0.762	3.654	0.762	0.839	0.762	1.656	0.764	17.668	0.764	3.953	0.764	1.396	0.764	0.443
0.768	2.321	0.768	2.072	0.768	0.992	0.768	19.599	0.768	4.454	0.768	7.335		0.768	1.973	0.768	1.388	0.768	0.95	0.768	1.616	0.768	17.781	0.768	4.02	0.768	6.089	0.768	3.525		0.764	2.2	0.764	1.869	0.764	3.111	0.764	3.835	0.764	0.845	0.764	1.654	0.766	17.742	0.766	3.968	0.766	1.404	0.766	0.446
0.77	2.338	0.77	2.095	0.77	0.991	0.77	19.679	0.77	4.472	0.77	7.417		0.77	1.969	0.77	1.401	0.77	0.958	0.77	1.587	0.77	17.848	0.77	4.031	0.77	6.159	0.77	3.557		0.766	2.212	0.766	1.85	0.766	3.068	0.766	3.709	0.766	0.843	0.766	1.642	0.768	17.816	0.768	3.984	0.768	1.412	0.768	0.449
0.772	2.327	0.772	2.097	0.772	0.986	0.772	19.759	0.772	4.49	0.772	7.499		0.772	1.969	0.772	1.425	0.772	0.955	0.772	1.587	0.772	17.915	0.772	4.043	0.772	6.229	0.772	3.588		0.768	2.21	0.768	1.875	0.768	3.115	0.768	3.594	0.768	0.853	0.768	1.631	0.77	17.89	0.77	3.999	0.77	1.42	0.77	0.452
0.774	2.328	0.774	2.128	0.774	0.993	0.774	19.84	0.774	4.508	0.774	7.581		0.774	1.951	0.774	1.44	0.774	0.956	0.774	1.57	0.774	17.982	0.774	4.056	0.774	6.3	0.774	3.62		0.77	2.222	0.77	1.883	0.77	3.142	0.77	3.593	0.77	0.859	0.77	1.638	0.772	17.965	0.772	4.016	0.772	1.428	0.772	0.455
0.776	2.349	0.776	2.138	0.776	0.995	0.776	19.921	0.776	4.527	0.776	7.664		0.776	1.965	0.776	1.449	0.776	0.967	0.776	1.572	0.776	18.049	0.776	4.068	0.776	6.371	0.776	3.652		0.772	2.215	0.772	1.903	0.772	3.121	0.772	3.722	0.772	0.864	0.772	1.632	0.774	18.041	0.774	4.032	0.774	1.436	0.774	0.458
0.778	2.337	0.778	2.184	0.778	0.992	0.778	20.003	0.778	4.546	0.778	7.748		0.778	1.963	0.778	1.461	0.778	0.96	0.778	1.558	0.778	18.117	0.778	4.08	0.778	6.443	0.778	3.683		0.774	2.236	0.774	1.918	0.774	3.08	0.774	3.553	0.774	0.87	0.774	1.64	0.776	18.117	0.776	4.048	0.776	1.443	0.776	0.462
0.78	2.333	0.78	2.189	0.78	0.995	0.78	20.085	0.78	4.565	0.78	7.831		0.78	1.975	0.78	1.505	0.78	0.967	0.78	1.558	0.78	18.185	0.78	4.093	0.78	6.516	0.78	3.715		0.776	2.22	0.776	1.935	0.776	3.142	0.776	3.493	0.776	0.866	0.776	1.635	0.778	18.194	0.778	4.065	0.778	1.452	0.778	0.465
0.782	2.351	0.782	2.237	0.782	0.997	0.782	20.167	0.782	4.584	0.782	7.916		0.782	1.973	0.782	1.515	0.782	0.962	0.782	1.563	0.782	18.254	0.782	4.106	0.782	6.589	0.782	3.747		0.778	2.243	0.778	1.938	0.778	3.149	0.778	3.479	0.778	0.871	0.778	1.637	0.78	18.272	0.78	4.082	0.78	1.46	0.78	0.468
0.784	2.359	0.784	2.253	0.784	0.993	0.784	20.251	0.784	4.605	0.784	8.001		0.784	1.992	0.784	1.53	0.784	0.966	0.784	1.56	0.784	18.323	0.784	4.12	0.784	6.662	0.784	3.779		0.78	2.252	0.78	1.946	0.78	3.082	0.78	3.578	0.78	0.873	0.78	1.63	0.782	18.35	0.782	4.099	0.782	1.468	0.782	0.471
0.786	2.357	0.786	2.262	0.786	0.995	0.786	20.335	0.786	4.624	0.786	8.086		0.786	1.999	0.786	1.547	0.786	0.968	0.786	1.552	0.786	18.394	0.786	4.133	0.786	6.736	0.786	3.811		0.782	2.257	0.782	1.96	0.782	3.06	0.782	3.657	0.782	0.872	0.782	1.636	0.784	18.428	0.784	4.116	0.784	1.476	0.784	0.474
0.788	2.36	0.788	2.316	0.788	0.997	0.788	20.42	0.788	4.645	0.788	8.173		0.788	1.98	0.788	1.598	0.788	0.967	0.788	1.561	0.788	18.464	0.788	4.147	0.788	6.81	0.788	3.843		0.784	2.247	0.784	1.975	0.784	3.145	0.784	3.598	0.784	0.872	0.784	1.644	0.786	18.508	0.786	4.133	0.786	1.484	0.786	0.477
0.79	2.391	0.79	2.337	0.79	0.987	0.79	20.505	0.79	4.666	0.79	8.258		0.79	2.005	0.79	1.586	0.79	0.974	0.79	1.555	0.79	18.535	0.79	4.161	0.79	6.885	0.79	3.875		0.786	2.264	0.786	1.977	0.786	3.176	0.786	3.678	0.786	0.882	0.786	1.636	0.788	18.588	0.788	4.151	0.788	1.492	0.788	0.48
0.792	2.388	0.792	2.389	0.792	0.994	0.792	20.592	0.792	4.687	0.792	8.345		0.792	2.013	0.792	1.62	0.792	0.969	0.792	1.569	0.792	18.607	0.792	4.176	0.792	6.961	0.792	3.908		0.788	2.284	0.788	2.006	0.788	3.144	0.788	3.45	0.788	0.875	0.788	1.627	0.79	18.668	0.79	4.168	0.79	1.501	0.79	0.483
0.794	2.387	0.794	2.365	0.794	0.995	0.794	20.679	0.794	4.709	0.794	8.432		0.794	2.021	0.794	1.649	0.794	0.965	0.794	1.555	0.794	18.679	0.794	4.191	0.794	7.036	0.794	3.941		0.79	2.275	0.79	2	0.79	3.153	0.79	3.483	0.79	0.884	0.79	1.641	0.792	18.75	0.792	4.186	0.792	1.509	0.792	0.486
0.796	2.398	0.796	2.436	0.796	0.983	0.796	20.766	0.796	4.731	0.796	8.519		0.796	2.035	0.796	1.658	0.796	0.961	0.796	1.565	0.796	18.753	0.796	4.206	0.796	7.111	0.796	3.974		0.792	2.286	0.792	2.009	0.792	3.099	0.792	3.635	0.792	0.879	0.792	1.652	0.794	18.832	0.794	4.204	0.794	1.518	0.794	0.49
0.798	2.406	0.798	2.489	0.798	0.991	0.798	20.855	0.798	4.754	0.798	8.606		0.798	2.035	0.798	1.68	0.798	0.969	0.798	1.569	0.798	18.827	0.798	4.221	0.798	7.187	0.798	4.007		0.794	2.284	0.794	2.018	0.794	3.194	0.794	3.737	0.794	0.877	0.794	1.652	0.796	18.914	0.796	4.222	0.796	1.526	0.796	0.493
0.8	2.436	0.8	2.495	0.8	0.982	0.8	20.944	0.8	4.777	0.8	8.694		0.8	2.05	0.8	1.69	0.8	0.973	0.8	1.55	0.8	18.902	0.8	4.236	0.8	7.264	0.8	4.041		0.796	2.28	0.796	2.048	0.796	3.144	0.796	3.557	0.796	0.878	0.796	1.664	0.798	18.997	0.798	4.241	0.798	1.535	0.798	0.496
0.802	2.434	0.802	2.505	0.802	0.984	0.802	21.034	0.802	4.8	0.802	8.782		0.802	2.065	0.802	1.72	0.802	0.967	0.802	1.555	0.802	18.977	0.802	4.252	0.802	7.341	0.802	4.074		0.798	2.296	0.798	2.069	0.798	3.139	0.798	3.565	0.798	0.883	0.798	1.654	0.8	19.08	0.8	4.26	0.8	1.543	0.8	0.499
0.804	2.435	0.804	2.518	0.804	0.984	0.804	21.125	0.804	4.823	0.804	8.87		0.804	2.061	0.804	1.743	0.804	0.957	0.804	1.544	0.804	19.053	0.804	4.268	0.804	7.418	0.804	4.107		0.8	2.281	0.8	2.079	0.8	3.204	0.8	3.649	0.8	0.882	0.8	1.66	0.802	19.164	0.802	4.279	0.802	1.552	0.802	0.503
0.806	2.467	0.806	2.56	0.806	0.991	0.806	21.217	0.806	4.847	0.806	8.96		0.806	2.073	0.806	1.78	0.806	0.96	0.806	1.548	0.806	19.13	0.806	4.284	0.806	7.495	0.806	4.141		0.802	2.301	0.802	2.088	0.802	3.166	0.802	3.72	0.802	0.879	0.802	1.654	0.804	19.248	0.804	4.298	0.804	1.561	0.804	0.506
0.808	2.469	0.808	2.59	0.808	0.982	0.808	21.31	0.808	4.871	0.808	9.049		0.808	2.08	0.808	1.802	0.808	0.96	0.808	1.536	0.808	19.207	0.808	4.301	0.808	7.573	0.808	4.174		0.804	2.298	0.804	2.119	0.804	3.152	0.804	3.908	0.804	0.875	0.804	1.657	0.806	19.333	0.806	4.318	0.806	1.569	0.806	0.51
0.81	2.481	0.81	2.609	0.81	0.983	0.81	21.404	0.81	4.896	0.81	9.139		0.81	2.082	0.81	1.818	0.81	0.966	0.81	1.549	0.81	19.285	0.81	4.318	0.81	7.651	0.81	4.208		0.806	2.298	0.806	2.128	0.806	3.137	0.806	3.754	0.806	0.876	0.806	1.67	0.808	19.418	0.808	4.338	0.808	1.578	0.808	0.513
0.812	2.483	0.812	2.644	0.812	0.985	0.812	21.498	0.812	4.921	0.812	9.229		0.812	2.099	0.812	1.841	0.812	0.957	0.812	1.547	0.812	19.363	0.812	4.335	0.812	7.73	0.812	4.242		0.808	2.289	0.808	2.133	0.808	3.174	0.808	3.903	0.808	0.881	0.808	1.68	0.81	19.503	0.81	4.358	0.81	1.587	0.81	0.517
0.814	2.498	0.814	2.659	0.814	0.973	0.814	21.593	0.814	4.946	0.814	9.319		0.814	2.1	0.814	1.856	0.814	0.954	0.814	1.539	0.814	19.443	0.814	4.352	0.814	7.808	0.814	4.277		0.81	2.283	0.81	2.177	0.81	3.227	0.81	3.919	0.81	0.875	0.81	1.682	0.812	19.588	0.812	4.378	0.812	1.596	0.812	0.521
0.816	2.519	0.816	2.67	0.816	0.983	0.816	21.69	0.816	4.972	0.816	9.409		0.816	2.11	0.816	1.901	0.816	0.959	0.816	1.531	0.816	19.523	0.816	4.37	0.816	7.886	0.816	4.311		0.812	2.283	0.812	2.174	0.812	3.142	0.812	3.938	0.812	0.88	0.812	1.679	0.814	19.674	0.814	4.399	0.814	1.605	0.814	0.525
0.818	2.526	0.818	2.7	0.818	0.978	0.818	21.788	0.818	4.998	0.818	9.501		0.818	2.123	0.818	1.916	0.818	0.956	0.818	1.554	0.818	19.604	0.818	4.388	0.818	7.966	0.818	4.345		0.814	2.293	0.814	2.22	0.814	3.125	0.814	3.997	0.814	0.874	0.814	1.696	0.816	19.761	0.816	4.42	0.816	1.614	0.816	0.528
0.82	2.537	0.82	2.738	0.82	0.971	0.82	21.886	0.82	5.024	0.82	9.592		0.82	2.14	0.82	1.912	0.82	0.963	0.82	1.551	0.82	19.685	0.82	4.407	0.82	8.045	0.82	4.38		0.816	2.279	0.816	2.186	0.816	3.142	0.816	4.202	0.816	0.88	0.816	1.684	0.818	19.848	0.818	4.44	0.818	1.623	0.818	0.532
0.822	2.554	0.822	2.736	0.822	0.974	0.822	21.984	0.822	5.051	0.822	9.683		0.822	2.151	0.822	1.947	0.822	0.954	0.822	1.538	0.822	19.768	0.822	4.425	0.822	8.125	0.822	4.415		0.818	2.294	0.818	2.197	0.818	3.151	0.818	4.121	0.818	0.876	0.818	1.7	0.82	19.935	0.82	4.462	0.82	1.632	0.82	0.536
0.824	2.566	0.824	2.742	0.824	0.972	0.824	22.085	0.824	5.078	0.824	9.775		0.824	2.144	0.824	2.005	0.824	0.953	0.824	1.529	0.824	19.851	0.824	4.444	0.824	8.206	0.824	4.449		0.82	2.281	0.82	2.249	0.82	3.122	0.82	4.163	0.82	0.868	0.82	1.685	0.822	20.023	0.822	4.483	0.822	1.641	0.822	0.54
0.826	2.561	0.826	2.787	0.826	0.965	0.826	22.186	0.826	5.105	0.826	9.867		0.826	2.159	0.826	2.026	0.826	0.956	0.826	1.538	0.826	19.935	0.826	4.464	0.826	8.286	0.826	4.484		0.822	2.276	0.822	2.263	0.822	3.164	0.822	4.218	0.822	0.875	0.822	1.702	0.824	20.111	0.824	4.505	0.824	1.65	0.824	0.544
0.828	2.569	0.828	2.834	0.828	0.966	0.828	22.288	0.828	5.133	0.828	9.959		0.828	2.17	0.828	2.043	0.828	0.946	0.828	1.532	0.828	20.02	0.828	4.484	0.828	8.367	0.828	4.52		0.824	2.286	0.824	2.299	0.824	3.187	0.824	4.259	0.824	0.873	0.824	1.705	0.826	20.199	0.826	4.528	0.826	1.659	0.826	0.548
0.83	2.576	0.83	2.834	0.83	0.963	0.83	22.39	0.83	5.161	0.83	10.051		0.83	2.168	0.83	2.068	0.83	0.954	0.83	1.52	0.83	20.105	0.83	4.504	0.83	8.448	0.83	4.554		0.826	2.271	0.826	2.302	0.826	3.182	0.826	4.185	0.826	0.868	0.826	1.72	0.828	20.287	0.828	4.55	0.828	1.668	0.828	0.553
0.832	2.586	0.832	2.83	0.832	0.962	0.832	22.493	0.832	5.189	0.832	10.144		0.832	2.171	0.832	2.095	0.832	0.945	0.832	1.513	0.832	20.191	0.832	4.525	0.832	8.529	0.832	4.59		0.828	2.269	0.828	2.352	0.828	3.122	0.828	4.08	0.828	0.868	0.828	1.716	0.83	20.376	0.83	4.573	0.83	1.678	0.83	0.557
0.834	2.617	0.834	2.892	0.834	0.957	0.834	22.597	0.834	5.218	0.834	10.236		0.834	2.191	0.834	2.118	0.834	0.942	0.834	1.514	0.834	20.277	0.834	4.546	0.834	8.61	0.834	4.625		0.83	2.273	0.83	2.359	0.83	3.165	0.83	4.156	0.83	0.863	0.83	1.722	0.832	20.466	0.832	4.596	0.832	1.687	0.832	0.561
0.836	2.608	0.836	2.884	0.836	0.958	0.836	22.703	0.836	5.247	0.836	10.329		0.836	2.19	0.836	2.174	0.836	0.944	0.836	1.503	0.836	20.365	0.836	4.567	0.836	8.692	0.836	4.66		0.832	2.282	0.832	2.377	0.832	3.169	0.832	4.205	0.832	0.864	0.832	1.708	0.834	20.556	0.834	4.62	0.834	1.697	0.834	0.565
0.838	2.618	0.838	2.908	0.838	0.954	0.838	22.809	0.838	5.276	0.838	10.423		0.838	2.191	0.838	2.178	0.838	0.941	0.838	1.507	0.838	20.452	0.838	4.589	0.838	8.773	0.838	4.695		0.834	2.27	0.834	2.418	0.834	3.242	0.834	4.175	0.834	0.868	0.834	1.712	0.836	20.646	0.836	4.644	0.836	1.706	0.836	0.569
0.84	2.633	0.84	2.954	0.84	0.952	0.84	22.916	0.84	5.306	0.84	10.516		0.84	2.22	0.84	2.223	0.84	0.938	0.84	1.473	0.84	20.541	0.84	4.611	0.84	8.856	0.84	4.73		0.836	2.278	0.836	2.45	0.836	3.156	0.836	4.248	0.836	0.865	0.836	1.725	0.838	20.737	0.838	4.669	0.838	1.715	0.838	0.573
0.842	2.64	0.842	2.959	0.842	0.946	0.842	23.024	0.842	5.336	0.842	10.61		0.842	2.206	0.842	2.235	0.842	0.941	0.842	1.461	0.842	20.631	0.842	4.633	0.842	8.938	0.842	4.765		0.838	2.288	0.838	2.475	0.838	3.106	0.838	4.195	0.838	0.865	0.838	1.71	0.84	20.829	0.84	4.694	0.84	1.725	0.84	0.577
0.844	2.656	0.844	2.985	0.844	0.943	0.844	23.133	0.844	5.367	0.844	10.703		0.844	2.208	0.844	2.286	0.844	0.935	0.844	1.464	0.844	20.72	0.844	4.656	0.844	9.02	0.844	4.8		0.84	2.295	0.84	2.5	0.84	3.143	0.84	4.207	0.84	0.861	0.84	1.716	0.842	20.921	0.842	4.719	0.842	1.734	0.842	0.582
0.846	2.65	0.846	2.989	0.846	0.94	0.846	23.242	0.846	5.398	0.846	10.797		0.846	2.216	0.846	2.298	0.846	0.936	0.846	1.465	0.846	20.811	0.846	4.68	0.846	9.103	0.846	4.835		0.842	2.288	0.842	2.555	0.842	3.139	0.842	4.177	0.842	0.856	0.842	1.703	0.844	21.014	0.844	4.745	0.844	1.744	0.844	0.586
0.848	2.65	0.848	2.969	0.848	0.938	0.848	23.352	0.848	5.429	0.848	10.89		0.848	2.218	0.848	2.363	0.848	0.93	0.848	1.446	0.848	20.902	0.848	4.704	0.848	9.186	0.848	4.87		0.844	2.288	0.844	2.58	0.844	3.169	0.844	3.991	0.844	0.857	0.844	1.702	0.846	21.107	0.846	4.771	0.846	1.753	0.846	0.59
0.85	2.667	0.85	3.014	0.85	0.932	0.85	23.463	0.85	5.46	0.85	10.984		0.85	2.217	0.85	2.366	0.85	0.928	0.85	1.44	0.85	20.993	0.85	4.728	0.85	9.269	0.85	4.904		0.846	2.311	0.846	2.581	0.846	3.105	0.846	4.099	0.846	0.862	0.846	1.703	0.848	21.202	0.848	4.798	0.848	1.763	0.848	0.594
0.852	2.665	0.852	3.058	0.852	0.934	0.852	23.575	0.852	5.492	0.852	11.079		0.852	2.21	0.852	2.419	0.852	0.929	0.852	1.432	0.852	21.085	0.852	4.753	0.852	9.352	0.852	4.939		0.848	2.318	0.848	2.617	0.848	3.131	0.848	4.092	0.848	0.856	0.848	1.716	0.85	21.297	0.85	4.825	0.85	1.773	0.85	0.598
0.854	2.682	0.854	3.072	0.854	0.931	0.854	23.688	0.854	5.524	0.854	11.173		0.854	2.214	0.854	2.454	0.854	0.922	0.854	1.426	0.854	21.177	0.854	4.778	0.854	9.436	0.854	4.974		0.85	2.305	0.85	2.667	0.85	3.077	0.85	4.072	0.85	0.854	0.85	1.702	0.852	21.392	0.852	4.853	0.852	1.782	0.852	0.602
0.856	2.671	0.856	3.115	0.856	0.924	0.856	23.8	0.856	5.557	0.856	11.268		0.856	2.214	0.856	2.48	0.856	0.922	0.856	1.432	0.856	21.269	0.856	4.804	0.856	9.52	0.856	5.009		0.852	2.319	0.852	2.697	0.852	3.045	0.852	3.983	0.852	0.849	0.852	1.69	0.854	21.488	0.854	4.881	0.854	1.791	0.854	0.607
0.858	2.683	0.858	3.069	0.858	0.926	0.858	23.915	0.858	5.59	0.858	11.362		0.858	2.213	0.858	2.559	0.858	0.92	0.858	1.403	0.858	21.363	0.858	4.831	0.858	9.603	0.858	5.044		0.854	2.326	0.854	2.733	0.854	3.049	0.854	4.05	0.854	0.858	0.854	1.68	0.856	21.585	0.856	4.909	0.856	1.801	0.856	0.611
0.86	2.677	0.86	3.105	0.86	0.924	0.86	24.029	0.86	5.622	0.86	11.457		0.86	2.221	0.86	2.562	0.86	0.92	0.86	1.402	0.86	21.456	0.86	4.858	0.86	9.687	0.86	5.078		0.856	2.339	0.856	2.756	0.856	2.995	0.856	4.026	0.856	0.853	0.856	1.665	0.858	21.684	0.858	4.938	0.858	1.81	0.858	0.615
0.862	2.669	0.862	3.123	0.862	0.92	0.862	24.144	0.862	5.656	0.862	11.553		0.862	2.211	0.862	2.574	0.862	0.914	0.862	1.387	0.862	21.55	0.862	4.885	0.862	9.772	0.862	5.113		0.858	2.363	0.858	2.802	0.858	2.993	0.858	3.955	0.858	0.857	0.858	1.678	0.86	21.783	0.86	4.968	0.86	1.82	0.86	0.619
0.864	2.678	0.864	3.135	0.864	0.916	0.864	24.259	0.864	5.69	0.864	11.648		0.864	2.206	0.864	2.607	0.864	0.917	0.864	1.379	0.864	21.644	0.864	4.912	0.864	9.856	0.864	5.148		0.86	2.362	0.86	2.812	0.86	3.005	0.86	3.914	0.86	0.852	0.86	1.674	0.862	21.882	0.862	4.998	0.862	1.829	0.862	0.623
0.866	2.673	0.866	3.134	0.866	0.925	0.866	24.374	0.866	5.724	0.866	11.743		0.866	2.207	0.866	2.638	0.866	0.918	0.866	1.367	0.866	21.738	0.866	4.94	0.866	9.942	0.866	5.182		0.862	2.351	0.862	2.86	0.862	2.917	0.862	3.835	0.862	0.849	0.862	1.647	0.864	21.982	0.864	5.028	0.864	1.838	0.864	0.627
0.868	2.661	0.868	3.134	0.868	0.912	0.868	24.49	0.868	5.758	0.868	11.84		0.868	2.209	0.868	2.669	0.868	0.915	0.868	1.364	0.868	21.833	0.868	4.969	0.868	10.027	0.868	5.216		0.864	2.366	0.864	2.893	0.864	2.89	0.864	3.74	0.864	0.848	0.864	1.635	0.866	22.083	0.866	5.06	0.866	1.848	0.866	0.631
0.87	2.669	0.87	3.18	0.87	0.91	0.87	24.607	0.87	5.792	0.87	11.936		0.87	2.209	0.87	2.712	0.87	0.915	0.87	1.344	0.87	21.929	0.87	4.998	0.87	10.112	0.87	5.25		0.866	2.378	0.866	2.938	0.866	2.872	0.866	3.768	0.866	0.849	0.866	1.626	0.868	22.185	0.868	5.091	0.868	1.857	0.868	0.635
0.872	2.662	0.872	3.183	0.872	0.907	0.872	24.724	0.872	5.827	0.872	12.032		0.872	2.211	0.872	2.722	0.872	0.917	0.872	1.338	0.872	22.025	0.872	5.028	0.872	10.198	0.872	5.284		0.868	2.382	0.868	2.969	0.868	2.827	0.868	3.497	0.868	0.847	0.868	1.628	0.87	22.288	0.87	5.123	0.87	1.866	0.87	0.639
0.874	2.656	0.874	3.181	0.874	0.913	0.874	24.841	0.874	5.862	0.874	12.128		0.874	2.201	0.874	2.77	0.874	0.907	0.874	1.329	0.874	22.121	0.874	5.057	0.874	10.285	0.874	5.318		0.87	2.383	0.87	2.978	0.87	2.764	0.87	3.553	0.87	0.844	0.87	1.614	0.872	22.391	0.872	5.155	0.872	1.875	0.872	0.643
0.876	2.656	0.876	3.195	0.876	0.909	0.876	24.959	0.876	5.897	0.876	12.225		0.876	2.219	0.876	2.767	0.876	0.91	0.876	1.337	0.876	22.218	0.876	5.088	0.876	10.371	0.876	5.353		0.872	2.406	0.872	3.029	0.872	2.822	0.872	3.488	0.872	0.845	0.872	1.599	0.874	22.495	0.874	5.188	0.874	1.884	0.874	0.646
0.878	2.657	0.878	3.193	0.878	0.905	0.878	25.077	0.878	5.933	0.878	12.323		0.878	2.203	0.878	2.779	0.878	0.909	0.878	1.318	0.878	22.315	0.878	5.118	0.878	10.458	0.878	5.387		0.874	2.396	0.874	3.06	0.874	2.797	0.874	3.39	0.874	0.848	0.874	1.589	0.876	22.6	0.876	5.222	0.876	1.893	0.876	0.65
0.88	2.658	0.88	3.219	0.88	0.903	0.88	25.196	0.88	5.969	0.88	12.42		0.88	2.203	0.88	2.801	0.88	0.913	0.88	1.315	0.88	22.412	0.88	5.149	0.88	10.545	0.88	5.421		0.876	2.406	0.876	3.051	0.876	2.807	0.876	3.396	0.876	0.839	0.876	1.58	0.878	22.705	0.878	5.256	0.878	1.902	0.878	0.654
0.882	2.654	0.882	3.21	0.882	0.9	0.882	25.315	0.882	6.005	0.882	12.517		0.882	2.21	0.882	2.806	0.882	0.906	0.882	1.311	0.882	22.51	0.882	5.18	0.882	10.633	0.882	5.455		0.878	2.419	0.878	3.124	0.878	2.724	0.878	3.221	0.878	0.842	0.878	1.577	0.88	22.812	0.88	5.29	0.88	1.911	0.88	0.657
0.884	2.644	0.884	3.181	0.884	0.905	0.884	25.435	0.884	6.041	0.884	12.615		0.884	2.21	0.884	2.847	0.884	0.904	0.884	1.297	0.884	22.608	0.884	5.211	0.884	10.72	0.884	5.489		0.88	2.42	0.88	3.097	0.88	2.735	0.88	3.09	0.88	0.847	0.88	1.56	0.882	22.919	0.882	5.324	0.882	1.92	0.882	0.661
0.886	2.63	0.886	3.189	0.886	0.901	0.886	25.554	0.886	6.077	0.886	12.714		0.886	2.209	0.886	2.847	0.886	0.907	0.886	1.301	0.886	22.707	0.886	5.244	0.886	10.808	0.886	5.523		0.882	2.426	0.882	3.123	0.882	2.676	0.882	2.973	0.882	0.847	0.882	1.556	0.884	23.027	0.884	5.359	0.884	1.929	0.884	0.664
0.888	2.632	0.888	3.213	0.888	0.897	0.888	25.674	0.888	6.113	0.888	12.812		0.888	2.211	0.888	2.817	0.888	0.903	0.888	1.289	0.888	22.807	0.888	5.275	0.888	10.896	0.888	5.557		0.884	2.435	0.884	3.18	0.884	2.653	0.884	2.998	0.884	0.84	0.884	1.552	0.886	23.136	0.886	5.395	0.886	1.938	0.886	0.667
0.89	2.612	0.89	3.207	0.89	0.9	0.89	25.794	0.89	6.15	0.89	12.912		0.89	2.207	0.89	2.837	0.89	0.903	0.89	1.287	0.89	22.907	0.89	5.307	0.89	10.985	0.89	5.591		0.886	2.442	0.886	3.193	0.886	2.65	0.886	2.949	0.886	0.841	0.886	1.529	0.888	23.245	0.888	5.431	0.888	1.947	0.888	0.67
0.892	2.606	0.892	3.182	0.892	0.901	0.892	25.914	0.892	6.187	0.892	13.011		0.892	2.212	0.892	2.845	0.892	0.9	0.892	1.291	0.892	23.007	0.892	5.34	0.892	11.073	0.892	5.625		0.888	2.445	0.888	3.225	0.888	2.668	0.888	2.877	0.888	0.839	0.888	1.523	0.89	23.355	0.89	5.467	0.89	1.956	0.89	0.674
0.894	2.602	0.894	3.185	0.894	0.899	0.894	26.034	0.894	6.224	0.894	13.111		0.894	2.202	0.894	2.859	0.894	0.904	0.894	1.287	0.894	23.108	0.894	5.372	0.894	11.162	0.894	5.66		0.89	2.44	0.89	3.248	0.89	2.617	0.89	2.853	0.89	0.84	0.89	1.533	0.892	23.466	0.892	5.504	0.892	1.965	0.892	0.677
0.896	2.608	0.896	3.181	0.896	0.901	0.896	26.155	0.896	6.26	0.896	13.212		0.896	2.208	0.896	2.861	0.896	0.904	0.896	1.28	0.896	23.209	0.896	5.405	0.896	11.252	0.896	5.694		0.892	2.448	0.892	3.256	0.892	2.669	0.892	2.757	0.892	0.842	0.892	1.509	0.894	23.577	0.894	5.54	0.894	1.974	0.894	0.68
0.898	2.594	0.898	3.173	0.898	0.894	0.898	26.276	0.898	6.297	0.898	13.312		0.898	2.226	0.898	2.868	0.898	0.897	0.898	1.277	0.898	23.311	0.898	5.438	0.898	11.342	0.898	5.729		0.894	2.443	0.894	3.224	0.894	2.631	0.894	2.756	0.894	0.837	0.894	1.485	0.896	23.688	0.896	5.577	0.896	1.983	0.896	0.683
0.9	2.576	0.9	3.185	0.9	0.896	0.9	26.397	0.9	6.335	0.9	13.413		0.9	2.219	0.9	2.865	0.9	0.899	0.9	1.254	0.9	23.414	0.9	5.471	0.9	11.432	0.9	5.763		0.896	2.459	0.896	3.269	0.896	2.69	0.896	2.678	0.896	0.847	0.896	1.497	0.898	23.801	0.898	5.615	0.898	1.992	0.898	0.686
0.902	2.582	0.902	3.164	0.902	0.897	0.902	26.518	0.902	6.372	0.902	13.514		0.902	2.232	0.902	2.886	0.902	0.901	0.902	1.271	0.902	23.517	0.902	5.504	0.902	11.523	0.902	5.797		0.898	2.441	0.898	3.266	0.898	2.658	0.898	2.601	0.898	0.84	0.898	1.481	0.9	23.913	0.9	5.653	0.9	2.001	0.9	0.689
0.904	2.568	0.904	3.173	0.904	0.89	0.904	26.639	0.904	6.409	0.904	13.616		0.904	2.219	0.904	2.923	0.904	0.897	0.904	1.257	0.904	23.621	0.904	5.538	0.904	11.614	0.904	5.832		0.9	2.452	0.9	3.27	0.9	2.603	0.9	2.572	0.9	0.843	0.9	1.481	0.902	24.027	0.902	5.69	0.902	2.01	0.902	0.692
0.906	2.568	0.906	3.153	0.906	0.892	0.906	26.761	0.906	6.447	0.906	13.717		0.906	2.225	0.906	2.899	0.906	0.898	0.906	1.267	0.906	23.725	0.906	5.572	0.906	11.705	0.906	5.866		0.902	2.463	0.902	3.259	0.902	2.644	0.902	2.596	0.902	0.838	0.902	1.461	0.904	24.14	0.904	5.728	0.904	2.019	0.904	0.695
0.908	2.556	0.908	3.16	0.908	0.895	0.908	26.883	0.908	6.484	0.908	13.82		0.908	2.225	0.908	2.928	0.908	0.9	0.908	1.259	0.908	23.83	0.908	5.606	0.908	11.796	0.908	5.901		0.904	2.443	0.904	3.263	0.904	2.588	0.904	2.509	0.904	0.837	0.904	1.458	0.906	24.255	0.906	5.766	0.906	2.028	0.906	0.698
0.91	2.525	0.91	3.145	0.91	0.893	0.91	27.004	0.91	6.522	0.91	13.923		0.91	2.211	0.91	2.902	0.91	0.895	0.91	1.264	0.91	23.935	0.91	5.641	0.91	11.888	0.91	5.936		0.906	2.457	0.906	3.298	0.906	2.588	0.906	2.487	0.906	0.839	0.906	1.46	0.908	24.37	0.908	5.805	0.908	2.037	0.908	0.701
0.912	2.523	0.912	3.148	0.912	0.899	0.912	27.126	0.912	6.56	0.912	14.026		0.912	2.202	0.912	2.96	0.912	0.891	0.912	1.261	0.912	24.039	0.912	5.676	0.912	11.98	0.912	5.971		0.908	2.446	0.908	3.314	0.908	2.582	0.908	2.547	0.908	0.844	0.908	1.457	0.91	24.485	0.91	5.844	0.91	2.047	0.91	0.704
0.914	2.51	0.914	3.15	0.914	0.896	0.914	27.247	0.914	6.598	0.914	14.13		0.914	2.22	0.914	2.942	0.914	0.895	0.914	1.249	0.914	24.145	0.914	5.711	0.914	12.072	0.914	6.006		0.91	2.448	0.91	3.301	0.91	2.65	0.91	2.491	0.91	0.837	0.91	1.428	0.912	24.6	0.912	5.883	0.912	2.056	0.912	0.707
0.916	2.497	0.916	3.136	0.916	0.896	0.916	27.368	0.916	6.636	0.916	14.235		0.916	2.215	0.916	2.964	0.916	0.893	0.916	1.26	0.916	24.251	0.916	5.746	0.916	12.165	0.916	6.041		0.912	2.436	0.912	3.293	0.912	2.604	0.912	2.425	0.912	0.835	0.912	1.437	0.914	24.717	0.914	5.922	0.914	2.065	0.914	0.71
0.918	2.505	0.918	3.12	0.918	0.898	0.918	27.49	0.918	6.674	0.918	14.34		0.918	2.207	0.918	2.972	0.918	0.888	0.918	1.26	0.918	24.357	0.918	5.782	0.918	12.258	0.918	6.077		0.914	2.457	0.914	3.287	0.914	2.598	0.914	2.419	0.914	0.838	0.914	1.427	0.916	24.834	0.916	5.961	0.916	2.074	0.916	0.712
0.92	2.483	0.92	3.183	0.92	0.892	0.92	27.612	0.92	6.712	0.92	14.445		0.92	2.199	0.92	2.975	0.92	0.888	0.92	1.266	0.92	24.463	0.92	5.818	0.92	12.351	0.92	6.112		0.916	2.458	0.916	3.286	0.916	2.55	0.916	2.394	0.916	0.83	0.916	1.425	0.918	24.951	0.918	6.001	0.918	2.084	0.918	0.715
0.922	2.473	0.922	3.159	0.922	0.893	0.922	27.734	0.922	6.751	0.922	14.551		0.922	2.197	0.922	2.971	0.922	0.892	0.922	1.247	0.922	24.57	0.922	5.854	0.922	12.444	0.922	6.148		0.918	2.454	0.918	3.297	0.918	2.587	0.918	2.354	0.918	0.834	0.918	1.447	0.92	25.069	0.92	6.04	0.92	2.093	0.92	0.718
0.924	2.461	0.924	3.141	0.924	0.896	0.924	27.855	0.924	6.79	0.924	14.657		0.924	2.195	0.924	2.966	0.924	0.883	0.924	1.27	0.924	24.677	0.924	5.89	0.924	12.538	0.924	6.184		0.92	2.459	0.92	3.282	0.92	2.592	0.92	2.334	0.92	0.835	0.92	1.415	0.922	25.188	0.922	6.08	0.922	2.102	0.922	0.721
0.926	2.428	0.926	3.179	0.926	0.893	0.926	27.976	0.926	6.829	0.926	14.764		0.926	2.181	0.926	2.979	0.926	0.884	0.926	1.261	0.926	24.784	0.926	5.926	0.926	12.632	0.926	6.22		0.922	2.444	0.922	3.287	0.922	2.56	0.922	2.294	0.922	0.834	0.922	1.409	0.924	25.306	0.924	6.119	0.924	2.112	0.924	0.724
0.928	2.427	0.928	3.145	0.928	0.89	0.928	28.097	0.928	6.869	0.928	14.871		0.928	2.17	0.928	2.952	0.928	0.881	0.928	1.247	0.928	24.891	0.928	5.963	0.928	12.726	0.928	6.256		0.924	2.447	0.924	3.265	0.924	2.533	0.924	2.273	0.924	0.828	0.924	1.434	0.926	25.426	0.926	6.159	0.926	2.121	0.926	0.726
0.93	2.417	0.93	3.126	0.93	0.893	0.93	28.218	0.93	6.908	0.93	14.978		0.93	2.18	0.93	2.945	0.93	0.877	0.93	1.258	0.93	24.999	0.93	5.999	0.93	12.82	0.93	6.292		0.926	2.46	0.926	3.25	0.926	2.479	0.926	2.286	0.926	0.833	0.926	1.422	0.928	25.546	0.928	6.199	0.928	2.13	0.928	0.729
0.932	2.411	0.932	3.156	0.932	0.89	0.932	28.338	0.932	6.947	0.932	15.085		0.932	2.152	0.932	2.929	0.932	0.879	0.932	1.259	0.932	25.106	0.932	6.035	0.932	12.914	0.932	6.328		0.928	2.436	0.928	3.276	0.928	2.495	0.928	2.234	0.928	0.832	0.928	1.417	0.93	25.665	0.93	6.239	0.93	2.139	0.93	0.732
0.934	2.391	0.934	3.178	0.934	0.89	0.934	28.46	0.934	6.987	0.934	15.193		0.934	2.172	0.934	2.976	0.934	0.873	0.934	1.243	0.934	25.214	0.934	6.073	0.934	13.009	0.934	6.365		0.93	2.44	0.93	3.223	0.93	2.437	0.93	2.26	0.93	0.83	0.93	1.422	0.932	25.786	0.932	6.279	0.932	2.148	0.932	0.735
0.936	2.378	0.936	3.146	0.936	0.887	0.936	28.58	0.936	7.027	0.936	15.301		0.936	2.152	0.936	2.931	0.936	0.869	0.936	1.27	0.936	25.321	0.936	6.109	0.936	13.103	0.936	6.402		0.932	2.442	0.932	3.189	0.932	2.493	0.932	2.166	0.932	0.832	0.932	1.411	0.934	25.907	0.934	6.318	0.934	2.157	0.934	0.737
0.938	2.363	0.938	3.191	0.938	0.889	0.938	28.701	0.938	7.067	0.938	15.41		0.938	2.155	0.938	2.98	0.938	0.872	0.938	1.258	0.938	25.43	0.938	6.146	0.938	13.198	0.938	6.439		0.934	2.436	0.934	3.178	0.934	2.444	0.934	2.242	0.934	0.827	0.934	1.414	0.936	26.028	0.936	6.357	0.936	2.166	0.936	0.74
0.94	2.344	0.94	3.187	0.94	0.886	0.94	28.821	0.94	7.108	0.94	15.519		0.94	2.14	0.94	2.928	0.94	0.867	0.94	1.258	0.94	25.538	0.94	6.184	0.94	13.293	0.94	6.476		0.936	2.427	0.936	3.134	0.936	2.434	0.936	2.17	0.936	0.833	0.936	1.426	0.938	26.149	0.938	6.397	0.938	2.175	0.938	0.743
0.942	2.321	0.942	3.16	0.942	0.884	0.942	28.94	0.942	7.149	0.942	15.628		0.942	2.134	0.942	2.922	0.942	0.869	0.942	1.246	0.942	25.646	0.942	6.221	0.942	13.389	0.942	6.513		0.938	2.426	0.938	3.124	0.938	2.366	0.938	2.115	0.938	0.827	0.938	1.428	0.94	26.271	0.94	6.436	0.94	2.184	0.94	0.746
0.944	2.33	0.944	3.189	0.944	0.884	0.944	29.06	0.944	7.189	0.944	15.738		0.944	2.14	0.944	2.936	0.944	0.861	0.944	1.26	0.944	25.755	0.944	6.258	0.944	13.483	0.944	6.55		0.94	2.417	0.94	3.098	0.94	2.33	0.94	2.144	0.94	0.826	0.94	1.427	0.942	26.393	0.942	6.475	0.942	2.193	0.942	0.748
0.946	2.319	0.946	3.139	0.946	0.881	0.946	29.18	0.946	7.23	0.946	15.847		0.946	2.12	0.946	2.917	0.946	0.859	0.946	1.25	0.946	25.864	0.946	6.295	0.946	13.579	0.946	6.588		0.942	2.414	0.942	3.059	0.942	2.392	0.942	2.048	0.942	0.824	0.942	1.42	0.944	26.514	0.944	6.513	0.944	2.202	0.944	0.751
0.948	2.293	0.948	3.115	0.948	0.878	0.948	29.3	0.948	7.271	0.948	15.957		0.948	2.104	0.948	2.911	0.948	0.855	0.948	1.266	0.948	25.972	0.948	6.333	0.948	13.674	0.948	6.626		0.944	2.394	0.944	3.004	0.944	2.366	0.944	2.05	0.944	0.822	0.944	1.423	0.946	26.636	0.946	6.551	0.946	2.211	0.946	0.753
0.95	2.277	0.95	3.118	0.95	0.871	0.95	29.419	0.95	7.311	0.95	16.067		0.95	2.1	0.95	2.877	0.95	0.85	0.95	1.253	0.95	26.08	0.95	6.37	0.95	13.77	0.95	6.664		0.946	2.402	0.946	3.001	0.946	2.291	0.946	1.999	0.946	0.822	0.946	1.413	0.948	26.758	0.948	6.589	0.948	2.22	0.948	0.756
0.952	2.263	0.952	3.084	0.952	0.873	0.952	29.537	0.952	7.352	0.952	16.177		0.952	2.08	0.952	2.883	0.952	0.851	0.952	1.253	0.952	26.188	0.952	6.407	0.952	13.865	0.952	6.702		0.948	2.382	0.948	2.939	0.948	2.28	0.948	2.085	0.948	0.819	0.948	1.425	0.95	26.88	0.95	6.626	0.95	2.229	0.95	0.759
0.954	2.255	0.954	3.081	0.954	0.871	0.954	29.657	0.954	7.392	0.954	16.287		0.954	2.09	0.954	2.866	0.954	0.849	0.954	1.26	0.954	26.297	0.954	6.445	0.954	13.961	0.954	6.74		0.95	2.376	0.95	2.918	0.95	2.287	0.95	2.032	0.95	0.823	0.95	1.413	0.952	27.002	0.952	6.664	0.952	2.237	0.952	0.761
0.956	2.246	0.956	3.038	0.956	0.868	0.956	29.775	0.956	7.433	0.956	16.397		0.956	2.077	0.956	2.823	0.956	0.851	0.956	1.264	0.956	26.405	0.956	6.482	0.956	14.057	0.956	6.778		0.952	2.355	0.952	2.862	0.952	2.273	0.952	1.923	0.952	0.822	0.952	1.412	0.954	27.124	0.954	6.701	0.954	2.246	0.954	0.764
0.958	2.224	0.958	3.016	0.958	0.865	0.958	29.894	0.958	7.473	0.958	16.508		0.958	2.066	0.958	2.834	0.958	0.845	0.958	1.25	0.958	26.514	0.958	6.519	0.958	14.153	0.958	6.817		0.954	2.352	0.954	2.834	0.954	2.25	0.954	1.963	0.954	0.823	0.954	1.416	0.956	27.246	0.956	6.737	0.956	2.255	0.956	0.766
0.96	2.214	0.96	2.991	0.96	0.863	0.96	30.012	0.96	7.513	0.96	16.618		0.96	2.05	0.96	2.817	0.96	0.842	0.96	1.248	0.96	26.622	0.96	6.556	0.96	14.249	0.96	6.855		0.956	2.348	0.956	2.82	0.956	2.249	0.956	1.897	0.956	0.817	0.956	1.424	0.958	27.368	0.958	6.773	0.958	2.264	0.958	0.769
0.962	2.191	0.962	2.926	0.962	0.859	0.962	30.129	0.962	7.552	0.962	16.729		0.962	2.038	0.962	2.796	0.962	0.84	0.962	1.263	0.962	26.73	0.962	6.593	0.962	14.345	0.962	6.894		0.958	2.335	0.958	2.746	0.958	2.241	0.958	1.858	0.958	0.818	0.958	1.415	0.96	27.49	0.96	6.809	0.96	2.272	0.96	0.771
0.964	2.196	0.964	2.921	0.964	0.862	0.964	30.247	0.964	7.592	0.964	16.841		0.964	2.02	0.964	2.746	0.964	0.838	0.964	1.261	0.964	26.838	0.964	6.63	0.964	14.442	0.964	6.933		0.96	2.338	0.96	2.737	0.96	2.197	0.96	1.863	0.96	0.812	0.96	1.43	0.962	27.613	0.962	6.845	0.962	2.281	0.962	0.773
0.966	2.18	0.966	2.885	0.966	0.855	0.966	30.365	0.966	7.631	0.966	16.952		0.966	2.014	0.966	2.759	0.966	0.837	0.966	1.263	0.966	26.945	0.966	6.666	0.966	14.539	0.966	6.972		0.962	2.315	0.962	2.722	0.962	2.167	0.962	1.793	0.962	0.813	0.962	1.419	0.964	27.735	0.964	6.881	0.964	2.29	0.964	0.776
0.968	2.164	0.968	2.808	0.968	0.853	0.968	30.482	0.968	7.669	0.968	17.063		0.968	2.012	0.968	2.716	0.968	0.833	0.968	1.253	0.968	27.053	0.968	6.703	0.968	14.635	0.968	7.012		0.964	2.318	0.964	2.666	0.964	2.145	0.964	1.796	0.964	0.81	0.964	1.42	0.966	27.858	0.966	6.916	0.966	2.298	0.966	0.778
0.97	2.151	0.97	2.819	0.97	0.853	0.97	30.6	0.97	7.708	0.97	17.175		0.97	1.996	0.97	2.705	0.97	0.831	0.97	1.249	0.97	27.161	0.97	6.739	0.97	14.732	0.97	7.051		0.966	2.307	0.966	2.654	0.966	2.136	0.966	1.798	0.966	0.811	0.966	1.421	0.968	27.98	0.968	6.951	0.968	2.307	0.968	0.781
0.972	2.143	0.972	2.765	0.972	0.851	0.972	30.717	0.972	7.746	0.972	17.287		0.972	1.986	0.972	2.638	0.972	0.827	0.972	1.247	0.972	27.268	0.972	6.775	0.972	14.829	0.972	7.09		0.968	2.298	0.968	2.633	0.968	2.099	0.968	1.788	0.968	0.81	0.968	1.416	0.97	28.103	0.97	6.986	0.97	2.315	0.97	0.783
0.974	2.116	0.974	2.719	0.974	0.845	0.974	30.834	0.974	7.783	0.974	17.398		0.974	1.973	0.974	2.659	0.974	0.826	0.974	1.251	0.974	27.376	0.974	6.811	0.974	14.926	0.974	7.13		0.97	2.285	0.97	2.623	0.97	2.099	0.97	1.75	0.97	0.801	0.97	1.431	0.972	28.225	0.972	7.021	0.972	2.323	0.972	0.785
0.976	2.109	0.976	2.708	0.976	0.844	0.976	30.95	0.976	7.82	0.976	17.511		0.976	1.961	0.976	2.599	0.976	0.828	0.976	1.244	0.976	27.482	0.976	6.847	0.976	15.023	0.976	7.17		0.972	2.277	0.972	2.588	0.972	2.053	0.972	1.718	0.972	0.805	0.972	1.432	0.974	28.348	0.974	7.056	0.974	2.332	0.974	0.788
0.978	2.103	0.978	2.673	0.978	0.843	0.978	31.066	0.978	7.858	0.978	17.623		0.978	1.958	0.978	2.548	0.978	0.821	0.978	1.239	0.978	27.589	0.978	6.882	0.978	15.121	0.978	7.209		0.974	2.264	0.974	2.543	0.974	2.03	0.974	1.66	0.974	0.801	0.974	1.43	0.976	28.47	0.976	7.09	0.976	2.34	0.976	0.79
0.98	2.102	0.98	2.633	0.98	0.84	0.98	31.182	0.98	7.894	0.98	17.735		0.98	1.928	0.98	2.544	0.98	0.819	0.98	1.237	0.98	27.696	0.98	6.917	0.98	15.219	0.98	7.249		0.976	2.24	0.976	2.542	0.976	2.046	0.976	1.768	0.976	0.801	0.976	1.42	0.978	28.591	0.978	7.125	0.978	2.348	0.978	0.792
0.982	2.087	0.982	2.61	0.982	0.84	0.982	31.299	0.982	7.931	0.982	17.847		0.982	1.926	0.982	2.496	0.982	0.823	0.982	1.235	0.982	27.802	0.982	6.952	0.982	15.317	0.982	7.289		0.978	2.24	0.978	2.522	0.978	2.041	0.978	1.664	0.978	0.802	0.978	1.438	0.98	28.713	0.98	7.159	0.98	2.357	0.98	0.794
0.984	2.069	0.984	2.57	0.984	0.84	0.984	31.415	0.984	7.967	0.984	17.961		0.984	1.921	0.984	2.495	0.984	0.82	0.984	1.223	0.984	27.908	0.984	6.986	0.984	15.415	0.984	7.329		0.98	2.226	0.98	2.503	0.98	2.018	0.98	1.68	0.98	0.802	0.98	1.433	0.982	28.835	0.982	7.193	0.982	2.365	0.982	0.797
0.986	2.052	0.986	2.548	0.986	0.839	0.986	31.531	0.986	8.003	0.986	18.074		0.986	1.91	0.986	2.449	0.986	0.816	0.986	1.229	0.986	28.014	0.986	7.02	0.986	15.513	0.986	7.369		0.982	2.222	0.982	2.485	0.982	1.989	0.982	1.665	0.982	0.794	0.982	1.417	0.984	28.957	0.984	7.227	0.984	2.373	0.984	0.799
0.988	2.064	0.988	2.531	0.988	0.838	0.988	31.647	0.988	8.039	0.988	18.188		0.988	1.887	0.988	2.446	0.988	0.816	0.988	1.225	0.988	28.12	0.988	7.054	0.988	15.611	0.988	7.408		0.984	2.208	0.984	2.457	0.984	2.025	0.984	1.581	0.984	0.795	0.984	1.435	0.986	29.078	0.986	7.261	0.986	2.381	0.986	0.801
0.99	2.035	0.99	2.474	0.99	0.834	0.99	31.763	0.99	8.074	0.99	18.302		0.99	1.88	0.99	2.407	0.99	0.816	0.99	1.239	0.99	28.226	0.99	7.088	0.99	15.711	0.99	7.449		0.986	2.197	0.986	2.46	0.986	1.991	0.986	1.657	0.986	0.794	0.986	1.411	0.988	29.2	0.988	7.295	0.988	2.39	0.988	0.804
0.992	2.046	0.992	2.477	0.992	0.839	0.992	31.879	0.992	8.109	0.992	18.416		0.992	1.873	0.992	2.408	0.992	0.815	0.992	1.227	0.992	28.331	0.992	7.122	0.992	15.81	0.992	7.489		0.988	2.19	0.988	2.448	0.988	1.981	0.988	1.658	0.988	0.791	0.988	1.415	0.99	29.322	0.99	7.329	0.99	2.398	0.99	0.806
0.994	2.032	0.994	2.428	0.994	0.836	0.994	31.995	0.994	8.144	0.994	18.531		0.994	1.851	0.994	2.392	0.994	0.817	0.994	1.223	0.994	28.436	0.994	7.156	0.994	15.91	0.994	7.53		0.99	2.178	0.99	2.436	0.99	1.931	0.99	1.605	0.99	0.79	0.99	1.42	0.992	29.443	0.992	7.363	0.992	2.406	0.992	0.808
0.996	2.034	0.996	2.411	0.996	0.835	0.996	32.112	0.996	8.179	0.996	18.646		0.996	1.836	0.996	2.335	0.996	0.811	0.996	1.22	0.996	28.54	0.996	7.189	0.996	16.01	0.996	7.57		0.992	2.163	0.992	2.441	0.992	1.964	0.992	1.604	0.992	0.788	0.992	1.411	0.994	29.564	0.994	7.397	0.994	2.414	0.994	0.81
0.998	2.015	0.998	2.385	0.998	0.829	0.998	32.228	0.998	8.214	0.998	18.761		0.998	1.829	0.998	2.337	0.998	0.812	0.998	1.216	0.998	28.645	0.998	7.223	0.998	16.11	0.998	7.611		0.994	2.155	0.994	2.421	0.994	1.936	0.994	1.646	0.994	0.786	0.994	1.419	0.996	29.685	0.996	7.432	0.996	2.422	0.996	0.813
1	2.022	1	2.385	1	0.837	1	32.345	1	8.248	1	18.877		1	1.831	1	2.309	1	0.815	1	1.215	1	28.749	1	7.256	1	16.211	1	7.651		0.996	2.142	0.996	2.431	0.996	1.936	0.996	1.556	0.996	0.785	0.996	1.411	0.998	29.806	0.998	7.465	0.998	2.43	0.998	0.815
1.002	2.025	1.002	2.348	1.002	0.832	--	--	--	--				1.002	1.804	1.002	2.293	1.002	0.814	1.002	1.218										0.998	2.123	0.998	2.383	0.998	1.901	0.998	1.591	0.998	0.785	0.998	1.405	1	29.927	1	7.5	1	2.438	1	0.817
1.004	2.013	1.004	2.348	1.004	0.835	--	--	--	--				1.004	1.806	1.004	2.288	1.004	0.811	1.004	1.206										1	2.134	1	2.401	1	1.869	1	1.562	1	0.784	1	1.416
1.006	2.008	1.006	2.315	1.006	0.832	--	--	--	--				1.006	1.787	1.006	2.266	1.006	0.81	1.006	1.204										1.002	2.111	1.002	2.395	1.002	1.863	1.002	1.656	1.002	0.783	1.002	1.414
1.008	2.02	1.008	2.308	1.008	0.838	--	--	--	--				1.008	1.783	1.008	2.258	1.008	0.812	1.008	1.206										1.004	2.109	1.004	2.358	1.004	1.838	1.004	1.582	1.004	0.782	1.004	1.39
1.01	2.013	1.01	2.309	1.01	0.839	--	--	--	--				1.01	1.777	1.01	2.232	1.01	0.814	1.01	1.202										1.006	2.092	1.006	2.369	1.006	1.838	1.006	1.565	1.006	0.781	1.006	1.401
1.012	2.016	1.012	2.29	1.012	0.843	--	--	--	--				1.012	1.773	1.012	2.21	1.012	0.815	1.012	1.197										1.008	2.078	1.008	2.343	1.008	1.829	1.008	1.652	1.008	0.777	1.008	1.386
1.014	2.015	1.014	2.262	1.014	0.84	--	--	--	--				1.014	1.765	1.014	2.192	1.014	0.815	1.014	1.193										1.01	2.073	1.01	2.345	1.01	1.843	1.01	1.644	1.01	0.781	1.01	1.375
1.016	2.012	1.016	2.275	1.016	0.836	--	--	--	--				1.016	1.756	1.016	2.195	1.016	0.815	1.016	1.183										1.012	2.063	1.012	2.344	1.012	1.817	1.012	1.627	1.012	0.777	1.012	1.378
1.018	2.019	1.018	2.283	1.018	0.843	--	--	--	--				1.018	1.758	1.018	2.193	1.018	0.815	1.018	1.19										1.014	2.053	1.014	2.346	1.014	1.813	1.014	1.624	1.014	0.781	1.014	1.376
1.02	2.024	1.02	2.272	1.02	0.843	--	--	--	--				1.02	1.741	1.02	2.146	1.02	0.82	1.02	1.185										1.016	2.052	1.016	2.33	1.016	1.787	1.016	1.641	1.016	0.776	1.016	1.375
1.022	2.024	1.022	2.28	1.022	0.846	--	--	--	--				1.022	1.744	1.022	2.153	1.022	0.819	1.022	1.184										1.018	2.054	1.018	2.33	1.018	1.763	1.018	1.619	1.018	0.774	1.018	1.363
1.024	2.026	1.024	2.285	1.024	0.844	--	--	--	--				1.024	1.741	1.024	2.124	1.024	0.823	1.024	1.167										1.02	2.027	1.02	2.326	1.02	1.735	1.02	1.634	1.02	0.775	1.02	1.359
1.026	2.025	1.026	2.277	1.026	0.845	--	--	--	--				1.026	1.747	1.026	2.135	1.026	0.826	1.026	1.176										1.022	2.029	1.022	2.329	1.022	1.798	1.022	1.722	1.022	0.776	1.022	1.353
1.028	2.044	1.028	2.281	1.028	0.848	--	--	--	--				1.028	1.738	1.028	2.118	1.028	0.827	1.028	1.166										1.024	2.026	1.024	2.331	1.024	1.72	1.024	1.667	1.024	0.776	1.024	1.352
1.03	2.05	1.03	2.278	1.03	0.85	--	--	--	--				1.03	1.739	1.03	2.125	1.03	0.823	1.03	1.175										1.026	2.026	1.026	2.324	1.026	1.709	1.026	1.645	1.026	0.777	1.026	1.35
1.032	2.047	1.032	2.283	1.032	0.848	--	--	--	--				1.032	1.74	1.032	2.108	1.032	0.825	1.032	1.163										1.028	2.024	1.028	2.299	1.028	1.739	1.028	1.704	1.028	0.782	1.028	1.345
1.034	2.047	1.034	2.277	1.034	0.85	--	--	--	--				1.034	1.737	1.034	2.075	1.034	0.827	1.034	1.166										1.03	2.013	1.03	2.313	1.03	1.688	1.03	1.66	1.03	0.782	1.03	1.335
1.036	2.044	1.036	2.275	1.036	0.849	--	--	--	--				1.036	1.731	1.036	2.071	1.036	0.832	1.036	1.154										1.032	2.008	1.032	2.328	1.032	1.706	1.032	1.742	1.032	0.782	1.032	1.335
1.038	2.04	1.038	2.25	1.038	0.847	--	--	--	--				1.038	1.734	1.038	2.066	1.038	0.831	1.038	1.166										1.034	2.008	1.034	2.325	1.034	1.671	1.034	1.752	1.034	0.785	1.034	1.32
1.04	2.047	1.04	2.262	1.04	0.852	--	--	--	--				1.04	1.731	1.04	2.047	1.04	0.837	1.04	1.163										1.036	2.007	1.036	2.306	1.036	1.63	1.036	1.768	1.036	0.787	1.036	1.318
1.042	2.047	1.042	2.267	1.042	0.853	--	--	--	--				1.042	1.729	1.042	2.054	1.042	0.839	1.042	1.152										1.038	2.011	1.038	2.282	1.038	1.614	1.038	1.771	1.038	0.784	1.038	1.312
1.044	2.039	1.044	2.266	1.044	0.85	--	--	--	--				1.044	1.726	1.044	2.032	1.044	0.832	1.044	1.155										1.04	2.011	1.04	2.293	1.04	1.648	1.04	1.715	1.04	0.79	1.04	1.317
1.046	2.033	1.046	2.268	1.046	0.854	--	--	--	--				1.046	1.731	1.046	2.024	1.046	0.84	1.046	1.156										1.042	2.006	1.042	2.276	1.042	1.619	1.042	1.745	1.042	0.79	1.042	1.312
1.048	2.032	1.048	2.232	1.048	0.853	--	--	--	--				1.048	1.722	1.048	1.994	1.048	0.839	1.048	1.158										1.044	2.009	1.044	2.276	1.044	1.62	1.044	1.755	1.044	0.788	1.044	1.297
1.05	2.024	1.05	2.243	1.05	0.853	--	--	--	--				1.05	1.728	1.05	2.005	1.05	0.843	1.05	1.151										1.046	2.016	1.046	2.261	1.046	1.562	1.046	1.75	1.046	0.789	1.046	1.294
1.052	2.007	1.052	2.217	1.052	0.856	--	--	--	--				1.052	1.713	1.052	1.999	1.052	0.843	1.052	1.145										1.048	2.018	1.048	2.234	1.048	1.575	1.048	1.708	1.048	0.79	1.048	1.306
1.054	2.021	1.054	2.194	1.054	0.851	--	--	--	--				1.054	1.721	1.054	1.955	1.054	0.846	1.054	1.149										1.05	2.014	1.05	2.227	1.05	1.56	1.05	1.735	1.05	0.794	1.05	1.298
1.056	2.019	1.056	2.197	1.056	0.848	--	--	--	--				1.056	1.728	1.056	1.972	1.056	0.846	1.056	1.149										1.052	2.013	1.052	2.237	1.052	1.552	1.052	1.775	1.052	0.794	1.052	1.29
1.058	2.001	1.058	2.169	1.058	0.848	--	--	--	--				1.058	1.726	1.058	1.956	1.058	0.849	1.058	1.148										1.054	2.015	1.054	2.221	1.054	1.569	1.054	1.73	1.054	0.793	1.054	1.289
1.06	1.979	1.06	2.193	1.06	0.853	--	--	--	--				1.06	1.727	1.06	1.948	1.06	0.847	1.06	1.141										1.056	2.016	1.056	2.19	1.056	1.499	1.056	1.713	1.056	0.792	1.056	1.288
1.062	1.984	1.062	2.154	1.062	0.85	--	--	--	--				1.062	1.721	1.062	1.967	1.062	0.849	1.062	1.152										1.058	2.023	1.058	2.178	1.058	1.486	1.058	1.743	1.058	0.798	1.058	1.291
1.064	1.978	1.064	2.161	1.064	0.846	--	--	--	--				1.064	1.716	1.064	1.926	1.064	0.856	1.064	1.161										1.06	2.015	1.06	2.165	1.06	1.501	1.06	1.756	1.06	0.796	1.06	1.281
1.066	1.966	1.066	2.133	1.066	0.847	--	--	--	--				1.066	1.708	1.066	1.907	1.066	0.851	1.066	1.148										1.062	2.027	1.062	2.14	1.062	1.506	1.062	1.778	1.062	0.795	1.062	1.266
1.068	1.961	1.068	2.112	1.068	0.842	--	--	--	--				1.068	1.716	1.068	1.914	1.068	0.853	1.068	1.14										1.064	2.021	1.064	2.125	1.064	1.483	1.064	1.682	1.064	0.798	1.064	1.261
1.07	1.955	1.07	2.077	1.07	0.847	--	--	--	--				1.07	1.713	1.07	1.91	1.07	0.852	1.07	1.15										1.066	2.02	1.066	2.113	1.066	1.459	1.066	1.722	1.066	0.796	1.066	1.273
1.072	1.944	1.072	2.045	1.072	0.847	--	--	--	--				1.072	1.706	1.072	1.912	1.072	0.856	1.072	1.138										1.068	2.018	1.068	2.098	1.068	1.431	1.068	1.758	1.068	0.799	1.068	1.267
1.074	1.926	1.074	2.014	1.074	0.845	--	--	--	--				1.074	1.703	1.074	1.891	1.074	0.859	1.074	1.149										1.07	2.022	1.07	2.077	1.07	1.422	1.07	1.682	1.07	0.799	1.07	1.255
1.076	1.912	1.076	2.026	1.076	0.845	--	--	--	--				1.076	1.695	1.076	1.897	1.076	0.863	1.076	1.138										1.072	2.023	1.072	2.063	1.072	1.416	1.072	1.65	1.072	0.8	1.072	1.264
1.078	1.907	1.078	2.015	1.078	0.846	--	--	--	--				1.078	1.693	1.078	1.866	1.078	0.852	1.078	1.13										1.074	2.022	1.074	2.065	1.074	1.425	1.074	1.702	1.074	0.804	1.074	1.249
1.08	1.894	1.08	1.981	1.08	0.842	--	--	--	--				1.08	1.684	1.08	1.869	1.08	0.858	1.08	1.138										1.076	2.017	1.076	2.033	1.076	1.431	1.076	1.647	1.076	0.803	1.076	1.253
1.082	1.886	1.082	1.971	1.082	0.845	--	--	--	--				1.082	1.682	1.082	1.888	1.082	0.855	1.082	1.14										1.078	1.999	1.078	2.048	1.078	1.388	1.078	1.627	1.078	0.802	1.078	1.252
1.084	1.873	1.084	1.945	1.084	0.841	--	--	--	--				1.084	1.683	1.084	1.868	1.084	0.857	1.084	1.138										1.08	2.001	1.08	2.012	1.08	1.408	1.08	1.57	1.08	0.803	1.08	1.248
1.086	1.864	1.086	1.928	1.086	0.842	--	--	--	--				1.086	1.676	1.086	1.847	1.086	0.862	1.086	1.142										1.082	2.003	1.082	2.006	1.082	1.418	1.082	1.639	1.082	0.806	1.082	1.241
1.088	1.853	1.088	1.908	1.088	0.842	--	--	--	--				1.088	1.672	1.088	1.861	1.088	0.859	1.088	1.133										1.084	1.997	1.084	1.996	1.084	1.414	1.084	1.593	1.084	0.8	1.084	1.244
1.09	1.855	1.09	1.91	1.09	0.844	--	--	--	--				1.09	1.673	1.09	1.841	1.09	0.863	1.09	1.136										1.086	1.983	1.086	1.982	1.086	1.413	1.086	1.631	1.086	0.804	1.086	1.239
1.092	1.831	1.092	1.872	1.092	0.844	--	--	--	--				1.092	1.667	1.092	1.823	1.092	0.866	1.092	1.135										1.088	1.975	1.088	1.995	1.088	1.444	1.088	1.584	1.088	0.806	1.088	1.235
1.094	1.833	1.094	1.829	1.094	0.846	--	--	--	--				1.094	1.659	1.094	1.808	1.094	0.865	1.094	1.148										1.09	1.971	1.09	1.988	1.09	1.43	1.09	1.551	1.09	0.808	1.09	1.244
1.096	1.806	1.096	1.835	1.096	0.844	--	--	--	--				1.096	1.659	1.096	1.804	1.096	0.864	1.096	1.136										1.092	1.966	1.092	1.967	1.092	1.469	1.092	1.561	1.092	0.805	1.092	1.243
1.098	1.818	1.098	1.839	1.098	0.846	--	--	--	--				1.098	1.652	1.098	1.793	1.098	0.87	1.098	1.138										1.094	1.946	1.094	1.959	1.094	1.478	1.094	1.56	1.094	0.809	1.094	1.238
1.1	1.81	1.1	1.806	1.1	0.844	--	--	--	--				1.1	1.656	1.1	1.785	1.1	0.863	1.1	1.13										1.096	1.944	1.096	1.958	1.096	1.47	1.096	1.516	1.096	0.809	1.096	1.232
1.102	1.796	1.102	1.803	1.102	0.849	--	--	--	--				1.102	1.65	1.102	1.778	1.102	0.864	1.102	1.135										1.098	1.939	1.098	1.96	1.098	1.471	1.098	1.533	1.098	0.807	1.098	1.231
1.104	1.784	1.104	1.775	1.104	0.849	--	--	--	--				1.104	1.643	1.104	1.753	1.104	0.864	1.104	1.14										1.1	1.933	1.1	1.939	1.1	1.487	1.1	1.513	1.1	0.81	1.1	1.225
1.106	1.783	1.106	1.757	1.106	0.853	--	--	--	--				1.106	1.642	1.106	1.746	1.106	0.863	1.106	1.137										1.102	1.922	1.102	1.959	1.102	1.534	1.102	1.465	1.102	0.81	1.102	1.228
1.108	1.773	1.108	1.741	1.108	0.851	--	--	--	--				1.108	1.63	1.108	1.731	1.108	0.87	1.108	1.129										1.104	1.902	1.104	1.948	1.104	1.568	1.104	1.475	1.104	0.812	1.104	1.231
1.11	1.762	1.11	1.723	1.11	0.85	--	--	--	--				1.11	1.622	1.11	1.72	1.11	0.872	1.11	1.131										1.106	1.905	1.106	1.949	1.106	1.523	1.106	1.513	1.106	0.816	1.106	1.244
1.112	1.76	1.112	1.729	1.112	0.856	--	--	--	--				1.112	1.625	1.112	1.718	1.112	0.871	1.112	1.139										1.108	1.88	1.108	1.961	1.108	1.556	1.108	1.479	1.108	0.814	1.108	1.224
1.114	1.754	1.114	1.7	1.114	0.856	--	--	--	--				1.114	1.615	1.114	1.714	1.114	0.872	1.114	1.124										1.11	1.872	1.11	1.944	1.11	1.583	1.11	1.463	1.11	0.818	1.11	1.226
1.116	1.752	1.116	1.686	1.116	0.862	--	--	--	--				1.116	1.607	1.116	1.726	1.116	0.875	1.116	1.128										1.112	1.875	1.112	1.951	1.112	1.603	1.112	1.452	1.112	0.819	1.112	1.237
1.118	1.74	1.118	1.709	1.118	0.862	--	--	--	--				1.118	1.614	1.118	1.671	1.118	0.875	1.118	1.128										1.114	1.87	1.114	1.936	1.114	1.626	1.114	1.472	1.114	0.82	1.114	1.225
1.12	1.739	1.12	1.68	1.12	0.863	--	--	--	--				1.12	1.611	1.12	1.678	1.12	0.876	1.12	1.134										1.116	1.855	1.116	1.943	1.116	1.61	1.116	1.49	1.116	0.824	1.116	1.228
1.122	1.733	1.122	1.665	1.122	0.863	--	--	--	--				1.122	1.601	1.122	1.697	1.122	0.883	1.122	1.128										1.118	1.842	1.118	1.915	1.118	1.659	1.118	1.536	1.118	0.822	1.118	1.236
1.124	1.736	1.124	1.67	1.124	0.868	--	--	--	--				1.124	1.604	1.124	1.671	1.124	0.883	1.124	1.125										1.12	1.832	1.12	1.927	1.12	1.632	1.12	1.504	1.12	0.823	1.12	1.227
1.126	1.727	1.126	1.66	1.126	0.87	--	--	--	--				1.126	1.597	1.126	1.659	1.126	0.881	1.126	1.128										1.122	1.822	1.122	1.92	1.122	1.659	1.122	1.481	1.122	0.824	1.122	1.224
1.128	1.719	1.128	1.651	1.128	0.87	--	--	--	--				1.128	1.589	1.128	1.664	1.128	0.884	1.128	1.122										1.124	1.81	1.124	1.921	1.124	1.68	1.124	1.483	1.124	0.828	1.124	1.228
1.13	1.719	1.13	1.651	1.13	0.873	--	--	--	--				1.13	1.598	1.13	1.647	1.13	0.884	1.13	1.124										1.126	1.809	1.126	1.92	1.126	1.724	1.126	1.531	1.126	0.83	1.126	1.227
1.132	1.719	1.132	1.657	1.132	0.879	--	--	--	--				1.132	1.589	1.132	1.63	1.132	0.889	1.132	1.137										1.128	1.798	1.128	1.929	1.128	1.693	1.128	1.538	1.128	0.83	1.128	1.232
1.134	1.72	1.134	1.649	1.134	0.878	--	--	--	--				1.134	1.586	1.134	1.635	1.134	0.884	1.134	1.13										1.13	1.786	1.13	1.915	1.13	1.676	1.13	1.572	1.13	0.834	1.13	1.221
1.136	1.714	1.136	1.639	1.136	0.878	--	--	--	--				1.136	1.594	1.136	1.612	1.136	0.888	1.136	1.131										1.132	1.78	1.132	1.912	1.132	1.702	1.132	1.607	1.132	0.834	1.132	1.235
1.138	1.716	1.138	1.659	1.138	0.881	--	--	--	--				1.138	1.582	1.138	1.627	1.138	0.891	1.138	1.129										1.134	1.76	1.134	1.917	1.134	1.699	1.134	1.586	1.134	0.836	1.134	1.239
1.14	1.705	1.14	1.645	1.14	0.886	--	--	--	--				1.14	1.576	1.14	1.616	1.14	0.893	1.14	1.127										1.136	1.768	1.136	1.9	1.136	1.723	1.136	1.672	1.136	0.843	1.136	1.236
1.142	1.704	1.142	1.661	1.142	0.886	--	--	--	--				1.142	1.576	1.142	1.605	1.142	0.895	1.142	1.123										1.138	1.758	1.138	1.927	1.138	1.723	1.138	1.666	1.138	0.84	1.138	1.229
1.144	1.71	1.144	1.638	1.144	0.888	--	--	--	--				1.144	1.57	1.144	1.613	1.144	0.895	1.144	1.119										1.14	1.747	1.14	1.912	1.14	1.723	1.14	1.623	1.14	0.843	1.14	1.236
1.146	1.714	1.146	1.634	1.146	0.891	--	--	--	--				1.146	1.571	1.146	1.595	1.146	0.898	1.146	1.128										1.142	1.743	1.142	1.91	1.142	1.703	1.142	1.715	1.142	0.843	1.142	1.233
1.148	1.701	1.148	1.646	1.148	0.887	--	--	--	--				1.148	1.558	1.148	1.572	1.148	0.9	1.148	1.123										1.144	1.729	1.144	1.898	1.144	1.71	1.144	1.702	1.144	0.842	1.144	1.237
1.15	1.711	1.15	1.641	1.15	0.896	--	--	--	--				1.15	1.563	1.15	1.577	1.15	0.901	1.15	1.13										1.146	1.729	1.146	1.902	1.146	1.709	1.146	1.697	1.146	0.843	1.146	1.225
1.152	1.702	1.152	1.645	1.152	0.897	--	--	--	--				1.152	1.558	1.152	1.577	1.152	0.906	1.152	1.118										1.148	1.724	1.148	1.903	1.148	1.689	1.148	1.669	1.148	0.85	1.148	1.239
1.154	1.708	1.154	1.661	1.154	0.9	--	--	--	--				1.154	1.555	1.154	1.556	1.154	0.902	1.154	1.127										1.15	1.728	1.15	1.902	1.15	1.685	1.15	1.714	1.15	0.849	1.15	1.229
1.156	1.705	1.156	1.648	1.156	0.898	--	--	--	--				1.156	1.545	1.156	1.551	1.156	0.902	1.156	1.127										1.152	1.714	1.152	1.898	1.152	1.69	1.152	1.746	1.152	0.851	1.152	1.234
1.158	1.703	1.158	1.678	1.158	0.899	--	--	--	--				1.158	1.543	1.158	1.538	1.158	0.906	1.158	1.132										1.154	1.71	1.154	1.881	1.154	1.69	1.154	1.799	1.154	0.856	1.154	1.237
1.16	1.699	1.16	1.684	1.16	0.904	--	--	--	--				1.16	1.537	1.16	1.538	1.16	0.91	1.16	1.127										1.156	1.709	1.156	1.9	1.156	1.663	1.156	1.768	1.156	0.854	1.156	1.232
1.162	1.703	1.162	1.67	1.162	0.903	--	--	--	--				1.162	1.534	1.162	1.543	1.162	0.911	1.162	1.124										1.158	1.703	1.158	1.896	1.158	1.668	1.158	1.802	1.158	0.857	1.158	1.241
1.164	1.703	1.164	1.668	1.164	0.908	--	--	--	--				1.164	1.525	1.164	1.534	1.164	0.912	1.164	1.119										1.16	1.7	1.16	1.881	1.16	1.639	1.16	1.768	1.16	0.857	1.16	1.233
1.166	1.695	1.166	1.686	1.166	0.911	--	--	--	--				1.166	1.528	1.166	1.529	1.166	0.914	1.166	1.12										1.162	1.692	1.162	1.884	1.162	1.652	1.162	1.806	1.162	0.857	1.162	1.235
1.168	1.695	1.168	1.691	1.168	0.907	--	--	--	--				1.168	1.527	1.168	1.528	1.168	0.915	1.168	1.122										1.164	1.696	1.164	1.855	1.164	1.652	1.164	1.853	1.164	0.863	1.164	1.242
1.17	1.688	1.17	1.702	1.17	0.914	--	--	--	--				1.17	1.512	1.17	1.513	1.17	0.916	1.17	1.127										1.166	1.69	1.166	1.862	1.166	1.634	1.166	1.819	1.166	0.863	1.166	1.235
1.172	1.687	1.172	1.715	1.172	0.916	--	--	--	--				1.172	1.512	1.172	1.524	1.172	0.916	1.172	1.124										1.168	1.691	1.168	1.869	1.168	1.651	1.168	1.746	1.168	0.863	1.168	1.237
1.174	1.689	1.174	1.733	1.174	0.92	--	--	--	--				1.174	1.503	1.174	1.522	1.174	0.92	1.174	1.126										1.17	1.699	1.17	1.876	1.17	1.622	1.17	1.787	1.17	0.867	1.17	1.237
1.176	1.685	1.176	1.718	1.176	0.92	--	--	--	--				1.176	1.507	1.176	1.52	1.176	0.918	1.176	1.129										1.172	1.697	1.172	1.858	1.172	1.651	1.172	1.774	1.172	0.866	1.172	1.238
1.178	1.681	1.178	1.735	1.178	0.92	--	--	--	--				1.178	1.495	1.178	1.51	1.178	0.92	1.178	1.133										1.174	1.699	1.174	1.857	1.174	1.625	1.174	1.764	1.174	0.872	1.174	1.227
1.18	1.676	1.18	1.743	1.18	0.929	--	--	--	--				1.18	1.489	1.18	1.542	1.18	0.921	1.18	1.122										1.176	1.7	1.176	1.866	1.176	1.613	1.176	1.789	1.176	0.874	1.176	1.239
1.182	1.677	1.182	1.741	1.182	0.925	--	--	--	--				1.182	1.486	1.182	1.518	1.182	0.922	1.182	1.136										1.178	1.702	1.178	1.863	1.178	1.616	1.178	1.756	1.178	0.866	1.178	1.231
1.184	1.675	1.184	1.759	1.184	0.924	--	--	--	--				1.184	1.484	1.184	1.545	1.184	0.923	1.184	1.12										1.18	1.699	1.18	1.864	1.18	1.602	1.18	1.762	1.18	0.877	1.18	1.233
1.186	1.682	1.186	1.77	1.186	0.928	--	--	--	--				1.186	1.475	1.186	1.545	1.186	0.926	1.186	1.125										1.182	1.704	1.182	1.869	1.182	1.594	1.182	1.743	1.182	0.877	1.182	1.236
1.188	1.675	1.188	1.772	1.188	0.929	--	--	--	--				1.188	1.478	1.188	1.548	1.188	0.926	1.188	1.129										1.184	1.708	1.184	1.852	1.184	1.582	1.184	1.717	1.184	0.874	1.184	1.239
1.19	1.672	1.19	1.758	1.19	0.929	--	--	--	--				1.19	1.471	1.19	1.554	1.19	0.922	1.19	1.125										1.186	1.715	1.186	1.858	1.186	1.598	1.186	1.694	1.186	0.876	1.186	1.237
1.192	1.68	1.192	1.774	1.192	0.932	--	--	--	--				1.192	1.469	1.192	1.556	1.192	0.925	1.192	1.122										1.188	1.722	1.188	1.842	1.188	1.553	1.188	1.675	1.188	0.88	1.188	1.231
1.194	1.674	1.194	1.765	1.194	0.935	--	--	--	--				1.194	1.463	1.194	1.562	1.194	0.928	1.194	1.126										1.19	1.721	1.19	1.841	1.19	1.555	1.19	1.744	1.19	0.881	1.19	1.245
1.196	1.673	1.196	1.774	1.196	0.936	--	--	--	--				1.196	1.463	1.196	1.57	1.196	0.929	1.196	1.12										1.192	1.727	1.192	1.842	1.192	1.579	1.192	1.781	1.192	0.884	1.192	1.239
1.198	1.68	1.198	1.779	1.198	0.939	--	--	--	--				1.198	1.458	1.198	1.561	1.198	0.934	1.198	1.121										1.194	1.733	1.194	1.845	1.194	1.573	1.194	1.685	1.194	0.883	1.194	1.232
1.2	1.672	1.2	1.789	1.2	0.941	--	--	--	--				1.2	1.458	1.2	1.569	1.2	0.934	1.2	1.122										1.196	1.732	1.196	1.843	1.196	1.571	1.196	1.665	1.196	0.884	1.196	1.232
1.202	1.665	1.202	1.775	1.202	0.941	--	--	--	--				1.202	1.449	1.202	1.583	1.202	0.935	1.202	1.134										1.198	1.737	1.198	1.834	1.198	1.576	1.198	1.637	1.198	0.889	1.198	1.239
1.204	1.67	1.204	1.783	1.204	0.948	--	--	--	--				1.204	1.444	1.204	1.572	1.204	0.932	1.204	1.125										1.2	1.744	1.2	1.845	1.2	1.531	1.2	1.643	1.2	0.891	1.2	1.243
1.206	1.671	1.206	1.75	1.206	0.943	--	--	--	--				1.206	1.446	1.206	1.586	1.206	0.936	1.206	1.122										1.202	1.755	1.202	1.846	1.202	1.519	1.202	1.642	1.202	0.888	1.202	1.235
1.208	1.663	1.208	1.779	1.208	0.946	--	--	--	--				1.208	1.433	1.208	1.564	1.208	0.931	1.208	1.121										1.204	1.755	1.204	1.837	1.204	1.553	1.204	1.676	1.204	0.893	1.204	1.233
1.21	1.662	1.21	1.743	1.21	0.95	--	--	--	--				1.21	1.441	1.21	1.551	1.21	0.938	1.21	1.134										1.206	1.751	1.206	1.829	1.206	1.543	1.206	1.578	1.206	0.893	1.206	1.233
1.212	1.652	1.212	1.749	1.212	0.947	--	--	--	--				1.212	1.429	1.212	1.583	1.212	0.937	1.212	1.123										1.208	1.754	1.208	1.824	1.208	1.542	1.208	1.64	1.208	0.893	1.208	1.237
1.214	1.653	1.214	1.744	1.214	0.954	--	--	--	--				1.214	1.425	1.214	1.557	1.214	0.941	1.214	1.126										1.21	1.77	1.21	1.835	1.21	1.528	1.21	1.638	1.21	0.892	1.21	1.231
1.216	1.65	1.216	1.743	1.216	0.956	--	--	--	--				1.216	1.423	1.216	1.541	1.216	0.941	1.216	1.128										1.212	1.766	1.212	1.814	1.212	1.535	1.212	1.608	1.212	0.9	1.212	1.245
1.218	1.656	1.218	1.745	1.218	0.963	--	--	--	--				1.218	1.425	1.218	1.554	1.218	0.934	1.218	1.12										1.214	1.768	1.214	1.82	1.214	1.491	1.214	1.641	1.214	0.899	1.214	1.231
1.22	1.651	1.22	1.723	1.22	0.961	--	--	--	--				1.22	1.414	1.22	1.557	1.22	0.94	1.22	1.128										1.216	1.769	1.216	1.797	1.216	1.525	1.216	1.611	1.216	0.897	1.216	1.232
1.222	1.641	1.222	1.701	1.222	0.958	--	--	--	--				1.222	1.409	1.222	1.546	1.222	0.941	1.222	1.121										1.218	1.766	1.218	1.818	1.218	1.504	1.218	1.608	1.218	0.903	1.218	1.227
1.224	1.642	1.224	1.712	1.224	0.958	--	--	--	--				1.224	1.414	1.224	1.533	1.224	0.943	1.224	1.132										1.22	1.778	1.22	1.793	1.22	1.492	1.22	1.564	1.22	0.9	1.22	1.22
1.226	1.637	1.226	1.713	1.226	0.962	--	--	--	--				1.226	1.409	1.226	1.521	1.226	0.943	1.226	1.128										1.222	1.777	1.222	1.787	1.222	1.5	1.222	1.603	1.222	0.901	1.222	1.228
1.228	1.639	1.228	1.688	1.228	0.967	--	--	--	--				1.228	1.41	1.228	1.537	1.228	0.946	1.228	1.121										1.224	1.778	1.224	1.775	1.224	1.517	1.224	1.613	1.224	0.903	1.224	1.234
1.23	1.617	1.23	1.7	1.23	0.964	--	--	--	--				1.23	1.399	1.23	1.518	1.23	0.948	1.23	1.119										1.226	1.775	1.226	1.776	1.226	1.507	1.226	1.585	1.226	0.905	1.226	1.229
1.232	1.628	1.232	1.688	1.232	0.968	--	--	--	--				1.232	1.399	1.232	1.52	1.232	0.946	1.232	1.117										1.228	1.778	1.228	1.751	1.228	1.495	1.228	1.608	1.228	0.904	1.228	1.228
1.234	1.623	1.234	1.684	1.234	0.967	--	--	--	--				1.234	1.4	1.234	1.499	1.234	0.944	1.234	1.127										1.23	1.776	1.23	1.761	1.23	1.536	1.23	1.549	1.23	0.908	1.23	1.223
1.236	1.613	1.236	1.668	1.236	0.971	--	--	--	--				1.236	1.4	1.236	1.484	1.236	0.949	1.236	1.124										1.232	1.775	1.232	1.756	1.232	1.527	1.232	1.583	1.232	0.908	1.232	1.234
1.238	1.612	1.238	1.673	1.238	0.972	--	--	--	--				1.238	1.392	1.238	1.488	1.238	0.951	1.238	1.121										1.234	1.779	1.234	1.744	1.234	1.479	1.234	1.602	1.234	0.907	1.234	1.22
1.24	1.608	1.24	1.664	1.24	0.974	--	--	--	--				1.24	1.393	1.24	1.495	1.24	0.949	1.24	1.121										1.236	1.778	1.236	1.741	1.236	1.521	1.236	1.58	1.236	0.911	1.236	1.217
1.242	1.599	1.242	1.65	1.242	0.972	--	--	--	--				1.242	1.403	1.242	1.481	1.242	0.953	1.242	1.118										1.238	1.773	1.238	1.727	1.238	1.509	1.238	1.59	1.238	0.907	1.238	1.22
1.244	1.598	1.244	1.654	1.244	0.977	--	--	--	--				1.244	1.39	1.244	1.466	1.244	0.95	1.244	1.112										1.24	1.78	1.24	1.725	1.24	1.523	1.24	1.596	1.24	0.907	1.24	1.22
1.246	1.594	1.246	1.662	1.246	0.974	--	--	--	--				1.246	1.393	1.246	1.487	1.246	0.954	1.246	1.12										1.242	1.777	1.242	1.726	1.242	1.525	1.242	1.563	1.242	0.915	1.242	1.22
1.248	1.585	1.248	1.673	1.248	0.979	--	--	--	--				1.248	1.39	1.248	1.447	1.248	0.954	1.248	1.119										1.244	1.769	1.244	1.737	1.244	1.532	1.244	1.599	1.244	0.91	1.244	1.216
1.25	1.583	1.25	1.656	1.25	0.978	--	--	--	--				1.25	1.395	1.25	1.435	1.25	0.954	1.25	1.121										1.246	1.773	1.246	1.718	1.246	1.504	1.246	1.59	1.246	0.913	1.246	1.209
1.252	1.58	1.252	1.648	1.252	0.98	--	--	--	--				1.252	1.392	1.252	1.429	1.252	0.953	1.252	1.115										1.248	1.774	1.248	1.726	1.248	1.525	1.248	1.563	1.248	0.916	1.248	1.212
1.254	1.578	1.254	1.65	1.254	0.981	--	--	--	--				1.254	1.392	1.254	1.416	1.254	0.956	1.254	1.114										1.25	1.756	1.25	1.72	1.25	1.53	1.25	1.602	1.25	0.91	1.25	1.211
1.256	1.574	1.256	1.649	1.256	0.983	--	--	--	--				1.256	1.4	1.256	1.412	1.256	0.955	1.256	1.121										1.252	1.77	1.252	1.719	1.252	1.541	1.252	1.571	1.252	0.914	1.252	1.21
1.258	1.571	1.258	1.665	1.258	0.985	--	--	--	--				1.258	1.399	1.258	1.401	1.258	0.957	1.258	1.123										1.254	1.762	1.254	1.7	1.254	1.547	1.254	1.62	1.254	0.914	1.254	1.209
1.26	1.569	1.26	1.668	1.26	0.982	--	--	--	--				1.26	1.401	1.26	1.407	1.26	0.959	1.26	1.109										1.256	1.759	1.256	1.721	1.256	1.556	1.256	1.594	1.256	0.91	1.256	1.204
1.262	1.572	1.262	1.66	1.262	0.987	--	--	--	--				1.262	1.398	1.262	1.395	1.262	0.96	1.262	1.124										1.258	1.756	1.258	1.718	1.258	1.587	1.258	1.576	1.258	0.916	1.258	1.203
1.264	1.571	1.264	1.666	1.264	0.988	--	--	--	--				1.264	1.396	1.264	1.389	1.264	0.959	1.264	1.12										1.26	1.753	1.26	1.722	1.26	1.563	1.26	1.627	1.26	0.915	1.26	1.197
1.266	1.562	1.266	1.659	1.266	0.985	--	--	--	--				1.266	1.4	1.266	1.387	1.266	0.96	1.266	1.115										1.262	1.747	1.262	1.717	1.262	1.585	1.262	1.627	1.262	0.917	1.262	1.195
1.268	1.561	1.268	1.649	1.268	0.987	--	--	--	--				1.268	1.389	1.268	1.392	1.268	0.959	1.268	1.124										1.264	1.74	1.264	1.739	1.264	1.564	1.264	1.601	1.264	0.912	1.264	1.21
1.27	1.554	1.27	1.661	1.27	0.988	--	--	--	--				1.27	1.395	1.27	1.392	1.27	0.962	1.27	1.113										1.266	1.746	1.266	1.738	1.266	1.601	1.266	1.605	1.266	0.916	1.266	1.2
1.272	1.562	1.272	1.66	1.272	0.987	--	--	--	--				1.272	1.397	1.272	1.362	1.272	0.961	1.272	1.115										1.268	1.743	1.268	1.741	1.268	1.6	1.268	1.589	1.268	0.919	1.268	1.199
1.274	1.55	1.274	1.662	1.274	0.988	--	--	--	--				1.274	1.394	1.274	1.362	1.274	0.965	1.274	1.127										1.27	1.728	1.27	1.743	1.27	1.585	1.27	1.575	1.27	0.915	1.27	1.192
1.276	1.551	1.276	1.665	1.276	0.993	--	--	--	--				1.276	1.402	1.276	1.352	1.276	0.961	1.276	1.122										1.272	1.738	1.272	1.751	1.272	1.601	1.272	1.566	1.272	0.92	1.272	1.198
1.278	1.551	1.278	1.665	1.278	0.987	--	--	--	--				1.278	1.4	1.278	1.364	1.278	0.963	1.278	1.127										1.274	1.725	1.274	1.751	1.274	1.629	1.274	1.555	1.274	0.921	1.274	1.189
1.28	1.546	1.28	1.658	1.28	0.989	--	--	--	--				1.28	1.4	1.28	1.358	1.28	0.969	1.28	1.131										1.276	1.721	1.276	1.772	1.276	1.62	1.276	1.534	1.276	0.915	1.276	1.201
1.282	1.555	1.282	1.662	1.282	0.99	--	--	--	--				1.282	1.397	1.282	1.347	1.282	0.968	1.282	1.125										1.278	1.718	1.278	1.758	1.278	1.633	1.278	1.488	1.278	0.921	1.278	1.196
1.284	1.548	1.284	1.664	1.284	0.99	--	--	--	--				1.284	1.403	1.284	1.35	1.284	0.969	1.284	1.124										1.28	1.717	1.28	1.755	1.28	1.663	1.28	1.579	1.28	0.923	1.28	1.199
1.286	1.542	1.286	1.66	1.286	0.996	--	--	--	--				1.286	1.393	1.286	1.344	1.286	0.97	1.286	1.131										1.282	1.711	1.282	1.765	1.282	1.659	1.282	1.509	1.282	0.922	1.282	1.194
1.288	1.544	1.288	1.646	1.288	0.992	--	--	--	--				1.288	1.391	1.288	1.343	1.288	0.968	1.288	1.12										1.284	1.704	1.284	1.774	1.284	1.644	1.284	1.534	1.284	0.922	1.284	1.197
1.29	1.547	1.29	1.642	1.29	0.988	--	--	--	--				1.29	1.398	1.29	1.342	1.29	0.97	1.29	1.127										1.286	1.706	1.286	1.77	1.286	1.647	1.286	1.538	1.286	0.924	1.286	1.195
1.292	1.535	1.292	1.62	1.292	0.989	--	--	--	--				1.292	1.392	1.292	1.349	1.292	0.963	1.292	1.131										1.288	1.695	1.288	1.775	1.288	1.657	1.288	1.545	1.288	0.922	1.288	1.194
1.294	1.532	1.294	1.615	1.294	0.989	--	--	--	--				1.294	1.386	1.294	1.319	1.294	0.968	1.294	1.134										1.29	1.692	1.29	1.755	1.29	1.691	1.29	1.509	1.29	0.919	1.29	1.192
1.296	1.526	1.296	1.606	1.296	0.993	--	--	--	--				1.296	1.389	1.296	1.333	1.296	0.968	1.296	1.13										1.292	1.689	1.292	1.762	1.292	1.663	1.292	1.47	1.292	0.924	1.292	1.196
1.298	1.53	1.298	1.59	1.298	0.993	--	--	--	--				1.298	1.382	1.298	1.325	1.298	0.968	1.298	1.139										1.294	1.688	1.294	1.762	1.294	1.679	1.294	1.513	1.294	0.923	1.294	1.194
1.3	1.519	1.3	1.593	1.3	0.995	--	--	--	--				1.3	1.384	1.3	1.325	1.3	0.972	1.3	1.136										1.296	1.683	1.296	1.758	1.296	1.654	1.296	1.523	1.296	0.919	1.296	1.19
1.302	1.521	1.302	1.584	1.302	0.99	--	--	--	--				1.302	1.385	1.302	1.325	1.302	0.968	1.302	1.135										1.298	1.677	1.298	1.74	1.298	1.673	1.298	1.447	1.298	0.92	1.298	1.185
1.304	1.507	1.304	1.561	1.304	0.992	--	--	--	--				1.304	1.375	1.304	1.312	1.304	0.972	1.304	1.142										1.3	1.675	1.3	1.74	1.3	1.714	1.3	1.438	1.3	0.919	1.3	1.196
1.306	1.509	1.306	1.537	1.306	0.992	--	--	--	--				1.306	1.372	1.306	1.32	1.306	0.976	1.306	1.144										1.302	1.668	1.302	1.739	1.302	1.661	1.302	1.417	1.302	0.92	1.302	1.199
1.308	1.507	1.308	1.534	1.308	0.993	--	--	--	--				1.308	1.372	1.308	1.31	1.308	0.974	1.308	1.14										1.304	1.664	1.304	1.713	1.304	1.687	1.304	1.395	1.304	0.924	1.304	1.192
1.31	1.51	1.31	1.511	1.31	0.994	--	--	--	--				1.31	1.372	1.31	1.303	1.31	0.97	1.31	1.139										1.306	1.661	1.306	1.723	1.306	1.669	1.306	1.409	1.306	0.923	1.306	1.196
1.312	1.5	1.312	1.484	1.312	0.991	--	--	--	--				1.312	1.37	1.312	1.289	1.312	0.968	1.312	1.148										1.308	1.659	1.308	1.711	1.308	1.683	1.308	1.408	1.308	0.925	1.308	1.204
1.314	1.495	1.314	1.46	1.314	0.991	--	--	--	--				1.314	1.364	1.314	1.267	1.314	0.971	1.314	1.143										1.31	1.656	1.31	1.686	1.31	1.63	1.31	1.369	1.31	0.923	1.31	1.194
1.316	1.484	1.316	1.449	1.316	0.992	--	--	--	--				1.316	1.357	1.316	1.281	1.316	0.975	1.316	1.144										1.312	1.654	1.312	1.681	1.312	1.67	1.312	1.413	1.312	0.921	1.312	1.197
1.318	1.48	1.318	1.45	1.318	0.991	--	--	--	--				1.318	1.348	1.318	1.273	1.318	0.972	1.318	1.15										1.314	1.651	1.314	1.655	1.314	1.673	1.314	1.353	1.314	0.924	1.314	1.203
1.32	1.472	1.32	1.434	1.32	0.994	--	--	--	--				1.32	1.349	1.32	1.251	1.32	0.972	1.32	1.147										1.316	1.647	1.316	1.628	1.316	1.676	1.316	1.367	1.316	0.925	1.316	1.199
1.322	1.468	1.322	1.405	1.322	0.994	--	--	--	--				1.322	1.346	1.322	1.242	1.322	0.97	1.322	1.15										1.318	1.642	1.318	1.633	1.318	1.688	1.318	1.34	1.318	0.926	1.318	1.2
1.324	1.468	1.324	1.398	1.324	0.991	--	--	--	--				1.324	1.337	1.324	1.236	1.324	0.972	1.324	1.149										1.32	1.642	1.32	1.61	1.32	1.666	1.32	1.34	1.32	0.925	1.32	1.201
1.326	1.453	1.326	1.372	1.326	0.994	--	--	--	--				1.326	1.337	1.326	1.226	1.326	0.973	1.326	1.159										1.322	1.635	1.322	1.608	1.322	1.682	1.322	1.306	1.322	0.926	1.322	1.204
1.328	1.448	1.328	1.356	1.328	0.992	--	--	--	--				1.328	1.332	1.328	1.207	1.328	0.976	1.328	1.155										1.324	1.631	1.324	1.585	1.324	1.695	1.324	1.275	1.324	0.925	1.324	1.199
1.33	1.449	1.33	1.35	1.33	0.99	--	--	--	--				1.33	1.325	1.33	1.192	1.33	0.975	1.33	1.145										1.326	1.627	1.326	1.578	1.326	1.676	1.326	1.281	1.326	0.928	1.326	1.191
1.332	1.445	1.332	1.33	1.332	0.993	--	--	--	--				1.332	1.324	1.332	1.185	1.332	0.974	1.332	1.152										1.328	1.625	1.328	1.559	1.328	1.666	1.328	1.292	1.328	0.926	1.328	1.206
1.334	1.432	1.334	1.296	1.334	0.991	--	--	--	--				1.334	1.317	1.334	1.163	1.334	0.971	1.334	1.155										1.33	1.621	1.33	1.541	1.33	1.674	1.33	1.221	1.33	0.925	1.33	1.204
1.336	1.433	1.336	1.292	1.336	0.99	--	--	--	--				1.336	1.313	1.336	1.156	1.336	0.968	1.336	1.154										1.332	1.62	1.332	1.513	1.332	1.646	1.332	1.224	1.332	0.928	1.332	1.21
1.338	1.418	1.338	1.275	1.338	0.993	--	--	--	--				1.338	1.307	1.338	1.127	1.338	0.969	1.338	1.159										1.334	1.609	1.334	1.516	1.334	1.633	1.334	1.251	1.334	0.928	1.334	1.197
1.34	1.425	1.34	1.266	1.34	0.993	--	--	--	--				1.34	1.308	1.34	1.13	1.34	0.971	1.34	1.152										1.336	1.608	1.336	1.495	1.336	1.616	1.336	1.263	1.336	0.929	1.336	1.21
1.342	1.421	1.342	1.255	1.342	0.992	--	--	--	--				1.342	1.295	1.342	1.102	1.342	0.971	1.342	1.155										1.338	1.613	1.338	1.474	1.338	1.617	1.338	1.26	1.338	0.932	1.338	1.209
1.344	1.419	1.344	1.24	1.344	0.989	--	--	--	--				1.344	1.298	1.344	1.093	1.344	0.968	1.344	1.153										1.34	1.61	1.34	1.469	1.34	1.618	1.34	1.235	1.34	0.93	1.34	1.206
1.346	1.406	1.346	1.233	1.346	0.992	--	--	--	--				1.346	1.288	1.346	1.097	1.346	0.971	1.346	1.155										1.342	1.596	1.342	1.456	1.342	1.596	1.342	1.223	1.342	0.929	1.342	1.216
1.348	1.403	1.348	1.234	1.348	0.991	--	--	--	--				1.348	1.29	1.348	1.072	1.348	0.971	1.348	1.155										1.344	1.602	1.344	1.455	1.344	1.601	1.344	1.245	1.344	0.931	1.344	1.208
1.35	1.404	1.35	1.205	1.35	0.988	--	--	--	--				1.35	1.29	1.35	1.052	1.35	0.972	1.35	1.161										1.346	1.584	1.346	1.434	1.346	1.579	1.346	1.242	1.346	0.931	1.346	1.206
1.352	1.402	1.352	1.21	1.352	0.993	--	--	--	--				1.352	1.286	1.352	1.05	1.352	0.971	1.352	1.148										1.348	1.588	1.348	1.433	1.348	1.606	1.348	1.263	1.348	0.929	1.348	1.211
1.354	1.394	1.354	1.211	1.354	0.988	--	--	--	--				1.354	1.28	1.354	1.042	1.354	0.968	1.354	1.154										1.35	1.594	1.35	1.413	1.35	1.582	1.35	1.261	1.35	0.93	1.35	1.211
1.356	1.383	1.356	1.194	1.356	0.989	--	--	--	--				1.356	1.284	1.356	1.025	1.356	0.97	1.356	1.159										1.352	1.588	1.352	1.405	1.352	1.564	1.352	1.256	1.352	0.932	1.352	1.212
1.358	1.389	1.358	1.18	1.358	0.992	--	--	--	--				1.358	1.282	1.358	1.017	1.358	0.975	1.358	1.142										1.354	1.583	1.354	1.402	1.354	1.546	1.354	1.238	1.354	0.931	1.354	1.209
1.36	1.384	1.36	1.169	1.36	0.988	--	--	--	--				1.36	1.273	1.36	1.008	1.36	0.974	1.36	1.152										1.356	1.579	1.356	1.385	1.356	1.572	1.356	1.265	1.356	0.935	1.356	1.207
1.362	1.382	1.362	1.169	1.362	0.988	--	--	--	--				1.362	1.266	1.362	0.997	1.362	0.976	1.362	1.149										1.358	1.579	1.358	1.38	1.358	1.537	1.358	1.258	1.358	0.934	1.358	1.218
1.364	1.377	1.364	1.163	1.364	0.986	--	--	--	--				1.364	1.26	1.364	0.987	1.364	0.972	1.364	1.152										1.36	1.576	1.36	1.381	1.36	1.566	1.36	1.297	1.36	0.933	1.36	1.208
1.366	1.371	1.366	1.163	1.366	0.988	--	--	--	--				1.366	1.26	1.366	0.978	1.366	0.974	1.366	1.146										1.362	1.576	1.362	1.378	1.362	1.517	1.362	1.295	1.362	0.935	1.362	1.209
1.368	1.364	1.368	1.142	1.368	0.989	--	--	--	--				1.368	1.26	1.368	0.977	1.368	0.969	1.368	1.15										1.364	1.568	1.364	1.358	1.364	1.543	1.364	1.304	1.364	0.932	1.364	1.217
1.37	1.368	1.37	1.14	1.37	0.987	--	--	--	--				1.37	1.257	1.37	0.965	1.37	0.975	1.37	1.149										1.366	1.568	1.366	1.369	1.366	1.521	1.366	1.285	1.366	0.932	1.366	1.217
1.372	1.365	1.372	1.144	1.372	0.986	--	--	--	--				1.372	1.254	1.372	0.956	1.372	0.973	1.372	1.148										1.368	1.573	1.368	1.354	1.368	1.534	1.368	1.277	1.368	0.937	1.368	1.205
1.374	1.364	1.374	1.137	1.374	0.988	--	--	--	--				1.374	1.253	1.374	0.953	1.374	0.974	1.374	1.148										1.37	1.565	1.37	1.35	1.37	1.49	1.37	1.295	1.37	0.935	1.37	1.201
1.376	1.357	1.376	1.124	1.376	0.992	--	--	--	--				1.376	1.245	1.376	0.938	1.376	0.97	1.376	1.142										1.372	1.556	1.372	1.351	1.372	1.511	1.372	1.297	1.372	0.936	1.372	1.205
1.378	1.36	1.378	1.124	1.378	0.988	--	--	--	--				1.378	1.249	1.378	0.941	1.378	0.97	1.378	1.145										1.374	1.56	1.374	1.349	1.374	1.503	1.374	1.279	1.374	0.937	1.374	1.212
1.38	1.356	1.38	1.13	1.38	0.984	--	--	--	--				1.38	1.238	1.38	0.934	1.38	0.974	1.38	1.15										1.376	1.555	1.376	1.333	1.376	1.495	1.376	1.309	1.376	0.938	1.376	1.204
1.382	1.354	1.382	1.126	1.382	0.987	--	--	--	--				1.382	1.244	1.382	0.928	1.382	0.975	1.382	1.139										1.378	1.55	1.378	1.317	1.378	1.468	1.378	1.308	1.378	0.938	1.378	1.212
1.384	1.356	1.384	1.131	1.384	0.986	--	--	--	--				1.384	1.238	1.384	0.929	1.384	0.973	1.384	1.141										1.38	1.558	1.38	1.317	1.38	1.497	1.38	1.345	1.38	0.933	1.38	1.211
1.386	1.35	1.386	1.117	1.386	0.99	--	--	--	--				1.386	1.244	1.386	0.934	1.386	0.972	1.386	1.136										1.382	1.548	1.382	1.307	1.382	1.455	1.382	1.341	1.382	0.937	1.382	1.201
1.388	1.344	1.388	1.124	1.388	0.984	--	--	--	--				1.388	1.239	1.388	0.928	1.388	0.971	1.388	1.141										1.384	1.541	1.384	1.304	1.384	1.449	1.384	1.375	1.384	0.938	1.384	1.206
1.39	1.343	1.39	1.128	1.39	0.984	--	--	--	--				1.39	1.24	1.39	0.917	1.39	0.975	1.39	1.135										1.386	1.542	1.386	1.287	1.386	1.473	1.386	1.365	1.386	0.938	1.386	1.205
1.392	1.348	1.392	1.135	1.392	0.986	--	--	--	--				1.392	1.228	1.392	0.912	1.392	0.974	1.392	1.134										1.388	1.536	1.388	1.286	1.388	1.463	1.388	1.372	1.388	0.94	1.388	1.203
1.394	1.352	1.394	1.119	1.394	0.986	--	--	--	--				1.394	1.235	1.394	0.909	1.394	0.971	1.394	1.136										1.39	1.54	1.39	1.271	1.39	1.451	1.39	1.382	1.39	0.942	1.39	1.202
1.396	1.34	1.396	1.115	1.396	0.983	--	--	--	--				1.396	1.231	1.396	0.912	1.396	0.973	1.396	1.134										1.392	1.538	1.392	1.267	1.392	1.431	1.392	1.374	1.392	0.943	1.392	1.206
1.398	1.351	1.398	1.125	1.398	0.981	--	--	--	--				1.398	1.226	1.398	0.902	1.398	0.976	1.398	1.132										1.394	1.537	1.394	1.249	1.394	1.454	1.394	1.368	1.394	0.942	1.394	1.2
1.4	1.347	1.4	1.132	1.4	0.982	--	--	--	--				1.4	1.221	1.4	0.903	1.4	0.976	1.4	1.125										1.396	1.527	1.396	1.252	1.396	1.441	1.396	1.432	1.396	0.944	1.396	1.203
1.402	1.345	1.402	1.129	1.402	0.986	--	--	--	--				1.402	1.223	1.402	0.899	1.402	0.971	1.402	1.133										1.398	1.52	1.398	1.255	1.398	1.415	1.398	1.408	1.398	0.946	1.398	1.199
1.404	1.351	1.404	1.144	1.404	0.985	--	--	--	--				1.404	1.217	1.404	0.898	1.404	0.973	1.404	1.126										1.4	1.526	1.4	1.246	1.4	1.405	1.4	1.388	1.4	0.942	1.4	1.201
1.406	1.352	1.406	1.144	1.406	0.984	--	--	--	--				1.406	1.214	1.406	0.902	1.406	0.974	1.406	1.122										1.402	1.518	1.402	1.226	1.402	1.406	1.402	1.463	1.402	0.944	1.402	1.194
1.408	1.352	1.408	1.137	1.408	0.983	--	--	--	--				1.408	1.215	1.408	0.907	1.408	0.975	1.408	1.14										1.404	1.509	1.404	1.219	1.404	1.432	1.404	1.486	1.404	0.944	1.404	1.195
1.41	1.346	1.41	1.133	1.41	0.985	--	--	--	--				1.41	1.215	1.41	0.897	1.41	0.972	1.41	1.123										1.406	1.512	1.406	1.22	1.406	1.408	1.406	1.438	1.406	0.948	1.406	1.199
1.412	1.343	1.412	1.138	1.412	0.984	--	--	--	--				1.412	1.207	1.412	0.905	1.412	0.976	1.412	1.124										1.408	1.506	1.408	1.199	1.408	1.418	1.408	1.479	1.408	0.949	1.408	1.204
1.414	1.349	1.414	1.14	1.414	0.987	--	--	--	--				1.414	1.207	1.414	0.91	1.414	0.975	1.414	1.12										1.41	1.502	1.41	1.209	1.41	1.422	1.41	1.482	1.41	0.947	1.41	1.2
1.416	1.344	1.416	1.149	1.416	0.985	--	--	--	--				1.416	1.204	1.416	0.907	1.416	0.977	1.416	1.123										1.412	1.5	1.412	1.216	1.412	1.412	1.412	1.515	1.412	0.951	1.412	1.195
1.418	1.343	1.418	1.144	1.418	0.985	--	--	--	--				1.418	1.201	1.418	0.896	1.418	0.977	1.418	1.118										1.414	1.495	1.414	1.204	1.414	1.431	1.414	1.52	1.414	0.947	1.414	1.192
1.42	1.348	1.42	1.139	1.42	0.985	--	--	--	--				1.42	1.198	1.42	0.9	1.42	0.982	1.42	1.116										1.416	1.497	1.416	1.202	1.416	1.422	1.416	1.493	1.416	0.949	1.416	1.205
1.422	1.344	1.422	1.146	1.422	0.982	--	--	--	--				1.422	1.201	1.422	0.907	1.422	0.977	1.422	1.128										1.418	1.491	1.418	1.191	1.418	1.41	1.418	1.56	1.418	0.947	1.418	1.193
1.424	1.35	1.424	1.155	1.424	0.981	--	--	--	--				1.424	1.192	1.424	0.905	1.424	0.977	1.424	1.117										1.42	1.48	1.42	1.185	1.42	1.418	1.42	1.545	1.42	0.954	1.42	1.198
1.426	1.341	1.426	1.143	1.426	0.982	--	--	--	--				1.426	1.197	1.426	0.906	1.426	0.979	1.426	1.114										1.422	1.478	1.422	1.196	1.422	1.422	1.422	1.57	1.422	0.948	1.422	1.196
1.428	1.339	1.428	1.156	1.428	0.985	--	--	--	--				1.428	1.194	1.428	0.919	1.428	0.981	1.428	1.118										1.424	1.476	1.424	1.188	1.424	1.43	1.424	1.586	1.424	0.949	1.424	1.208
1.43	1.349	1.43	1.153	1.43	0.983	--	--	--	--				1.43	1.185	1.43	0.902	1.43	0.978	1.43	1.117										1.426	1.475	1.426	1.195	1.426	1.447	1.426	1.6	1.426	0.948	1.426	1.188
1.432	1.341	1.432	1.153	1.432	0.982	--	--	--	--				1.432	1.186	1.432	0.919	1.432	0.982	1.432	1.113										1.428	1.473	1.428	1.191	1.428	1.45	1.428	1.604	1.428	0.953	1.428	1.196
1.434	1.344	1.434	1.151	1.434	0.984	--	--	--	--				1.434	1.181	1.434	0.915	1.434	0.983	1.434	1.113										1.43	1.463	1.43	1.179	1.43	1.451	1.43	1.587	1.43	0.955	1.43	1.202
1.436	1.339	1.436	1.142	1.436	0.985	--	--	--	--				1.436	1.184	1.436	0.936	1.436	0.982	1.436	1.106										1.432	1.457	1.432	1.182	1.432	1.45	1.432	1.662	1.432	0.953	1.432	1.196
1.438	1.346	1.438	1.15	1.438	0.986	--	--	--	--				1.438	1.183	1.438	0.931	1.438	0.984	1.438	1.107										1.434	1.463	1.434	1.186	1.434	1.475	1.434	1.664	1.434	0.952	1.434	1.192
1.44	1.335	1.44	1.154	1.44	0.984	--	--	--	--				1.44	1.178	1.44	0.936	1.44	0.986	1.44	1.104										1.436	1.453	1.436	1.186	1.436	1.475	1.436	1.681	1.436	0.954	1.436	1.191
1.442	1.34	1.442	1.149	1.442	0.984	--	--	--	--				1.442	1.177	1.442	0.935	1.442	0.988	1.442	1.109										1.438	1.448	1.438	1.193	1.438	1.517	1.438	1.686	1.438	0.955	1.438	1.192
1.444	1.337	1.444	1.153	1.444	0.984	--	--	--	--				1.444	1.172	1.444	0.941	1.444	0.987	1.444	1.105										1.44	1.452	1.44	1.19	1.44	1.517	1.44	1.711	1.44	0.956	1.44	1.182
1.446	1.338	1.446	1.171	1.446	0.983	--	--	--	--				1.446	1.172	1.446	0.946	1.446	0.987	1.446	1.096										1.442	1.438	1.442	1.191	1.442	1.522	1.442	1.754	1.442	0.956	1.442	1.185
1.448	1.331	1.448	1.144	1.448	0.986	--	--	--	--				1.448	1.172	1.448	0.956	1.448	0.986	1.448	1.1										1.444	1.443	1.444	1.215	1.444	1.539	1.444	1.778	1.444	0.96	1.444	1.196
1.45	1.334	1.45	1.147	1.45	0.982	--	--	--	--				1.45	1.171	1.45	0.965	1.45	0.984	1.45	1.097										1.446	1.444	1.446	1.207	1.446	1.533	1.446	1.777	1.446	0.958	1.446	1.19
1.452	1.329	1.452	1.156	1.452	0.985	--	--	--	--				1.452	1.168	1.452	0.972	1.452	0.988	1.452	1.101										1.448	1.438	1.448	1.219	1.448	1.561	1.448	1.787	1.448	0.955	1.448	1.18
1.454	1.324	1.454	1.131	1.454	0.985	--	--	--	--				1.454	1.171	1.454	0.98	1.454	0.985	1.454	1.095										1.45	1.435	1.45	1.225	1.45	1.553	1.45	1.806	1.45	0.957	1.45	1.19
1.456	1.324	1.456	1.155	1.456	0.986	--	--	--	--				1.456	1.168	1.456	0.978	1.456	0.989	1.456	1.1										1.452	1.43	1.452	1.219	1.452	1.597	1.452	1.792	1.452	0.958	1.452	1.182
1.458	1.32	1.458	1.148	1.458	0.986	--	--	--	--				1.458	1.165	1.458	0.989	1.458	0.991	1.458	1.093										1.454	1.429	1.454	1.229	1.454	1.6	1.454	1.791	1.454	0.957	1.454	1.183
1.46	1.321	1.46	1.153	1.46	0.985	--	--	--	--				1.46	1.162	1.46	1.008	1.46	0.991	1.46	1.098										1.456	1.42	1.456	1.226	1.456	1.59	1.456	1.78	1.456	0.957	1.456	1.173
1.462	1.315	1.462	1.15	1.462	0.987	--	--	--	--				1.462	1.163	1.462	0.997	1.462	0.989	1.462	1.096										1.458	1.424	1.458	1.235	1.458	1.62	1.458	1.838	1.458	0.957	1.458	1.178
1.464	1.317	1.464	1.14	1.464	0.989	--	--	--	--				1.464	1.159	1.464	1.01	1.464	0.994	1.464	1.099										1.46	1.418	1.46	1.25	1.46	1.64	1.46	1.837	1.46	0.96	1.46	1.178
1.466	1.307	1.466	1.154	1.466	0.99	--	--	--	--				1.466	1.165	1.466	1.015	1.466	0.993	1.466	1.097										1.462	1.42	1.462	1.246	1.462	1.643	1.462	1.867	1.462	0.961	1.462	1.169
1.468	1.305	1.468	1.15	1.468	0.988	--	--	--	--				1.468	1.159	1.468	1.023	1.468	0.999	1.468	1.095										1.464	1.416	1.464	1.243	1.464	1.654	1.464	1.804	1.464	0.957	1.464	1.173
1.47	1.301	1.47	1.145	1.47	0.987	--	--	--	--				1.47	1.16	1.47	1.034	1.47	0.997	1.47	1.092										1.466	1.41	1.466	1.263	1.466	1.651	1.466	1.816	1.466	0.957	1.466	1.177
1.472	1.296	1.472	1.141	1.472	0.988	--	--	--	--				1.472	1.156	1.472	1.026	1.472	0.995	1.472	1.091										1.468	1.411	1.468	1.273	1.468	1.689	1.468	1.791	1.468	0.958	1.468	1.174
1.474	1.297	1.474	1.148	1.474	0.987	--	--	--	--				1.474	1.159	1.474	1.037	1.474	0.995	1.474	1.088										1.47	1.402	1.47	1.27	1.47	1.725	1.47	1.787	1.47	0.957	1.47	1.17
1.476	1.289	1.476	1.151	1.476	0.99	--	--	--	--				1.476	1.154	1.476	1.047	1.476	0.999	1.476	1.09										1.472	1.398	1.472	1.282	1.472	1.72	1.472	1.828	1.472	0.959	1.472	1.167
1.478	1.288	1.478	1.144	1.478	0.984	--	--	--	--				1.478	1.154	1.478	1.037	1.478	0.998	1.478	1.085										1.474	1.397	1.474	1.29	1.474	1.72	1.474	1.818	1.474	0.962	1.474	1.171
1.48	1.284	1.48	1.139	1.48	0.99	--	--	--	--				1.48	1.159	1.48	1.064	1.48	0.995	1.48	1.082										1.476	1.401	1.476	1.273	1.476	1.749	1.476	1.811	1.476	0.96	1.476	1.164
1.482	1.281	1.482	1.148	1.482	0.987	--	--	--	--				1.482	1.155	1.482	1.053	1.482	0.998	1.482	1.081										1.478	1.392	1.478	1.287	1.478	1.747	1.478	1.783	1.478	0.959	1.478	1.171
1.484	1.275	1.484	1.148	1.484	0.992	--	--	--	--				1.484	1.155	1.484	1.067	1.484	0.997	1.484	1.084										1.48	1.389	1.48	1.278	1.48	1.756	1.48	1.769	1.48	0.959	1.48	1.168
1.486	1.279	1.486	1.148	1.486	0.991	--	--	--	--				1.486	1.157	1.486	1.066	1.486	0.998	1.486	1.084										1.482	1.389	1.482	1.299	1.482	1.773	1.482	1.77	1.482	0.956	1.482	1.162
1.488	1.275	1.488	1.146	1.488	0.989	--	--	--	--				1.488	1.153	1.488	1.069	1.488	0.997	1.488	1.084										1.484	1.381	1.484	1.295	1.484	1.764	1.484	1.782	1.484	0.96	1.484	1.162
1.49	1.268	1.49	1.153	1.49	0.988	--	--	--	--				1.49	1.155	1.49	1.077	1.49	1.002	1.49	1.089										1.486	1.383	1.486	1.298	1.486	1.793	1.486	1.789	1.486	0.958	1.486	1.165
1.492	1.261	1.492	1.154	1.492	0.99	--	--	--	--				1.492	1.153	1.492	1.092	1.492	1	1.492	1.079										1.488	1.379	1.488	1.294	1.488	1.814	1.488	1.794	1.488	0.957	1.488	1.163
1.494	1.267	1.494	1.153	1.494	0.993	--	--	--	--				1.494	1.158	1.494	1.084	1.494	1	1.494	1.088										1.49	1.376	1.49	1.295	1.49	1.798	1.49	1.806	1.49	0.958	1.49	1.161
1.496	1.264	1.496	1.144	1.496	0.987	--	--	--	--				1.496	1.162	1.496	1.092	1.496	0.998	1.496	1.078										1.492	1.37	1.492	1.295	1.492	1.81	1.492	1.767	1.492	0.962	1.492	1.159
1.498	1.26	1.498	1.147	1.498	0.991	--	--	--	--				1.498	1.159	1.498	1.091	1.498	1	1.498	1.082										1.494	1.366	1.494	1.31	1.494	1.818	1.494	1.801	1.494	0.957	1.494	1.16
1.5	1.259	1.5	1.159	1.5	0.986	--	--	--	--				1.5	1.162	1.5	1.096	1.5	1.001	1.5	1.089										1.496	1.364	1.496	1.306	1.496	1.838	1.496	1.732	1.496	0.958	1.496	1.158
1.502	1.251	1.502	1.166	1.502	0.99	--	--	--	--				1.502	1.156	1.502	1.096	1.502	1	1.502	1.083										1.498	1.361	1.498	1.305	1.498	1.836	1.498	1.799	1.498	0.961	1.498	1.157
1.504	1.25	1.504	1.166	1.504	0.987	--	--	--	--				1.504	1.165	1.504	1.105	1.504	1	1.504	1.082										1.5	1.351	1.5	1.319	1.5	1.836	1.5	1.743	1.5	0.962	1.5	1.163
1.506	1.25	1.506	1.166	1.506	0.99	--	--	--	--				1.506	1.162	1.506	1.106	1.506	0.997	1.506	1.075										1.502	1.353	1.502	1.304	1.502	1.833	1.502	1.814	1.502	0.959	1.502	1.155
1.508	1.249	1.508	1.165	1.508	0.988	--	--	--	--				1.508	1.158	1.508	1.117	1.508	1	1.508	1.082										1.504	1.349	1.504	1.313	1.504	1.859	1.504	1.812	1.504	0.958	1.504	1.158
1.51	1.248	1.51	1.172	1.51	0.985	--	--	--	--				1.51	1.158	1.51	1.12	1.51	1.004	1.51	1.078										1.506	1.347	1.506	1.299	1.506	1.851	1.506	1.806	1.506	0.96	1.506	1.152
1.512	1.245	1.512	1.165	1.512	0.991	--	--	--	--				1.512	1.165	1.512	1.108	1.512	1.003	1.512	1.077										1.508	1.342	1.508	1.304	1.508	1.849	1.508	1.772	1.508	0.959	1.508	1.158
1.514	1.243	1.514	1.174	1.514	0.989	--	--	--	--				1.514	1.165	1.514	1.12	1.514	0.999	1.514	1.078										1.51	1.346	1.51	1.302	1.51	1.85	1.51	1.777	1.51	0.961	1.51	1.154
1.516	1.242	1.516	1.181	1.516	0.989	--	--	--	--				1.516	1.166	1.516	1.128	1.516	1.001	1.516	1.071										1.512	1.339	1.512	1.305	1.512	1.863	1.512	1.775	1.512	0.962	1.512	1.152
1.518	1.238	1.518	1.175	1.518	0.991	--	--	--	--				1.518	1.163	1.518	1.134	1.518	0.998	1.518	1.073										1.514	1.341	1.514	1.308	1.514	1.873	1.514	1.777	1.514	0.96	1.514	1.147
1.52	1.233	1.52	1.174	1.52	0.988	--	--	--	--				1.52	1.164	1.52	1.123	1.52	1.004	1.52	1.067										1.516	1.332	1.516	1.309	1.516	1.873	1.516	1.756	1.516	0.961	1.516	1.146
1.522	1.237	1.522	1.181	1.522	0.987	--	--	--	--				1.522	1.17	1.522	1.129	1.522	1.003	1.522	1.074										1.518	1.332	1.518	1.308	1.518	1.853	1.518	1.791	1.518	0.96	1.518	1.148
1.524	1.234	1.524	1.181	1.524	0.986	--	--	--	--				1.524	1.169	1.524	1.141	1.524	1	1.524	1.075										1.52	1.328	1.52	1.31	1.52	1.858	1.52	1.758	1.52	0.959	1.52	1.148
1.526	1.228	1.526	1.19	1.526	0.991	--	--	--	--				1.526	1.167	1.526	1.132	1.526	0.999	1.526	1.072										1.522	1.333	1.522	1.298	1.522	1.839	1.522	1.738	1.522	0.964	1.522	1.142
1.528	1.229	1.528	1.181	1.528	0.986	--	--	--	--				1.528	1.162	1.528	1.138	1.528	0.999	1.528	1.075										1.524	1.323	1.524	1.304	1.524	1.866	1.524	1.729	1.524	0.963	1.524	1.149
1.53	1.221	1.53	1.191	1.53	0.989	--	--	--	--				1.53	1.157	1.53	1.139	1.53	1.001	1.53	1.065										1.526	1.32	1.526	1.305	1.526	1.831	1.526	1.788	1.526	0.959	1.526	1.148
1.532	1.222	1.532	1.183	1.532	0.986	--	--	--	--				1.532	1.159	1.532	1.13	1.532	0.998	1.532	1.068										1.528	1.32	1.528	1.296	1.528	1.825	1.528	1.801	1.528	0.959	1.528	1.14
1.534	1.22	1.534	1.193	1.534	0.989	--	--	--	--				1.534	1.162	1.534	1.139	1.534	0.995	1.534	1.068										1.53	1.315	1.53	1.302	1.53	1.823	1.53	1.718	1.53	0.96	1.53	1.139
1.536	1.207	1.536	1.2	1.536	0.99	--	--	--	--				1.536	1.163	1.536	1.141	1.536	1	1.536	1.068										1.532	1.309	1.532	1.297	1.532	1.823	1.532	1.76	1.532	0.962	1.532	1.139
1.538	1.214	1.538	1.185	1.538	0.992	--	--	--	--				1.538	1.155	1.538	1.139	1.538	0.997	1.538	1.067										1.534	1.307	1.534	1.301	1.534	1.815	1.534	1.782	1.534	0.96	1.534	1.139
1.54	1.211	1.54	1.185	1.54	0.989	--	--	--	--				1.54	1.162	1.54	1.154	1.54	0.995	1.54	1.065										1.536	1.305	1.536	1.311	1.536	1.816	1.536	1.763	1.536	0.961	1.536	1.134
1.542	1.207	1.542	1.195	1.542	0.986	--	--	--	--				1.542	1.145	1.542	1.138	1.542	0.996	1.542	1.067										1.538	1.301	1.538	1.308	1.538	1.789	1.538	1.759	1.538	0.961	1.538	1.135
1.544	1.205	1.544	1.194	1.544	0.988	--	--	--	--				1.544	1.156	1.544	1.147	1.544	0.996	1.544	1.06										1.54	1.302	1.54	1.306	1.54	1.781	1.54	1.771	1.54	0.959	1.54	1.13
1.546	1.207	1.546	1.197	1.546	0.989	--	--	--	--				1.546	1.15	1.546	1.149	1.546	0.998	1.546	1.067										1.542	1.294	1.542	1.295	1.542	1.792	1.542	1.758	1.542	0.961	1.542	1.135
1.548	1.198	1.548	1.185	1.548	0.985	--	--	--	--				1.548	1.149	1.548	1.15	1.548	0.994	1.548	1.069										1.544	1.295	1.544	1.295	1.544	1.781	1.544	1.781	1.544	0.961	1.544	1.13
1.55	1.202	1.55	1.179	1.55	0.985	--	--	--	--				1.55	1.148	1.55	1.15	1.55	0.997	1.55	1.064										1.546	1.286	1.546	1.305	1.546	1.752	1.546	1.776	1.546	0.963	1.546	1.131
1.552	1.193	1.552	1.175	1.552	0.988	--	--	--	--				1.552	1.14	1.552	1.15	1.552	0.995	1.552	1.06										1.548	1.292	1.548	1.308	1.548	1.726	1.548	1.761	1.548	0.961	1.548	1.124
1.554	1.19	1.554	1.173	1.554	0.985	--	--	--	--				1.554	1.138	1.554	1.152	1.554	0.995	1.554	1.059										1.55	1.285	1.55	1.303	1.55	1.735	1.55	1.761	1.55	0.963	1.55	1.126
1.556	1.185	1.556	1.185	1.556	0.985	--	--	--	--				1.556	1.128	1.556	1.149	1.556	0.996	1.556	1.06										1.552	1.276	1.552	1.299	1.552	1.712	1.552	1.745	1.552	0.958	1.552	1.126
1.558	1.191	1.558	1.177	1.558	0.986	--	--	--	--				1.558	1.135	1.558	1.162	1.558	0.998	1.558	1.06										1.554	1.272	1.554	1.292	1.554	1.693	1.554	1.764	1.554	0.963	1.554	1.123
1.56	1.184	1.56	1.174	1.56	0.987	--	--	--	--				1.56	1.133	1.56	1.158	1.56	0.993	1.56	1.064										1.556	1.27	1.556	1.301	1.556	1.704	1.556	1.735	1.556	0.962	1.556	1.123
1.562	1.178	1.562	1.158	1.562	0.986	--	--	--	--				1.562	1.132	1.562	1.166	1.562	0.994	1.562	1.058										1.558	1.272	1.558	1.29	1.558	1.687	1.558	1.722	1.558	0.965	1.558	1.122
1.564	1.175	1.564	1.178	1.564	0.985	--	--	--	--				1.564	1.119	1.564	1.165	1.564	0.994	1.564	1.059										1.56	1.261	1.56	1.299	1.56	1.685	1.56	1.741	1.56	0.965	1.56	1.121
1.566	1.171	1.566	1.153	1.566	0.988	--	--	--	--				1.566	1.116	1.566	1.164	1.566	0.993	1.566	1.057										1.562	1.257	1.562	1.285	1.562	1.666	1.562	1.699	1.562	0.964	1.562	1.119
1.568	1.17	1.568	1.159	1.568	0.983	--	--	--	--				1.568	1.119	1.568	1.173	1.568	0.993	1.568	1.055										1.564	1.249	1.564	1.281	1.564	1.633	1.564	1.72	1.564	0.963	1.564	1.116
1.57	1.166	1.57	1.142	1.57	0.988	--	--	--	--				1.57	1.114	1.57	1.176	1.57	0.991	1.57	1.064										1.566	1.249	1.566	1.29	1.566	1.634	1.566	1.715	1.566	0.964	1.566	1.117
1.572	1.159	1.572	1.152	1.572	0.986	--	--	--	--				1.572	1.107	1.572	1.168	1.572	0.991	1.572	1.054										1.568	1.247	1.568	1.278	1.568	1.596	1.568	1.736	1.568	0.963	1.568	1.109
1.574	1.161	1.574	1.148	1.574	0.984	--	--	--	--				1.574	1.108	1.574	1.16	1.574	0.992	1.574	1.055										1.57	1.244	1.57	1.278	1.57	1.598	1.57	1.696	1.57	0.96	1.57	1.112
1.576	1.159	1.576	1.134	1.576	0.988	--	--	--	--				1.576	1.1	1.576	1.172	1.576	0.99	1.576	1.054										1.572	1.236	1.572	1.284	1.572	1.586	1.572	1.74	1.572	0.962	1.572	1.113
1.578	1.153	1.578	1.131	1.578	0.984	--	--	--	--				1.578	1.105	1.578	1.175	1.578	0.992	1.578	1.05										1.574	1.232	1.574	1.272	1.574	1.571	1.574	1.683	1.574	0.96	1.574	1.116
1.58	1.152	1.58	1.129	1.58	0.985	--	--	--	--				1.58	1.096	1.58	1.182	1.58	0.99	1.58	1.056										1.576	1.229	1.576	1.272	1.576	1.577	1.576	1.653	1.576	0.963	1.576	1.109
1.582	1.148	1.582	1.12	1.582	0.985	--	--	--	--				1.582	1.101	1.582	1.18	1.582	0.989	1.582	1.054										1.578	1.225	1.578	1.276	1.578	1.549	1.578	1.671	1.578	0.959	1.578	1.118
1.584	1.144	1.584	1.127	1.584	0.982	--	--	--	--				1.584	1.095	1.584	1.19	1.584	0.992	1.584	1.058										1.58	1.22	1.58	1.264	1.58	1.517	1.58	1.632	1.58	0.96	1.58	1.102
1.586	1.139	1.586	1.13	1.586	0.986	--	--	--	--				1.586	1.09	1.586	1.181	1.586	0.991	1.586	1.054										1.582	1.22	1.582	1.275	1.582	1.522	1.582	1.676	1.582	0.959	1.582	1.108
1.588	1.13	1.588	1.129	1.588	0.984	--	--	--	--				1.588	1.092	1.588	1.186	1.588	0.985	1.588	1.05										1.584	1.215	1.584	1.269	1.584	1.505	1.584	1.626	1.584	0.96	1.584	1.104
1.59	1.136	1.59	1.117	1.59	0.982	--	--	--	--				1.59	1.08	1.59	1.178	1.59	0.99	1.59	1.045										1.586	1.203	1.586	1.267	1.586	1.487	1.586	1.669	1.586	0.96	1.586	1.107
1.592	1.125	1.592	1.113	1.592	0.984	--	--	--	--				1.592	1.083	1.592	1.185	1.592	0.987	1.592	1.06										1.588	1.205	1.588	1.26	1.588	1.457	1.588	1.614	1.588	0.958	1.588	1.107
1.594	1.129	1.594	1.111	1.594	0.985	--	--	--	--				1.594	1.07	1.594	1.188	1.594	0.991	1.594	1.05										1.59	1.2	1.59	1.258	1.59	1.465	1.59	1.611	1.59	0.958	1.59	1.099
1.596	1.122	1.596	1.112	1.596	0.984	--	--	--	--				1.596	1.076	1.596	1.189	1.596	0.991	1.596	1.052										1.592	1.193	1.592	1.259	1.592	1.45	1.592	1.556	1.592	0.958	1.592	1.107
1.598	1.121	1.598	1.121	1.598	0.982	--	--	--	--				1.598	1.075	1.598	1.186	1.598	0.988	1.598	1.055										1.594	1.197	1.594	1.255	1.594	1.453	1.594	1.619	1.594	0.961	1.594	1.107
1.6	1.116	1.6	1.111	1.6	0.982	--	--	--	--				1.6	1.072	1.6	1.187	1.6	0.985	1.6	1.048										1.596	1.193	1.596	1.26	1.596	1.428	1.596	1.565	1.596	0.96	1.596	1.103
1.602	1.117	1.602	1.115	1.602	0.986	--	--	--	--				1.602	1.063	1.602	1.188	1.602	0.985	1.602	1.058										1.598	1.192	1.598	1.261	1.598	1.454	1.598	1.551	1.598	0.96	1.598	1.106
1.604	1.114	1.604	1.12	1.604	0.984	--	--	--	--				1.604	1.063	1.604	1.192	1.604	0.988	1.604	1.054										1.6	1.191	1.6	1.257	1.6	1.423	1.6	1.57	1.6	0.959	1.6	1.102
1.606	1.116	1.606	1.125	1.606	0.985	--	--	--	--				1.606	1.061	1.606	1.2	1.606	0.985	1.606	1.051										1.602	1.178	1.602	1.26	1.602	1.414	1.602	1.585	1.602	0.961	1.602	1.099
1.608	1.106	1.608	1.11	1.608	0.981	--	--	--	--				1.608	1.059	1.608	1.204	1.608	0.988	1.608	1.049										1.604	1.177	1.604	1.25	1.604	1.389	1.604	1.543	1.604	0.961	1.604	1.103
1.61	1.102	1.61	1.117	1.61	0.985	--	--	--	--				1.61	1.055	1.61	1.201	1.61	0.987	1.61	1.053										1.606	1.175	1.606	1.253	1.606	1.403	1.606	1.535	1.606	0.958	1.606	1.1
1.612	1.104	1.612	1.113	1.612	0.984	--	--	--	--				1.612	1.053	1.612	1.198	1.612	0.982	1.612	1.059										1.608	1.171	1.608	1.246	1.608	1.382	1.608	1.543	1.608	0.962	1.608	1.102
1.614	1.09	1.614	1.116	1.614	0.984	--	--	--	--				1.614	1.044	1.614	1.182	1.614	0.988	1.614	1.045										1.61	1.165	1.61	1.26	1.61	1.373	1.61	1.507	1.61	0.956	1.61	1.104
1.616	1.095	1.616	1.117	1.616	0.983	--	--	--	--				1.616	1.043	1.616	1.202	1.616	0.987	1.616	1.049										1.612	1.164	1.612	1.249	1.612	1.365	1.612	1.552	1.612	0.959	1.612	1.1
1.618	1.093	1.618	1.113	1.618	0.983	--	--	--	--				1.618	1.042	1.618	1.197	1.618	0.987	1.618	1.048										1.614	1.164	1.614	1.243	1.614	1.365	1.614	1.48	1.614	0.96	1.614	1.103
1.62	1.086	1.62	1.123	1.62	0.982	--	--	--	--				1.62	1.037	1.62	1.189	1.62	0.987	1.62	1.053										1.616	1.16	1.616	1.243	1.616	1.352	1.616	1.526	1.616	0.961	1.616	1.101
1.622	1.083	1.622	1.116	1.622	0.984	--	--	--	--				1.622	1.034	1.622	1.191	1.622	0.987	1.622	1.048										1.618	1.154	1.618	1.25	1.618	1.346	1.618	1.502	1.618	0.962	1.618	1.097
1.624	1.078	1.624	1.116	1.624	0.982	--	--	--	--				1.624	1.035	1.624	1.193	1.624	0.985	1.624	1.048										1.62	1.151	1.62	1.255	1.62	1.345	1.62	1.468	1.62	0.964	1.62	1.098
1.626	1.074	1.626	1.119	1.626	0.984	--	--	--	--				1.626	1.029	1.626	1.192	1.626	0.985	1.626	1.042										1.622	1.149	1.622	1.24	1.622	1.349	1.622	1.494	1.622	0.959	1.622	1.098
1.628	1.075	1.628	1.117	1.628	0.981	--	--	--	--				1.628	1.026	1.628	1.175	1.628	0.985	1.628	1.043										1.624	1.147	1.624	1.249	1.624	1.339	1.624	1.484	1.624	0.963	1.624	1.1
1.63	1.076	1.63	1.125	1.63	0.983	--	--	--	--				1.63	1.021	1.63	1.181	1.63	0.984	1.63	1.047										1.626	1.143	1.626	1.239	1.626	1.349	1.626	1.475	1.626	0.963	1.626	1.097
1.632	1.075	1.632	1.128	1.632	0.985	--	--	--	--				1.632	1.02	1.632	1.184	1.632	0.987	1.632	1.049										1.628	1.14	1.628	1.237	1.628	1.338	1.628	1.474	1.628	0.963	1.628	1.102
1.634	1.064	1.634	1.122	1.634	0.981	--	--	--	--				1.634	1.015	1.634	1.172	1.634	0.985	1.634	1.044										1.63	1.143	1.63	1.256	1.63	1.349	1.63	1.475	1.63	0.959	1.63	1.095
1.636	1.066	1.636	1.118	1.636	0.983	--	--	--	--				1.636	1.016	1.636	1.176	1.636	0.984	1.636	1.047										1.632	1.142	1.632	1.243	1.632	1.35	1.632	1.424	1.632	0.961	1.632	1.097
1.638	1.064	1.638	1.123	1.638	0.982	--	--	--	--				1.638	1.013	1.638	1.179	1.638	0.985	1.638	1.042										1.634	1.131	1.634	1.237	1.634	1.351	1.634	1.448	1.634	0.963	1.634	1.096
1.64	1.06	1.64	1.112	1.64	0.985	--	--	--	--				1.64	1.012	1.64	1.164	1.64	0.985	1.64	1.043										1.636	1.137	1.636	1.231	1.636	1.352	1.636	1.446	1.636	0.965	1.636	1.094
1.642	1.058	1.642	1.106	1.642	0.982	--	--	--	--				1.642	1.013	1.642	1.164	1.642	0.985	1.642	1.045										1.638	1.131	1.638	1.233	1.638	1.331	1.638	1.434	1.638	0.962	1.638	1.092
1.644	1.054	1.644	1.102	1.644	0.984	--	--	--	--				1.644	1.004	1.644	1.15	1.644	0.983	1.644	1.043										1.64	1.127	1.64	1.229	1.64	1.331	1.64	1.452	1.64	0.965	1.64	1.094
1.646	1.057	1.646	1.109	1.646	0.986	--	--	--	--				1.646	1.003	1.646	1.146	1.646	0.983	1.646	1.043										1.642	1.127	1.642	1.229	1.642	1.321	1.642	1.473	1.642	0.964	1.642	1.098
1.648	1.054	1.648	1.114	1.648	0.984	--	--	--	--				1.648	1.001	1.648	1.168	1.648	0.983	1.648	1.044										1.644	1.128	1.644	1.217	1.644	1.327	1.644	1.492	1.644	0.965	1.644	1.095
1.65	1.052	1.65	1.097	1.65	0.987	--	--	--	--				1.65	0.996	1.65	1.146	1.65	0.984	1.65	1.04										1.646	1.127	1.646	1.23	1.646	1.371	1.646	1.443	1.646	0.964	1.646	1.094
1.652	1.05	1.652	1.098	1.652	0.985	--	--	--	--				1.652	0.994	1.652	1.136	1.652	0.985	1.652	1.036										1.648	1.123	1.648	1.231	1.648	1.366	1.648	1.473	1.648	0.965	1.648	1.095
1.654	1.049	1.654	1.098	1.654	0.986	--	--	--	--				1.654	0.997	1.654	1.139	1.654	0.984	1.654	1.038										1.65	1.125	1.65	1.221	1.65	1.338	1.65	1.461	1.65	0.965	1.65	1.098
1.656	1.048	1.656	1.104	1.656	0.984	--	--	--	--				1.656	0.989	1.656	1.127	1.656	0.985	1.656	1.034										1.652	1.122	1.652	1.208	1.652	1.336	1.652	1.459	1.652	0.965	1.652	1.092
1.658	1.049	1.658	1.102	1.658	0.985	--	--	--	--				1.658	0.989	1.658	1.13	1.658	0.987	1.658	1.041										1.654	1.123	1.654	1.216	1.654	1.321	1.654	1.472	1.654	0.965	1.654	1.091
1.66	1.037	1.66	1.104	1.66	0.986	--	--	--	--				1.66	0.986	1.66	1.125	1.66	0.984	1.66	1.033										1.656	1.124	1.656	1.2	1.656	1.34	1.656	1.427	1.656	0.967	1.656	1.098
1.662	1.042	1.662	1.103	1.662	0.986	--	--	--	--				1.662	0.988	1.662	1.107	1.662	0.985	1.662	1.032										1.658	1.117	1.658	1.207	1.658	1.358	1.658	1.483	1.658	0.967	1.658	1.089
1.664	1.044	1.664	1.088	1.664	0.987	--	--	--	--				1.664	0.985	1.664	1.112	1.664	0.984	1.664	1.036										1.66	1.12	1.66	1.201	1.66	1.35	1.66	1.463	1.66	0.966	1.66	1.094
1.666	1.044	1.666	1.09	1.666	0.989	--	--	--	--				1.666	0.983	1.666	1.111	1.666	0.987	1.666	1.027										1.662	1.121	1.662	1.203	1.662	1.366	1.662	1.47	1.662	0.966	1.662	1.092
1.668	1.037	1.668	1.097	1.668	0.989	--	--	--	--				1.668	0.982	1.668	1.102	1.668	0.986	1.668	1.032										1.664	1.123	1.664	1.198	1.664	1.357	1.664	1.499	1.664	0.968	1.664	1.084
1.67	1.039	1.67	1.09	1.67	0.985	--	--	--	--				1.67	0.987	1.67	1.105	1.67	0.983	1.67	1.033										1.666	1.127	1.666	1.19	1.666	1.365	1.666	1.466	1.666	0.968	1.666	1.087
1.672	1.039	1.672	1.104	1.672	0.987	--	--	--	--				1.672	0.984	1.672	1.099	1.672	0.983	1.672	1.033										1.668	1.121	1.668	1.193	1.668	1.357	1.668	1.496	1.668	0.969	1.668	1.084
1.674	1.041	1.674	1.098	1.674	0.99	--	--	--	--				1.674	0.978	1.674	1.095	1.674	0.986	1.674	1.028										1.67	1.121	1.67	1.19	1.67	1.35	1.67	1.476	1.67	0.967	1.67	1.094
1.676	1.037	1.676	1.102	1.676	0.988	--	--	--	--				1.676	0.982	1.676	1.085	1.676	0.984	1.676	1.029										1.672	1.121	1.672	1.181	1.672	1.37	1.672	1.499	1.672	0.968	1.672	1.084
1.678	1.039	1.678	1.094	1.678	0.986	--	--	--	--				1.678	0.981	1.678	1.081	1.678	0.986	1.678	1.028										1.674	1.126	1.674	1.186	1.674	1.378	1.674	1.443	1.674	0.968	1.674	1.091
1.68	1.039	1.68	1.096	1.68	0.986	--	--	--	--				1.68	0.984	1.68	1.079	1.68	0.985	1.68	1.022										1.676	1.12	1.676	1.177	1.676	1.372	1.676	1.521	1.676	0.968	1.676	1.081
1.682	1.039	1.682	1.096	1.682	0.988	--	--	--	--				1.682	0.976	1.682	1.078	1.682	0.983	1.682	1.026										1.678	1.127	1.678	1.176	1.678	1.378	1.678	1.494	1.678	0.969	1.678	1.085
1.684	1.043	1.684	1.093	1.684	0.99	--	--	--	--				1.684	0.983	1.684	1.081	1.684	0.986	1.684	1.023										1.68	1.125	1.68	1.186	1.68	1.373	1.68	1.452	1.68	0.971	1.68	1.08
1.686	1.034	1.686	1.1	1.686	0.993	--	--	--	--				1.686	0.979	1.686	1.074	1.686	0.985	1.686	1.023										1.682	1.124	1.682	1.17	1.682	1.369	1.682	1.462	1.682	0.968	1.682	1.083
1.688	1.037	1.688	1.1	1.688	0.992	--	--	--	--				1.688	0.98	1.688	1.075	1.688	0.986	1.688	1.023										1.684	1.132	1.684	1.171	1.684	1.385	1.684	1.462	1.684	0.968	1.684	1.086
1.69	1.042	1.69	1.101	1.69	0.991	--	--	--	--				1.69	0.977	1.69	1.079	1.69	0.986	1.69	1.029										1.686	1.13	1.686	1.184	1.686	1.366	1.686	1.473	1.686	0.967	1.686	1.08
1.692	1.044	1.692	1.101	1.692	0.992	--	--	--	--				1.692	0.979	1.692	1.062	1.692	0.983	1.692	1.015										1.688	1.129	1.688	1.175	1.688	1.375	1.688	1.479	1.688	0.97	1.688	1.081
1.694	1.043	1.694	1.096	1.694	0.992	--	--	--	--				1.694	0.975	1.694	1.076	1.694	0.984	1.694	1.026										1.69	1.131	1.69	1.183	1.69	1.377	1.69	1.473	1.69	0.968	1.69	1.08
1.696	1.039	1.696	1.102	1.696	0.992	--	--	--	--				1.696	0.975	1.696	1.063	1.696	0.983	1.696	1.023										1.692	1.13	1.692	1.174	1.692	1.383	1.692	1.455	1.692	0.972	1.692	1.08
1.698	1.04	1.698	1.104	1.698	0.994	--	--	--	--				1.698	0.977	1.698	1.077	1.698	0.986	1.698	1.02										1.694	1.135	1.694	1.186	1.694	1.345	1.694	1.455	1.694	0.969	1.694	1.079
1.7	1.043	1.7	1.095	1.7	0.991	--	--	--	--				1.7	0.976	1.7	1.067	1.7	0.982	1.7	1.018										1.696	1.135	1.696	1.191	1.696	1.372	1.696	1.446	1.696	0.973	1.696	1.076
1.702	1.042	1.702	1.107	1.702	0.993	--	--	--	--				1.702	0.974	1.702	1.061	1.702	0.986	1.702	1.019										1.698	1.134	1.698	1.188	1.698	1.37	1.698	1.414	1.698	0.969	1.698	1.073
1.704	1.04	1.704	1.101	1.704	0.991	--	--	--	--				1.704	0.977	1.704	1.075	1.704	0.983	1.704	1.014										1.7	1.138	1.7	1.189	1.7	1.398	1.7	1.419	1.7	0.971	1.7	1.077
1.706	1.046	1.706	1.1	1.706	0.993	--	--	--	--				1.706	0.976	1.706	1.067	1.706	0.985	1.706	1.018										1.702	1.145	1.702	1.177	1.702	1.357	1.702	1.422	1.702	0.972	1.702	1.071
1.708	1.046	1.708	1.11	1.708	0.993	--	--	--	--				1.708	0.975	1.708	1.065	1.708	0.985	1.708	1.019										1.704	1.141	1.704	1.189	1.704	1.35	1.704	1.408	1.704	0.971	1.704	1.076
1.71	1.043	1.71	1.107	1.71	0.992	--	--	--	--				1.71	0.98	1.71	1.063	1.71	0.987	1.71	1.015										1.706	1.141	1.706	1.197	1.706	1.377	1.706	1.395	1.706	0.972	1.706	1.072
1.712	1.046	1.712	1.103	1.712	0.991	--	--	--	--				1.712	0.983	1.712	1.071	1.712	0.987	1.712	1.017										1.708	1.144	1.708	1.198	1.708	1.381	1.708	1.384	1.708	0.971	1.708	1.066
1.714	1.047	1.714	1.106	1.714	0.995	--	--	--	--				1.714	0.979	1.714	1.062	1.714	0.986	1.714	1.012										1.71	1.147	1.71	1.19	1.71	1.37	1.71	1.413	1.71	0.972	1.71	1.068
1.716	1.047	1.716	1.106	1.716	0.994	--	--	--	--				1.716	0.98	1.716	1.073	1.716	0.985	1.716	1.012										1.712	1.146	1.712	1.2	1.712	1.364	1.712	1.357	1.712	0.969	1.712	1.072
1.718	1.043	1.718	1.095	1.718	0.993	--	--	--	--				1.718	0.981	1.718	1.067	1.718	0.985	1.718	1.005										1.714	1.151	1.714	1.2	1.714	1.38	1.714	1.365	1.714	0.974	1.714	1.073
1.72	1.048	1.72	1.103	1.72	0.995	--	--	--	--				1.72	0.982	1.72	1.069	1.72	0.982	1.72	1.006										1.716	1.152	1.716	1.2	1.716	1.358	1.716	1.377	1.716	0.97	1.716	1.073
1.722	1.044	1.722	1.089	1.722	0.993	--	--	--	--				1.722	0.984	1.722	1.062	1.722	0.986	1.722	1.006										1.718	1.141	1.718	1.2	1.718	1.349	1.718	1.344	1.718	0.969	1.718	1.065
1.724	1.043	1.724	1.099	1.724	0.995	--	--	--	--				1.724	0.981	1.724	1.065	1.724	0.985	1.724	1.007										1.72	1.148	1.72	1.194	1.72	1.338	1.72	1.321	1.72	0.97	1.72	1.065
1.726	1.051	1.726	1.1	1.726	0.996	--	--	--	--				1.726	0.982	1.726	1.057	1.726	0.986	1.726	0.999										1.722	1.156	1.722	1.196	1.722	1.334	1.722	1.336	1.722	0.969	1.722	1.058
1.728	1.048	1.728	1.102	1.728	0.992	--	--	--	--				1.728	0.985	1.728	1.056	1.728	0.987	1.728	0.998										1.724	1.149	1.724	1.199	1.724	1.348	1.724	1.31	1.724	0.974	1.724	1.062
1.73	1.048	1.73	1.108	1.73	0.997	--	--	--	--				1.73	0.98	1.73	1.054	1.73	0.989	1.73	1.005										1.726	1.152	1.726	1.194	1.726	1.325	1.726	1.32	1.726	0.97	1.726	1.059
1.732	1.048	1.732	1.096	1.732	0.996	--	--	--	--				1.732	0.982	1.732	1.059	1.732	0.985	1.732	1.005										1.728	1.153	1.728	1.192	1.728	1.334	1.728	1.271	1.728	0.972	1.728	1.058
1.734	1.046	1.734	1.091	1.734	0.993	--	--	--	--				1.734	0.981	1.734	1.055	1.734	0.985	1.734	1.007										1.73	1.153	1.73	1.205	1.73	1.328	1.73	1.281	1.73	0.97	1.73	1.056
1.736	1.045	1.736	1.09	1.736	0.995	--	--	--	--				1.736	0.985	1.736	1.055	1.736	0.986	1.736	1										1.732	1.152	1.732	1.197	1.732	1.325	1.732	1.289	1.732	0.968	1.732	1.054
1.738	1.043	1.738	1.103	1.738	0.996	--	--	--	--				1.738	0.984	1.738	1.046	1.738	0.987	1.738	0.999										1.734	1.159	1.734	1.193	1.734	1.321	1.734	1.289	1.734	0.972	1.734	1.052
1.74	1.043	1.74	1.095	1.74	0.995	--	--	--	--				1.74	0.987	1.74	1.046	1.74	0.984	1.74	1.001										1.736	1.152	1.736	1.205	1.736	1.33	1.736	1.269	1.736	0.974	1.736	1.05
1.742	1.039	1.742	1.1	1.742	0.996	--	--	--	--				1.742	0.989	1.742	1.055	1.742	0.985	1.742	0.998										1.738	1.155	1.738	1.194	1.738	1.312	1.738	1.246	1.738	0.97	1.738	1.053
1.744	1.044	1.744	1.092	1.744	0.996	--	--	--	--				1.744	0.986	1.744	1.05	1.744	0.984	1.744	1.004										1.74	1.153	1.74	1.195	1.74	1.31	1.74	1.275	1.74	0.974	1.74	1.047
1.746	1.044	1.746	1.089	1.746	0.996	--	--	--	--				1.746	0.988	1.746	1.05	1.746	0.987	1.746	0.996										1.742	1.156	1.742	1.187	1.742	1.308	1.742	1.228	1.742	0.971	1.742	1.053
1.748	1.041	1.748	1.091	1.748	0.994	--	--	--	--				1.748	0.988	1.748	1.053	1.748	0.989	1.748	1.001										1.744	1.155	1.744	1.195	1.744	1.293	1.744	1.224	1.744	0.974	1.744	1.041
1.75	1.039	1.75	1.09	1.75	0.996	--	--	--	--				1.75	0.988	1.75	1.038	1.75	0.986	1.75	0.996										1.746	1.153	1.746	1.187	1.746	1.295	1.746	1.218	1.746	0.972	1.746	1.049
1.752	1.038	1.752	1.098	1.752	0.996	--	--	--	--				1.752	0.993	1.752	1.048	1.752	0.989	1.752	0.993										1.748	1.152	1.748	1.176	1.748	1.298	1.748	1.204	1.748	0.972	1.748	1.051
1.754	1.037	1.754	1.089	1.754	0.997	--	--	--	--				1.754	0.994	1.754	1.038	1.754	0.988	1.754	0.993										1.75	1.156	1.75	1.188	1.75	1.288	1.75	1.175	1.75	0.971	1.75	1.041
1.756	1.036	1.756	1.093	1.756	0.996	--	--	--	--				1.756	0.99	1.756	1.039	1.756	0.989	1.756	0.998										1.752	1.152	1.752	1.183	1.752	1.31	1.752	1.146	1.752	0.973	1.752	1.043
1.758	1.036	1.758	1.097	1.758	0.996	--	--	--	--				1.758	0.995	1.758	1.038	1.758	0.989	1.758	0.993										1.754	1.147	1.754	1.177	1.754	1.308	1.754	1.171	1.754	0.969	1.754	1.042
1.76	1.034	1.76	1.094	1.76	0.997	--	--	--	--				1.76	0.99	1.76	1.032	1.76	0.989	1.76	0.998										1.756	1.15	1.756	1.172	1.756	1.295	1.756	1.168	1.756	0.973	1.756	1.048
1.762	1.031	1.762	1.092	1.762	0.996	--	--	--	--				1.762	0.99	1.762	1.036	1.762	0.99	1.762	0.993										1.758	1.15	1.758	1.17	1.758	1.282	1.758	1.12	1.758	0.971	1.758	1.04
1.764	1.033	1.764	1.1	1.764	0.994	--	--	--	--				1.764	0.989	1.764	1.026	1.764	0.99	1.764	0.997										1.76	1.146	1.76	1.167	1.76	1.282	1.76	1.146	1.76	0.972	1.76	1.037
1.766	1.032	1.766	1.101	1.766	0.994	--	--	--	--				1.766	0.994	1.766	1.028	1.766	0.991	1.766	0.994										1.762	1.146	1.762	1.16	1.762	1.29	1.762	1.119	1.762	0.971	1.762	1.044
1.768	1.028	1.768	1.089	1.768	0.996	--	--	--	--				1.768	0.992	1.768	1.023	1.768	0.991	1.768	0.992										1.764	1.146	1.764	1.155	1.764	1.27	1.764	1.119	1.764	0.976	1.764	1.038
1.77	1.03	1.77	1.095	1.77	0.994	--	--	--	--				1.77	0.994	1.77	1.019	1.77	0.991	1.77	0.992										1.766	1.141	1.766	1.157	1.766	1.272	1.766	1.093	1.766	0.976	1.766	1.039
1.772	1.028	1.772	1.097	1.772	0.995	--	--	--	--				1.772	0.989	1.772	1.014	1.772	0.988	1.772	0.994										1.768	1.146	1.768	1.146	1.768	1.26	1.768	1.124	1.768	0.971	1.768	1.035
1.774	1.029	1.774	1.106	1.774	0.998	--	--	--	--				1.774	0.994	1.774	1.018	1.774	0.99	1.774	0.992										1.77	1.138	1.77	1.149	1.77	1.265	1.77	1.064	1.77	0.975	1.77	1.036
1.776	1.023	1.776	1.11	1.776	0.997	--	--	--	--				1.776	0.988	1.776	1.014	1.776	0.991	1.776	0.996										1.772	1.136	1.772	1.148	1.772	1.257	1.772	1.074	1.772	0.975	1.772	1.031
1.778	1.023	1.778	1.107	1.778	0.994	--	--	--	--				1.778	0.992	1.778	1.008	1.778	0.993	1.778	0.994										1.774	1.135	1.774	1.153	1.774	1.264	1.774	1.083	1.774	0.975	1.774	1.033
1.78	1.024	1.78	1.105	1.78	0.997	--	--	--	--				1.78	0.994	1.78	1.007	1.78	0.992	1.78	0.992										1.776	1.134	1.776	1.149	1.776	1.252	1.776	1.06	1.776	0.975	1.776	1.035
1.782	1.022	1.782	1.096	1.782	0.997	--	--	--	--				1.782	0.987	1.782	1.008	1.782	0.994	1.782	0.988										1.778	1.136	1.778	1.135	1.778	1.248	1.778	1.025	1.778	0.976	1.778	1.032
1.784	1.023	1.784	1.105	1.784	0.995	--	--	--	--				1.784	0.99	1.784	1.005	1.784	0.99	1.784	0.995										1.78	1.132	1.78	1.134	1.78	1.233	1.78	1.034	1.78	0.976	1.78	1.034
1.786	1.023	1.786	1.111	1.786	0.994	--	--	--	--				1.786	0.987	1.786	1	1.786	0.997	1.786	0.993										1.782	1.129	1.782	1.133	1.782	1.24	1.782	1.038	1.782	0.977	1.782	1.036
1.788	1.021	1.788	1.112	1.788	0.998	--	--	--	--				1.788	0.986	1.788	0.995	1.788	0.995	1.788	0.996										1.784	1.127	1.784	1.126	1.784	1.236	1.784	1.003	1.784	0.978	1.784	1.028
1.79	1.023	1.79	1.106	1.79	0.998	--	--	--	--				1.79	0.986	1.79	1.002	1.79	0.994	1.79	0.988										1.786	1.125	1.786	1.123	1.786	1.219	1.786	1.008	1.786	0.976	1.786	1.033
1.792	1.021	1.792	1.109	1.792	0.993	--	--	--	--				1.792	0.981	1.792	0.991	1.792	0.993	1.792	0.996										1.788	1.123	1.788	1.129	1.788	1.208	1.788	0.997	1.788	0.977	1.788	1.023
1.794	1.02	1.794	1.116	1.794	0.996	--	--	--	--				1.794	0.981	1.794	0.997	1.794	0.994	1.794	0.993										1.79	1.124	1.79	1.112	1.79	1.2	1.79	1.012	1.79	0.978	1.79	1.029
1.796	1.022	1.796	1.114	1.796	0.998	--	--	--	--				1.796	0.982	1.796	0.992	1.796	0.997	1.796	0.993										1.792	1.122	1.792	1.121	1.792	1.197	1.792	0.997	1.792	0.977	1.792	1.027
1.798	1.019	1.798	1.112	1.798	0.996	--	--	--	--				1.798	0.981	1.798	0.994	1.798	0.996	1.798	0.989										1.794	1.116	1.794	1.117	1.794	1.175	1.794	1.007	1.794	0.976	1.794	1.028
1.8	1.02	1.8	1.108	1.8	0.997	--	--	--	--				1.8	0.977	1.8	0.978	1.8	0.999	1.8	0.993										1.796	1.116	1.796	1.121	1.796	1.176	1.796	0.988	1.796	0.978	1.796	1.025
1.802	1.018	1.802	1.112	1.802	0.996	--	--	--	--				1.802	0.978	1.802	0.981	1.802	0.998	1.802	0.99										1.798	1.112	1.798	1.111	1.798	1.157	1.798	1.004	1.798	0.979	1.798	1.031
1.804	1.017	1.804	1.104	1.804	0.994	--	--	--	--				1.804	0.981	1.804	0.986	1.804	0.998	1.804	1.002										1.8	1.108	1.8	1.108	1.8	1.16	1.8	0.983	1.8	0.975	1.8	1.022
1.806	1.021	1.806	1.106	1.806	0.993	--	--	--	--				1.806	0.972	1.806	0.993	1.806	0.996	1.806	0.996										1.802	1.103	1.802	1.101	1.802	1.162	1.802	0.991	1.802	0.981	1.802	1.023
1.808	1.018	1.808	1.115	1.808	0.996	--	--	--	--				1.808	0.975	1.808	0.979	1.808	0.999	1.808	0.998										1.804	1.105	1.804	1.103	1.804	1.146	1.804	0.976	1.804	0.98	1.804	1.018
1.81	1.018	1.81	1.113	1.81	0.996	--	--	--	--				1.81	0.971	1.81	0.975	1.81	0.999	1.81	0.994										1.806	1.1	1.806	1.111	1.806	1.132	1.806	0.988	1.806	0.977	1.806	1.023
1.812	1.018	1.812	1.109	1.812	0.994	--	--	--	--				1.812	0.967	1.812	0.978	1.812	1.002	1.812	0.99										1.808	1.099	1.808	1.109	1.808	1.135	1.808	1.002	1.808	0.982	1.808	1.021
1.814	1.014	1.814	1.111	1.814	0.998	--	--	--	--				1.814	0.969	1.814	0.971	1.814	0.998	1.814	0.994										1.81	1.097	1.81	1.098	1.81	1.114	1.81	0.979	1.81	0.982	1.81	1.025
1.816	1.018	1.816	1.113	1.816	0.998	--	--	--	--				1.816	0.968	1.816	0.975	1.816	0.999	1.816	0.995										1.812	1.093	1.812	1.094	1.812	1.095	1.812	0.986	1.812	0.981	1.812	1.024
1.818	1.018	1.818	1.104	1.818	0.998	--	--	--	--				1.818	0.965	1.818	0.977	1.818	0.999	1.818	0.996										1.814	1.088	1.814	1.095	1.814	1.097	1.814	0.974	1.814	0.981	1.814	1.021
1.82	1.01	1.82	1.107	1.82	0.997	--	--	--	--				1.82	0.964	1.82	0.97	1.82	1.001	1.82	0.998										1.816	1.085	1.816	1.094	1.816	1.11	1.816	1.018	1.816	0.98	1.816	1.019
1.822	1.015	1.822	1.102	1.822	0.998	--	--	--	--				1.822	0.96	1.822	0.971	1.822	1.003	1.822	0.999										1.818	1.084	1.818	1.091	1.818	1.079	1.818	1.032	1.818	0.985	1.818	1.02
1.824	1.011	1.824	1.107	1.824	0.997	--	--	--	--				1.824	0.96	1.824	0.973	1.824	1.001	1.824	1										1.82	1.082	1.82	1.087	1.82	1.079	1.82	1.025	1.82	0.983	1.82	1.017
1.826	1.006	1.826	1.105	1.826	0.997	--	--	--	--				1.826	0.96	1.826	0.977	1.826	1.002	1.826	0.997										1.822	1.076	1.822	1.09	1.822	1.08	1.822	1.021	1.822	0.985	1.822	1.017
1.828	1.007	1.828	1.094	1.828	0.999	--	--	--	--				1.828	0.955	1.828	0.967	1.828	1.001	1.828	1.003										1.824	1.074	1.824	1.08	1.824	1.052	1.824	1.015	1.824	0.983	1.824	1.02
1.83	1.009	1.83	1.089	1.83	0.996	--	--	--	--				1.83	0.954	1.83	0.96	1.83	1.003	1.83	1										1.826	1.069	1.826	1.089	1.826	1.055	1.826	1.039	1.826	0.984	1.826	1.021
1.832	1.005	1.832	1.089	1.832	0.999	--	--	--	--				1.832	0.955	1.832	0.962	1.832	1.005	1.832	0.999										1.828	1.067	1.828	1.086	1.828	1.059	1.828	1.04	1.828	0.986	1.828	1.019
1.834	1.007	1.834	1.082	1.834	0.998	--	--	--	--				1.834	0.947	1.834	0.957	1.834	1.002	1.834	0.999										1.83	1.064	1.83	1.074	1.83	1.043	1.83	1.058	1.83	0.987	1.83	1.023
1.836	1.004	1.836	1.079	1.836	0.997	--	--	--	--				1.836	0.951	1.836	0.96	1.836	1.002	1.836	0.999										1.832	1.057	1.832	1.079	1.832	1.045	1.832	1.002	1.832	0.985	1.832	1.018
1.838	0.999	1.838	1.075	1.838	0.996	--	--	--	--				1.838	0.949	1.838	0.966	1.838	1.007	1.838	0.994										1.834	1.059	1.834	1.072	1.834	1.025	1.834	1.061	1.834	0.987	1.834	1.017
1.84	1.001	1.84	1.083	1.84	0.999	--	--	--	--				1.84	0.947	1.84	0.962	1.84	1.005	1.84	0.998										1.836	1.056	1.836	1.078	1.836	1.038	1.836	1.057	1.836	0.987	1.836	1.015
1.842	0.997	1.842	1.065	1.842	0.998	--	--	--	--				1.842	0.949	1.842	0.949	1.842	1.005	1.842	0.999										1.838	1.049	1.838	1.078	1.838	1.012	1.838	1.061	1.838	0.986	1.838	1.018
1.844	0.991	1.844	1.075	1.844	0.998	--	--	--	--				1.844	0.943	1.844	0.951	1.844	1.004	1.844	0.997										1.84	1.049	1.84	1.071	1.84	1.012	1.84	1.069	1.84	0.987	1.84	1.014
1.846	0.992	1.846	1.068	1.846	0.999	--	--	--	--				1.846	0.94	1.846	0.956	1.846	1.005	1.846	0.998										1.842	1.045	1.842	1.069	1.842	1.012	1.842	1.051	1.842	0.989	1.842	1.019
1.848	0.988	1.848	1.065	1.848	0.997	--	--	--	--				1.848	0.936	1.848	0.951	1.848	1.007	1.848	0.996										1.844	1.045	1.844	1.066	1.844	1.013	1.844	1.047	1.844	0.987	1.844	1.016
1.85	0.986	1.85	1.063	1.85	1.001	--	--	--	--				1.85	0.939	1.85	0.945	1.85	1.007	1.85	0.999										1.846	1.04	1.846	1.062	1.846	0.995	1.846	1.057	1.846	0.989	1.846	1.015
1.852	0.986	1.852	1.048	1.852	1.001	--	--	--	--				1.852	0.932	1.852	0.946	1.852	1.007	1.852	0.996										1.848	1.04	1.848	1.063	1.848	0.998	1.848	1.079	1.848	0.99	1.848	1.019
1.854	0.982	1.854	1.051	1.854	1	--	--	--	--				1.854	0.931	1.854	0.946	1.854	1.01	1.854	0.997										1.85	1.034	1.85	1.062	1.85	0.979	1.85	1.063	1.85	0.991	1.85	1.018
1.856	0.98	1.856	1.049	1.856	1.001	--	--	--	--				1.856	0.927	1.856	0.948	1.856	1.006	1.856	1.002										1.852	1.029	1.852	1.062	1.852	0.985	1.852	1.057	1.852	0.989	1.852	1.02
1.858	0.978	1.858	1.046	1.858	1.002	--	--	--	--				1.858	0.928	1.858	0.938	1.858	1.008	1.858	1										1.854	1.029	1.854	1.064	1.854	0.986	1.854	1.075	1.854	0.989	1.854	1.018
1.86	0.974	1.86	1.037	1.86	1.002	--	--	--	--				1.86	0.924	1.86	0.937	1.86	1.008	1.86	1.004										1.856	1.024	1.856	1.048	1.856	0.991	1.856	1.065	1.856	0.993	1.856	1.015
1.862	0.974	1.862	1.037	1.862	1.001	--	--	--	--				1.862	0.925	1.862	0.934	1.862	1.008	1.862	1										1.858	1.025	1.858	1.052	1.858	0.975	1.858	1.084	1.858	0.99	1.858	1.015
1.864	0.972	1.864	1.032	1.864	1.002	--	--	--	--				1.864	0.921	1.864	0.939	1.864	1.008	1.864	0.997										1.86	1.023	1.86	1.044	1.86	0.972	1.86	1.062	1.86	0.994	1.86	1.018
1.866	0.965	1.866	1.024	1.866	1	--	--	--	--				1.866	0.916	1.866	0.944	1.866	1.01	1.866	1.005										1.862	1.02	1.862	1.038	1.862	0.966	1.862	1.023	1.862	0.992	1.862	1.017
1.868	0.967	1.868	1.022	1.868	1.002	--	--	--	--				1.868	0.92	1.868	0.932	1.868	1.008	1.868	1.001										1.864	1.015	1.864	1.045	1.864	0.962	1.864	1.041	1.864	0.99	1.864	1.014
1.87	0.96	1.87	1.029	1.87	1.002	--	--	--	--				1.87	0.92	1.87	0.932	1.87	1.011	1.87	1										1.866	1.01	1.866	1.04	1.866	0.968	1.866	1.049	1.866	0.992	1.866	1.011
1.872	0.964	1.872	1.007	1.872	1.004	--	--	--	--				1.872	0.917	1.872	0.926	1.872	1.012	1.872	0.999										1.868	1.012	1.868	1.045	1.868	0.969	1.868	1.043	1.868	0.991	1.868	1.013
1.874	0.958	1.874	1.015	1.874	1.001	--	--	--	--				1.874	0.913	1.874	0.929	1.874	1.009	1.874	1.003										1.87	1.01	1.87	1.041	1.87	0.95	1.87	1.028	1.87	0.992	1.87	1.015
1.876	0.959	1.876	1.005	1.876	1.003	--	--	--	--				1.876	0.914	1.876	0.925	1.876	1.012	1.876	0.997										1.872	1.009	1.872	1.034	1.872	0.929	1.872	1.025	1.872	0.992	1.872	1.02
1.878	0.955	1.878	1.008	1.878	1.002	--	--	--	--				1.878	0.91	1.878	0.922	1.878	1.012	1.878	0.997										1.874	1.011	1.874	1.031	1.874	0.959	1.874	1.045	1.874	0.994	1.874	1.014
1.88	0.954	1.88	0.998	1.88	1.004	--	--	--	--				1.88	0.909	1.88	0.927	1.88	1.012	1.88	0.998										1.876	1.006	1.876	1.03	1.876	0.952	1.876	0.99	1.876	0.993	1.876	1.015
1.882	0.952	1.882	1	1.882	1.005	--	--	--	--				1.882	0.911	1.882	0.928	1.882	1.01	1.882	0.999										1.878	1.007	1.878	1.029	1.878	0.953	1.878	1	1.878	0.994	1.878	1.016
1.884	0.949	1.884	0.993	1.884	1.005	--	--	--	--				1.884	0.907	1.884	0.918	1.884	1.013	1.884	0.997										1.88	1.005	1.88	1.017	1.88	0.959	1.88	0.989	1.88	0.997	1.88	1.017
1.886	0.949	1.886	0.991	1.886	1.005	--	--	--	--				1.886	0.909	1.886	0.92	1.886	1.012	1.886	0.994										1.882	1.002	1.882	1.019	1.882	0.964	1.882	0.994	1.882	0.991	1.882	1.012
1.888	0.946	1.888	0.985	1.888	1.003	--	--	--	--				1.888	0.902	1.888	0.925	1.888	1.015	1.888	0.997										1.884	0.998	1.884	1.021	1.884	0.954	1.884	0.974	1.884	0.995	1.884	1.016
1.89	0.952	1.89	0.978	1.89	1.003	--	--	--	--				1.89	0.905	1.89	0.92	1.89	1.012	1.89	1										1.886	0.997	1.886	1.02	1.886	0.942	1.886	0.953	1.886	0.999	1.886	1.012
1.892	0.949	1.892	0.983	1.892	1.003	--	--	--	--				1.892	0.904	1.892	0.915	1.892	1.011	1.892	1.001										1.888	0.993	1.888	1.011	1.888	0.94	1.888	0.982	1.888	0.994	1.888	1.012
1.894	0.948	1.894	0.981	1.894	1.008	--	--	--	--				1.894	0.9	1.894	0.923	1.894	1.014	1.894	0.994										1.89	0.999	1.89	1.01	1.89	0.945	1.89	0.952	1.89	0.998	1.89	1.008
1.896	0.946	1.896	0.979	1.896	1.005	--	--	--	--				1.896	0.901	1.896	0.914	1.896	1.015	1.896	0.998										1.892	1	1.892	1.008	1.892	0.954	1.892	0.93	1.892	0.996	1.892	1.013
1.898	0.945	1.898	0.973	1.898	1.006	--	--	--	--				1.898	0.899	1.898	0.916	1.898	1.012	1.898	0.995										1.894	0.992	1.894	1.008	1.894	0.95	1.894	0.94	1.894	0.997	1.894	1.01
1.9	0.944	1.9	0.974	1.9	1.005	--	--	--	--				1.9	0.898	1.9	0.913	1.9	1.014	1.9	1.002										1.896	0.995	1.896	1.005	1.896	0.93	1.896	0.913	1.896	0.996	1.896	1.016
1.902	0.948	1.902	0.967	1.902	1.006	--	--	--	--				1.902	0.897	1.902	0.912	1.902	1.012	1.902	0.997										1.898	0.993	1.898	1.005	1.898	0.944	1.898	0.908	1.898	0.999	1.898	1.015
1.904	0.948	1.904	0.972	1.904	1.006	--	--	--	--				1.904	0.896	1.904	0.911	1.904	1.018	1.904	1.004										1.9	0.993	1.9	1.008	1.9	0.932	1.9	0.907	1.9	0.996	1.9	1.01
1.906	0.947	1.906	0.972	1.906	1.006	--	--	--	--				1.906	0.898	1.906	0.906	1.906	1.016	1.906	0.992										1.902	0.994	1.902	1.002	1.902	0.951	1.902	0.898	1.902	1	1.902	1.01
1.908	0.947	1.908	0.973	1.908	1.007	--	--	--	--				1.908	0.893	1.908	0.905	1.908	1.014	1.908	0.994										1.904	0.994	1.904	1	1.904	0.94	1.904	0.914	1.904	0.997	1.904	1.018
1.91	0.948	1.91	0.97	1.91	1.006	--	--	--	--				1.91	0.896	1.91	0.902	1.91	1.016	1.91	0.994										1.906	0.989	1.906	0.996	1.906	0.941	1.906	0.897	1.906	0.999	1.906	1.013
1.912	0.945	1.912	0.967	1.912	1.007	--	--	--	--				1.912	0.897	1.912	0.903	1.912	1.014	1.912	0.989										1.908	0.991	1.908	0.993	1.908	0.945	1.908	0.875	1.908	0.999	1.908	1.012
1.914	0.948	1.914	0.967	1.914	1.006	--	--	--	--				1.914	0.896	1.914	0.902	1.914	1.013	1.914	0.994										1.91	0.991	1.91	0.998	1.91	0.94	1.91	0.879	1.91	0.999	1.91	1.01
1.916	0.945	1.916	0.962	1.916	1.006	--	--	--	--				1.916	0.893	1.916	0.904	1.916	1.014	1.916	0.991										1.912	0.992	1.912	0.992	1.912	0.948	1.912	0.851	1.912	1	1.912	1.013
1.918	0.947	1.918	0.958	1.918	1.007	--	--	--	--				1.918	0.895	1.918	0.904	1.918	1.016	1.918	0.997										1.914	0.991	1.914	0.989	1.914	0.946	1.914	0.861	1.914	0.998	1.914	1.013
1.92	0.948	1.92	0.956	1.92	1.005	--	--	--	--				1.92	0.897	1.92	0.899	1.92	1.016	1.92	0.997										1.916	0.991	1.916	0.982	1.916	0.938	1.916	0.843	1.916	0.999	1.916	1.016
1.922	0.948	1.922	0.963	1.922	1.003	--	--	--	--				1.922	0.894	1.922	0.903	1.922	1.014	1.922	0.997										1.918	0.993	1.918	0.988	1.918	0.94	1.918	0.846	1.918	1.001	1.918	1.01
1.924	0.945	1.924	0.968	1.924	1.008	--	--	--	--				1.924	0.896	1.924	0.891	1.924	1.016	1.924	0.997										1.92	0.992	1.92	0.985	1.92	0.946	1.92	0.876	1.92	0.999	1.92	1.012
1.926	0.948	1.926	0.956	1.926	1.005	--	--	--	--				1.926	0.893	1.926	0.888	1.926	1.018	1.926	0.988										1.922	0.996	1.922	0.984	1.922	0.935	1.922	0.865	1.922	1.004	1.922	1.012
1.928	0.946	1.928	0.954	1.928	1.004	--	--	--	--				1.928	0.896	1.928	0.884	1.928	1.014	1.928	0.995										1.924	0.987	1.924	0.983	1.924	0.941	1.924	0.842	1.924	0.999	1.924	1.009
1.93	0.949	1.93	0.951	1.93	1.005	--	--	--	--				1.93	0.892	1.93	0.883	1.93	1.016	1.93	0.996										1.926	0.991	1.926	0.981	1.926	0.934	1.926	0.835	1.926	1	1.926	1.012
1.932	0.949	1.932	0.952	1.932	1.005	--	--	--	--				1.932	0.894	1.932	0.881	1.932	1.016	1.932	0.994										1.928	0.991	1.928	0.981	1.928	0.943	1.928	0.863	1.928	0.999	1.928	1.01
1.934	0.947	1.934	0.959	1.934	1.006	--	--	--	--				1.934	0.895	1.934	0.876	1.934	1.016	1.934	0.992										1.93	0.993	1.93	0.981	1.93	0.938	1.93	0.844	1.93	0.998	1.93	1.016
1.936	0.944	1.936	0.951	1.936	1.005	--	--	--	--				1.936	0.892	1.936	0.868	1.936	1.013	1.936	0.995										1.932	0.99	1.932	0.981	1.932	0.931	1.932	0.877	1.932	1.001	1.932	1.017
1.938	0.946	1.938	0.95	1.938	1.008	--	--	--	--				1.938	0.896	1.938	0.878	1.938	1.018	1.938	0.995										1.934	0.993	1.934	0.976	1.934	0.934	1.934	0.853	1.934	1.001	1.934	1.013
1.94	0.948	1.94	0.953	1.94	1.005	--	--	--	--				1.94	0.898	1.94	0.86	1.94	1.016	1.94	0.992										1.936	0.99	1.936	0.978	1.936	0.944	1.936	0.84	1.936	1	1.936	1.011
1.942	0.944	1.942	0.945	1.942	1.005	--	--	--	--				1.942	0.9	1.942	0.87	1.942	1.019	1.942	0.996										1.938	0.989	1.938	0.972	1.938	0.94	1.938	0.881	1.938	1	1.938	1.015
1.944	0.943	1.944	0.945	1.944	1.007	--	--	--	--				1.944	0.896	1.944	0.855	1.944	1.019	1.944	0.989										1.94	0.991	1.94	0.977	1.94	0.932	1.94	0.881	1.94	1.003	1.94	1.016
1.946	0.944	1.946	0.936	1.946	1.005	--	--	--	--				1.946	0.898	1.946	0.863	1.946	1.014	1.946	0.991										1.942	0.991	1.942	0.973	1.942	0.945	1.942	0.879	1.942	1.004	1.942	1.013
1.948	0.938	1.948	0.945	1.948	1.005	--	--	--	--				1.948	0.9	1.948	0.86	1.948	1.017	1.948	0.994										1.944	0.994	1.944	0.976	1.944	0.944	1.944	0.877	1.944	1.003	1.944	1.011
1.95	0.944	1.95	0.934	1.95	1.004	--	--	--	--				1.95	0.9	1.95	0.847	1.95	1.014	1.95	0.993										1.946	0.987	1.946	0.979	1.946	0.94	1.946	0.875	1.946	1.003	1.946	1.019
1.952	0.941	1.952	0.937	1.952	1.006	--	--	--	--				1.952	0.9	1.952	0.855	1.952	1.019	1.952	0.991										1.948	0.988	1.948	0.98	1.948	0.94	1.948	0.886	1.948	1.004	1.948	1.012
1.954	0.939	1.954	0.928	1.954	1.009	--	--	--	--				1.954	0.904	1.954	0.847	1.954	1.018	1.954	0.99										1.95	0.989	1.95	0.977	1.95	0.941	1.95	0.863	1.95	1.001	1.95	1.02
1.956	0.942	1.956	0.926	1.956	1.006	--	--	--	--				1.956	0.897	1.956	0.848	1.956	1.018	1.956	0.994										1.952	0.988	1.952	0.976	1.952	0.943	1.952	0.882	1.952	1.004	1.952	1.014
1.958	0.934	1.958	0.933	1.958	1.004	--	--	--	--				1.958	0.901	1.958	0.849	1.958	1.016	1.958	0.984										1.954	0.988	1.954	0.975	1.954	0.932	1.954	0.898	1.954	1.003	1.954	1.014
1.96	0.936	1.96	0.926	1.96	1.004	--	--	--	--				1.96	0.897	1.96	0.849	1.96	1.016	1.96	0.987										1.956	0.987	1.956	0.98	1.956	0.951	1.956	0.898	1.956	1.001	1.956	1.02
1.962	0.932	1.962	0.925	1.962	1.006	--	--	--	--				1.962	0.9	1.962	0.846	1.962	1.017	1.962	0.996										1.958	0.987	1.958	0.979	1.958	0.94	1.958	0.9	1.958	1.005	1.958	1.013
1.964	0.935	1.964	0.914	1.964	1.005	--	--	--	--				1.964	0.902	1.964	0.841	1.964	1.017	1.964	0.993										1.96	0.983	1.96	0.979	1.96	0.934	1.96	0.889	1.96	1.004	1.96	1.016
1.966	0.93	1.966	0.927	1.966	1.005	--	--	--	--				1.966	0.901	1.966	0.845	1.966	1.016	1.966	0.99										1.962	0.987	1.962	0.976	1.962	0.939	1.962	0.88	1.962	1.005	1.962	1.015
1.968	0.934	1.968	0.915	1.968	1.003	--	--	--	--				1.968	0.902	1.968	0.838	1.968	1.017	1.968	0.992										1.964	0.984	1.964	0.983	1.964	0.937	1.964	0.903	1.964	1.003	1.964	1.015
1.97	0.932	1.97	0.906	1.97	1.005	--	--	--	--				1.97	0.9	1.97	0.836	1.97	1.019	1.97	0.991										1.966	0.987	1.966	0.976	1.966	0.93	1.966	0.902	1.966	1.004	1.966	1.02
1.972	0.925	1.972	0.909	1.972	1.006	--	--	--	--				1.972	0.9	1.972	0.834	1.972	1.016	1.972	0.991										1.968	0.983	1.968	0.977	1.968	0.936	1.968	0.874	1.968	1.005	1.968	1.013
1.974	0.928	1.974	0.904	1.974	1.003	--	--	--	--				1.974	0.903	1.974	0.834	1.974	1.018	1.974	0.987										1.97	0.985	1.97	0.985	1.97	0.932	1.97	0.893	1.97	1	1.97	1.01
1.976	0.927	1.976	0.897	1.976	1.003	--	--	--	--				1.976	0.902	1.976	0.834	1.976	1.016	1.976	0.992										1.972	0.985	1.972	0.979	1.972	0.938	1.972	0.901	1.972	1.006	1.972	1.013
1.978	0.93	1.978	0.892	1.978	1.004	--	--	--	--				1.978	0.899	1.978	0.827	1.978	1.016	1.978	0.992										1.974	0.983	1.974	0.978	1.974	0.935	1.974	0.869	1.974	1.003	1.974	1.013
1.98	0.921	1.98	0.895	1.98	1.003	--	--	--	--				1.98	0.902	1.98	0.838	1.98	1.017	1.98	0.987										1.976	0.984	1.976	0.981	1.976	0.932	1.976	0.907	1.976	1.003	1.976	1.014
1.982	0.928	1.982	0.891	1.982	1.005	--	--	--	--				1.982	0.903	1.982	0.834	1.982	1.018	1.982	0.992										1.978	0.982	1.978	0.973	1.978	0.924	1.978	0.912	1.978	1.005	1.978	1.009
1.984	0.921	1.984	0.897	1.984	1.007	--	--	--	--				1.984	0.904	1.984	0.834	1.984	1.015	1.984	0.993										1.98	0.986	1.98	0.975	1.98	0.935	1.98	0.912	1.98	1.006	1.98	1.011
1.986	0.921	1.986	0.875	1.986	1.003	--	--	--	--				1.986	0.903	1.986	0.833	1.986	1.02	1.986	0.985										1.982	0.978	1.982	0.971	1.982	0.927	1.982	0.904	1.982	1.003	1.982	1.016
1.988	0.922	1.988	0.877	1.988	1.006	--	--	--	--				1.988	0.904	1.988	0.835	1.988	1.017	1.988	0.989										1.984	0.981	1.984	0.972	1.984	0.925	1.984	0.92	1.984	1.004	1.984	1.012
1.99	0.922	1.99	0.87	1.99	1.003	--	--	--	--				1.99	0.906	1.99	0.83	1.99	1.016	1.99	0.993										1.986	0.981	1.986	0.964	1.986	0.93	1.986	0.903	1.986	1.004	1.986	1.013
1.992	0.923	1.992	0.87	1.992	1.006	--	--	--	--				1.992	0.9	1.992	0.838	1.992	1.018	1.992	0.99										1.988	0.979	1.988	0.969	1.988	0.925	1.988	0.934	1.988	1.005	1.988	1.012
1.994	0.923	1.994	0.866	1.994	1.005	--	--	--	--				1.994	0.907	1.994	0.83	1.994	1.016	1.994	0.992										1.99	0.98	1.99	0.964	1.99	0.928	1.99	0.928	1.99	1.006	1.99	1.01
1.996	0.921	1.996	0.87	1.996	1.004	--	--	--	--				1.996	0.902	1.996	0.83	1.996	1.018	1.996	0.985										1.992	0.981	1.992	0.967	1.992	0.929	1.992	0.93	1.992	1.005	1.992	1.013
1.998	0.923	1.998	0.862	1.998	1.003	--	--	--	--				1.998	0.902	1.998	0.841	1.998	1.018	1.998	0.985										1.994	0.979	1.994	0.965	1.994	0.919	1.994	0.919	1.994	1.005	1.994	1.009
2	0.921	2	0.86	2	1.006	--	--	--	--				2	0.896	2	0.835	2	1.018	2	0.991										1.996	0.977	1.996	0.968	1.996	0.923	1.996	0.929	1.996	1.004	1.996	1.003
2.002	0.918	2.002	0.851	2.002	1.005	--	--	--	--				2.002	0.901	2.002	0.839	2.002	1.017	2.002	0.992										1.998	0.981	1.998	0.964	1.998	0.925	1.998	0.929	1.998	1.006	1.998	1.003
2.004	0.92	2.004	0.853	2.004	1.008	--	--	--	--				2.004	0.898	2.004	0.835	2.004	1.015	2.004	0.984										2	0.976	2	0.963	2	0.916	2	0.948	2	1.006	2	1.007
2.006	0.921	2.006	0.851	2.006	1.006	--	--	--	--				2.006	0.903	2.006	0.838	2.006	1.015	2.006	0.989										2.002	0.974	2.002	0.965	2.002	0.919	2.002	0.932	2.002	1.008	2.002	1.005
2.008	0.919	2.008	0.849	2.008	1.005	--	--	--	--				2.008	0.901	2.008	0.836	2.008	1.017	2.008	0.986										2.004	0.978	2.004	0.958	2.004	0.923	2.004	0.94	2.004	1.005	2.004	1.004
2.01	0.917	2.01	0.842	2.01	1.007	--	--	--	--				2.01	0.903	2.01	0.835	2.01	1.017	2.01	0.988										2.006	0.98	2.006	0.958	2.006	0.919	2.006	0.925	2.006	1.007	2.006	1
2.012	0.921	2.012	0.838	2.012	1.008	--	--	--	--				2.012	0.903	2.012	0.841	2.012	1.017	2.012	0.985										2.008	0.973	2.008	0.956	2.008	0.917	2.008	0.948	2.008	1.006	2.008	1.006
2.014	0.92	2.014	0.842	2.014	1.006	--	--	--	--				2.014	0.898	2.014	0.833	2.014	1.016	2.014	0.985										2.01	0.972	2.01	0.95	2.01	0.928	2.01	0.953	2.01	1.009	2.01	1.003
2.016	0.919	2.016	0.841	2.016	1.007	--	--	--	--				2.016	0.898	2.016	0.841	2.016	1.014	2.016	0.991										2.012	0.973	2.012	0.951	2.012	0.92	2.012	0.961	2.012	1.007	2.012	1.003
2.018	0.919	2.018	0.836	2.018	1.005	--	--	--	--				2.018	0.9	2.018	0.841	2.018	1.019	2.018	0.988										2.014	0.968	2.014	0.945	2.014	0.917	2.014	0.947	2.014	1.006	2.014	1.003
2.02	0.919	2.02	0.839	2.02	1.007	--	--	--	--				2.02	0.901	2.02	0.841	2.02	1.013	2.02	0.987										2.016	0.972	2.016	0.946	2.016	0.92	2.016	0.966	2.016	1.009	2.016	1.003
2.022	0.919	2.022	0.827	2.022	1.007	--	--	--	--				2.022	0.901	2.022	0.847	2.022	1.016	2.022	0.986										2.018	0.966	2.018	0.953	2.018	0.915	2.018	0.982	2.018	1.007	2.018	1.001
2.024	0.918	2.024	0.831	2.024	1.005	--	--	--	--				2.024	0.898	2.024	0.842	2.024	1.016	2.024	0.988										2.02	0.969	2.02	0.949	2.02	0.922	2.02	0.958	2.02	1.004	2.02	1.001
2.026	0.912	2.026	0.828	2.026	1.008	--	--	--	--				2.026	0.9	2.026	0.845	2.026	1.016	2.026	0.985										2.022	0.964	2.022	0.941	2.022	0.926	2.022	0.964	2.022	1.006	2.022	0.996
2.028	0.917	2.028	0.831	2.028	1.008	--	--	--	--				2.028	0.9	2.028	0.847	2.028	1.014	2.028	0.985										2.024	0.968	2.024	0.944	2.024	0.912	2.024	1.004	2.024	1.01	2.024	0.999
2.03	0.919	2.03	0.834	2.03	1.007	--	--	--	--				2.03	0.899	2.03	0.844	2.03	1.017	2.03	0.978										2.026	0.96	2.026	0.947	2.026	0.918	2.026	0.965	2.026	1.007	2.026	1
2.032	0.918	2.032	0.823	2.032	1.01	--	--	--	--				2.032	0.901	2.032	0.849	2.032	1.016	2.032	0.987										2.028	0.962	2.028	0.943	2.028	0.916	2.028	0.978	2.028	1.009	2.028	1.003
2.034	0.916	2.034	0.829	2.034	1.007	--	--	--	--				2.034	0.902	2.034	0.847	2.034	1.014	2.034	0.986										2.03	0.962	2.03	0.941	2.03	0.913	2.03	0.967	2.03	1.008	2.03	0.999
2.036	0.919	2.036	0.828	2.036	1.008	--	--	--	--				2.036	0.899	2.036	0.845	2.036	1.014	2.036	0.986										2.032	0.964	2.032	0.939	2.032	0.905	2.032	0.97	2.032	1.008	2.032	1.001
2.038	0.916	2.038	0.825	2.038	1.007	--	--	--	--				2.038	0.898	2.038	0.846	2.038	1.016	2.038	0.982										2.034	0.961	2.034	0.934	2.034	0.896	2.034	0.974	2.034	1.01	2.034	1.002
2.04	0.919	2.04	0.824	2.04	1.007	--	--	--	--				2.04	0.9	2.04	0.842	2.04	1.017	2.04	0.984										2.036	0.96	2.036	0.936	2.036	0.919	2.036	0.998	2.036	1.009	2.036	1
2.042	0.916	2.042	0.827	2.042	1.006	--	--	--	--				2.042	0.898	2.042	0.844	2.042	1.012	2.042	0.983										2.038	0.957	2.038	0.936	2.038	0.919	2.038	0.997	2.038	1.009	2.038	1
2.044	0.913	2.044	0.819	2.044	1.005	--	--	--	--				2.044	0.9	2.044	0.843	2.044	1.015	2.044	0.978										2.04	0.958	2.04	0.933	2.04	0.924	2.04	0.997	2.04	1.01	2.04	1
2.046	0.913	2.046	0.827	2.046	1.007	--	--	--	--				2.046	0.902	2.046	0.84	2.046	1.015	2.046	0.984										2.042	0.957	2.042	0.936	2.042	0.907	2.042	0.992	2.042	1.013	2.042	0.999
2.048	0.91	2.048	0.823	2.048	1.009	--	--	--	--				2.048	0.897	2.048	0.844	2.048	1.017	2.048	0.979										2.044	0.956	2.044	0.935	2.044	0.913	2.044	1.019	2.044	1.008	2.044	1.003
2.05	0.915	2.05	0.826	2.05	1.009	--	--	--	--				2.05	0.897	2.05	0.843	2.05	1.015	2.05	0.981										2.046	0.956	2.046	0.925	2.046	0.926	2.046	1.008	2.046	1.008	2.046	1
2.052	0.914	2.052	0.823	2.052	1.007	--	--	--	--				2.052	0.899	2.052	0.84	2.052	1.015	2.052	0.986										2.048	0.953	2.048	0.923	2.048	0.911	2.048	1.01	2.048	1.008	2.048	1.004
2.054	0.912	2.054	0.825	2.054	1.009	--	--	--	--				2.054	0.895	2.054	0.843	2.054	1.016	2.054	0.983										2.05	0.949	2.05	0.932	2.05	0.903	2.05	1.034	2.05	1.007	2.05	1.003
2.056	0.911	2.056	0.825	2.056	1.008	--	--	--	--				2.056	0.896	2.056	0.845	2.056	1.015	2.056	0.98										2.052	0.952	2.052	0.933	2.052	0.923	2.052	1.003	2.052	1.009	2.052	1.001
2.058	0.91	2.058	0.828	2.058	1.009	--	--	--	--				2.058	0.892	2.058	0.842	2.058	1.015	2.058	0.979										2.054	0.949	2.054	0.929	2.054	0.919	2.054	1.003	2.054	1.011	2.054	1.001
2.06	0.909	2.06	0.831	2.06	1.01	--	--	--	--				2.06	0.892	2.06	0.844	2.06	1.015	2.06	0.979										2.056	0.948	2.056	0.928	2.056	0.931	2.056	1.02	2.056	1.01	2.056	1.002
2.062	0.912	2.062	0.821	2.062	1.011	--	--	--	--				2.062	0.893	2.062	0.844	2.062	1.015	2.062	0.976										2.058	0.944	2.058	0.924	2.058	0.916	2.058	1.002	2.058	1.011	2.058	1.002
2.064	0.908	2.064	0.823	2.064	1.008	--	--	--	--				2.064	0.889	2.064	0.847	2.064	1.018	2.064	0.977										2.06	0.943	2.06	0.926	2.06	0.909	2.06	1.017	2.06	1.009	2.06	1.001
2.066	0.909	2.066	0.827	2.066	1.009	--	--	--	--				2.066	0.892	2.066	0.843	2.066	1.014	2.066	0.976										2.062	0.941	2.062	0.928	2.062	0.919	2.062	1.041	2.062	1.01	2.062	0.999
2.068	0.909	2.068	0.821	2.068	1.01	--	--	--	--				2.068	0.887	2.068	0.836	2.068	1.014	2.068	0.979										2.064	0.942	2.064	0.928	2.064	0.924	2.064	1.019	2.064	1.009	2.064	1.004
2.07	0.908	2.07	0.826	2.07	1.01	--	--	--	--				2.07	0.89	2.07	0.835	2.07	1.014	2.07	0.981										2.066	0.94	2.066	0.926	2.066	0.926	2.066	1.031	2.066	1.008	2.066	1.002
2.072	0.908	2.072	0.832	2.072	1.008	--	--	--	--				2.072	0.889	2.072	0.839	2.072	1.014	2.072	0.977										2.068	0.939	2.068	0.928	2.068	0.928	2.068	1.014	2.068	1.01	2.068	1.005
2.074	0.91	2.074	0.833	2.074	1.01	--	--	--	--				2.074	0.888	2.074	0.842	2.074	1.015	2.074	0.976										2.07	0.937	2.07	0.923	2.07	0.917	2.07	1.009	2.07	1.012	2.07	1.003
2.076	0.905	2.076	0.823	2.076	1.008	--	--	--	--				2.076	0.886	2.076	0.84	2.076	1.015	2.076	0.975										2.072	0.943	2.072	0.925	2.072	0.931	2.072	1.038	2.072	1.011	2.072	1.002
2.078	0.902	2.078	0.823	2.078	1.009	--	--	--	--				2.078	0.88	2.078	0.842	2.078	1.015	2.078	0.981										2.074	0.934	2.074	0.925	2.074	0.927	2.074	1.008	2.074	1.012	2.074	1.005
2.08	0.899	2.08	0.825	2.08	1.01	--	--	--	--				2.08	0.884	2.08	0.837	2.08	1.015	2.08	0.975										2.076	0.936	2.076	0.918	2.076	0.915	2.076	1.023	2.076	1.009	2.076	1.01
2.082	0.903	2.082	0.817	2.082	1.009	--	--	--	--				2.082	0.88	2.082	0.836	2.082	1.015	2.082	0.977										2.078	0.934	2.078	0.928	2.078	0.917	2.078	1.004	2.078	1.008	2.078	1.007
2.084	0.901	2.084	0.825	2.084	1.007	--	--	--	--				2.084	0.882	2.084	0.838	2.084	1.017	2.084	0.978										2.08	0.933	2.08	0.921	2.08	0.921	2.08	0.992	2.08	1.009	2.08	1.001
2.086	0.898	2.086	0.818	2.086	1.012	--	--	--	--				2.086	0.881	2.086	0.829	2.086	1.016	2.086	0.978										2.082	0.933	2.082	0.921	2.082	0.93	2.082	0.993	2.082	1.01	2.082	1.003
2.088	0.9	2.088	0.826	2.088	1.008	--	--	--	--				2.088	0.883	2.088	0.838	2.088	1.014	2.088	0.972										2.084	0.932	2.084	0.916	2.084	0.933	2.084	1	2.084	1.009	2.084	1.006
2.09	0.9	2.09	0.823	2.09	1.01	--	--	--	--				2.09	0.878	2.09	0.84	2.09	1.016	2.09	0.974										2.086	0.925	2.086	0.922	2.086	0.934	2.086	1.013	2.086	1.012	2.086	1.002
2.092	0.899	2.092	0.825	2.092	1.011	--	--	--	--				2.092	0.874	2.092	0.835	2.092	1.014	2.092	0.975										2.088	0.929	2.088	0.917	2.088	0.932	2.088	0.988	2.088	1.01	2.088	1.004
2.094	0.897	2.094	0.825	2.094	1.012	--	--	--	--				2.094	0.876	2.094	0.826	2.094	1.015	2.094	0.969										2.09	0.927	2.09	0.922	2.09	0.924	2.09	1.023	2.09	1.01	2.09	1.005
2.096	0.896	2.096	0.829	2.096	1.011	--	--	--	--				2.096	0.872	2.096	0.837	2.096	1.016	2.096	0.974										2.092	0.927	2.092	0.916	2.092	0.934	2.092	0.987	2.092	1.012	2.092	1.006
2.098	0.898	2.098	0.823	2.098	1.011	--	--	--	--				2.098	0.87	2.098	0.831	2.098	1.013	2.098	0.974										2.094	0.924	2.094	0.918	2.094	0.938	2.094	0.992	2.094	1.01	2.094	1.008
2.1	0.9	2.1	0.827	2.1	1.01	--	--	--	--				2.1	0.87	2.1	0.831	2.1	1.014	2.1	0.975										2.096	0.925	2.096	0.918	2.096	0.945	2.096	1.011	2.096	1.008	2.096	0.999
2.102	0.896	2.102	0.825	2.102	1.01	--	--	--	--				2.102	0.87	2.102	0.836	2.102	1.013	2.102	0.973										2.098	0.921	2.098	0.916	2.098	0.944	2.098	0.981	2.098	1.01	2.098	1.007
2.104	0.895	2.104	0.827	2.104	1.012	--	--	--	--				2.104	0.868	2.104	0.836	2.104	1.011	2.104	0.977										2.1	0.923	2.1	0.913	2.1	0.942	2.1	0.992	2.1	1.011	2.1	1.005
2.106	0.895	2.106	0.831	2.106	1.011	--	--	--	--				2.106	0.867	2.106	0.832	2.106	1.015	2.106	0.98										2.102	0.917	2.102	0.917	2.102	0.943	2.102	0.989	2.102	1.011	2.102	1.009
2.108	0.893	2.108	0.837	2.108	1.011	--	--	--	--				2.108	0.868	2.108	0.836	2.108	1.014	2.108	0.976										2.104	0.921	2.104	0.91	2.104	0.942	2.104	0.981	2.104	1.011	2.104	1.008
2.11	0.893	2.11	0.836	2.11	1.012	--	--	--	--				2.11	0.867	2.11	0.829	2.11	1.012	2.11	0.976										2.106	0.917	2.106	0.912	2.106	0.945	2.106	0.965	2.106	1.011	2.106	1.01
2.112	0.895	2.112	0.828	2.112	1.013	--	--	--	--				2.112	0.861	2.112	0.835	2.112	1.013	2.112	0.977										2.108	0.917	2.108	0.913	2.108	0.945	2.108	0.989	2.108	1.012	2.108	1.012
2.114	0.895	2.114	0.834	2.114	1.009	--	--	--	--				2.114	0.864	2.114	0.826	2.114	1.013	2.114	0.976										2.11	0.918	2.11	0.916	2.11	0.945	2.11	0.975	2.11	1.011	2.11	1.007
2.116	0.891	2.116	0.834	2.116	1.013	--	--	--	--				2.116	0.862	2.116	0.832	2.116	1.013	2.116	0.974										2.112	0.915	2.112	0.911	2.112	0.944	2.112	0.998	2.112	1.012	2.112	1.009
2.118	0.893	2.118	0.835	2.118	1.01	--	--	--	--				2.118	0.859	2.118	0.828	2.118	1.013	2.118	0.976										2.114	0.918	2.114	0.911	2.114	0.945	2.114	0.996	2.114	1.014	2.114	1.011
2.12	0.89	2.12	0.845	2.12	1.01	--	--	--	--				2.12	0.858	2.12	0.833	2.12	1.012	2.12	0.971										2.116	0.914	2.116	0.916	2.116	0.942	2.116	0.967	2.116	1.01	2.116	1.006
2.122	0.888	2.122	0.841	2.122	1.014	--	--	--	--				2.122	0.859	2.122	0.828	2.122	1.014	2.122	0.977										2.118	0.914	2.118	0.917	2.118	0.938	2.118	0.948	2.118	1.01	2.118	1.005
2.124	0.889	2.124	0.844	2.124	1.01	--	--	--	--				2.124	0.856	2.124	0.833	2.124	1.014	2.124	0.975										2.12	0.91	2.12	0.916	2.12	0.941	2.12	0.969	2.12	1.011	2.12	1.006
2.126	0.891	2.126	0.848	2.126	1.013	--	--	--	--				2.126	0.855	2.126	0.826	2.126	1.012	2.126	0.974										2.122	0.915	2.122	0.909	2.122	0.94	2.122	0.949	2.122	1.012	2.122	1.006
2.128	0.891	2.128	0.844	2.128	1.012	--	--	--	--				2.128	0.85	2.128	0.836	2.128	1.013	2.128	0.98										2.124	0.915	2.124	0.908	2.124	0.932	2.124	0.943	2.124	1.01	2.124	1.007
2.13	0.888	2.13	0.845	2.13	1.011	--	--	--	--				2.13	0.851	2.13	0.834	2.13	1.011	2.13	0.981										2.126	0.912	2.126	0.908	2.126	0.934	2.126	0.94	2.126	1.013	2.126	1.006
2.132	0.887	2.132	0.849	2.132	1.012	--	--	--	--				2.132	0.851	2.132	0.834	2.132	1.012	2.132	0.984										2.128	0.911	2.128	0.902	2.128	0.922	2.128	0.942	2.128	1.01	2.128	1.002
2.134	0.887	2.134	0.843	2.134	1.013	--	--	--	--				2.134	0.85	2.134	0.835	2.134	1.012	2.134	0.977										2.13	0.911	2.13	0.906	2.13	0.939	2.13	0.931	2.13	1.012	2.13	1.004
2.136	0.891	2.136	0.844	2.136	1.014	--	--	--	--				2.136	0.847	2.136	0.831	2.136	1.014	2.136	0.979										2.132	0.909	2.132	0.904	2.132	0.932	2.132	0.914	2.132	1.01	2.132	1.003
2.138	0.89	2.138	0.849	2.138	1.012	--	--	--	--				2.138	0.847	2.138	0.834	2.138	1.011	2.138	0.982										2.134	0.911	2.134	0.909	2.134	0.936	2.134	0.933	2.134	1.012	2.134	1.003
2.14	0.888	2.14	0.849	2.14	1.012	--	--	--	--				2.14	0.845	2.14	0.833	2.14	1.011	2.14	0.977										2.136	0.911	2.136	0.909	2.136	0.937	2.136	0.942	2.136	1.012	2.136	0.998
2.142	0.889	2.142	0.842	2.142	1.014	--	--	--	--				2.142	0.845	2.142	0.829	2.142	1.012	2.142	0.978										2.138	0.911	2.138	0.902	2.138	0.918	2.138	0.91	2.138	1.012	2.138	1.004
2.144	0.885	2.144	0.849	2.144	1.012	--	--	--	--				2.144	0.849	2.144	0.828	2.144	1.011	2.144	0.981										2.14	0.909	2.14	0.902	2.14	0.925	2.14	0.92	2.14	1.013	2.14	1.002
2.146	0.885	2.146	0.849	2.146	1.013	--	--	--	--				2.146	0.846	2.146	0.827	2.146	1.01	2.146	0.981										2.142	0.906	2.142	0.897	2.142	0.933	2.142	0.93	2.142	1.011	2.142	1.003
2.148	0.885	2.148	0.855	2.148	1.014	--	--	--	--				2.148	0.845	2.148	0.83	2.148	1.012	2.148	0.984										2.144	0.907	2.144	0.901	2.144	0.919	2.144	0.895	2.144	1.011	2.144	1.001
2.15	0.884	2.15	0.854	2.15	1.013	--	--	--	--				2.15	0.843	2.15	0.831	2.15	1.013	2.15	0.981										2.146	0.905	2.146	0.893	2.146	0.92	2.146	0.905	2.146	1.013	2.146	1
2.152	0.888	2.152	0.855	2.152	1.015	--	--	--	--				2.152	0.839	2.152	0.826	2.152	1.013	2.152	0.98										2.148	0.908	2.148	0.892	2.148	0.93	2.148	0.905	2.148	1.01	2.148	1.001
2.154	0.882	2.154	0.852	2.154	1.014	--	--	--	--				2.154	0.842	2.154	0.83	2.154	1.01	2.154	0.974										2.15	0.908	2.15	0.896	2.15	0.903	2.15	0.896	2.15	1.012	2.15	1.001
2.156	0.88	2.156	0.859	2.156	1.013	--	--	--	--				2.156	0.838	2.156	0.827	2.156	1.012	2.156	0.981										2.152	0.904	2.152	0.899	2.152	0.91	2.152	0.886	2.152	1.012	2.152	0.999
2.158	0.885	2.158	0.855	2.158	1.014	--	--	--	--				2.158	0.838	2.158	0.828	2.158	1.015	2.158	0.981										2.154	0.905	2.154	0.898	2.154	0.91	2.154	0.899	2.154	1.012	2.154	1.002
2.16	0.884	2.16	0.862	2.16	1.012	--	--	--	--				2.16	0.839	2.16	0.829	2.16	1.013	2.16	0.982										2.156	0.907	2.156	0.895	2.156	0.915	2.156	0.887	2.156	1.013	2.156	0.997
2.162	0.884	2.162	0.855	2.162	1.013	--	--	--	--				2.162	0.836	2.162	0.823	2.162	1.011	2.162	0.979										2.158	0.906	2.158	0.889	2.158	0.914	2.158	0.869	2.158	1.015	2.158	0.999
2.164	0.883	2.164	0.852	2.164	1.015	--	--	--	--				2.164	0.835	2.164	0.821	2.164	1.013	2.164	0.981										2.16	0.905	2.16	0.892	2.16	0.909	2.16	0.882	2.16	1.013	2.16	1.002
2.166	0.882	2.166	0.855	2.166	1.014	--	--	--	--				2.166	0.835	2.166	0.826	2.166	1.013	2.166	0.986										2.162	0.907	2.162	0.89	2.162	0.901	2.162	0.862	2.162	1.014	2.162	0.997
2.168	0.883	2.168	0.86	2.168	1.015	--	--	--	--				2.168	0.835	2.168	0.828	2.168	1.012	2.168	0.986										2.164	0.905	2.164	0.891	2.164	0.892	2.164	0.888	2.164	1.01	2.164	0.995
2.17	0.883	2.17	0.857	2.17	1.015	--	--	--	--				2.17	0.833	2.17	0.828	2.17	1.01	2.17	0.98										2.166	0.903	2.166	0.89	2.166	0.91	2.166	0.848	2.166	1.013	2.166	0.998
2.172	0.879	2.172	0.862	2.172	1.012	--	--	--	--				2.172	0.836	2.172	0.829	2.172	1.013	2.172	0.985										2.168	0.898	2.168	0.888	2.168	0.896	2.168	0.857	2.168	1.013	2.168	0.997
2.174	0.878	2.174	0.861	2.174	1.01	--	--	--	--				2.174	0.838	2.174	0.825	2.174	1.015	2.174	0.984										2.17	0.905	2.17	0.881	2.17	0.91	2.17	0.864	2.17	1.013	2.17	0.997
2.176	0.877	2.176	0.86	2.176	1.014	--	--	--	--				2.176	0.834	2.176	0.832	2.176	1.012	2.176	0.987										2.172	0.902	2.172	0.883	2.172	0.894	2.172	0.874	2.172	1.011	2.172	0.997
2.178	0.881	2.178	0.86	2.178	1.014	--	--	--	--				2.178	0.832	2.178	0.83	2.178	1.015	2.178	0.986										2.174	0.898	2.174	0.883	2.174	0.892	2.174	0.856	2.174	1.012	2.174	0.999
2.18	0.882	2.18	0.861	2.18	1.014	--	--	--	--				2.18	0.833	2.18	0.827	2.18	1.016	2.18	0.985										2.176	0.899	2.176	0.885	2.176	0.897	2.176	0.842	2.176	1.011	2.176	0.998
2.182	0.877	2.182	0.867	2.182	1.015	--	--	--	--				2.182	0.832	2.182	0.828	2.182	1.014	2.182	0.985										2.178	0.901	2.178	0.879	2.178	0.892	2.178	0.859	2.178	1.011	2.178	1.001
2.184	0.877	2.184	0.865	2.184	1.016	--	--	--	--				2.184	0.829	2.184	0.828	2.184	1.011	2.184	0.98										2.18	0.897	2.18	0.877	2.18	0.896	2.18	0.854	2.18	1.013	2.18	0.99
2.186	0.877	2.186	0.871	2.186	1.014	--	--	--	--				2.186	0.83	2.186	0.823	2.186	1.015	2.186	0.984										2.182	0.901	2.182	0.88	2.182	0.888	2.182	0.827	2.182	1.012	2.182	0.995
2.188	0.877	2.188	0.868	2.188	1.014	--	--	--	--				2.188	0.834	2.188	0.832	2.188	1.013	2.188	0.984										2.184	0.898	2.184	0.878	2.184	0.888	2.184	0.852	2.184	1.011	2.184	0.997
2.19	0.875	2.19	0.862	2.19	1.012	--	--	--	--				2.19	0.831	2.19	0.831	2.19	1.014	2.19	0.985										2.186	0.898	2.186	0.879	2.186	0.879	2.186	0.848	2.186	1.011	2.186	0.992
2.192	0.872	2.192	0.864	2.192	1.016	--	--	--	--				2.192	0.835	2.192	0.83	2.192	1.014	2.192	0.985										2.188	0.897	2.188	0.883	2.188	0.884	2.188	0.84	2.188	1.013	2.188	0.996
2.194	0.876	2.194	0.872	2.194	1.014	--	--	--	--				2.194	0.832	2.194	0.83	2.194	1.016	2.194	0.983										2.19	0.894	2.19	0.874	2.19	0.875	2.19	0.843	2.19	1.013	2.19	0.994
2.196	0.876	2.196	0.873	2.196	1.014	--	--	--	--				2.196	0.831	2.196	0.83	2.196	1.015	2.196	0.981										2.192	0.891	2.192	0.875	2.192	0.874	2.192	0.836	2.192	1.013	2.192	0.994
2.198	0.868	2.198	0.874	2.198	1.014	--	--	--	--				2.198	0.832	2.198	0.831	2.198	1.015	2.198	0.983										2.194	0.894	2.194	0.871	2.194	0.88	2.194	0.834	2.194	1.014	2.194	0.995
2.2	0.871	2.2	0.875	2.2	1.013	--	--	--	--				2.2	0.831	2.2	0.835	2.2	1.015	2.2	0.981										2.196	0.891	2.196	0.874	2.196	0.878	2.196	0.839	2.196	1.012	2.196	0.99
2.202	0.87	2.202	0.873	2.202	1.014	--	--	--	--				2.202	0.83	2.202	0.833	2.202	1.017	2.202	0.98										2.198	0.891	2.198	0.87	2.198	0.872	2.198	0.868	2.198	1.011	2.198	0.993
2.204	0.873	2.204	0.878	2.204	1.012	--	--	--	--				2.204	0.83	2.204	0.83	2.204	1.016	2.204	0.981										2.2	0.892	2.2	0.868	2.2	0.879	2.2	0.826	2.2	1.013	2.2	0.998
2.206	0.872	2.206	0.872	2.206	1.016	--	--	--	--				2.206	0.83	2.206	0.828	2.206	1.017	2.206	0.983										2.202	0.889	2.202	0.866	2.202	0.883	2.202	0.834	2.202	1.013	2.202	0.995
2.208	0.87	2.208	0.883	2.208	1.013	--	--	--	--				2.208	0.829	2.208	0.827	2.208	1.016	2.208	0.981										2.204	0.889	2.204	0.871	2.204	0.874	2.204	0.842	2.204	1.013	2.204	0.993
2.21	0.867	2.21	0.882	2.21	1.014	--	--	--	--				2.21	0.831	2.21	0.835	2.21	1.016	2.21	0.982										2.206	0.887	2.206	0.866	2.206	0.88	2.206	0.84	2.206	1.013	2.206	0.994
2.212	0.868	2.212	0.887	2.212	1.015	--	--	--	--				2.212	0.833	2.212	0.834	2.212	1.017	2.212	0.983										2.208	0.886	2.208	0.868	2.208	0.877	2.208	0.842	2.208	1.014	2.208	0.996
2.214	0.869	2.214	0.882	2.214	1.013	--	--	--	--				2.214	0.831	2.214	0.832	2.214	1.016	2.214	0.983										2.21	0.888	2.21	0.868	2.21	0.874	2.21	0.858	2.21	1.014	2.21	0.996
2.216	0.868	2.216	0.883	2.216	1.013	--	--	--	--				2.216	0.832	2.216	0.838	2.216	1.017	2.216	0.982										2.212	0.885	2.212	0.869	2.212	0.872	2.212	0.856	2.212	1.014	2.212	0.994
2.218	0.867	2.218	0.885	2.218	1.014	--	--	--	--				2.218	0.834	2.218	0.833	2.218	1.014	2.218	0.978										2.214	0.884	2.214	0.863	2.214	0.877	2.214	0.851	2.214	1.013	2.214	0.99
2.22	0.865	2.22	0.888	2.22	1.015	--	--	--	--				2.22	0.83	2.22	0.844	2.22	1.017	2.22	0.981										2.216	0.881	2.216	0.867	2.216	0.889	2.216	0.838	2.216	1.014	2.216	0.99
2.222	0.865	2.222	0.887	2.222	1.014	--	--	--	--				2.222	0.832	2.222	0.836	2.222	1.015	2.222	0.982										2.218	0.88	2.218	0.863	2.218	0.881	2.218	0.852	2.218	1.015	2.218	0.998
2.224	0.865	2.224	0.894	2.224	1.013	--	--	--	--				2.224	0.833	2.224	0.839	2.224	1.017	2.224	0.978										2.22	0.878	2.22	0.868	2.22	0.871	2.22	0.848	2.22	1.015	2.22	0.991
2.226	0.863	2.226	0.897	2.226	1.016	--	--	--	--				2.226	0.831	2.226	0.841	2.226	1.017	2.226	0.979										2.222	0.876	2.222	0.865	2.222	0.883	2.222	0.862	2.222	1.013	2.222	0.992
2.228	0.861	2.228	0.892	2.228	1.014	--	--	--	--				2.228	0.832	2.228	0.836	2.228	1.019	2.228	0.981										2.224	0.877	2.224	0.864	2.224	0.872	2.224	0.864	2.224	1.012	2.224	0.991
2.23	0.864	2.23	0.893	2.23	1.012	--	--	--	--				2.23	0.835	2.23	0.837	2.23	1.016	2.23	0.974										2.226	0.874	2.226	0.865	2.226	0.887	2.226	0.86	2.226	1.014	2.226	0.994
2.232	0.86	2.232	0.894	2.232	1.011	--	--	--	--				2.232	0.833	2.232	0.839	2.232	1.017	2.232	0.981										2.228	0.87	2.228	0.86	2.228	0.884	2.228	0.844	2.228	1.012	2.228	0.992
2.234	0.862	2.234	0.895	2.234	1.013	--	--	--	--				2.234	0.832	2.234	0.84	2.234	1.017	2.234	0.979										2.23	0.87	2.23	0.867	2.23	0.887	2.23	0.857	2.23	1.015	2.23	0.99
2.236	0.865	2.236	0.904	2.236	1.013	--	--	--	--				2.236	0.831	2.236	0.834	2.236	1.019	2.236	0.978										2.232	0.87	2.232	0.855	2.232	0.899	2.232	0.852	2.232	1.014	2.232	0.992
2.238	0.86	2.238	0.903	2.238	1.014	--	--	--	--				2.238	0.831	2.238	0.836	2.238	1.015	2.238	0.983										2.234	0.87	2.234	0.867	2.234	0.896	2.234	0.865	2.234	1.016	2.234	0.995
2.24	0.862	2.24	0.897	2.24	1.011	--	--	--	--				2.24	0.831	2.24	0.838	2.24	1.02	2.24	0.984										2.236	0.869	2.236	0.86	2.236	0.892	2.236	0.866	2.236	1.016	2.236	0.995
2.242	0.857	2.242	0.902	2.242	1.012	--	--	--	--				2.242	0.834	2.242	0.836	2.242	1.017	2.242	0.979										2.238	0.868	2.238	0.863	2.238	0.897	2.238	0.856	2.238	1.015	2.238	0.995
2.244	0.859	2.244	0.906	2.244	1.015	--	--	--	--				2.244	0.836	2.244	0.841	2.244	1.02	2.244	0.979										2.24	0.862	2.24	0.863	2.24	0.907	2.24	0.873	2.24	1.016	2.24	0.991
2.246	0.862	2.246	0.904	2.246	1.014	--	--	--	--				2.246	0.83	2.246	0.846	2.246	1.02	2.246	0.982										2.242	0.867	2.242	0.861	2.242	0.897	2.242	0.869	2.242	1.015	2.242	0.988
2.248	0.858	2.248	0.901	2.248	1.013	--	--	--	--				2.248	0.833	2.248	0.841	2.248	1.018	2.248	0.982										2.244	0.862	2.244	0.865	2.244	0.899	2.244	0.86	2.244	1.016	2.244	0.987
2.25	0.861	2.25	0.902	2.25	1.013	--	--	--	--				2.25	0.833	2.25	0.85	2.25	1.02	2.25	0.976										2.246	0.861	2.246	0.86	2.246	0.896	2.246	0.869	2.246	1.015	2.246	0.992
2.252	0.861	2.252	0.904	2.252	1.013	--	--	--	--				2.252	0.832	2.252	0.848	2.252	1.021	2.252	0.975										2.248	0.861	2.248	0.86	2.248	0.908	2.248	0.877	2.248	1.014	2.248	0.992
2.254	0.86	2.254	0.906	2.254	1.013	--	--	--	--				2.254	0.831	2.254	0.842	2.254	1.02	2.254	0.975										2.25	0.859	2.25	0.87	2.25	0.904	2.25	0.855	2.25	1.015	2.25	0.99
2.256	0.863	2.256	0.905	2.256	1.012	--	--	--	--				2.256	0.834	2.256	0.844	2.256	1.019	2.256	0.975										2.252	0.86	2.252	0.863	2.252	0.905	2.252	0.869	2.252	1.014	2.252	0.992
2.258	0.859	2.258	0.904	2.258	1.012	--	--	--	--				2.258	0.832	2.258	0.846	2.258	1.019	2.258	0.977										2.254	0.854	2.254	0.86	2.254	0.91	2.254	0.886	2.254	1.017	2.254	0.993
2.26	0.862	2.26	0.913	2.26	1.012	--	--	--	--				2.26	0.829	2.26	0.853	2.26	1.02	2.26	0.976										2.256	0.858	2.256	0.864	2.256	0.913	2.256	0.902	2.256	1.018	2.256	0.99
2.262	0.859	2.262	0.906	2.262	1.012	--	--	--	--				2.262	0.83	2.262	0.849	2.262	1.02	2.262	0.979										2.258	0.856	2.258	0.861	2.258	0.907	2.258	0.878	2.258	1.014	2.258	0.992
2.264	0.86	2.264	0.912	2.264	1.012	--	--	--	--				2.264	0.834	2.264	0.846	2.264	1.018	2.264	0.973										2.26	0.858	2.26	0.863	2.26	0.915	2.26	0.878	2.26	1.016	2.26	0.991
2.266	0.861	2.266	0.911	2.266	1.014	--	--	--	--				2.266	0.834	2.266	0.844	2.266	1.019	2.266	0.973										2.262	0.856	2.262	0.861	2.262	0.914	2.262	0.884	2.262	1.015	2.262	0.991
2.268	0.861	2.268	0.902	2.268	1.013	--	--	--	--				2.268	0.83	2.268	0.844	2.268	1.02	2.268	0.972										2.264	0.852	2.264	0.859	2.264	0.916	2.264	0.883	2.264	1.017	2.264	0.988
2.27	0.863	2.27	0.91	2.27	1.013	--	--	--	--				2.27	0.829	2.27	0.849	2.27	1.02	2.27	0.971										2.266	0.856	2.266	0.861	2.266	0.928	2.266	0.892	2.266	1.017	2.266	0.989
2.272	0.863	2.272	0.91	2.272	1.011	--	--	--	--				2.272	0.829	2.272	0.849	2.272	1.02	2.272	0.975										2.268	0.855	2.268	0.858	2.268	0.922	2.268	0.889	2.268	1.018	2.268	0.99
2.274	0.864	2.274	0.909	2.274	1.011	--	--	--	--				2.274	0.827	2.274	0.85	2.274	1.021	2.274	0.973										2.27	0.855	2.27	0.864	2.27	0.928	2.27	0.894	2.27	1.018	2.27	0.988
2.276	0.865	2.276	0.911	2.276	1.012	--	--	--	--				2.276	0.831	2.276	0.854	2.276	1.021	2.276	0.972										2.272	0.855	2.272	0.855	2.272	0.926	2.272	0.903	2.272	1.017	2.272	0.991
2.278	0.866	2.278	0.912	2.278	1.011	--	--	--	--				2.278	0.828	2.278	0.853	2.278	1.022	2.278	0.973										2.274	0.85	2.274	0.856	2.274	0.927	2.274	0.876	2.274	1.018	2.274	0.99
2.28	0.869	2.28	0.91	2.28	1.012	--	--	--	--				2.28	0.822	2.28	0.852	2.28	1.02	2.28	0.972										2.276	0.853	2.276	0.857	2.276	0.933	2.276	0.886	2.276	1.018	2.276	0.988
2.282	0.867	2.282	0.912	2.282	1.01	--	--	--	--				2.282	0.828	2.282	0.849	2.282	1.022	2.282	0.974										2.278	0.851	2.278	0.864	2.278	0.935	2.278	0.903	2.278	1.02	2.278	0.987
2.284	0.866	2.284	0.91	2.284	1.011	--	--	--	--				2.284	0.826	2.284	0.862	2.284	1.021	2.284	0.972										2.28	0.856	2.28	0.856	2.28	0.924	2.28	0.903	2.28	1.02	2.28	0.989
2.286	0.866	2.286	0.911	2.286	1.012	--	--	--	--				2.286	0.824	2.286	0.853	2.286	1.022	2.286	0.969										2.282	0.854	2.282	0.852	2.282	0.921	2.282	0.891	2.282	1.018	2.282	0.985
2.288	0.87	2.288	0.91	2.288	1.009	--	--	--	--				2.288	0.825	2.288	0.849	2.288	1.022	2.288	0.974										2.284	0.851	2.284	0.849	2.284	0.928	2.284	0.897	2.284	1.017	2.284	0.982
2.29	0.873	2.29	0.916	2.29	1.011	--	--	--	--				2.29	0.824	2.29	0.85	2.29	1.022	2.29	0.968										2.286	0.853	2.286	0.855	2.286	0.941	2.286	0.897	2.286	1.019	2.286	0.985
2.292	0.871	2.292	0.91	2.292	1.01	--	--	--	--				2.292	0.825	2.292	0.851	2.292	1.023	2.292	0.968										2.288	0.852	2.288	0.851	2.288	0.935	2.288	0.906	2.288	1.018	2.288	0.983
2.294	0.874	2.294	0.908	2.294	1.011	--	--	--	--				2.294	0.825	2.294	0.856	2.294	1.021	2.294	0.975										2.29	0.854	2.29	0.846	2.29	0.941	2.29	0.888	2.29	1.02	2.29	0.984
2.296	0.869	2.296	0.906	2.296	1.01	--	--	--	--				2.296	0.829	2.296	0.853	2.296	1.023	2.296	0.972										2.292	0.852	2.292	0.849	2.292	0.944	2.292	0.91	2.292	1.019	2.292	0.98
2.298	0.874	2.298	0.905	2.298	1.01	--	--	--	--				2.298	0.824	2.298	0.858	2.298	1.023	2.298	0.969										2.294	0.85	2.294	0.85	2.294	0.952	2.294	0.904	2.294	1.021	2.294	0.981
2.3	0.875	2.3	0.904	2.3	1.008	--	--	--	--				2.3	0.825	2.3	0.854	2.3	1.023	2.3	0.972										2.296	0.854	2.296	0.848	2.296	0.933	2.296	0.891	2.296	1.017	2.296	0.982
2.302	0.872	2.302	0.91	2.302	1.011	--	--	--	--				2.302	0.818	2.302	0.853	2.302	1.023	2.302	0.968										2.298	0.853	2.298	0.846	2.298	0.942	2.298	0.91	2.298	1.02	2.298	0.984
2.304	0.876	2.304	0.907	2.304	1.009	--	--	--	--				2.304	0.822	2.304	0.85	2.304	1.025	2.304	0.971										2.3	0.856	2.3	0.848	2.3	0.934	2.3	0.912	2.3	1.019	2.3	0.977
2.306	0.875	2.306	0.9	2.306	1.009	--	--	--	--				2.306	0.822	2.306	0.853	2.306	1.024	2.306	0.964										2.302	0.853	2.302	0.842	2.302	0.932	2.302	0.908	2.302	1.019	2.302	0.983
2.308	0.877	2.308	0.903	2.308	1.011	--	--	--	--				2.308	0.821	2.308	0.853	2.308	1.025	2.308	0.966										2.304	0.856	2.304	0.842	2.304	0.944	2.304	0.934	2.304	1.02	2.304	0.979
2.31	0.877	2.31	0.908	2.31	1.01	--	--	--	--				2.31	0.818	2.31	0.846	2.31	1.024	2.31	0.969										2.306	0.858	2.306	0.843	2.306	0.949	2.306	0.941	2.306	1.021	2.306	0.977
2.312	0.879	2.312	0.901	2.312	1.011	--	--	--	--				2.312	0.819	2.312	0.85	2.312	1.022	2.312	0.973										2.308	0.855	2.308	0.842	2.308	0.936	2.308	0.9	2.308	1.021	2.308	0.976
2.314	0.879	2.314	0.903	2.314	1.008	--	--	--	--				2.314	0.819	2.314	0.848	2.314	1.024	2.314	0.968										2.31	0.856	2.31	0.838	2.31	0.939	2.31	0.924	2.31	1.021	2.31	0.978
2.316	0.878	2.316	0.897	2.316	1.01	--	--	--	--				2.316	0.82	2.316	0.845	2.316	1.022	2.316	0.967										2.312	0.858	2.312	0.835	2.312	0.942	2.312	0.94	2.312	1.023	2.312	0.976
2.318	0.882	2.318	0.898	2.318	1.01	--	--	--	--				2.318	0.819	2.318	0.849	2.318	1.026	2.318	0.969										2.314	0.858	2.314	0.834	2.314	0.932	2.314	0.931	2.314	1.021	2.314	0.974
2.32	0.881	2.32	0.904	2.32	1.01	--	--	--	--				2.32	0.821	2.32	0.846	2.32	1.024	2.32	0.968										2.316	0.861	2.316	0.828	2.316	0.929	2.316	0.927	2.316	1.021	2.316	0.973
2.322	0.88	2.322	0.898	2.322	1.01	--	--	--	--				2.322	0.821	2.322	0.839	2.322	1.024	2.322	0.971										2.318	0.858	2.318	0.836	2.318	0.941	2.318	0.94	2.318	1.021	2.318	0.974
2.324	0.881	2.324	0.894	2.324	1.008	--	--	--	--				2.324	0.817	2.324	0.844	2.324	1.024	2.324	0.969										2.32	0.858	2.32	0.83	2.32	0.938	2.32	0.923	2.32	1.02	2.32	0.97
2.326	0.879	2.326	0.899	2.326	1.009	--	--	--	--				2.326	0.817	2.326	0.844	2.326	1.022	2.326	0.968										2.322	0.86	2.322	0.831	2.322	0.933	2.322	0.95	2.322	1.02	2.322	0.971
2.328	0.883	2.328	0.898	2.328	1.009	--	--	--	--				2.328	0.815	2.328	0.84	2.328	1.024	2.328	0.967										2.324	0.863	2.324	0.824	2.324	0.936	2.324	0.945	2.324	1.022	2.324	0.97
2.33	0.883	2.33	0.886	2.33	1.008	--	--	--	--				2.33	0.817	2.33	0.846	2.33	1.025	2.33	0.966										2.326	0.863	2.326	0.832	2.326	0.924	2.326	0.939	2.326	1.022	2.326	0.97
2.332	0.886	2.332	0.899	2.332	1.01	--	--	--	--				2.332	0.818	2.332	0.849	2.332	1.026	2.332	0.972										2.328	0.859	2.328	0.827	2.328	0.925	2.328	0.959	2.328	1.02	2.328	0.966
2.334	0.884	2.334	0.895	2.334	1.008	--	--	--	--				2.334	0.818	2.334	0.836	2.334	1.023	2.334	0.968										2.33	0.862	2.33	0.827	2.33	0.937	2.33	0.945	2.33	1.022	2.33	0.965
2.336	0.886	2.336	0.887	2.336	1.008	--	--	--	--				2.336	0.818	2.336	0.837	2.336	1.025	2.336	0.965										2.332	0.863	2.332	0.821	2.332	0.934	2.332	0.978	2.332	1.023	2.332	0.967
2.338	0.885	2.338	0.888	2.338	1.009	--	--	--	--				2.338	0.814	2.338	0.84	2.338	1.025	2.338	0.965										2.334	0.862	2.334	0.828	2.334	0.917	2.334	0.967	2.334	1.02	2.334	0.963
2.34	0.882	2.34	0.891	2.34	1.009	--	--	--	--				2.34	0.815	2.34	0.835	2.34	1.025	2.34	0.963										2.336	0.863	2.336	0.826	2.336	0.912	2.336	0.958	2.336	1.023	2.336	0.965
2.342	0.887	2.342	0.89	2.342	1.008	--	--	--	--				2.342	0.815	2.342	0.84	2.342	1.025	2.342	0.97										2.338	0.863	2.338	0.824	2.338	0.914	2.338	0.983	2.338	1.022	2.338	0.962
2.344	0.886	2.344	0.892	2.344	1.009	--	--	--	--				2.344	0.816	2.344	0.838	2.344	1.027	2.344	0.966										2.34	0.863	2.34	0.828	2.34	0.91	2.34	0.989	2.34	1.023	2.34	0.96
2.346	0.884	2.346	0.891	2.346	1.007	--	--	--	--				2.346	0.813	2.346	0.84	2.346	1.024	2.346	0.965										2.342	0.864	2.342	0.824	2.342	0.927	2.342	0.978	2.342	1.021	2.342	0.963
2.348	0.885	2.348	0.888	2.348	1.008	--	--	--	--				2.348	0.818	2.348	0.826	2.348	1.026	2.348	0.964										2.344	0.867	2.344	0.82	2.344	0.924	2.344	0.952	2.344	1.021	2.344	0.958
2.35	0.882	2.35	0.883	2.35	1.007	--	--	--	--				2.35	0.814	2.35	0.835	2.35	1.024	2.35	0.962										2.346	0.864	2.346	0.821	2.346	0.93	2.346	0.942	2.346	1.022	2.346	0.957
2.352	0.887	2.352	0.886	2.352	1.009	--	--	--	--				2.352	0.812	2.352	0.833	2.352	1.024	2.352	0.962										2.348	0.862	2.348	0.819	2.348	0.901	2.348	0.966	2.348	1.021	2.348	0.962
2.354	0.886	2.354	0.888	2.354	1.009	--	--	--	--				2.354	0.814	2.354	0.83	2.354	1.026	2.354	0.96										2.35	0.865	2.35	0.822	2.35	0.914	2.35	0.963	2.35	1.021	2.35	0.957
2.356	0.888	2.356	0.888	2.356	1.007	--	--	--	--				2.356	0.812	2.356	0.833	2.356	1.024	2.356	0.962										2.352	0.867	2.352	0.824	2.352	0.904	2.352	0.948	2.352	1.022	2.352	0.958
2.358	0.888	2.358	0.888	2.358	1.008	--	--	--	--				2.358	0.814	2.358	0.829	2.358	1.024	2.358	0.964										2.354	0.867	2.354	0.819	2.354	0.896	2.354	0.959	2.354	1.021	2.354	0.954
2.36	0.884	2.36	0.884	2.36	1.01	--	--	--	--				2.36	0.811	2.36	0.827	2.36	1.026	2.36	0.961										2.356	0.864	2.356	0.825	2.356	0.905	2.356	0.97	2.356	1.023	2.356	0.951
2.362	0.889	2.362	0.879	2.362	1.006	--	--	--	--				2.362	0.812	2.362	0.825	2.362	1.024	2.362	0.961										2.358	0.868	2.358	0.818	2.358	0.903	2.358	0.955	2.358	1.02	2.358	0.948
2.364	0.886	2.364	0.889	2.364	1.008	--	--	--	--				2.364	0.812	2.364	0.826	2.364	1.023	2.364	0.963										2.36	0.865	2.36	0.821	2.36	0.888	2.36	0.936	2.36	1.022	2.36	0.951
2.366	0.884	2.366	0.885	2.366	1.008	--	--	--	--				2.366	0.813	2.366	0.83	2.366	1.024	2.366	0.961										2.362	0.864	2.362	0.816	2.362	0.899	2.362	0.938	2.362	1.023	2.362	0.947
2.368	0.886	2.368	0.89	2.368	1.008	--	--	--	--				2.368	0.812	2.368	0.827	2.368	1.025	2.368	0.963										2.364	0.864	2.364	0.82	2.364	0.891	2.364	0.952	2.364	1.021	2.364	0.955
2.37	0.883	2.37	0.883	2.37	1.008	--	--	--	--				2.37	0.809	2.37	0.832	2.37	1.024	2.37	0.956										2.366	0.868	2.366	0.817	2.366	0.895	2.366	0.911	2.366	1.023	2.366	0.95
2.372	0.885	2.372	0.884	2.372	1.005	--	--	--	--				2.372	0.811	2.372	0.83	2.372	1.026	2.372	0.962										2.368	0.864	2.368	0.818	2.368	0.893	2.368	0.931	2.368	1.024	2.368	0.95
2.374	0.884	2.374	0.882	2.374	1.009	--	--	--	--				2.374	0.81	2.374	0.824	2.374	1.026	2.374	0.963										2.37	0.866	2.37	0.816	2.37	0.894	2.37	0.927	2.37	1.022	2.37	0.945
2.376	0.882	2.376	0.882	2.376	1.008	--	--	--	--				2.376	0.81	2.376	0.825	2.376	1.022	2.376	0.961										2.372	0.866	2.372	0.826	2.372	0.88	2.372	0.949	2.372	1.023	2.372	0.949
2.378	0.882	2.378	0.88	2.378	1.008	--	--	--	--				2.378	0.81	2.378	0.829	2.378	1.023	2.378	0.962										2.374	0.861	2.374	0.821	2.374	0.872	2.374	0.933	2.374	1.025	2.374	0.945
2.38	0.883	2.38	0.884	2.38	1.009	--	--	--	--				2.38	0.81	2.38	0.822	2.38	1.023	2.38	0.958										2.376	0.861	2.376	0.817	2.376	0.884	2.376	0.921	2.376	1.022	2.376	0.945
2.382	0.884	2.382	0.891	2.382	1.008	--	--	--	--				2.382	0.811	2.382	0.832	2.382	1.024	2.382	0.96										2.378	0.86	2.378	0.818	2.378	0.871	2.378	0.91	2.378	1.022	2.378	0.946
2.384	0.881	2.384	0.883	2.384	1.008	--	--	--	--				2.384	0.809	2.384	0.825	2.384	1.026	2.384	0.958										2.38	0.86	2.38	0.825	2.38	0.881	2.38	0.911	2.38	1.023	2.38	0.941
2.386	0.881	2.386	0.88	2.386	1.007	--	--	--	--				2.386	0.809	2.386	0.832	2.386	1.022	2.386	0.962										2.382	0.858	2.382	0.822	2.382	0.881	2.382	0.91	2.382	1.023	2.382	0.941
2.388	0.881	2.388	0.881	2.388	1.008	--	--	--	--				2.388	0.812	2.388	0.83	2.388	1.021	2.388	0.961										2.384	0.857	2.384	0.823	2.384	0.875	2.384	0.912	2.384	1.022	2.384	0.945
2.39	0.881	2.39	0.884	2.39	1.008	--	--	--	--				2.39	0.808	2.39	0.831	2.39	1.023	2.39	0.961										2.386	0.856	2.386	0.822	2.386	0.871	2.386	0.913	2.386	1.024	2.386	0.939
2.392	0.878	2.392	0.886	2.392	1.007	--	--	--	--				2.392	0.81	2.392	0.834	2.392	1.024	2.392	0.962										2.388	0.855	2.388	0.824	2.388	0.871	2.388	0.924	2.388	1.022	2.388	0.941
2.394	0.88	2.394	0.881	2.394	1.009	--	--	--	--				2.394	0.808	2.394	0.831	2.394	1.024	2.394	0.959										2.39	0.858	2.39	0.823	2.39	0.866	2.39	0.9	2.39	1.023	2.39	0.943
2.396	0.878	2.396	0.877	2.396	1.008	--	--	--	--				2.396	0.807	2.396	0.826	2.396	1.023	2.396	0.961										2.392	0.856	2.392	0.822	2.392	0.875	2.392	0.906	2.392	1.025	2.392	0.938
2.398	0.881	2.398	0.88	2.398	1.008	--	--	--	--				2.398	0.806	2.398	0.829	2.398	1.023	2.398	0.962										2.394	0.856	2.394	0.823	2.394	0.87	2.394	0.894	2.394	1.023	2.394	0.939
2.4	0.876	2.4	0.883	2.4	1.01	--	--	--	--				2.4	0.809	2.4	0.831	2.4	1.023	2.4	0.963										2.396	0.855	2.396	0.818	2.396	0.864	2.396	0.877	2.396	1.024	2.396	0.938
2.402	0.878	2.402	0.878	2.402	1.008	--	--	--	--				2.402	0.809	2.402	0.836	2.402	1.024	2.402	0.961										2.398	0.853	2.398	0.815	2.398	0.868	2.398	0.878	2.398	1.024	2.398	0.936
2.404	0.875	2.404	0.883	2.404	1.008	--	--	--	--				2.404	0.807	2.404	0.839	2.404	1.024	2.404	0.966										2.4	0.849	2.4	0.821	2.4	0.848	2.4	0.882	2.4	1.021	2.4	0.939
2.406	0.878	2.406	0.888	2.406	1.008	--	--	--	--				2.406	0.809	2.406	0.833	2.406	1.024	2.406	0.963										2.402	0.847	2.402	0.821	2.402	0.851	2.402	0.863	2.402	1.022	2.402	0.937
2.408	0.876	2.408	0.887	2.408	1.007	--	--	--	--				2.408	0.806	2.408	0.832	2.408	1.022	2.408	0.964										2.404	0.848	2.404	0.821	2.404	0.863	2.404	0.881	2.404	1.023	2.404	0.937
2.41	0.873	2.41	0.885	2.41	1.008	--	--	--	--				2.41	0.811	2.41	0.839	2.41	1.023	2.41	0.963										2.406	0.847	2.406	0.823	2.406	0.861	2.406	0.894	2.406	1.024	2.406	0.935
2.412	0.875	2.412	0.882	2.412	1.008	--	--	--	--				2.412	0.807	2.412	0.836	2.412	1.022	2.412	0.963										2.408	0.846	2.408	0.821	2.408	0.857	2.408	0.871	2.408	1.021	2.408	0.936
2.414	0.872	2.414	0.882	2.414	1.007	--	--	--	--				2.414	0.808	2.414	0.834	2.414	1.023	2.414	0.962										2.41	0.846	2.41	0.823	2.41	0.854	2.41	0.869	2.41	1.025	2.41	0.936
2.416	0.87	2.416	0.885	2.416	1.008	--	--	--	--				2.416	0.809	2.416	0.837	2.416	1.024	2.416	0.964										2.412	0.844	2.412	0.822	2.412	0.848	2.412	0.879	2.412	1.026	2.412	0.934
2.418	0.867	2.418	0.883	2.418	1.009	--	--	--	--				2.418	0.808	2.418	0.836	2.418	1.021	2.418	0.964										2.414	0.841	2.414	0.82	2.414	0.849	2.414	0.858	2.414	1.024	2.414	0.931
2.42	0.871	2.42	0.884	2.42	1.009	--	--	--	--				2.42	0.813	2.42	0.841	2.42	1.023	2.42	0.963										2.416	0.84	2.416	0.823	2.416	0.848	2.416	0.866	2.416	1.024	2.416	0.933
2.422	0.869	2.422	0.879	2.422	1.008	--	--	--	--				2.422	0.811	2.422	0.84	2.422	1.022	2.422	0.965										2.418	0.84	2.418	0.822	2.418	0.853	2.418	0.852	2.418	1.022	2.418	0.933
2.424	0.866	2.424	0.885	2.424	1.01	--	--	--	--				2.424	0.807	2.424	0.834	2.424	1.022	2.424	0.962										2.42	0.838	2.42	0.828	2.42	0.846	2.42	0.863	2.42	1.026	2.42	0.931
2.426	0.867	2.426	0.882	2.426	1.007	--	--	--	--				2.426	0.809	2.426	0.84	2.426	1.021	2.426	0.96										2.422	0.837	2.422	0.827	2.422	0.837	2.422	0.853	2.422	1.023	2.422	0.931
2.428	0.87	2.428	0.888	2.428	1.008	--	--	--	--				2.428	0.81	2.428	0.835	2.428	1.021	2.428	0.963										2.424	0.835	2.424	0.822	2.424	0.837	2.424	0.849	2.424	1.026	2.424	0.932
2.43	0.864	2.43	0.887	2.43	1.009	--	--	--	--				2.43	0.812	2.43	0.841	2.43	1.023	2.43	0.96										2.426	0.834	2.426	0.82	2.426	0.848	2.426	0.833	2.426	1.024	2.426	0.934
2.432	0.865	2.432	0.884	2.432	1.011	--	--	--	--				2.432	0.808	2.432	0.839	2.432	1.021	2.432	0.963										2.428	0.834	2.428	0.826	2.428	0.836	2.428	0.838	2.428	1.027	2.428	0.933
2.434	0.862	2.434	0.885	2.434	1.009	--	--	--	--				2.434	0.81	2.434	0.839	2.434	1.02	2.434	0.966										2.43	0.832	2.43	0.822	2.43	0.832	2.43	0.833	2.43	1.024	2.43	0.928
2.436	0.863	2.436	0.883	2.436	1.009	--	--	--	--				2.436	0.812	2.436	0.842	2.436	1.022	2.436	0.969										2.432	0.831	2.432	0.822	2.432	0.827	2.432	0.818	2.432	1.026	2.432	0.929
2.438	0.863	2.438	0.885	2.438	1.011	--	--	--	--				2.438	0.813	2.438	0.836	2.438	1.021	2.438	0.965										2.434	0.831	2.434	0.821	2.434	0.838	2.434	0.839	2.434	1.027	2.434	0.932
2.44	0.863	2.44	0.879	2.44	1.008	--	--	--	--				2.44	0.815	2.44	0.836	2.44	1.023	2.44	0.965										2.436	0.83	2.436	0.824	2.436	0.833	2.436	0.813	2.436	1.026	2.436	0.928
2.442	0.861	2.442	0.883	2.442	1.008	--	--	--	--				2.442	0.813	2.442	0.839	2.442	1.022	2.442	0.963										2.438	0.827	2.438	0.818	2.438	0.829	2.438	0.807	2.438	1.026	2.438	0.932
2.444	0.86	2.444	0.884	2.444	1.009	--	--	--	--				2.444	0.815	2.444	0.839	2.444	1.021	2.444	0.964										2.44	0.827	2.44	0.817	2.44	0.831	2.44	0.81	2.44	1.022	2.44	0.929
2.446	0.862	2.446	0.881	2.446	1.009	--	--	--	--				2.446	0.813	2.446	0.839	2.446	1.023	2.446	0.964										2.442	0.829	2.442	0.823	2.442	0.823	2.442	0.782	2.442	1.025	2.442	0.931
2.448	0.86	2.448	0.879	2.448	1.009	--	--	--	--				2.448	0.814	2.448	0.838	2.448	1.023	2.448	0.963										2.444	0.825	2.444	0.827	2.444	0.829	2.444	0.798	2.444	1.024	2.444	0.927
2.45	0.86	2.45	0.88	2.45	1.01	--	--	--	--				2.45	0.814	2.45	0.837	2.45	1.022	2.45	0.962										2.446	0.823	2.446	0.822	2.446	0.828	2.446	0.793	2.446	1.025	2.446	0.925
2.452	0.86	2.452	0.883	2.452	1.008	--	--	--	--				2.452	0.816	2.452	0.84	2.452	1.02	2.452	0.965										2.448	0.825	2.448	0.821	2.448	0.822	2.448	0.777	2.448	1.025	2.448	0.929
2.454	0.861	2.454	0.885	2.454	1.008	--	--	--	--				2.454	0.814	2.454	0.837	2.454	1.022	2.454	0.969										2.45	0.823	2.45	0.823	2.45	0.818	2.45	0.765	2.45	1.025	2.45	0.926
2.456	0.857	2.456	0.888	2.456	1.009	--	--	--	--				2.456	0.814	2.456	0.835	2.456	1.024	2.456	0.965										2.452	0.823	2.452	0.814	2.452	0.819	2.452	0.768	2.452	1.026	2.452	0.928
2.458	0.859	2.458	0.884	2.458	1.008	--	--	--	--				2.458	0.813	2.458	0.829	2.458	1.02	2.458	0.967										2.454	0.82	2.454	0.823	2.454	0.815	2.454	0.772	2.454	1.025	2.454	0.927
2.46	0.864	2.46	0.889	2.46	1.007	--	--	--	--				2.46	0.814	2.46	0.833	2.46	1.021	2.46	0.964										2.456	0.821	2.456	0.82	2.456	0.819	2.456	0.755	2.456	1.027	2.456	0.926
2.462	0.86	2.462	0.882	2.462	1.009	--	--	--	--				2.462	0.814	2.462	0.829	2.462	1.022	2.462	0.967										2.458	0.821	2.458	0.824	2.458	0.818	2.458	0.759	2.458	1.025	2.458	0.925
2.464	0.857	2.464	0.887	2.464	1.009	--	--	--	--				2.464	0.816	2.464	0.831	2.464	1.021	2.464	0.964										2.46	0.817	2.46	0.821	2.46	0.811	2.46	0.761	2.46	1.025	2.46	0.924
2.466	0.858	2.466	0.88	2.466	1.012	--	--	--	--				2.466	0.813	2.466	0.827	2.466	1.022	2.466	0.964										2.462	0.817	2.462	0.823	2.462	0.799	2.462	0.745	2.462	1.028	2.462	0.925
2.468	0.859	2.468	0.887	2.468	1.008	--	--	--	--				2.468	0.815	2.468	0.825	2.468	1.023	2.468	0.965										2.464	0.819	2.464	0.818	2.464	0.807	2.464	0.757	2.464	1.026	2.464	0.924
2.47	0.856	2.47	0.893	2.47	1.01	--	--	--	--				2.47	0.812	2.47	0.83	2.47	1.021	2.47	0.966										2.466	0.818	2.466	0.815	2.466	0.813	2.466	0.743	2.466	1.025	2.466	0.923
2.472	0.859	2.472	0.884	2.472	1.009	--	--	--	--				2.472	0.819	2.472	0.829	2.472	1.02	2.472	0.965										2.468	0.817	2.468	0.827	2.468	0.807	2.468	0.725	2.468	1.025	2.468	0.925
2.474	0.856	2.474	0.889	2.474	1.008	--	--	--	--				2.474	0.815	2.474	0.828	2.474	1.021	2.474	0.967										2.47	0.815	2.47	0.817	2.47	0.816	2.47	0.749	2.47	1.026	2.47	0.926
2.476	0.857	2.476	0.89	2.476	1.01	--	--	--	--				2.476	0.813	2.476	0.827	2.476	1.021	2.476	0.967										2.472	0.816	2.472	0.823	2.472	0.799	2.472	0.737	2.472	1.026	2.472	0.925
2.478	0.859	2.478	0.882	2.478	1.009	--	--	--	--				2.478	0.815	2.478	0.822	2.478	1.022	2.478	0.97										2.474	0.816	2.474	0.822	2.474	0.801	2.474	0.73	2.474	1.026	2.474	0.928
2.48	0.862	2.48	0.881	2.48	1.008	--	--	--	--				2.48	0.812	2.48	0.825	2.48	1.021	2.48	0.964										2.476	0.816	2.476	0.822	2.476	0.8	2.476	0.727	2.476	1.025	2.476	0.922
2.482	0.857	2.482	0.882	2.482	1.011	--	--	--	--				2.482	0.811	2.482	0.822	2.482	1.022	2.482	0.967										2.478	0.816	2.478	0.821	2.478	0.8	2.478	0.72	2.478	1.025	2.478	0.923
2.484	0.857	2.484	0.888	2.484	1.01	--	--	--	--				2.484	0.812	2.484	0.822	2.484	1.02	2.484	0.966										2.48	0.813	2.48	0.82	2.48	0.802	2.48	0.736	2.48	1.029	2.48	0.925
2.486	0.858	2.486	0.886	2.486	1.012	--	--	--	--				2.486	0.812	2.486	0.816	2.486	1.022	2.486	0.967										2.482	0.814	2.482	0.818	2.482	0.798	2.482	0.725	2.482	1.026	2.482	0.921
2.488	0.856	2.488	0.887	2.488	1.008	--	--	--	--				2.488	0.812	2.488	0.819	2.488	1.023	2.488	0.964										2.484	0.811	2.484	0.822	2.484	0.806	2.484	0.733	2.484	1.026	2.484	0.924
2.49	0.858	2.49	0.885	2.49	1.009	--	--	--	--				2.49	0.81	2.49	0.821	2.49	1.022	2.49	0.963										2.486	0.813	2.486	0.819	2.486	0.805	2.486	0.738	2.486	1.026	2.486	0.92
2.492	0.86	2.492	0.886	2.492	1.009	--	--	--	--				2.492	0.811	2.492	0.819	2.492	1.02	2.492	0.966										2.488	0.813	2.488	0.827	2.488	0.789	2.488	0.728	2.488	1.025	2.488	0.92
2.494	0.858	2.494	0.888	2.494	1.009	--	--	--	--				2.494	0.806	2.494	0.819	2.494	1.021	2.494	0.965										2.49	0.812	2.49	0.823	2.49	0.785	2.49	0.714	2.49	1.027	2.49	0.92
2.496	0.86	2.496	0.883	2.496	1.011	--	--	--	--				2.496	0.81	2.496	0.819	2.496	1.021	2.496	0.967										2.492	0.814	2.492	0.82	2.492	0.782	2.492	0.73	2.492	1.026	2.492	0.924
2.498	0.857	2.498	0.886	2.498	1.009	--	--	--	--				2.498	0.804	2.498	0.811	2.498	1.022	2.498	0.963										2.494	0.816	2.494	0.819	2.494	0.793	2.494	0.728	2.494	1.026	2.494	0.923
2.5	0.856	2.5	0.883	2.5	1.01	--	--	--	--				2.5	0.809	2.5	0.816	2.5	1.02	2.5	0.968										2.496	0.813	2.496	0.824	2.496	0.778	2.496	0.709	2.496	1.027	2.496	0.924
2.502	0.859	2.502	0.88	2.502	1.01	--	--	--	--				2.502	0.81	2.502	0.813	2.502	1.021	2.502	0.967										2.498	0.814	2.498	0.823	2.498	0.794	2.498	0.722	2.498	1.025	2.498	0.92
2.504	0.858	2.504	0.883	2.504	1.008	--	--	--	--				2.504	0.804	2.504	0.807	2.504	1.022	2.504	0.964										2.5	0.814	2.5	0.824	2.5	0.784	2.5	0.723	2.5	1.027	2.5	0.923
2.506	0.859	2.506	0.883	2.506	1.01	--	--	--	--				2.506	0.805	2.506	0.811	2.506	1.02	2.506	0.966										2.502	0.813	2.502	0.819	2.502	0.776	2.502	0.73	2.502	1.025	2.502	0.919
2.508	0.86	2.508	0.882	2.508	1.008	--	--	--	--				2.508	0.806	2.508	0.812	2.508	1.021	2.508	0.965										2.504	0.814	2.504	0.821	2.504	0.774	2.504	0.739	2.504	1.027	2.504	0.916
2.51	0.858	2.51	0.882	2.51	1.009	--	--	--	--				2.51	0.802	2.51	0.805	2.51	1.019	2.51	0.965										2.506	0.813	2.506	0.821	2.506	0.783	2.506	0.716	2.506	1.026	2.506	0.92
2.512	0.86	2.512	0.877	2.512	1.009	--	--	--	--				2.512	0.803	2.512	0.807	2.512	1.02	2.512	0.962										2.508	0.812	2.508	0.818	2.508	0.787	2.508	0.727	2.508	1.026	2.508	0.922
2.514	0.86	2.514	0.883	2.514	1.008	--	--	--	--				2.514	0.805	2.514	0.807	2.514	1.021	2.514	0.964										2.51	0.811	2.51	0.825	2.51	0.778	2.51	0.723	2.51	1.025	2.51	0.923
2.516	0.858	2.516	0.879	2.516	1.01	--	--	--	--				2.516	0.805	2.516	0.806	2.516	1.02	2.516	0.96										2.512	0.813	2.512	0.824	2.512	0.776	2.512	0.727	2.512	1.028	2.512	0.919
2.518	0.86	2.518	0.874	2.518	1.011	--	--	--	--				2.518	0.801	2.518	0.805	2.518	1.02	2.518	0.963										2.514	0.813	2.514	0.825	2.514	0.775	2.514	0.719	2.514	1.027	2.514	0.918
2.52	0.859	2.52	0.881	2.52	1.01	--	--	--	--				2.52	0.8	2.52	0.806	2.52	1.019	2.52	0.966										2.516	0.812	2.516	0.823	2.516	0.773	2.516	0.721	2.516	1.027	2.516	0.92
2.522	0.864	2.522	0.88	2.522	1.009	--	--	--	--				2.522	0.8	2.522	0.802	2.522	1.022	2.522	0.965										2.518	0.813	2.518	0.826	2.518	0.777	2.518	0.734	2.518	1.026	2.518	0.917
2.524	0.861	2.524	0.879	2.524	1.008	--	--	--	--				2.524	0.799	2.524	0.798	2.524	1.02	2.524	0.966										2.52	0.812	2.52	0.826	2.52	0.781	2.52	0.728	2.52	1.026	2.52	0.922
2.526	0.861	2.526	0.872	2.526	1.01	--	--	--	--				2.526	0.799	2.526	0.802	2.526	1.019	2.526	0.962										2.522	0.813	2.522	0.826	2.522	0.774	2.522	0.706	2.522	1.027	2.522	0.918
2.528	0.855	2.528	0.882	2.528	1.008	--	--	--	--				2.528	0.8	2.528	0.797	2.528	1.019	2.528	0.965										2.524	0.812	2.524	0.83	2.524	0.766	2.524	0.737	2.524	1.026	2.524	0.923
2.53	0.86	2.53	0.875	2.53	1.011	--	--	--	--				2.53	0.801	2.53	0.798	2.53	1.021	2.53	0.963										2.526	0.813	2.526	0.825	2.526	0.768	2.526	0.742	2.526	1.027	2.526	0.921
2.532	0.86	2.532	0.87	2.532	1.009	--	--	--	--				2.532	0.797	2.532	0.796	2.532	1.02	2.532	0.962										2.528	0.814	2.528	0.831	2.528	0.759	2.528	0.729	2.528	1.026	2.528	0.92
2.534	0.858	2.534	0.871	2.534	1.01	--	--	--	--				2.534	0.8	2.534	0.803	2.534	1.02	2.534	0.967										2.53	0.813	2.53	0.833	2.53	0.77	2.53	0.746	2.53	1.029	2.53	0.921
2.536	0.861	2.536	0.872	2.536	1.009	--	--	--	--				2.536	0.799	2.536	0.795	2.536	1.021	2.536	0.966										2.532	0.812	2.532	0.829	2.532	0.771	2.532	0.74	2.532	1.027	2.532	0.919
2.538	0.86	2.538	0.873	2.538	1.011	--	--	--	--				2.538	0.797	2.538	0.799	2.538	1.022	2.538	0.967										2.534	0.813	2.534	0.832	2.534	0.752	2.534	0.733	2.534	1.026	2.534	0.918
2.54	0.861	2.54	0.875	2.54	1.008	--	--	--	--				2.54	0.798	2.54	0.791	2.54	1.021	2.54	0.964										2.536	0.814	2.536	0.832	2.536	0.763	2.536	0.746	2.536	1.027	2.536	0.921
2.542	0.861	2.542	0.873	2.542	1.011	--	--	--	--				2.542	0.797	2.542	0.788	2.542	1.019	2.542	0.961										2.538	0.813	2.538	0.828	2.538	0.77	2.538	0.735	2.538	1.028	2.538	0.922
2.544	0.863	2.544	0.871	2.544	1.008	--	--	--	--				2.544	0.796	2.544	0.794	2.544	1.019	2.544	0.966										2.54	0.813	2.54	0.833	2.54	0.765	2.54	0.751	2.54	1.024	2.54	0.921
2.546	0.862	2.546	0.872	2.546	1.01	--	--	--	--				2.546	0.794	2.546	0.792	2.546	1.02	2.546	0.966										2.542	0.815	2.542	0.834	2.542	0.766	2.542	0.732	2.542	1.025	2.542	0.924
2.548	0.86	2.548	0.876	2.548	1.009	--	--	--	--				2.548	0.796	2.548	0.784	2.548	1.022	2.548	0.964										2.544	0.812	2.544	0.842	2.544	0.77	2.544	0.736	2.544	1.026	2.544	0.919
2.55	0.861	2.55	0.874	2.55	1.006	--	--	--	--				2.55	0.794	2.55	0.788	2.55	1.019	2.55	0.966										2.546	0.812	2.546	0.837	2.546	0.776	2.546	0.769	2.546	1.025	2.546	0.922
2.552	0.86	2.552	0.876	2.552	1.009	--	--	--	--				2.552	0.793	2.552	0.78	2.552	1.02	2.552	0.962										2.548	0.814	2.548	0.836	2.548	0.764	2.548	0.753	2.548	1.028	2.548	0.919
2.554	0.863	2.554	0.873	2.554	1.008	--	--	--	--				2.554	0.794	2.554	0.784	2.554	1.018	2.554	0.962										2.55	0.811	2.55	0.843	2.55	0.752	2.55	0.754	2.55	1.026	2.55	0.923
2.556	0.859	2.556	0.873	2.556	1.01	--	--	--	--				2.556	0.797	2.556	0.791	2.556	1.021	2.556	0.965										2.552	0.814	2.552	0.843	2.552	0.758	2.552	0.743	2.552	1.028	2.552	0.923
2.558	0.86	2.558	0.873	2.558	1.008	--	--	--	--				2.558	0.797	2.558	0.791	2.558	1.022	2.558	0.965										2.554	0.807	2.554	0.842	2.554	0.76	2.554	0.751	2.554	1.026	2.554	0.921
2.56	0.861	2.56	0.873	2.56	1.009	--	--	--	--				2.56	0.796	2.56	0.79	2.56	1.02	2.56	0.963										2.556	0.81	2.556	0.844	2.556	0.76	2.556	0.77	2.556	1.026	2.556	0.92
2.562	0.861	2.562	0.869	2.562	1.009	--	--	--	--				2.562	0.793	2.562	0.779	2.562	1.019	2.562	0.962										2.558	0.814	2.558	0.845	2.558	0.771	2.558	0.763	2.558	1.027	2.558	0.927
2.564	0.86	2.564	0.873	2.564	1.009	--	--	--	--				2.564	0.794	2.564	0.785	2.564	1.018	2.564	0.961										2.56	0.81	2.56	0.848	2.56	0.763	2.56	0.749	2.56	1.027	2.56	0.925
2.566	0.864	2.566	0.87	2.566	1.009	--	--	--	--				2.566	0.794	2.566	0.781	2.566	1.021	2.566	0.964										2.562	0.812	2.562	0.849	2.562	0.758	2.562	0.767	2.562	1.025	2.562	0.923
2.568	0.862	2.568	0.871	2.568	1.009	--	--	--	--				2.568	0.795	2.568	0.779	2.568	1.021	2.568	0.965										2.564	0.807	2.564	0.855	2.564	0.761	2.564	0.748	2.564	1.027	2.564	0.924
2.57	0.863	2.57	0.87	2.57	1.007	--	--	--	--				2.57	0.793	2.57	0.774	2.57	1.02	2.57	0.964										2.566	0.81	2.566	0.85	2.566	0.758	2.566	0.759	2.566	1.027	2.566	0.926
2.572	0.862	2.572	0.875	2.572	1.009	--	--	--	--				2.572	0.794	2.572	0.779	2.572	1.019	2.572	0.964										2.568	0.809	2.568	0.852	2.568	0.767	2.568	0.75	2.568	1.029	2.568	0.923
2.574	0.865	2.574	0.874	2.574	1.009	--	--	--	--				2.574	0.794	2.574	0.771	2.574	1.019	2.574	0.962										2.57	0.806	2.57	0.853	2.57	0.761	2.57	0.757	2.57	1.025	2.57	0.925
2.576	0.865	2.576	0.875	2.576	1.01	--	--	--	--				2.576	0.794	2.576	0.779	2.576	1.019	2.576	0.965										2.572	0.809	2.572	0.851	2.572	0.762	2.572	0.75	2.572	1.025	2.572	0.924
2.578	0.866	2.578	0.871	2.578	1.01	--	--	--	--				2.578	0.792	2.578	0.768	2.578	1.018	2.578	0.961										2.574	0.808	2.574	0.854	2.574	0.77	2.574	0.746	2.574	1.025	2.574	0.925
2.58	0.861	2.58	0.877	2.58	1.01	--	--	--	--				2.58	0.795	2.58	0.774	2.58	1.02	2.58	0.966										2.576	0.809	2.576	0.852	2.576	0.765	2.576	0.754	2.576	1.027	2.576	0.928
2.582	0.866	2.582	0.872	2.582	1.01	--	--	--	--				2.582	0.795	2.582	0.773	2.582	1.019	2.582	0.963										2.578	0.804	2.578	0.852	2.578	0.76	2.578	0.757	2.578	1.026	2.578	0.923
2.584	0.864	2.584	0.876	2.584	1.008	--	--	--	--				2.584	0.793	2.584	0.781	2.584	1.021	2.584	0.965										2.58	0.806	2.58	0.854	2.58	0.774	2.58	0.759	2.58	1.025	2.58	0.927
2.586	0.865	2.586	0.878	2.586	1.008	--	--	--	--				2.586	0.795	2.586	0.774	2.586	1.021	2.586	0.963										2.582	0.806	2.582	0.849	2.582	0.77	2.582	0.754	2.582	1.026	2.582	0.923
2.588	0.867	2.588	0.875	2.588	1.009	--	--	--	--				2.588	0.791	2.588	0.776	2.588	1.021	2.588	0.964										2.584	0.807	2.584	0.853	2.584	0.762	2.584	0.774	2.584	1.027	2.584	0.927
2.59	0.862	2.59	0.873	2.59	1.009	--	--	--	--				2.59	0.794	2.59	0.774	2.59	1.02	2.59	0.961										2.586	0.805	2.586	0.858	2.586	0.761	2.586	0.754	2.586	1.026	2.586	0.927
2.592	0.868	2.592	0.874	2.592	1.008	--	--	--	--				2.592	0.795	2.592	0.771	2.592	1.019	2.592	0.966										2.588	0.806	2.588	0.857	2.588	0.763	2.588	0.75	2.588	1.027	2.588	0.925
2.594	0.867	2.594	0.877	2.594	1.009	--	--	--	--				2.594	0.796	2.594	0.773	2.594	1.02	2.594	0.964										2.59	0.807	2.59	0.855	2.59	0.763	2.59	0.769	2.59	1.026	2.59	0.925
2.596	0.867	2.596	0.876	2.596	1.007	--	--	--	--				2.596	0.795	2.596	0.768	2.596	1.02	2.596	0.966										2.592	0.805	2.592	0.854	2.592	0.769	2.592	0.755	2.592	1.024	2.592	0.926
2.598	0.869	2.598	0.879	2.598	1.01	--	--	--	--				2.598	0.795	2.598	0.769	2.598	1.019	2.598	0.966										2.594	0.805	2.594	0.851	2.594	0.763	2.594	0.777	2.594	1.024	2.594	0.926
2.6	0.867	2.6	0.875	2.6	1.009	--	--	--	--				2.6	0.795	2.6	0.77	2.6	1.019	2.6	0.965										2.596	0.802	2.596	0.849	2.596	0.763	2.596	0.759	2.596	1.026	2.596	0.926
2.602	0.867	2.602	0.88	2.602	1.008	--	--	--	--				2.602	0.795	2.602	0.771	2.602	1.019	2.602	0.962										2.598	0.804	2.598	0.855	2.598	0.764	2.598	0.757	2.598	1.025	2.598	0.925
2.604	0.867	2.604	0.871	2.604	1.007	--	--	--	--				2.604	0.796	2.604	0.772	2.604	1.019	2.604	0.963										2.6	0.804	2.6	0.859	2.6	0.765	2.6	0.754	2.6	1.023	2.6	0.928
2.606	0.868	2.606	0.874	2.606	1.009	--	--	--	--				2.606	0.795	2.606	0.762	2.606	1.02	2.606	0.964										2.602	0.803	2.602	0.855	2.602	0.754	2.602	0.749	2.602	1.026	2.602	0.928
2.608	0.87	2.608	0.876	2.608	1.009	--	--	--	--				2.608	0.799	2.608	0.77	2.608	1.021	2.608	0.963										2.604	0.803	2.604	0.851	2.604	0.76	2.604	0.765	2.604	1.024	2.604	0.925
2.61	0.868	2.61	0.875	2.61	1.009	--	--	--	--				2.61	0.797	2.61	0.769	2.61	1.021	2.61	0.964										2.606	0.803	2.606	0.856	2.606	0.77	2.606	0.758	2.606	1.026	2.606	0.927
2.612	0.872	2.612	0.876	2.612	1.008	--	--	--	--				2.612	0.796	2.612	0.766	2.612	1.021	2.612	0.962										2.608	0.802	2.608	0.851	2.608	0.755	2.608	0.756	2.608	1.026	2.608	0.925
2.614	0.869	2.614	0.879	2.614	1.009	--	--	--	--				2.614	0.795	2.614	0.768	2.614	1.018	2.614	0.963										2.61	0.801	2.61	0.848	2.61	0.759	2.61	0.762	2.61	1.025	2.61	0.927
2.616	0.869	2.616	0.874	2.616	1.009	--	--	--	--				2.616	0.797	2.616	0.771	2.616	1.02	2.616	0.963										2.612	0.804	2.612	0.852	2.612	0.757	2.612	0.753	2.612	1.026	2.612	0.921
2.618	0.872	2.618	0.874	2.618	1.009	--	--	--	--				2.618	0.799	2.618	0.764	2.618	1.016	2.618	0.962										2.614	0.803	2.614	0.852	2.614	0.76	2.614	0.75	2.614	1.025	2.614	0.926
2.62	0.872	2.62	0.875	2.62	1.009	--	--	--	--				2.62	0.797	2.62	0.77	2.62	1.02	2.62	0.963										2.616	0.802	2.616	0.851	2.616	0.753	2.616	0.76	2.616	1.026	2.616	0.926
2.622	0.872	2.622	0.87	2.622	1.009	--	--	--	--				2.622	0.798	2.622	0.767	2.622	1.022	2.622	0.963										2.618	0.801	2.618	0.846	2.618	0.762	2.618	0.756	2.618	1.025	2.618	0.927
2.624	0.876	2.624	0.875	2.624	1.01	--	--	--	--				2.624	0.8	2.624	0.771	2.624	1.018	2.624	0.965										2.62	0.804	2.62	0.846	2.62	0.749	2.62	0.758	2.62	1.024	2.62	0.925
2.626	0.873	2.626	0.872	2.626	1.009	--	--	--	--				2.626	0.799	2.626	0.769	2.626	1.019	2.626	0.965										2.622	0.801	2.622	0.85	2.622	0.761	2.622	0.742	2.622	1.025	2.622	0.928
2.628	0.872	2.628	0.873	2.628	1.009	--	--	--	--				2.628	0.797	2.628	0.764	2.628	1.021	2.628	0.963										2.624	0.803	2.624	0.845	2.624	0.752	2.624	0.735	2.624	1.027	2.624	0.923
2.63	0.875	2.63	0.867	2.63	1.008	--	--	--	--				2.63	0.8	2.63	0.764	2.63	1.019	2.63	0.965										2.626	0.802	2.626	0.85	2.626	0.752	2.626	0.756	2.626	1.026	2.626	0.926
2.632	0.874	2.632	0.872	2.632	1.01	--	--	--	--				2.632	0.8	2.632	0.765	2.632	1.021	2.632	0.968										2.628	0.801	2.628	0.845	2.628	0.75	2.628	0.759	2.628	1.026	2.628	0.931
2.634	0.876	2.634	0.861	2.634	1.009	--	--	--	--				2.634	0.801	2.634	0.77	2.634	1.02	2.634	0.967										2.63	0.803	2.63	0.843	2.63	0.749	2.63	0.765	2.63	1.026	2.63	0.927
2.636	0.873	2.636	0.872	2.636	1.008	--	--	--	--				2.636	0.798	2.636	0.769	2.636	1.02	2.636	0.964										2.632	0.803	2.632	0.848	2.632	0.746	2.632	0.744	2.632	1.027	2.632	0.931
2.638	0.874	2.638	0.868	2.638	1.008	--	--	--	--				2.638	0.801	2.638	0.765	2.638	1.018	2.638	0.967										2.634	0.806	2.634	0.843	2.634	0.743	2.634	0.747	2.634	1.028	2.634	0.928
2.64	0.874	2.64	0.865	2.64	1.01	--	--	--	--				2.64	0.802	2.64	0.771	2.64	1.019	2.64	0.969										2.636	0.803	2.636	0.84	2.636	0.749	2.636	0.755	2.636	1.026	2.636	0.929
2.642	0.876	2.642	0.871	2.642	1.009	--	--	--	--				2.642	0.802	2.642	0.768	2.642	1.019	2.642	0.967										2.638	0.804	2.638	0.835	2.638	0.751	2.638	0.754	2.638	1.027	2.638	0.927
2.644	0.876	2.644	0.867	2.644	1.009	--	--	--	--				2.644	0.8	2.644	0.765	2.644	1.02	2.644	0.964										2.64	0.804	2.64	0.839	2.64	0.741	2.64	0.742	2.64	1.028	2.64	0.928
2.646	0.874	2.646	0.866	2.646	1.008	--	--	--	--				2.646	0.802	2.646	0.765	2.646	1.02	2.646	0.965										2.642	0.805	2.642	0.835	2.642	0.741	2.642	0.755	2.642	1.025	2.642	0.931
2.648	0.879	2.648	0.861	2.648	1.008	--	--	--	--				2.648	0.802	2.648	0.767	2.648	1.02	2.648	0.967										2.644	0.803	2.644	0.836	2.644	0.749	2.644	0.752	2.644	1.028	2.644	0.93
2.65	0.877	2.65	0.866	2.65	1.009	--	--	--	--				2.65	0.802	2.65	0.768	2.65	1.021	2.65	0.968										2.646	0.805	2.646	0.833	2.646	0.74	2.646	0.743	2.646	1.027	2.646	0.926
2.652	0.876	2.652	0.866	2.652	1.009	--	--	--	--				2.652	0.802	2.652	0.769	2.652	1.02	2.652	0.969										2.648	0.807	2.648	0.834	2.648	0.733	2.648	0.749	2.648	1.026	2.648	0.928
2.654	0.88	2.654	0.864	2.654	1.01	--	--	--	--				2.654	0.803	2.654	0.766	2.654	1.02	2.654	0.969										2.65	0.808	2.65	0.832	2.65	0.737	2.65	0.753	2.65	1.029	2.65	0.928
2.656	0.879	2.656	0.858	2.656	1.013	--	--	--	--				2.656	0.801	2.656	0.774	2.656	1.019	2.656	0.97										2.652	0.809	2.652	0.834	2.652	0.742	2.652	0.739	2.652	1.027	2.652	0.93
2.658	0.878	2.658	0.865	2.658	1.009	--	--	--	--				2.658	0.803	2.658	0.771	2.658	1.021	2.658	0.972										2.654	0.807	2.654	0.834	2.654	0.743	2.654	0.739	2.654	1.026	2.654	0.927
2.66	0.878	2.66	0.861	2.66	1.011	--	--	--	--				2.66	0.803	2.66	0.772	2.66	1.021	2.66	0.971										2.656	0.805	2.656	0.83	2.656	0.737	2.656	0.743	2.656	1.027	2.656	0.925
2.662	0.878	2.662	0.863	2.662	1.011	--	--	--	--				2.662	0.803	2.662	0.775	2.662	1.019	2.662	0.973										2.658	0.81	2.658	0.831	2.658	0.74	2.658	0.735	2.658	1.027	2.658	0.927
2.664	0.879	2.664	0.864	2.664	1.01	--	--	--	--				2.664	0.803	2.664	0.77	2.664	1.019	2.664	0.973										2.66	0.805	2.66	0.833	2.66	0.734	2.66	0.744	2.66	1.025	2.66	0.93
2.666	0.879	2.666	0.857	2.666	1.011	--	--	--	--				2.666	0.804	2.666	0.771	2.666	1.022	2.666	0.972										2.662	0.807	2.662	0.833	2.662	0.733	2.662	0.738	2.662	1.027	2.662	0.928
2.668	0.884	2.668	0.858	2.668	1.011	--	--	--	--				2.668	0.806	2.668	0.767	2.668	1.021	2.668	0.974										2.664	0.806	2.664	0.835	2.664	0.724	2.664	0.732	2.664	1.026	2.664	0.931
2.67	0.88	2.67	0.86	2.67	1.012	--	--	--	--				2.67	0.804	2.67	0.776	2.67	1.021	2.67	0.972										2.666	0.807	2.666	0.831	2.666	0.725	2.666	0.734	2.666	1.027	2.666	0.933
2.672	0.881	2.672	0.857	2.672	1.012	--	--	--	--				2.672	0.803	2.672	0.77	2.672	1.02	2.672	0.973										2.668	0.808	2.668	0.829	2.668	0.728	2.668	0.711	2.668	1.026	2.668	0.933
2.674	0.877	2.674	0.851	2.674	1.011	--	--	--	--				2.674	0.805	2.674	0.769	2.674	1.022	2.674	0.979										2.67	0.809	2.67	0.831	2.67	0.719	2.67	0.724	2.67	1.027	2.67	0.93
2.676	0.882	2.676	0.859	2.676	1.012	--	--	--	--				2.676	0.807	2.676	0.773	2.676	1.021	2.676	0.974										2.672	0.81	2.672	0.827	2.672	0.73	2.672	0.727	2.672	1.025	2.672	0.929
2.678	0.881	2.678	0.858	2.678	1.012	--	--	--	--				2.678	0.806	2.678	0.77	2.678	1.021	2.678	0.976										2.674	0.81	2.674	0.829	2.674	0.727	2.674	0.74	2.674	1.027	2.674	0.93
2.68	0.881	2.68	0.857	2.68	1.01	--	--	--	--				2.68	0.806	2.68	0.776	2.68	1.02	2.68	0.972										2.676	0.809	2.676	0.826	2.676	0.724	2.676	0.748	2.676	1.03	2.676	0.931
2.682	0.883	2.682	0.857	2.682	1.009	--	--	--	--				2.682	0.808	2.682	0.78	2.682	1.021	2.682	0.977										2.678	0.81	2.678	0.828	2.678	0.724	2.678	0.74	2.678	1.028	2.678	0.929
2.684	0.878	2.684	0.855	2.684	1.012	--	--	--	--				2.684	0.808	2.684	0.779	2.684	1.02	2.684	0.98										2.68	0.811	2.68	0.825	2.68	0.714	2.68	0.725	2.68	1.027	2.68	0.932
2.686	0.882	2.686	0.854	2.686	1.01	--	--	--	--				2.686	0.807	2.686	0.777	2.686	1.023	2.686	0.973										2.682	0.811	2.682	0.828	2.682	0.727	2.682	0.718	2.682	1.029	2.682	0.93
2.688	0.884	2.688	0.852	2.688	1.011	--	--	--	--				2.688	0.808	2.688	0.772	2.688	1.021	2.688	0.977										2.684	0.812	2.684	0.825	2.684	0.731	2.684	0.704	2.684	1.026	2.684	0.929
2.69	0.882	2.69	0.859	2.69	1.01	--	--	--	--				2.69	0.81	2.69	0.78	2.69	1.02	2.69	0.98										2.686	0.812	2.686	0.826	2.686	0.725	2.686	0.721	2.686	1.028	2.686	0.932
2.692	0.883	2.692	0.85	2.692	1.008	--	--	--	--				2.692	0.804	2.692	0.775	2.692	1.022	2.692	0.976										2.688	0.811	2.688	0.83	2.688	0.72	2.688	0.728	2.688	1.029	2.688	0.932
2.694	0.882	2.694	0.854	2.694	1.012	--	--	--	--				2.694	0.808	2.694	0.781	2.694	1.022	2.694	0.977										2.69	0.811	2.69	0.826	2.69	0.725	2.69	0.72	2.69	1.028	2.69	0.931
2.696	0.881	2.696	0.85	2.696	1.01	--	--	--	--				2.696	0.809	2.696	0.785	2.696	1.019	2.696	0.979										2.692	0.812	2.692	0.827	2.692	0.726	2.692	0.717	2.692	1.026	2.692	0.933
2.698	0.882	2.698	0.855	2.698	1.011	--	--	--	--				2.698	0.811	2.698	0.78	2.698	1.022	2.698	0.984										2.694	0.815	2.694	0.823	2.694	0.718	2.694	0.716	2.694	1.027	2.694	0.931
2.7	0.885	2.7	0.855	2.7	1.014	--	--	--	--				2.7	0.811	2.7	0.778	2.7	1.021	2.7	0.982										2.696	0.813	2.696	0.825	2.696	0.711	2.696	0.723	2.696	1.03	2.696	0.931
2.702	0.885	2.702	0.855	2.702	1.009	--	--	--	--				2.702	0.811	2.702	0.783	2.702	1.021	2.702	0.983										2.698	0.816	2.698	0.831	2.698	0.711	2.698	0.726	2.698	1.03	2.698	0.93
2.704	0.885	2.704	0.854	2.704	1.011	--	--	--	--				2.704	0.81	2.704	0.781	2.704	1.022	2.704	0.984										2.7	0.814	2.7	0.828	2.7	0.72	2.7	0.721	2.7	1.029	2.7	0.934
2.706	0.884	2.706	0.854	2.706	1.011	--	--	--	--				2.706	0.813	2.706	0.78	2.706	1.021	2.706	0.983										2.702	0.813	2.702	0.834	2.702	0.721	2.702	0.721	2.702	1.026	2.702	0.929
2.708	0.888	2.708	0.852	2.708	1.012	--	--	--	--				2.708	0.811	2.708	0.789	2.708	1.021	2.708	0.983										2.704	0.814	2.704	0.823	2.704	0.714	2.704	0.713	2.704	1.029	2.704	0.932
2.71	0.885	2.71	0.849	2.71	1.012	--	--	--	--				2.71	0.81	2.71	0.784	2.71	1.023	2.71	0.984										2.706	0.816	2.706	0.829	2.706	0.724	2.706	0.704	2.706	1.029	2.706	0.935
2.712	0.887	2.712	0.854	2.712	1.011	--	--	--	--				2.712	0.813	2.712	0.784	2.712	1.02	2.712	0.985										2.708	0.816	2.708	0.829	2.708	0.727	2.708	0.715	2.708	1.028	2.708	0.935
2.714	0.888	2.714	0.855	2.714	1.012	--	--	--	--				2.714	0.812	2.714	0.785	2.714	1.021	2.714	0.983										2.71	0.817	2.71	0.828	2.71	0.72	2.71	0.715	2.71	1.029	2.71	0.934
2.716	0.887	2.716	0.851	2.716	1.011	--	--	--	--				2.716	0.809	2.716	0.791	2.716	1.02	2.716	0.987										2.712	0.815	2.712	0.829	2.712	0.726	2.712	0.717	2.712	1.028	2.712	0.935
2.718	0.885	2.718	0.849	2.718	1.011	--	--	--	--				2.718	0.812	2.718	0.783	2.718	1.02	2.718	0.986										2.714	0.818	2.714	0.831	2.714	0.714	2.714	0.717	2.714	1.027	2.714	0.933
2.72	0.888	2.72	0.851	2.72	1.012	--	--	--	--				2.72	0.812	2.72	0.785	2.72	1.021	2.72	0.986										2.716	0.816	2.716	0.825	2.716	0.717	2.716	0.72	2.716	1.03	2.716	0.937
2.722	0.888	2.722	0.853	2.722	1.01	--	--	--	--				2.722	0.813	2.722	0.794	2.722	1.023	2.722	0.984										2.718	0.817	2.718	0.829	2.718	0.715	2.718	0.725	2.718	1.027	2.718	0.93
2.724	0.888	2.724	0.851	2.724	1.014	--	--	--	--				2.724	0.811	2.724	0.792	2.724	1.022	2.724	0.989										2.72	0.815	2.72	0.829	2.72	0.72	2.72	0.728	2.72	1.027	2.72	0.935
2.726	0.888	2.726	0.85	2.726	1.012	--	--	--	--				2.726	0.812	2.726	0.792	2.726	1.022	2.726	0.986										2.722	0.817	2.722	0.833	2.722	0.714	2.722	0.725	2.722	1.028	2.722	0.933
2.728	0.888	2.728	0.847	2.728	1.013	--	--	--	--				2.728	0.815	2.728	0.792	2.728	1.022	2.728	0.986										2.724	0.817	2.724	0.829	2.724	0.717	2.724	0.729	2.724	1.029	2.724	0.93
2.73	0.887	2.73	0.853	2.73	1.012	--	--	--	--				2.73	0.814	2.73	0.793	2.73	1.021	2.73	0.986										2.726	0.818	2.726	0.833	2.726	0.718	2.726	0.724	2.726	1.028	2.726	0.936
2.732	0.886	2.732	0.851	2.732	1.011	--	--	--	--				2.732	0.812	2.732	0.795	2.732	1.021	2.732	0.984										2.728	0.818	2.728	0.826	2.728	0.718	2.728	0.714	2.728	1.028	2.728	0.933
2.734	0.889	2.734	0.85	2.734	1.013	--	--	--	--				2.734	0.814	2.734	0.796	2.734	1.021	2.734	0.991										2.73	0.819	2.73	0.835	2.73	0.713	2.73	0.719	2.73	1.027	2.73	0.931
2.736	0.886	2.736	0.856	2.736	1.014	--	--	--	--				2.736	0.815	2.736	0.798	2.736	1.024	2.736	0.991										2.732	0.815	2.732	0.831	2.732	0.714	2.732	0.714	2.732	1.03	2.732	0.934
2.738	0.89	2.738	0.849	2.738	1.012	--	--	--	--				2.738	0.817	2.738	0.793	2.738	1.022	2.738	0.991										2.734	0.818	2.734	0.828	2.734	0.723	2.734	0.726	2.734	1.03	2.734	0.934
2.74	0.889	2.74	0.849	2.74	1.01	--	--	--	--				2.74	0.815	2.74	0.793	2.74	1.021	2.74	0.993										2.736	0.815	2.736	0.834	2.736	0.72	2.736	0.744	2.736	1.029	2.736	0.929
2.742	0.888	2.742	0.849	2.742	1.012	--	--	--	--				2.742	0.817	2.742	0.793	2.742	1.022	2.742	0.991										2.738	0.816	2.738	0.832	2.738	0.712	2.738	0.721	2.738	1.028	2.738	0.931
2.744	0.887	2.744	0.853	2.744	1.013	--	--	--	--				2.744	0.816	2.744	0.795	2.744	1.021	2.744	0.994										2.74	0.816	2.74	0.83	2.74	0.725	2.74	0.732	2.74	1.029	2.74	0.931
2.746	0.891	2.746	0.852	2.746	1.012	--	--	--	--				2.746	0.815	2.746	0.799	2.746	1.02	2.746	0.989										2.742	0.817	2.742	0.833	2.742	0.716	2.742	0.743	2.742	1.03	2.742	0.93
2.748	0.889	2.748	0.855	2.748	1.014	--	--	--	--				2.748	0.817	2.748	0.799	2.748	1.021	2.748	0.99										2.744	0.817	2.744	0.834	2.744	0.718	2.744	0.743	2.744	1.03	2.744	0.934
2.75	0.891	2.75	0.854	2.75	1.014	--	--	--	--				2.75	0.817	2.75	0.8	2.75	1.021	2.75	0.994										2.746	0.816	2.746	0.836	2.746	0.713	2.746	0.74	2.746	1.027	2.746	0.932
2.752	0.886	2.752	0.849	2.752	1.012	--	--	--	--				2.752	0.816	2.752	0.795	2.752	1.022	2.752	0.992										2.748	0.817	2.748	0.832	2.748	0.705	2.748	0.732	2.748	1.029	2.748	0.933
2.754	0.888	2.754	0.85	2.754	1.012	--	--	--	--				2.754	0.816	2.754	0.796	2.754	1.021	2.754	0.991										2.75	0.818	2.75	0.835	2.75	0.712	2.75	0.729	2.75	1.029	2.75	0.934
2.756	0.89	2.756	0.852	2.756	1.012	--	--	--	--				2.756	0.817	2.756	0.801	2.756	1.021	2.756	0.991										2.752	0.816	2.752	0.836	2.752	0.715	2.752	0.736	2.752	1.03	2.752	0.932
2.758	0.888	2.758	0.852	2.758	1.011	--	--	--	--				2.758	0.816	2.758	0.799	2.758	1.019	2.758	0.991										2.754	0.818	2.754	0.831	2.754	0.713	2.754	0.746	2.754	1.028	2.754	0.929
2.76	0.892	2.76	0.849	2.76	1.012	--	--	--	--				2.76	0.82	2.76	0.799	2.76	1.019	2.76	0.991										2.756	0.817	2.756	0.836	2.756	0.719	2.756	0.743	2.756	1.029	2.756	0.932
2.762	0.889	2.762	0.85	2.762	1.012	--	--	--	--				2.762	0.819	2.762	0.801	2.762	1.021	2.762	0.992										2.758	0.815	2.758	0.831	2.758	0.714	2.758	0.75	2.758	1.028	2.758	0.929
2.764	0.888	2.764	0.849	2.764	1.013	--	--	--	--				2.764	0.817	2.764	0.802	2.764	1.021	2.764	0.994										2.76	0.815	2.76	0.833	2.76	0.716	2.76	0.757	2.76	1.028	2.76	0.929
						--	--	--	--				2.766	0.819	2.766	0.806	2.766	1.022	2.766	0.993										2.762	0.818	2.762	0.833	2.762	0.71	2.762	0.758	2.762	1.026	2.762	0.927
													2.768	0.817	2.768	0.798	2.768	1.021	2.768	0.992										2.764	0.816	2.764	0.832	2.764	0.708	2.764	0.756	2.764	1.026	2.764	0.931
													2.77	0.819	2.77	0.8	2.77	1.02	2.77	0.995										2.766	0.817	2.766	0.832	2.766	0.705	2.766	0.762	2.766	1.027	2.766	0.93
													2.772	0.819	2.772	0.799	2.772	1.02	2.772	0.993										2.768	0.815	2.768	0.829	2.768	0.711	2.768	0.761	2.768	1.028	2.768	0.929
													2.774	0.819	2.774	0.801	2.774	1.021	2.774	0.993										2.77	0.815	2.77	0.83	2.77	0.713	2.77	0.765	2.77	1.027	2.77	0.932
													2.776	0.821	2.776	0.802	2.776	1.021	2.776	0.997
													2.778	0.82	2.778	0.805	2.778	1.02	2.778	0.996
													2.78	0.821	2.78	0.804	2.78	1.021	2.78	0.994
C 1S							N 1S							Li 1S
DEE		DDE		DDE-PN			DEE		DDE		DDE-PN			DEE		DDE		DDE-PN
B.E.(eV)	Raw	B.E.(eV)	Raw	B.E.(eV)	Raw		B.E.(eV)	Raw	B.E.(eV)	Raw	B.E.(eV)	Raw		B.E.(eV)	Raw	B.E.(eV)	Raw	B.E.(eV)	Raw
306.5	1	306.5	1	306.5	1		416.5	1	416.5	1	416.5	1		71.5	1	71.5	1	71.5	1
306.4	1.00903	306.4	0.99604	306.4	1.00815		416.4	1.00683	416.4	0.97153	416.4	0.99338		71.4	0.99597	71.4	0.99006	71.4	0.98902
306.3	1.00425	306.3	1.01012	306.3	1.04893		416.3	1.01162	416.3	0.98143	416.3	0.98958		71.3	1.00761	71.3	0.9845	71.3	0.97421
306.2	0.97079	306.2	1.00924	306.2	1.03568		416.2	1.00072	416.2	0.98556	416.2	0.99681		71.2	1.0103	71.2	0.98847	71.2	0.98042
306.1	0.97292	306.1	0.99648	306.1	1.01937		416.1	1.00479	416.1	0.97741	416.1	0.99485		71.1	0.98791	71.1	0.98688	71.1	1.01385
306	0.96867	306	1.02817	306	1.02599		416	1.01174	416	0.98184	416	0.98713		71	0.97001	71	1.00835	71	1.01003
305.9	0.98725	305.9	1.01276	305.9	1.00815		415.9	0.99677	415.9	0.97555	415.9	1.00306		70.9	0.96956	70.9	0.98847	70.9	0.99045
305.8	0.96973	305.8	0.99428	305.8	1.03007		415.8	0.99233	415.8	0.98917	415.8	0.98713		70.8	0.9897	70.8	1.00159	70.8	0.99809
305.7	1.02655	305.7	0.99824	305.7	1.03364		415.7	0.99233	415.7	0.98896	415.7	0.97757		70.7	0.97717	70.7	0.98609	70.7	1.01385
305.6	0.96814	305.6	1.02333	305.6	1.03058		415.6	0.98886	415.6	0.98875	415.6	0.98125		70.6	0.98209	70.6	1.00596	70.6	1.01767
305.5	1.00319	305.5	1.02069	305.5	1.0158		415.5	0.99892	415.5	0.98143	415.5	0.99596		70.5	1.01611	70.5	1.00954	70.5	0.99045
305.4	0.99469	305.4	1.00396	305.4	1.01784		415.4	1.00443	415.4	0.96853	415.4	0.97512		70.4	0.95971	70.4	1.00199	70.4	0.98854
305.3	0.98619	305.3	1.0154	305.3	0.99337		415.3	0.98071	415.3	0.97349	415.3	0.99338		70.3	0.97449	70.3	1.01948	70.3	1.00907
305.2	1.03824	305.2	1.00264	305.2	1.0158		415.2	0.9976	415.2	0.98927	415.2	0.99179		70.2	0.98433	70.2	0.98768	70.2	0.99379
305.1	0.99681	305.1	1.02025	305.1	0.9791		415.1	1.00671	415.1	0.99825	415.1	0.97978		70.1	0.97717	70.1	0.99364	70.1	0.9914
305	0.98354	305	0.99516	305	1.01784		415	0.98634	415	0.98246	415	0.99216		70	0.99329	70	0.98291	70	1.00096
304.9	1.00106	304.9	0.9868	304.9	1.06422		414.9	0.98754	414.9	0.97266	414.9	0.99436		69.9	0.96688	69.9	0.9849	69.9	1.03916
304.8	0.99522	304.8	1.00308	304.8	1.01835		414.8	0.99018	414.8	0.97441	414.8	0.98247		69.8	0.97941	69.8	0.97297	69.8	1.02388
304.7	1.03611	304.7	0.97183	304.7	1.04995		414.7	0.98934	414.7	0.9708	414.7	0.9913		69.7	0.96464	69.7	0.98967	69.7	0.95989
304.6	1.00053	304.6	1.00352	304.6	1.02243		414.6	0.99269	414.6	0.98164	414.6	0.97549		69.6	0.95748	69.6	1.01669	69.6	0.9809
304.5	0.98247	304.5	0.99164	304.5	1.01376		414.5	0.98622	414.5	0.96142	414.5	0.97009		69.5	0.96777	69.5	0.98967	69.5	0.98711
304.4	0.98619	304.4	1.0044	304.4	1.02446		414.4	0.99101	414.4	0.97235	414.4	0.98517		69.4	0.97001	69.4	0.97576	69.4	0.98281
304.3	1.00266	304.3	0.98812	304.3	1.02141		414.3	0.99724	414.3	0.97101	414.3	0.97818		69.3	0.96509	69.3	0.97734	69.3	0.98185
304.2	0.97663	304.2	0.989	304.2	1.0423		414.2	0.99641	414.2	0.9707	414.2	0.9788		69.2	0.94047	69.2	0.9682	69.2	0.98711
304.1	1.00372	304.1	0.99164	304.1	1.00306		414.1	0.99748	414.1	0.9739	414.1	0.96066		69.1	0.97538	69.1	0.97417	69.1	0.98711
304	0.99734	304	0.95423	304	1.01427		414	0.99533	414	0.9838	414	0.98762		69	0.9803	69	0.98211	69	0.9914
303.9	1.02974	303.9	0.96347	303.9	1.01988		413.9	0.99677	413.9	0.97968	413.9	0.97965		68.9	0.92211	68.9	0.97734	68.9	0.98233
303.8	1.01381	303.8	0.97139	303.8	1.03568		413.8	0.9994	413.8	0.96142	413.8	0.9685		68.8	0.93107	68.8	0.95986	68.8	0.94986
303.7	0.96867	303.7	0.97843	303.7	1.02192		413.7	1.01905	413.7	0.96028	413.7	0.97904		68.7	0.94091	68.7	0.97258	68.7	0.97182
303.6	1.0069	303.6	1.00704	303.6	1.02192		413.6	1.01809	413.6	0.96977	413.6	0.98517		68.6	0.97404	68.6	0.96502	68.6	0.98233
303.5	0.97345	303.5	0.95467	303.5	1.04587		413.5	0.99281	413.5	0.98112	413.5	1.00282		68.5	0.95031	68.5	0.94316	68.5	0.95177
303.4	0.97823	303.4	0.95511	303.4	1.00968		413.4	0.98874	413.4	0.97596	413.4	0.96323		68.4	0.92614	68.4	0.93879	68.4	0.97039
303.3	1.00425	303.3	0.95379	303.3	0.98369		413.3	0.99078	413.3	0.98432	413.3	0.97242		68.3	0.92748	68.3	0.96065	68.3	0.99761
303.2	0.97716	303.2	0.99736	303.2	1.02294		413.2	0.98754	413.2	0.96575	413.2	0.98762		68.2	0.95971	68.2	0.95986	68.2	0.94795
303.1	0.97716	303.1	0.98636	303.1	0.9949		413.1	0.97724	413.1	0.97864	413.1	0.98456		68.1	0.93509	68.1	0.97456	68.1	0.94508
303	1.00372	303	0.97139	303	1.03517		413	0.97292	413	0.99278	413	0.98198		68	0.91361	68	0.9694	68	0.94365
302.9	0.95698	302.9	0.99032	302.9	0.99541		412.9	0.97879	412.9	0.96327	412.9	0.98051		67.9	0.93465	67.9	0.97218	67.9	0.94556
302.8	0.97823	302.8	0.98636	302.8	1.00917		412.8	0.99401	412.8	0.95584	412.8	0.96899		67.8	0.93778	67.8	0.96582	67.8	0.96036
302.7	0.95805	302.7	0.98371	302.7	1.00561		412.7	0.99293	412.7	0.96482	412.7	0.9598		67.7	0.9427	67.7	0.95866	67.7	0.97039
302.6	0.97504	302.6	0.96743	302.6	0.98777		412.6	0.98646	412.6	0.97916	412.6	0.97058		67.6	0.94942	67.6	0.94396	67.6	0.97755
302.5	1.00372	302.5	0.94806	302.5	0.96534		412.5	0.97867	412.5	0.95657	412.5	0.95943		67.5	0.92256	67.5	0.95151	67.5	0.93028
302.4	0.99097	302.4	0.95467	302.4	1.01427		412.4	0.97867	412.4	0.94264	412.4	0.95588		67.4	0.92256	67.4	0.96304	67.4	0.93983
302.3	0.95858	302.3	0.95158	302.3	1.00714		412.3	0.98359	412.3	0.97349	412.3	0.95968		67.3	0.9248	67.3	0.95111	67.3	0.92216
302.2	0.96442	302.2	0.9331	302.2	1.00561		412.2	0.98562	412.2	0.97741	412.2	0.97561		67.2	0.94136	67.2	0.9368	67.2	0.92407
302.1	0.9607	302.1	0.96303	302.1	1		412.1	0.98526	412.1	0.96915	412.1	0.96446		67.1	0.92346	67.1	0.93402	67.1	0.92884
302	0.95805	302	0.95246	302	0.96942		412	0.98826	412	0.97369	412	0.95624		67	0.91495	67	0.92965	67	0.94078
301.9	0.95061	301.9	1.00748	301.9	0.98471		411.9	0.9764	411.9	0.96843	411.9	0.97953		66.9	0.91361	66.9	0.93283	66.9	0.94747
301.8	0.92671	301.8	0.96171	301.8	0.97452		411.8	0.98275	411.8	0.96224	411.8	0.97365		66.8	0.93465	66.8	0.96025	66.8	0.92407
301.7	0.93309	301.7	0.96787	301.7	0.94546		411.7	0.97197	411.7	0.96338	411.7	0.96482		66.7	0.89615	66.7	0.93839	66.7	0.93171
301.6	0.96442	301.6	0.93882	301.6	0.97095		411.6	0.96777	411.6	0.95822	411.6	0.9674		66.6	0.88183	66.6	0.93879	66.6	0.95606
301.5	0.97929	301.5	0.9265	301.5	0.94852		411.5	0.98047	411.5	0.95801	411.5	0.97659		66.5	0.88988	66.5	0.93919	66.5	0.93123
301.4	0.95167	301.4	0.95158	301.4	0.95209		411.4	0.97436	411.4	0.96771	411.4	0.9696		66.4	0.91585	66.4	0.92409	66.4	0.92359
301.3	0.93946	301.3	0.92386	301.3	0.9633		411.3	0.97173	411.3	0.96379	411.3	0.97304		66.3	0.91853	66.3	0.92528	66.3	0.92646
301.2	0.92406	301.2	0.93794	301.2	0.93425		411.2	0.99078	411.2	0.97245	411.2	0.9647		66.2	0.90152	66.2	0.91375	66.2	0.915
301.1	0.94849	301.1	0.93486	301.1	0.92304		411.1	0.99161	411.1	0.95997	411.1	0.97022		66.1	0.89033	66.1	0.92965	66.1	0.90067
301	0.9453	301	0.90009	301	0.94495		411	0.98874	411	0.96843	411	0.9685		66	0.88541	66	0.94277	66	0.89255
300.9	0.9384	300.9	0.89393	300.9	0.95872		410.9	0.97867	410.9	0.98164	410.9	0.95208		65.9	0.91629	65.9	0.93045	65.9	0.89685
300.8	0.91556	300.8	0.89217	300.8	0.94088		410.8	0.96765	410.8	0.96121	410.8	0.96813		65.8	0.89884	65.8	0.89308	65.8	0.90688
300.7	0.90972	300.7	0.91329	300.7	0.89195		410.7	0.97664	410.7	0.96647	410.7	0.96384		65.7	0.85855	65.7	0.91137	65.7	0.91882
300.6	0.90069	300.6	0.9287	300.6	0.90469		410.6	0.97005	410.6	0.97297	410.6	0.96188		65.6	0.87466	65.6	0.90302	65.6	0.95559
300.5	0.90866	300.5	0.90625	300.5	0.90214		410.5	0.97412	410.5	0.96234	410.5	0.98358		65.5	0.8872	65.5	0.90382	65.5	0.90831
300.4	0.93468	300.4	0.88512	300.4	0.89042		410.4	0.97304	410.4	0.96678	410.4	0.95931		65.4	0.89928	65.4	0.90978	65.4	0.88825
300.3	0.95805	300.3	0.886	300.3	0.85372		410.3	0.97664	410.3	0.95347	410.3	0.95784		65.3	0.88541	65.3	0.90421	65.3	0.91643
300.2	0.91981	300.2	0.90625	300.2	0.86086		410.2	0.9734	410.2	0.95481	410.2	0.96384		65.2	0.88362	65.2	0.91216	65.2	0.88682
300.1	0.9368	300.1	0.91725	300.1	0.91081		410.1	0.96298	410.1	0.96761	410.1	0.98063		65.1	0.90286	65.1	0.91057	65.1	0.87822
300	0.92353	300	0.89877	300	0.88124		410	0.96634	410	0.97937	410	0.94583		65	0.90197	65	0.90859	65	0.88586
299.9	0.90441	299.9	0.87368	299.9	0.89093		409.9	0.96861	409.9	0.95564	409.9	0.96286		64.9	0.88317	64.9	0.9062	64.9	0.8553
299.8	0.88476	299.8	0.87412	299.8	0.91233		409.8	0.96334	409.8	0.95811	409.8	0.97095		64.8	0.87243	64.8	0.92289	64.8	0.86581
299.7	0.88051	299.7	0.88116	299.7	0.86952		409.7	0.96358	409.7	0.95265	409.7	0.97193		64.7	0.86347	64.7	0.89785	64.7	0.85626
299.6	0.91715	299.6	0.89437	299.6	0.90724		409.6	0.96837	409.6	0.95265	409.6	0.96875		64.6	0.88272	64.6	0.90779	64.6	0.89971
299.5	0.90972	299.5	0.89437	299.5	0.90367		409.5	0.96669	409.5	0.95357	409.5	0.9685		64.5	0.86974	64.5	0.8903	64.5	0.87679
299.4	0.93893	299.4	0.88864	299.4	0.89806		409.4	0.96418	409.4	0.96028	409.4	0.96568		64.4	0.87377	64.4	0.93521	64.4	0.87249
299.3	0.89857	299.3	0.87984	299.3	0.86952		409.3	0.96741	409.3	0.95203	409.3	0.95588		64.3	0.88317	64.3	0.9066	64.3	0.89494
299.2	0.87839	299.2	0.85343	299.2	0.87666		409.2	0.97233	409.2	0.95306	409.2	0.95245		64.2	0.86124	64.2	0.8903	64.2	0.85912
299.1	0.85502	299.1	0.86048	299.1	0.88379		409.1	0.95771	409.1	0.95842	409.1	0.9511		64.1	0.87377	64.1	0.88951	64.1	0.87679
299	0.89857	299	0.875	299	0.86137		409	0.9619	409	0.95987	409	0.95453		64	0.86526	64	0.87003	64	0.86008
298.9	0.90494	298.9	0.87192	298.9	0.87258		408.9	0.96849	408.9	0.95172	408.9	0.95122		63.9	0.88048	63.9	0.8748	63.9	0.85673
298.8	0.88157	298.8	0.85651	298.8	0.86901		408.8	0.96813	408.8	0.93346	408.8	0.95477		63.8	0.86616	63.8	0.89308	63.8	0.8916
298.7	0.86086	298.7	0.85519	298.7	0.83537		408.7	0.94992	408.7	0.94346	408.7	0.95821		63.7	0.87914	63.7	0.88355	63.7	0.9021
298.6	0.89804	298.6	0.85167	298.6	0.82824		408.6	0.96226	408.6	0.95203	408.6	0.9609		63.6	0.86929	63.6	0.8597	63.6	0.87345
298.5	0.87201	298.5	0.84551	298.5	0.88124		408.5	0.96418	408.5	0.94718	408.5	0.95931		63.5	0.89078	63.5	0.88196	63.5	0.89494
298.4	0.87785	298.4	0.83319	298.4	0.87207		408.4	0.96094	408.4	0.9445	408.4	0.96066		63.4	0.87601	63.4	0.8593	63.4	0.8916
298.3	0.89219	298.3	0.84067	298.3	0.83537		408.3	0.96286	408.3	0.94439	408.3	0.94975		63.3	0.85452	63.3	0.86407	63.3	0.87631
298.2	0.88635	298.2	0.85871	298.2	0.7946		408.2	0.97388	408.2	0.95223	408.2	0.95747		63.2	0.88944	63.2	0.88196	63.2	0.86246
298.1	0.89166	298.1	0.83099	298.1	0.79715		408.1	0.95939	408.1	0.95213	408.1	0.98063		63.1	0.87287	63.1	0.86963	63.1	0.85578
298	0.85024	298	0.85387	298	0.81753		408	0.95627	408	0.94615	408	0.96507		63	0.88004	63	0.87798	63	0.87393
297.9	0.84971	297.9	0.85915	297.9	0.82161		407.9	0.94213	407.9	0.9479	407.9	0.95073		62.9	0.8581	62.9	0.8907	62.9	0.90258
297.8	0.83962	297.8	0.82614	297.8	0.81142		407.8	0.94908	407.8	0.95079	407.8	0.96115		62.8	0.87198	62.8	0.87798	62.8	0.88777
297.7	0.82369	297.7	0.81866	297.7	0.79358		407.7	0.95352	407.7	0.94047	407.7	0.9761		62.7	0.86705	62.7	0.89189	62.7	0.85291
297.6	0.84334	297.6	0.82262	297.6	0.80632		407.6	0.95124	407.6	0.95203	407.6	0.97843		62.6	0.85586	62.6	0.87401	62.6	0.82999
297.5	0.84758	297.5	0.81778	297.5	0.79307		407.5	0.95148	407.5	0.9446	407.5	0.97169		62.5	0.88138	62.5	0.86486	62.5	0.82426
297.4	0.84068	297.4	0.81734	297.4	0.76453		407.4	0.96514	407.4	0.93789	407.4	0.95379		62.4	0.87422	62.4	0.85811	62.4	0.84145
297.3	0.82634	297.3	0.83011	297.3	0.78593		407.3	0.95783	407.3	0.95161	407.3	0.99314		62.3	0.85586	62.3	0.85851	62.3	0.86103
297.2	0.82209	297.2	0.81074	297.2	0.75892		407.2	0.94645	407.2	0.95337	407.2	0.97647		62.2	0.85721	62.2	0.843	62.2	0.82808
297.1	0.80457	297.1	0.83055	297.1	0.76504		407.1	0.94645	407.1	0.9609	407.1	0.97745		62.1	0.84781	62.1	0.86725	62.1	0.83333
297	0.75943	297	0.78785	297	0.76809		407	0.94297	407	0.94862	407	0.97255		62	0.83841	62	0.87083	62	0.84575
296.9	0.80722	296.9	0.81118	296.9	0.76045		406.9	0.94597	406.9	0.94089	406.9	0.95808		61.9	0.81961	61.9	0.86049	61.9	0.85626
296.8	0.83431	296.8	0.79225	296.8	0.77727		406.8	0.95663	406.8	0.9381	406.8	0.9674		61.8	0.86392	61.8	0.85095	61.8	0.86533
296.7	0.84068	296.7	0.76144	296.7	0.78695		406.7	0.94585	406.7	0.94089	406.7	0.96654		61.7	0.85586	61.7	0.85016	61.7	0.85244
296.6	0.78386	296.6	0.75352	296.6	0.73904		406.6	0.94453	406.6	0.94398	406.6	0.95906		61.6	0.88048	61.6	0.85811	61.6	0.85435
296.5	0.83324	296.5	0.78565	296.5	0.72783		406.5	0.93483	406.5	0.94934	406.5	0.95735		61.5	0.84512	61.5	0.83744	61.5	0.8128
296.4	0.79607	296.4	0.7632	296.4	0.72477		406.4	0.93111	406.4	0.95688	406.4	0.96764		61.4	0.8299	61.4	0.82552	61.4	0.83429
296.3	0.8205	296.3	0.739	296.3	0.75331		406.3	0.94944	406.3	0.9381	406.3	0.94558		61.3	0.81692	61.3	0.843	61.3	0.8596
296.2	0.76102	296.2	0.73944	296.2	0.72936		406.2	0.93986	406.2	0.94553	406.2	0.96862		61.2	0.83662	61.2	0.83903	61.2	0.81328
296.1	0.76527	296.1	0.74912	296.1	0.67992		406.1	0.9371	406.1	0.93459	406.1	0.94889		61.1	0.83124	61.1	0.83784	61.1	0.79608
296	0.79979	296	0.76364	296	0.70591		406	0.95184	406	0.93088	406	0.94656		61	0.85765	61	0.82711	61	0.79656
295.9	0.76474	295.9	0.761	295.9	0.72936		405.9	0.94633	405.9	0.94584	405.9	0.94889		60.9	0.85855	60.9	0.82989	60.9	0.80898
295.8	0.78704	295.8	0.75572	295.8	0.71865		405.8	0.95483	405.8	0.9382	405.8	0.94509		60.8	0.84512	60.8	0.83227	60.8	0.82187
295.7	0.74827	295.7	0.76761	295.7	0.70846		405.7	0.95412	405.7	0.9382	405.7	0.94852		60.7	0.82722	60.7	0.83585	60.7	0.81471
295.6	0.7897	295.6	0.76452	295.6	0.68247		405.6	0.94729	405.6	0.95089	405.6	0.93835		60.6	0.84109	60.6	0.82313	60.6	0.83333
295.5	0.77377	295.5	0.74076	295.5	0.70234		405.5	0.93662	405.5	0.93851	405.5	0.93467		60.5	0.84467	60.5	0.84062	60.5	0.8319
295.4	0.77801	295.4	0.75484	295.4	0.70489		405.4	0.94178	405.4	0.93738	405.4	0.93872		60.4	0.85676	60.4	0.83188	60.4	0.83668
295.3	0.73765	295.3	0.72183	295.3	0.70795		405.3	0.93734	405.3	0.95192	405.3	0.93712		60.3	0.86929	60.3	0.82393	60.3	0.79513
295.2	0.73765	295.2	0.72711	295.2	0.69674		405.2	0.93159	405.2	0.94047	405.2	0.93884		60.2	0.83617	60.2	0.8124	60.2	0.81089
295.1	0.75943	295.1	0.73239	295.1	0.68298		405.1	0.92452	405.1	0.92902	405.1	0.95514		60.1	0.85184	60.1	0.84579	60.1	0.80707
295	0.73712	295	0.72755	295	0.68502		405	0.9292	405	0.93191	405	0.96102		60	0.88183	60	0.81836	60	0.80086
294.9	0.75677	294.9	0.72447	294.9	0.69011		404.9	0.93543	404.9	0.93222	404.9	0.94852		59.9	0.85542	59.9	0.83108	59.9	0.80611
294.8	0.73606	294.8	0.71655	294.8	0.67686		404.8	0.94801	404.8	0.93779	404.8	0.95355		59.8	0.8393	59.8	0.87798	59.8	0.7937
294.7	0.74243	294.7	0.6963	294.7	0.65647		404.7	0.95615	404.7	0.93067	404.7	0.95404		59.7	0.86482	59.7	0.83188	59.7	0.79656
294.6	0.74934	294.6	0.70555	294.6	0.67074		404.6	0.95747	404.6	0.9252	404.6	0.95588		59.6	0.85049	59.6	0.83068	59.6	0.81089
294.5	0.73659	294.5	0.6963	294.5	0.68298		404.5	0.95687	404.5	0.9218	404.5	0.95146		59.5	0.86571	59.5	0.8124	59.5	0.8405
294.4	0.73128	294.4	0.68662	294.4	0.64679		404.4	0.94034	404.4	0.93851	404.4	0.95833		59.4	0.86079	59.4	0.84499	59.4	0.82521
294.3	0.73712	294.3	0.67738	294.3	0.64271		404.3	0.9413	404.3	0.94109	404.3	0.94644		59.3	0.87556	59.3	0.83545	59.3	0.82092
294.2	0.76049	294.2	0.69938	294.2	0.61111		404.2	0.94765	404.2	0.94192	404.2	0.94742		59.2	0.859	59.2	0.83784	59.2	0.83095
294.1	0.74403	294.1	0.68794	294.1	0.62691		404.1	0.95615	404.1	0.93036	404.1	0.95085		59.1	0.84333	59.1	0.84221	59.1	0.81662
294	0.72225	294	0.6875	294	0.63863		404	0.94273	404	0.94109	404	0.96936		59	0.84333	59	0.8434	59	0.83142
293.9	0.74403	293.9	0.71303	293.9	0.62691		403.9	0.93926	403.9	0.95842	403.9	0.96446		58.9	0.84467	58.9	0.81916	58.9	0.84193
293.8	0.6957	293.8	0.69146	293.8	0.65291		403.8	0.94417	403.8	0.95347	403.8	0.9734		58.8	0.86661	58.8	0.84221	58.8	0.80659
293.7	0.72172	293.7	0.68882	293.7	0.63048		403.7	0.96406	403.7	0.94305	403.7	0.96274		58.7	0.86168	58.7	0.86884	58.7	0.83381
293.6	0.75518	293.6	0.70687	293.6	0.60245		403.6	0.96094	403.6	0.94914	403.6	0.97549		58.6	0.88809	58.6	0.83863	58.6	0.83906
293.5	0.73765	293.5	0.70863	293.5	0.60092		403.5	0.9401	403.5	0.96451	403.5	0.97132		58.5	0.8769	58.5	0.85771	58.5	0.86772
293.4	0.73181	293.4	0.71347	293.4	0.63863		403.4	0.94777	403.4	0.96688	403.4	0.981		58.4	0.89884	58.4	0.85056	58.4	0.82904
293.3	0.73765	293.3	0.71743	293.3	0.64883		403.3	0.94884	403.3	0.95729	403.3	0.96728		58.3	0.8863	58.3	0.86486	58.3	0.83047
293.2	0.72969	293.2	0.72359	293.2	0.62793		403.2	0.94333	403.2	0.9447	403.2	0.98958		58.2	0.90958	58.2	0.86367	58.2	0.84145
293.1	0.72969	293.1	0.74956	293.1	0.60907		403.1	0.94453	403.1	0.93923	403.1	0.97377		58.1	0.92167	58.1	0.87599	58.1	0.82808
293	0.73447	293	0.74692	293	0.62029		403	0.95471	403	0.95698	403	0.98333		58	0.94136	58	0.86407	58	0.85817
292.9	0.74243	292.9	0.75088	292.9	0.60805		402.9	0.95364	402.9	0.95626	402.9	0.98247		57.9	0.96911	57.9	0.87878	57.9	0.85482
292.8	0.7573	292.8	0.74824	292.8	0.64832		402.8	0.93674	402.8	0.94873	402.8	0.97206		57.8	0.95658	57.8	0.88553	57.8	0.85053
292.7	0.735	292.7	0.72007	292.7	0.62946		402.7	0.93399	402.7	0.94708	402.7	0.96593		57.7	0.99597	57.7	0.8903	57.7	0.86819
292.6	0.72491	292.6	0.75	292.6	0.63558		402.6	0.9498	402.6	0.95976	402.6	0.96629		57.6	1.00224	57.6	0.90103	57.6	0.86294
292.5	0.74349	292.5	0.78169	292.5	0.62844		402.5	0.94836	402.5	0.9315	402.5	0.96752		57.5	1.03894	57.5	0.91812	57.5	0.88443
292.4	0.76845	292.4	0.75484	292.4	0.63863		402.4	0.94609	402.4	0.93397	402.4	0.95821		57.4	1.07207	57.4	0.92409	57.4	0.89828
292.3	0.7265	292.3	0.74164	292.3	0.63558		402.3	0.94645	402.3	0.94749	402.3	0.96728		57.3	1.06088	57.3	0.92051	57.3	0.90544
292.2	0.7265	292.2	0.70775	292.2	0.61366		402.2	0.95364	402.2	0.95275	402.2	0.95821		57.2	1.06312	57.2	0.93084	57.2	0.89016
292.1	0.73181	292.1	0.71831	292.1	0.61672		402.1	0.95507	402.1	0.94708	402.1	0.96335		57.1	1.08863	57.1	0.91653	57.1	0.86676
292	0.70154	292	0.7029	292	0.63812		402	0.95328	402	0.94285	402	0.98419		57	1.13518	57	0.95668	57	0.88013
291.9	0.71004	291.9	0.68222	291.9	0.6213		401.9	0.95651	401.9	0.9382	401.9	0.96213		56.9	1.20054	56.9	0.96701	56.9	0.88395
291.8	0.7111	291.8	0.69498	291.8	0.63252		401.8	0.9734	401.8	0.94821	401.8	0.94926		56.8	1.23142	56.8	1.0318	56.8	0.91977
291.7	0.72809	291.7	0.65669	291.7	0.63609		401.7	0.97556	401.7	0.95378	401.7	0.95404		56.7	1.31423	56.7	1.05286	56.7	0.9766
291.6	0.71853	291.6	0.66153	291.6	0.61927		401.6	0.9764	401.6	0.93769	401.6	0.95477		56.6	1.37466	56.6	1.07591	56.6	0.98902
291.5	0.71429	291.5	0.6743	291.5	0.60652		401.5	0.97256	401.5	0.94945	401.5	0.94276		56.5	1.40063	56.5	1.10374	56.5	1.00096
291.4	0.67286	291.4	0.63028	291.4	0.6157		401.4	0.98119	401.4	0.94604	401.4	0.95943		56.4	1.44897	56.4	1.12679	56.4	1.07116
291.3	0.70526	291.3	0.64745	291.3	0.61825		401.3	0.96993	401.3	0.95677	401.3	0.96151		56.3	1.51835	56.3	1.17965	56.3	1.12273
291.2	0.70207	291.2	0.62412	291.2	0.60652		401.2	0.97903	401.2	0.95739	401.2	0.96274		56.2	1.62802	56.2	1.27146	56.2	1.15473
291.1	0.71588	291.1	0.63864	291.1	0.62538		401.1	0.98047	401.1	0.96967	401.1	0.97144		56.1	1.69964	56.1	1.34857	56.1	1.22254
291	0.71907	291	0.65845	291	0.62691		401	1.00012	401	0.9804	401	0.97843		56	1.80931	56	1.43164	56	1.32569
290.9	0.72862	290.9	0.66549	290.9	0.60296		400.9	1.023	400.9	0.95946	400.9	0.98235		55.9	1.88093	55.9	1.53378	55.9	1.39971
290.8	0.71004	290.8	0.66813	290.8	0.59378		400.8	1.01749	400.8	0.95822	400.8	0.99399		55.8	1.97314	55.8	1.65143	55.8	1.57498
290.7	0.72225	290.7	0.64305	290.7	0.62997		400.7	1.02073	400.7	0.9673	400.7	0.9989		55.7	2.0855	55.7	1.76272	55.7	1.6829
290.6	0.72703	290.6	0.68354	290.6	0.62793		400.6	1.03977	400.6	0.9772	400.6	1.0038		55.6	2.19875	55.6	1.86844	55.6	1.83477
290.5	0.74456	290.5	0.68222	290.5	0.66514		400.5	1.05319	400.5	0.98834	400.5	1.00098		55.5	2.27753	55.5	2.04372	55.5	1.94078
290.4	0.79341	290.4	0.71039	290.4	0.69215		400.4	1.04253	400.4	0.98979	400.4	1.00319		55.4	2.4521	55.4	2.22297	55.4	2.09408
290.3	0.84387	290.3	0.69234	290.3	0.74465		400.3	1.07667	400.3	0.99969	400.3	1.02905		55.3	2.53133	55.3	2.35533	55.3	2.29608
290.2	0.8359	290.2	0.71655	290.2	0.75586		400.2	1.10375	400.2	1.01424	400.2	1.04805		55.2	2.57252	55.2	2.4845	55.2	2.41738
290.1	0.84334	290.1	0.74428	290.1	0.79562		400.1	1.10327	400.1	1.02363	400.1	1.05442		55.1	2.66025	55.1	2.55604	55.1	2.58166
290	0.86245	290	0.77289	290	0.80224		400	1.10615	400	1.05004	400	1.06704		55	2.68084	55	2.68203	55	2.68911
289.9	0.88794	289.9	0.79401	289.9	0.81702		399.9	1.12148	399.9	1.05911	399.9	1.07293		54.9	2.71441	54.9	2.74603	54.9	2.78176
289.8	0.92459	289.8	0.78213	289.8	0.8527		399.8	1.15227	399.8	1.06665	399.8	1.08187		54.8	2.74351	54.8	2.80723	54.8	2.86581
289.7	0.95964	289.7	0.81426	289.7	0.88379		399.7	1.16868	399.7	1.10348	399.7	1.09229		54.7	2.6983	54.7	2.91534	54.7	2.92455
289.6	0.98301	289.6	0.83495	289.6	0.90622		399.6	1.16677	399.6	1.13505	399.6	1.1157		54.6	2.61012	54.6	2.81757	54.6	2.99666
289.5	1.00903	289.5	0.86884	289.5	0.96738		399.5	1.18546	399.5	1.13721	399.5	1.12342		54.5	2.52775	54.5	2.75159	54.5	3.01671
289.4	1.04673	289.4	0.92342	289.4	1.01325		399.4	1.18845	399.4	1.1597	399.4	1.13225		54.4	2.41182	54.4	2.74165	54.4	2.93457
289.3	1.06267	289.3	0.93046	289.3	1.07085		399.3	1.222	399.3	1.19241	399.3	1.14928		54.3	2.23545	54.3	2.62838	54.3	2.77794
289.2	1.12002	289.2	0.94058	289.2	1.13507		399.2	1.22044	399.2	1.20468	399.2	1.15124		54.2	2.11862	54.2	2.46781	54.2	2.60076
289.1	1.1179	289.1	0.98019	289.1	1.18247		399.1	1.28298	399.1	1.21913	399.1	1.16252		54.1	1.92614	54.1	2.27623	54.1	2.40115
289	1.22146	289	1.02861	289	1.26198		399	1.31197	399	1.23037	399	1.18997		54	1.74888	54	2.05326	54	2.16476
288.9	1.23845	288.9	1.06514	288.9	1.35372		398.9	1.30131	398.9	1.22552	398.9	1.21461		53.9	1.60161	53.9	1.88235	53.9	1.95559
288.8	1.3367	288.8	1.10783	288.8	1.4317		398.8	1.3515	398.8	1.24069	398.8	1.24537		53.8	1.46553	53.8	1.73013	53.8	1.77698
288.7	1.32979	288.7	1.15141	288.7	1.47706		398.7	1.40194	398.7	1.2412	398.7	1.28141		53.7	1.265	53.7	1.58068	53.7	1.54441
288.6	1.3521	288.6	1.22843	288.6	1.56422		398.6	1.45441	398.6	1.26793	398.6	1.31756		53.6	1.18979	53.6	1.4217	53.6	1.39207
288.5	1.38396	288.5	1.27465	288.5	1.59735		398.5	1.50916	398.5	1.29279	398.5	1.34857		53.5	1.08594	53.5	1.30445	53.5	1.23161
288.4	1.3829	288.4	1.28389	288.4	1.54485		398.4	1.55241	398.4	1.29743	398.4	1.37639		53.4	1.02641	53.4	1.17965	53.4	1.14183
288.3	1.36484	288.3	1.33451	288.3	1.47961		398.3	1.58979	398.3	1.3226	398.3	1.42897		53.3	0.97672	53.3	1.1093	53.3	1.06734
288.2	1.30855	288.2	1.35343	288.2	1.50408		398.2	1.60573	398.2	1.3484	398.2	1.45606		53.2	0.93017	53.2	1.02822	53.2	0.98472
288.1	1.30165	288.1	1.31734	288.1	1.43119		398.1	1.63256	398.1	1.37522	398.1	1.46133		53.1	0.88048	53.1	0.97059	53.1	0.94269
288	1.23898	288	1.31206	288	1.31346		398	1.62741	398	1.39389	398	1.48989		53	0.89302	53	0.94515	53	0.88348
287.9	1.23792	287.9	1.26188	287.9	1.20795		397.9	1.6207	397.9	1.41948	397.9	1.50031		52.9	0.90824	52.9	0.90938	52.9	0.90115
287.8	1.16729	287.8	1.2544	287.8	1.12589		397.8	1.60309	397.8	1.42753	397.8	1.49504		52.8	0.86124	52.8	0.90103	52.8	0.87918
287.7	1.11365	287.7	1.2007	287.7	1.05861		397.7	1.55265	397.7	1.42051	397.7	1.48572		52.7	0.86347	52.7	0.87997	52.7	0.85817
287.6	1.1009	287.6	1.19366	287.6	0.9791		397.6	1.50425	397.6	1.43227	397.6	1.46856		52.6	0.87108	52.6	0.87798	52.6	0.87011
287.5	1.13489	287.5	1.16725	287.5	0.94444		397.5	1.44088	397.5	1.39967	397.5	1.42861		52.5	0.89749	52.5	0.84897	52.5	0.84718
287.4	1.17313	287.4	1.11796	287.4	0.97044		397.4	1.38481	397.4	1.37078	397.4	1.38657		52.4	0.84199	52.4	0.88275	52.4	0.86533
287.3	1.19968	287.3	1.1316	287.3	1.01121		397.3	1.32742	397.3	1.35324	397.3	1.33534		52.3	0.84064	52.3	0.89984	52.3	0.86533
287.2	1.24482	287.2	1.1875	287.2	1.04536		397.2	1.24668	397.2	1.31879	397.2	1.28079		52.2	0.85094	52.2	0.87202	52.2	0.8319
287.1	1.35953	287.1	1.30766	287.1	1.0948		397.1	1.18737	397.1	1.2542	397.1	1.25052		52.1	0.87243	52.1	0.84817	52.1	0.81184
287	1.46468	287	1.35695	287	1.22018		397	1.14053	397	1.20107	397	1.17085		52	0.87198	52	0.84221	52	0.84623
286.9	1.5316	286.9	1.48768	286.9	1.25943		396.9	1.09524	396.9	1.17167	396.9	1.12354		51.9	0.87287	51.9	0.85771	51.9	0.85864
286.8	1.68667	286.8	1.59859	286.8	1.38838		396.8	1.08039	396.8	1.14743	396.8	1.09744		51.8	0.84736	51.8	0.87281	51.8	0.83381
286.7	1.78439	286.7	1.75088	286.7	1.42355		396.7	1.04588	396.7	1.10719	396.7	1.08224		51.7	0.86482	51.7	0.8434	51.7	0.83524
286.6	1.96229	286.6	1.95335	286.6	1.57136		396.6	1.02456	396.6	1.05045	396.6	1.02782		51.6	0.8675	51.6	0.87003	51.6	0.84909
286.5	2.04461	286.5	2.09947	286.5	1.70031		396.5	0.99629	396.5	1.03136	396.5	1.00061		51.5	0.86258	51.5	0.8593	51.5	0.89112
286.4	2.13436	286.4	2.23636	286.4	1.77115		396.4	0.98574	396.4	1.02786	396.4	0.99167		51.4	0.87959	51.4	0.87281	51.4	0.88348
286.3	2.23633	286.3	2.39965	286.3	1.9001		396.3	0.96765	396.3	0.99071	396.3	0.99473		51.3	0.84781	51.3	0.89785	51.3	0.84432
286.2	2.36909	286.2	2.51496	286.2	2.06473		396.2	0.96442	396.2	0.99237	396.2	0.97941		51.2	0.85049	51.2	0.86606	51.2	0.83238
286.1	2.47849	286.1	2.64393	286.1	2.18094		396.1	0.95783	396.1	0.96957	396.1	0.98627		51.1	0.84691	51.1	0.86566	51.1	0.85291
286	2.64259	286	2.83099	286	2.32875		396	0.96442	396	0.95997	396	0.97034		51	0.8581	51	0.87599	51	0.86055
285.9	2.77058	285.9	2.87676	285.9	2.47757		395.9	0.9528	395.9	0.96544	395.9	0.95514		50.9	0.87556	50.9	0.86645	50.9	0.84336
285.8	3.00212	285.8	3.00924	285.8	2.74516		395.8	0.95483	395.8	0.95492	395.8	0.96115		50.8	0.88406	50.8	0.86844	50.8	0.84575
285.7	3.18587	285.7	3.09683	285.7	3.09735		395.7	0.94046	395.7	0.96884	395.7	0.95048		50.7	0.88138	50.7	0.86248	50.7	0.86581
285.6	3.53213	285.6	3.23856	285.6	3.55097		395.6	0.94585	395.6	0.94687	395.6	0.95759		50.6	0.86929	50.6	0.85135	50.6	0.86963
285.5	3.92193	285.5	3.44982	285.5	4.05301		395.5	0.93758	395.5	0.94192	395.5	0.95735		50.5	0.84199	50.5	0.85771	50.5	0.87966
285.4	4.44557	285.4	3.65757	285.4	4.6422		395.4	0.93015	395.4	0.93758	395.4	0.92928		50.4	0.82408	50.4	0.8752	50.4	0.86676
285.3	4.92724	285.3	3.94058	285.3	5.31142		395.3	0.93531	395.3	0.938	395.3	0.93872		50.3	0.86213	50.3	0.8899	50.3	0.86103
285.2	5.38555	285.2	4.27113	285.2	6.13252		395.2	0.94166	395.2	0.94625	395.2	0.94141		50.2	0.87243	50.2	0.88434	50.2	0.86485
285.1	5.9145	285.1	4.70114	285.1	6.94801		395.1	0.94884	395.1	0.93975	395.1	0.93712		50.1	0.84109	50.1	0.85851	50.1	0.83715
285	6.26394	285	5.2368	285	7.70489		395	0.94417	395	0.94109	395	0.96201		50	0.86034	50	0.87083	50	0.87058
284.9	6.61073	284.9	5.67826	284.9	8.22783		394.9	0.94166	394.9	0.94522	394.9	0.95624		49.9	0.83527	49.9	0.90262	49.9	0.88348
284.8	6.73818	284.8	6.08671	284.8	8.76249		394.8	0.9419	394.8	0.95151	394.8	0.94338		49.8	0.84646	49.8	0.88315	49.8	0.87584
284.7	6.71004	284.7	6.27949	284.7	8.95719		394.7	0.9631	394.7	0.93676	394.7	0.95097		49.7	0.85004	49.7	0.86884	49.7	0.84241
284.6	6.37122	284.6	6.53609	284.6	8.91335		394.6	0.93962	394.6	0.95131	394.6	0.93455		49.6	0.8393	49.6	0.85533	49.6	0.86628
284.5	5.83696	284.5	6.66153	284.5	8.42864		394.5	0.93602	394.5	0.93304	394.5	0.93369		49.5	0.84109	49.5	0.86685	49.5	0.89398
284.4	5.09506	284.4	6.47711	284.4	7.61621		394.4	0.94801	394.4	0.94223	394.4	0.92511		49.4	0.86213	49.4	0.89746	49.4	0.87106
284.3	4.33882	284.3	6.07262	284.3	6.61723		394.3	0.94465	394.3	0.92685	394.3	0.93712		49.3	0.87914	49.3	0.89229	49.3	0.82426
284.2	3.57993	284.2	5.48812	284.2	5.60907		394.2	0.95519	394.2	0.92644	394.2	0.96372		49.2	0.86526	49.2	0.86725	49.2	0.84479
284.1	2.90069	284.1	4.90625	284.1	4.56575		394.1	0.94465	394.1	0.93882	394.1	0.95146		49.1	0.84602	49.1	0.83506	49.1	0.85626
284	2.30643	284	4.15405	284	3.49592		394	0.93674	394	0.93965	394	0.95857		49	0.85676	49	0.86486	49	0.88443
283.9	1.78173	283.9	3.40097	283.9	2.67788		393.9	0.93662	393.9	0.94119	393.9	0.93749		48.9	0.85452	48.9	0.87679	48.9	0.89733
283.8	1.39671	283.8	2.76629	283.8	2.00612		393.8	0.9534	393.8	0.93459	393.8	0.9435		48.8	0.83438	48.8	0.87401	48.8	0.91165
283.7	1.20181	283.7	2.21347	283.7	1.57543		393.7	0.94669	393.7	0.93727	393.7	0.95723		48.7	0.84423	48.7	0.87957	48.7	0.8639
283.6	1.04195	283.6	1.69982	283.6	1.25382		393.6	0.93614	393.6	0.95946	393.6	0.95146		48.6	0.88138	48.6	0.87003	48.6	0.90592
283.5	0.91875	283.5	1.37148	283.5	1.02905		393.5	0.95388	393.5	0.95729	393.5	0.94816		48.5	0.85631	48.5	0.89984	48.5	0.84432
283.4	0.82156	283.4	1.14393	283.4	0.84862		393.4	0.95891	393.4	0.9381	393.4	0.96299		48.4	0.83259	48.4	0.88752	48.4	0.87631
283.3	0.76952	283.3	0.94278	283.3	0.79307		393.3	0.95316	393.3	0.93098	393.3	0.94901		48.3	0.86168	48.3	0.89229	48.3	0.86724
283.2	0.73234	283.2	0.80942	283.2	0.68298		393.2	0.95867	393.2	0.93232	393.2	0.94264		48.2	0.82408	48.2	0.87599	48.2	0.86055
283.1	0.69835	283.1	0.73944	283.1	0.64067		393.1	0.93926	393.1	0.94904	393.1	0.94681		48.1	0.84825	48.1	0.8756	48.1	0.86008
283	0.6803	283	0.69014	283	0.60347		393	0.9607	393	0.9575	393	0.93553		48	0.85586	48	0.85731	48	0.88491
282.9	0.66065	282.9	0.68662	282.9	0.5683		392.9	0.95975	392.9	0.96152	392.9	0.94276		47.9	0.84736	47.9	0.86328	47.9	0.89589
282.8	0.6479	282.8	0.66109	282.8	0.53772		392.8	0.94094	392.8	0.93676	392.8	0.94656		47.8	0.84288	47.8	0.89229	47.8	0.84527
282.7	0.68295	282.7	0.61928	282.7	0.53058		392.7	0.95016	392.7	0.94408	392.7	0.9571		47.7	0.84736	47.7	0.88593	47.7	0.8553
282.6	0.66968	282.6	0.61796	282.6	0.51835		392.6	0.9516	392.6	0.94006	392.6	0.94411		47.6	0.85452	47.6	0.87758	47.6	0.84288
282.5	0.64418	282.5	0.59155	282.5	0.51121		392.5	0.94321	392.5	0.94842	392.5	0.95882		47.5	0.84109	47.5	0.88593	47.5	0.86485
282.4	0.64047	282.4	0.59551	282.4	0.51733		392.4	0.93746	392.4	0.94254	392.4	0.94399		47.4	0.86885	47.4	0.88076	47.4	0.82856
282.3	0.61657	282.3	0.56998	282.3	0.51121		392.3	0.9274	392.3	0.94986	392.3	0.94558		47.3	0.85184	47.3	0.87679	47.3	0.85864
282.2	0.63038	282.2	0.57218	282.2	0.48369		392.2	0.93411	392.2	0.94223	392.2	0.95097		47.2	0.82229	47.2	0.8593	47.2	0.89876
282.1	0.65215	282.1	0.58495	282.1	0.50306		392.1	0.94249	392.1	0.9349	392.1	0.95955		47.1	0.86213	47.1	0.90262	47.1	0.85912
282	0.6495	282	0.56558	282	0.50561		392	0.94573	392	0.95265	392	0.94215		47	0.84423	47	0.86169	47	0.87631
281.9	0.62666	281.9	0.57702	281.9	0.52192		391.9	0.9655	391.9	0.94223	391.9	0.94865		46.9	0.85676	46.9	0.88037	46.9	0.85626
281.8	0.64896	281.8	0.5691	281.8	0.47503		391.8	0.95424	391.8	0.93851	391.8	0.95723		46.8	0.84288	46.8	0.87679	46.8	0.84862
281.7	0.64153	281.7	0.5779	281.7	0.5051		391.7	0.95759	391.7	0.93449	391.7	0.95392		46.7	0.86079	46.7	0.86407	46.7	0.8639
281.6	0.65056	281.6	0.5691	281.6	0.50815		391.6	0.96382	391.6	0.94749	391.6	0.94141		46.6	0.84064	46.6	0.8593	46.6	0.8362
281.5	0.63728	281.5	0.55414	281.5	0.47808		391.5	0.95364	391.5	0.94315	391.5	0.93345		46.5	0.84288	46.5	0.88196	46.5	0.8553
281.4	0.63144	281.4	0.59375	281.4	0.50663		391.4	0.95232	391.4	0.93459	391.4	0.95061		46.4	0.83885	46.4	0.87122	46.4	0.86342
281.3	0.64472	281.3	0.57923	281.3	0.50051		391.3	0.96358	391.3	0.94955	391.3	0.94828		46.3	0.85184	46.3	0.87401	46.3	0.85864
281.2	0.63941	281.2	0.56558	281.2	0.51019		391.2	0.94106	391.2	0.93325	391.2	0.95012		46.2	0.85542	46.2	0.86526	46.2	0.85339
281.1	0.62082	281.1	0.55898	281.1	0.49898		391.1	0.93411	391.1	0.94666	391.1	0.95845		46.1	0.84423	46.1	0.87599	46.1	0.88921
281	0.61498	281	0.56734	281	0.49286		391	0.93842	391	0.95409	391	0.9658		46	0.83259	46	0.86924	46	0.86867
280.9	0.60489	280.9	0.55018	280.9	0.4842		390.9	0.94513	390.9	0.94501	390.9	0.94178		45.9	0.84915	45.9	0.86765	45.9	0.84097
280.8	0.62347	280.8	0.5537	280.8	0.51529		390.8	0.95927	390.8	0.95564	390.8	0.93639		45.8	0.86437	45.8	0.89944	45.8	0.82569
280.7	0.61498	280.7	0.55854	280.7	0.47655		390.7	0.94681	390.7	0.94862	390.7	0.95465		45.7	0.87153	45.7	0.88275	45.7	0.89351
280.6	0.64312	280.6	0.56954	280.6	0.45515		390.6	0.94465	390.6	0.94326	390.6	0.94619		45.6	0.84467	45.6	0.87242	45.6	0.86819
280.5	0.63675	280.5	0.56206	280.5	0.47503		390.5	0.95268	390.5	0.93975	390.5	0.95637		45.5	0.84333	45.5	0.87003	45.5	0.87584
280.4	0.62188	280.4	0.55238	280.4	0.48012									45.4	0.83303	45.4	0.86169	45.4	0.85912
280.3	0.63091	280.3	0.53785	280.3	0.45923									45.3	0.79096	45.3	0.86447	45.3	0.85912
280.2	0.63303	280.2	0.56426	280.2	0.45617									45.2	0.79812	45.2	0.87401	45.2	0.8596
280.1	0.60542	280.1	0.55942	280.1	0.46687									45.1	0.80886	45.1	0.87281	45.1	0.84527
280	0.63516	280	0.55546	280	0.47604									45	0.84646	45	0.83784	45	0.83954
279.9	0.64472	279.9	0.54313	279.9	0.48828									44.9	0.81065	44.9	0.86407	44.9	0.86628
279.8	0.63144	279.8	0.54974	279.8	0.4735									44.8	0.81423	44.8	0.86566	44.8	0.8553
279.7	0.6017	279.7	0.55898	279.7	0.48624									44.7	0.84423	44.7	0.85811	44.7	0.84718
279.6	0.61551	279.6	0.53829	279.6	0.48318									44.6	0.81737	44.6	0.88871	44.6	0.82187
279.5	0.60595	279.5	0.5471	279.5	0.47859									44.5	0.8299	44.5	0.85413	44.5	0.85912
279.4	0.62241	279.4	0.5493	279.4	0.48318									44.4	0.84064	44.4	0.84738	44.4	0.86151
279.3	0.60595	279.3	0.5471	279.3	0.47706									44.3	0.82319	44.3	0.85056	44.3	0.85005
279.2	0.61551	279.2	0.56206	279.2	0.48828									44.2	0.79141	44.2	0.88037	44.2	0.86151
279.1	0.63622	279.1	0.55326	279.1	0.47808									44.1	0.80752	44.1	0.85453	44.1	0.85482
279	0.60913	279	0.55282	279	0.46738									44	0.81065	44	0.82472	44	0.83477
278.9	0.60967	278.9	0.54401	278.9	0.44852									43.9	0.80349	43.9	0.82432	43.9	0.81948
278.8	0.64259	278.8	0.5493	278.8	0.46534									43.8	0.83124	43.8	0.83426	43.8	0.85053
278.7	0.6171	278.7	0.54621	278.7	0.46636									43.7	0.81737	43.7	0.81995	43.7	0.82617
278.6	0.60754	278.6	0.54754	278.6	0.45821									43.6	0.7932	43.6	0.82313	43.6	0.84479
278.5	0.58842	278.5	0.56118	278.5	0.45056									43.5	0.79902	43.5	0.85175	43.5	0.8362
278.4	0.60595	278.4	0.57174	278.4	0.46228									43.4	0.77977	43.4	0.8287	43.4	0.79752
278.3	0.63197	278.3	0.56558	278.3	0.45464									43.3	0.78648	43.3	0.84221	43.3	0.85912
278.2	0.62507	278.2	0.54974	278.2	0.47655									43.2	0.79454	43.2	0.83148	43.2	0.83954
278.1	0.624	278.1	0.53477	278.1	0.47146									43.1	0.8026	43.1	0.81558	43.1	0.82665
278	0.62029	278	0.55238	278	0.46891									43	0.79409	43	0.82114	43	0.81184
277.9	0.624	277.9	0.54886	277.9	0.4633									42.9	0.79633	42.9	0.82949	42.9	0.83095
277.8	0.61391	277.8	0.51893	277.8	0.46738									42.8	0.76589	42.8	0.81995	42.8	0.81375
277.7	0.60967	277.7	0.52861	277.7	0.46789									42.7	0.78514	42.7	0.83545	42.7	0.78844
277.6	0.624	277.6	0.55018	277.6	0.46075									42.6	0.74709	42.6	0.79452	42.6	0.79131
277.5	0.61073	277.5	0.55282	277.5	0.46432									42.5	0.76141	42.5	0.81041	42.5	0.79179
[truncated: 4 more columns]
