# Supplementary material for: Multifunctional electrolyte additive for high power lithium metal batteries at ultra-low temperatures
Source: Nat Commun. 2025 Apr 8;16:3344. doi: 10.1038/s41467-025-58627-3 (PMC11978743; doi:10.1038/s41467-025-58627-3)
Supplement: Supplementary file 5 — Source Data [file 41467_2025_58627_MOESM5_ESM.zip › Source data for Fig. 3.xlsx]

## Sheet: Sheet1
Li/Li-10mA/cm2	测试时间/h	电压/V	测试时间/h	电压/V	测试时间/h	电压/V		‘-60℃-Li/Cu	Time (h)	Voltage (V)	Time (h)	Voltage (V)	Time (h)	Voltage (V)		‘-60℃-Li/Li	--	电压/V	测试时间/h	电压/V	测试时间/h	电压/V
	8.17	-0.0299	0.17	-0.0223	8.17	-0.029			0	-0.3773	0	-0.448	0	-0.2361			1	-1.1469	1	-1.4388	1	-1.1189
	8.17	-0.0301	0.17	-0.0228	8.17	-0.0293			0	-0.3102	0	-0.3699	0	-0.363			1.01	-0.6786	1.02	-1.0987	1.02	-0.7738
	8.17	-0.0301	0.17	-0.0229	8.17	-0.0298			0	-0.2992	0	-0.3427	0	-0.346			1.03	-0.6109	1.03	-1.0274	1.03	-0.7205
	8.17	-0.0301	0.17	-0.0231	8.17	-0.0298			0	-0.2933	0	-0.3359	0	-0.3334			1.05	-0.5661	1.05	-0.9859	1.05	-0.6777
	8.17	-0.0301	0.17	-0.0231	8.17	-0.0298			0	-0.2894	0	-0.3331	0	-0.3269			1.06	-0.5342	1.07	-0.9555	1.07	-0.6408
	8.17	-0.0301	0.17	-0.0231	8.17	-0.0298			0	-0.2858	0	-0.3311	0	-0.3204			1.08	-0.5112	1.08	-0.9316	1.08	-0.6067
	8.17	-0.0301	0.17	-0.0233	8.17	-0.0299			0	-0.2827	0	-0.3292	0	-0.3089			1.1	-0.4931	1.1	-0.9127	1.1	-0.576
	8.17	-0.0301	0.17	-0.0233	8.17	-0.0298			0	-0.2795	0	-0.3277	0	-0.2995			1.11	-0.4793	1.12	-0.8972	1.12	-0.5487
	8.17	-0.0302	0.17	-0.0233	8.17	-0.0298			0	-0.2747	0	-0.326	0	-0.2913			1.13	-0.4669	1.13	-0.8851	1.13	-0.5236
	8.17	-0.0301	0.17	-0.0233	8.17	-0.0299			0	-0.2689	0	-0.3243	0	-0.2837			1.15	-0.4573	1.15	-0.8749	1.15	-0.4998
	8.17	-0.0301	0.17	-0.0233	8.17	-0.0298			0	-0.2643	0	-0.3221	0	-0.2772			1.16	-0.4486	1.17	-0.8668	1.17	-0.4802
	8.17	-0.0301	0.17	-0.0233	8.17	-0.0298			0	-0.2603	0	-0.3204	0	-0.272			1.18	-0.4413	1.18	-0.86	1.18	-0.4629
	8.17	-0.0301	0.17	-0.0233	8.17	-0.0299			0	-0.2556	0	-0.3182	0	-0.2674			1.2	-0.435	1.2	-0.8547	1.2	-0.4486
	8.17	-0.0301	0.17	-0.0233	8.17	-0.0298			0	-0.2528	0.01	-0.3161	0	-0.2635			1.21	-0.4294	1.22	-0.8504	1.22	-0.4365
	8.18	-0.0301	0.17	-0.0233	8.17	-0.0298			0	-0.2493	0.01	-0.3144	0	-0.2603			1.23	-0.4241	1.23	-0.847	1.23	-0.4281
	8.18	-0.0301	0.17	-0.0233	8.17	-0.0299			0	-0.2465	0.01	-0.3128	0	-0.2565			1.25	-0.4193	1.25	-0.8448	1.25	-0.4216
	8.18	-0.0301	0.17	-0.0233	8.17	-0.0299			0	-0.2437	0.01	-0.3103	0	-0.2533			1.26	-0.4153	1.27	-0.8429	1.27	-0.4173
	8.18	-0.0301	0.17	-0.0233	8.17	-0.0299			0	-0.241	0.01	-0.3086	0	-0.2503			1.28	-0.412	1.28	-0.842	1.28	-0.4145
	8.18	-0.0301	0.17	-0.0233	8.17	-0.0298			0	-0.2383	0.01	-0.3072	0	-0.2474			1.3	-0.4085	1.3	-0.842	1.3	-0.4129
	8.18	-0.0301	0.17	-0.0233	8.17	-0.0299			0	-0.2358	0.01	-0.3055	0	-0.2451			1.31	-0.4049	1.32	-0.8423	1.32	-0.4129
	8.18	-0.0301	0.17	-0.0233	8.18	-0.0299			0	-0.2333	0.01	-0.304	0.01	-0.2427			1.33	-0.4021	1.33	-0.8433	1.33	-0.4136
	8.18	-0.0301	0.17	-0.0233	8.18	-0.0299			0	-0.231	0.01	-0.3026	0.01	-0.2409			1.35	-0.3995	1.35	-0.8439	1.35	-0.4151
	8.18	-0.0301	0.17	-0.0233	8.18	-0.0299			0	-0.2291	0.01	-0.3009	0.01	-0.2384			1.36	-0.3965	1.37	-0.8433	1.37	-0.417
	8.18	-0.0301	0.17	-0.0233	8.18	-0.0298			0.01	-0.2279	0.01	-0.2992	0.01	-0.2364			1.38	-0.3942	1.38	-0.8417	1.38	-0.4198
	8.18	-0.0301	0.17	-0.0233	8.18	-0.0299			0.01	-0.2263	0.01	-0.2978	0.01	-0.2344			1.4	-0.3919	1.4	-0.8392	1.4	-0.4232
	8.18	-0.0299	0.17	-0.0233	8.18	-0.0299			0.01	-0.2249	0.01	-0.2967	0.01	-0.2328			1.41	-0.3902	1.42	-0.8355	1.42	-0.4266
	8.18	-0.0299	0.17	-0.0233	8.18	-0.0299			0.01	-0.2235	0.01	-0.2951	0.01	-0.2307			1.43	-0.3875	1.43	-0.8302	1.43	-0.43
	8.18	-0.0299	0.17	-0.0233	8.18	-0.0298			0.01	-0.2226	0.01	-0.2939	0.01	-0.2285			1.45	-0.3858	1.45	-0.8243	1.45	-0.434
	8.19	-0.0299	0.17	-0.0233	8.18	-0.0298			0.01	-0.2214	0.01	-0.2927	0.01	-0.2268			1.46	-0.384	1.47	-0.8172	1.47	-0.4371
	8.19	-0.0299	0.17	-0.0233	8.18	-0.0298			0.01	-0.22	0.01	-0.2914	0.01	-0.2254			1.48	-0.3823	1.48	-0.8088	1.48	-0.4399
	8.19	-0.0299	0.17	-0.0233	8.18	-0.0298			0.01	-0.2187	0.01	-0.2903	0.01	-0.224			1.5	-0.3805	1.5	-0.7992	1.5	-0.4418
	8.19	-0.0299	0.18	-0.0233	8.18	-0.0299			0.01	-0.2175	0.01	-0.2892	0.01	-0.2224			1.51	-0.3793	1.52	-0.7884	1.52	-0.4427
	8.19	-0.0299	0.18	-0.0233	8.18	-0.0298			0.01	-0.2165	0.01	-0.288	0.01	-0.221			1.53	-0.3778	1.53	-0.7763	1.53	-0.4436
	8.19	-0.0298	0.18	-0.0233	8.18	-0.0298			0.01	-0.2155	0.01	-0.2872	0.01	-0.2196			1.55	-0.3762	1.55	-0.7636	1.55	-0.4436
	8.19	-0.0298	0.18	-0.0233	8.18	-0.0298			0.01	-0.2144	0.01	-0.2861	0.01	-0.2183			1.56	-0.3747	1.57	-0.7506	1.57	-0.443
	8.19	-0.0298	0.18	-0.0233	8.18	-0.0298			0.01	-0.2134	0.01	-0.2854	0.01	-0.2161			1.58	-0.3734	1.58	-0.7366	1.58	-0.4418
	8.19	-0.0298	0.18	-0.0233	8.18	-0.0298			0.01	-0.2127	0.01	-0.284	0.01	-0.2152			1.6	-0.372	1.6	-0.722	1.6	-0.4408
	8.19	-0.0298	0.18	-0.0233	8.18	-0.0296			0.01	-0.2114	0.01	-0.283	0.01	-0.2139			1.61	-0.3709	1.62	-0.7075	1.62	-0.4387
	8.19	-0.0298	0.18	-0.0233	8.18	-0.0298			0.01	-0.2105	0.01	-0.2823	0.01	-0.213			1.63	-0.3699	1.63	-0.6923	1.63	-0.4362
	8.19	-0.0298	0.18	-0.0233	8.18	-0.0299			0.01	-0.2096	0.01	-0.2812	0.01	-0.2119			1.65	-0.3689	1.65	-0.6486	1.65	-0.4331
	8.19	-0.0298	0.18	-0.0233	8.19	-0.0298			0.01	-0.2088	0.01	-0.2803	0.01	-0.2111			1.66	-0.3681	1.67	-0.6297	1.67	-0.4294
	8.19	-0.0298	0.18	-0.0233	8.19	-0.0298			0.01	-0.208	0.01	-0.2793	0.01	-0.21			1.68	-0.3672	1.68	-0.6117	1.68	-0.4253
	8.19	-0.0298	0.18	-0.0233	8.19	-0.0296			0.01	-0.2071	0.01	-0.2786	0.01	-0.2091			1.7	-0.3655	1.7	-0.5903	1.7	-0.4213
	8.19	-0.0298	0.18	-0.0233	8.19	-0.0296			0.01	-0.2065	0.01	-0.2779	0.01	-0.2085			1.71	-0.3644	1.72	-0.5825	1.72	-0.417
	8.19	-0.0298	0.18	-0.0233	8.19	-0.0298			0.01	-0.206	0.01	-0.2767	0.01	-0.2074			1.73	-0.3632	1.73	-0.5714	1.73	-0.4126
	8.19	-0.0298	0.18	-0.0233	8.19	-0.0296			0.01	-0.2052	0.01	-0.2762	0.01	-0.2066			1.75	-0.3623	1.75	-0.5652	1.75	-0.408
	8.2	-0.0298	0.18	-0.0233	8.19	-0.0298			0.01	-0.2046	0.02	-0.2755	0.01	-0.2059			1.76	-0.3612	1.77	-0.5605	1.77	-0.404
	8.2	-0.0298	0.18	-0.0233	8.19	-0.0298			0.01	-0.204	0.02	-0.2748	0.01	-0.2049			1.78	-0.3601	1.78	-0.5556	1.78	-0.399
	8.2	-0.0298	0.18	-0.0233	8.19	-0.0296			0.01	-0.2034	0.02	-0.2744	0.01	-0.2041			1.8	-0.3585	1.8	-0.5521	1.8	-0.394
	8.2	-0.0298	0.18	-0.0231	8.19	-0.0298			0.01	-0.2028	0.02	-0.2734	0.01	-0.2034			1.81	-0.357	1.82	-0.5419	1.82	-0.3894
	8.2	-0.0298	0.18	-0.0233	8.19	-0.0298			0.01	-0.2021	0.02	-0.2728	0.01	-0.2026			1.83	-0.3557	1.83	-0.5432	1.83	-0.3854
	8.2	-0.0298	0.18	-0.0233	8.19	-0.0296			0.01	-0.2015	0.02	-0.2722	0.01	-0.2018			1.85	-0.3544	1.85	-0.5397	1.85	-0.3807
	8.2	-0.0298	0.18	-0.0233	8.19	-0.0296			0.01	-0.2007	0.02	-0.2716	0.01	-0.2012			1.86	-0.3528	1.87	-0.5438	1.87	-0.3754
	8.2	-0.0298	0.18	-0.0233	8.19	-0.0296			0.01	-0.2003	0.02	-0.2708	0.02	-0.2003			1.88	-0.3511	1.88	-0.5339	1.88	-0.3711
	8.2	-0.0298	0.18	-0.0231	8.19	-0.0295			0.01	-0.1995	0.02	-0.2706	0.02	-0.1997			1.9	-0.3492	1.9	-0.5506	1.9	-0.3671
	8.2	-0.0298	0.18	-0.0233	8.19	-0.0296			0.01	-0.199	0.02	-0.27	0.02	-0.1987			1.91	-0.3475	1.92	-0.5562	1.92	-0.3624
	8.2	-0.0298	0.18	-0.0233	8.19	-0.0296			0.01	-0.1984	0.02	-0.2693	0.02	-0.1979			1.93	-0.3461	1.93	-0.5602	1.93	-0.3584
	8.2	-0.0298	0.18	-0.0233	8.19	-0.0295			0.02	-0.1979	0.02	-0.2686	0.02	-0.1972			1.95	-0.3443	1.95	-0.5286	1.95	-0.3553
	8.2	-0.0298	0.18	-0.0231	8.19	-0.0295			0.02	-0.1975	0.02	-0.2683	0.02	-0.1962			1.96	-0.3429	1.97	-0.5258	1.97	-0.3537
	8.2	-0.0298	0.18	-0.0233	8.2	-0.0296			0.02	-0.1969	0.02	-0.2679	0.02	-0.1956			1.98	-0.3412	1.98	-0.5298	1.98	-0.3531
	8.2	-0.0298	0.18	-0.0233	8.2	-0.0295			0.02	-0.1962	0.02	-0.2672	0.02	-0.1948			2	-0.3389	2	-0.5311	2	-0.3547
	8.2	-0.0296	0.18	-0.0231	8.2	-0.0295			0.02	-0.1959	0.02	-0.2669	0.02	-0.1942			2	-0.3389	2	-0.5311	2	-0.3547
	8.2	-0.0296	0.18	-0.0233	8.2	-0.0296			0.02	-0.1953	0.02	-0.2665	0.02	-0.1935			2	0.2874	2	0.3246	2	0.2387
	8.2	-0.0296	0.18	-0.0231	8.2	-0.0295			0.02	-0.1948	0.02	-0.2658	0.02	-0.1928			2.01	0.3277	2.02	0.4998	2.02	0.3525
	8.21	-0.0296	0.18	-0.0233	8.2	-0.0295			0.02	-0.1944	0.02	-0.2655	0.02	-0.1924			2.03	0.3168	2.03	0.4988	2.03	0.3556
	8.21	-0.0296	0.18	-0.0231	8.2	-0.0295			0.02	-0.1939	0.02	-0.2652	0.02	-0.1919			2.05	0.3074	2.05	0.4433	2.05	0.3525
	8.21	-0.0296	0.18	-0.0231	8.2	-0.0295			0.02	-0.1935	0.02	-0.2644	0.02	-0.1913			2.06	0.3001	2.07	0.4328	2.07	0.3478
	8.21	-0.0296	0.19	-0.0233	8.2	-0.0295			0.02	-0.193	0.02	-0.2638	0.02	-0.191			2.08	0.2937	2.08	0.4148	2.08	0.3447
	8.21	-0.0296	0.19	-0.0231	8.2	-0.0295			0.02	-0.1927	0.02	-0.2635	0.02	-0.1904			2.1	0.2883	2.1	0.4064	2.1	0.3429
	8.21	-0.0296	0.19	-0.0233	8.2	-0.0293			0.02	-0.1922	0.02	-0.2629	0.02	-0.1899			2.11	0.284	2.12	0.3888	2.12	0.3426
	8.21	-0.0296	0.19	-0.0231	8.2	-0.0295			0.02	-0.1919	0.02	-0.2623	0.02	-0.1894			2.13	0.2806	2.13	0.3866	2.13	0.3435
	8.21	-0.0296	0.19	-0.0233	8.2	-0.0295			0.02	-0.1914	0.02	-0.2621	0.02	-0.189			2.15	0.277	2.15	0.3866	2.15	0.3454
	8.21	-0.0296	0.19	-0.0231	8.2	-0.0295			0.02	-0.1908	0.02	-0.2617	0.02	-0.1885			2.16	0.2737	2.17	0.3829	2.17	0.3475
	8.21	-0.0296	0.19	-0.0233	8.2	-0.0293			0.02	-0.1904	0.02	-0.261	0.02	-0.188			2.18	0.2706	2.18	0.3823	2.18	0.3503
	8.21	-0.0296	0.19	-0.0231	8.2	-0.0295			0.02	-0.1899	0.02	-0.2606	0.02	-0.1876			2.2	0.2683	2.2	0.3782	2.2	0.3537
	8.21	-0.0296	0.19	-0.0231	8.21	-0.0295			0.02	-0.1896	0.02	-0.2603	0.02	-0.1871			2.21	0.266	2.22	0.3776	2.22	0.3568
	8.21	-0.0296	0.19	-0.0231	8.21	-0.0295			0.02	-0.1891	0.02	-0.26	0.02	-0.1866			2.23	0.2632	2.23	0.3869	2.23	0.3587
	8.21	-0.0296	0.19	-0.0233	8.21	-0.0293			0.02	-0.1886	0.02	-0.2596	0.02	-0.186			2.25	0.2612	2.25	0.3733	2.25	0.3606
	8.21	-0.0296	0.19	-0.0231	8.21	-0.0293			0.02	-0.1882	0.02	-0.2592	0.02	-0.1855			2.26	0.2593	2.27	0.3683	2.27	0.3615
	8.21	-0.0296	0.19	-0.0233	8.21	-0.0293			0.02	-0.1879	0.03	-0.2587	0.02	-0.1851			2.28	0.2581	2.28	0.3609	2.28	0.3618
	8.21	-0.0296	0.19	-0.0231	8.21	-0.0293			0.02	-0.1874	0.03	-0.2584	0.02	-0.1846			2.3	0.2565	2.3	0.3606	2.3	0.3615
	8.22	-0.0295	0.19	-0.0231	8.21	-0.0293			0.02	-0.1871	0.03	-0.2582	0.02	-0.1843			2.31	0.2553	2.32	0.3522	2.32	0.3612
	8.22	-0.0296	0.19	-0.0233	8.21	-0.0293			0.02	-0.1868	0.03	-0.2576	0.02	-0.184			2.33	0.2538	2.33	0.3494	2.33	0.3596
	8.22	-0.0295	0.19	-0.0231	8.21	-0.0293			0.02	-0.1863	0.03	-0.2573	0.02	-0.1835			2.35	0.2525	2.35	0.3435	2.35	0.3578
	8.22	-0.0296	0.19	-0.0231	8.21	-0.0293			0.02	-0.1862	0.03	-0.2572	0.02	-0.1831			2.36	0.251	2.37	0.3398	2.37	0.3556
	8.22	-0.0296	0.19	-0.0231	8.21	-0.0295			0.02	-0.1859	0.03	-0.2569	0.02	-0.1826			2.38	0.2499	2.38	0.3376	2.38	0.3528
	8.22	-0.0295	0.19	-0.0231	8.21	-0.0293			0.02	-0.1855	0.03	-0.2564	0.02	-0.182			2.4	0.2486	2.4	0.3348	2.4	0.3497
	8.22	-0.0295	0.19	-0.0231	8.21	-0.0293			0.02	-0.1851	0.03	-0.2564	0.03	-0.1817			2.41	0.2482	2.42	0.3333	2.42	0.3466
	8.22	-0.0295	0.19	-0.0231	8.21	-0.0293			0.02	-0.1848	0.03	-0.2559	0.03	-0.1812			2.43	0.2474	2.43	0.3317	2.43	0.3429
	8.22	-0.0295	0.19	-0.0233	8.21	-0.0293			0.02	-0.1843	0.03	-0.2555	0.03	-0.1809			2.45	0.2466	2.45	0.3299	2.45	0.3389
	8.22	-0.0295	0.19	-0.0231	8.21	-0.0293			0.03	-0.184	0.03	-0.2551	0.03	-0.1804			2.46	0.2463	2.47	0.3323	2.47	0.3345
	8.22	-0.0295	0.19	-0.0231	8.21	-0.0291			0.03	-0.1837	0.03	-0.2547	0.03	-0.18			2.48	0.2463	2.48	0.3367	2.48	0.3302
	8.22	-0.0295	0.19	-0.0231	8.21	-0.0293			0.03	-0.1834	0.03	-0.2544	0.03	-0.1795			2.5	0.2463	2.5	0.3401	2.5	0.3258
	8.22	-0.0295	0.19	-0.0231	8.21	-0.0293			0.03	-0.1828	0.03	-0.2541	0.03	-0.1792			2.51	0.2466	2.52	0.3469	2.52	0.3215
	8.22	-0.0295	0.19	-0.0233	8.21	-0.0293			0.03	-0.1824	0.03	-0.2539	0.03	-0.1789			2.53	0.2468	2.53	0.3444	2.53	0.3172
	8.22	-0.0295	0.19	-0.0231	8.21	-0.0291			0.03	-0.1821	0.03	-0.2536	0.03	-0.1784			2.55	0.2474	2.55	0.3398	2.55	0.3131
	8.22	-0.0295	0.19	-0.0231	8.21	-0.0293			0.03	-0.1818	0.03	-0.2533	0.03	-0.1781			2.56	0.2485	2.57	0.3497	2.57	0.3091
	8.22	-0.0295	0.19	-0.0231	8.21	-0.0293			0.03	-0.1815	0.03	-0.2531	0.03	-0.1776			2.58	0.2497	2.58	0.3646	2.58	0.3051
	8.22	-0.0295	0.19	-0.0231	8.22	-0.0293			0.03	-0.1812	0.03	-0.2528	0.03	-0.1773			2.6	0.2514	2.6	0.3677	2.6	0.3013
	8.22	-0.0295	0.19	-0.0231	8.22	-0.0293			0.03	-0.1809	0.03	-0.2525	0.03	-0.177			2.61	0.2538	2.62	0.3925	2.62	0.2976
	8.23	-0.0295	0.19	-0.0231	8.22	-0.0291			0.03	-0.1806	0.03	-0.2524	0.03	-0.1766			2.63	0.2558	2.63	0.4129	2.63	0.2942
	8.23	-0.0295	0.19	-0.0231	8.22	-0.0293			0.03	-0.1803	0.03	-0.252	0.03	-0.1762			2.65	0.2582	2.65	0.4325	2.65	0.2914
	8.23	-0.0295	0.2	-0.0231	8.22	-0.0293			0.03	-0.18	0.03	-0.252	0.03	-0.1759			2.66	0.262	2.67	0.4204	2.67	0.2889
	8.23	-0.0293	0.2	-0.0231	8.22	-0.0291			0.03	-0.1797	0.03	-0.2519	0.03	-0.1755			2.68	0.2663	2.68	0.4319	2.68	0.2874
	8.23	-0.0295	0.2	-0.0231	8.22	-0.0293			0.03	-0.1795	0.03	-0.2514	0.03	-0.1752			2.7	0.2719	2.7	0.4309	2.7	0.2861
	8.23	-0.0295	0.2	-0.0231	8.22	-0.0291			0.03	-0.179	0.03	-0.2511	0.03	-0.1749			2.71	0.2782	2.72	0.4353	2.72	0.2868
	8.23	-0.0293	0.2	-0.0231	8.22	-0.0291			0.03	-0.1789	0.03	-0.2511	0.03	-0.1745			2.73	0.2855	2.73	0.4653	2.73	0.2889
	8.23	-0.0295	0.2	-0.0231	8.22	-0.029			0.03	-0.1786	0.03	-0.2508	0.03	-0.1742			2.75	0.2947	2.75	0.4787	2.75	0.2936
	8.23	-0.0293	0.2	-0.0231	8.22	-0.0291			0.03	-0.1783	0.03	-0.2508	0.03	-0.1738			2.76	0.3055	2.77	0.4967	2.77	0.301
	8.23	-0.0293	0.2	-0.0231	8.22	-0.0291			0.03	-0.178	0.03	-0.2507	0.03	-0.1735			2.78	0.3193	2.78	0.5246	2.78	0.3106
	8.23	-0.0293	0.2	-0.0231	8.22	-0.0291			0.03	-0.1776	0.03	-0.2503	0.03	-0.173			2.8	0.3356	2.8	0.5317	2.8	0.3243
	8.23	-0.0293	0.2	-0.0231	8.22	-0.0291			0.03	-0.1773	0.03	-0.2502	0.03	-0.1727			2.81	0.3585	2.82	0.5503	2.82	0.3413
	8.23	-0.0293	0.2	-0.0231	8.22	-0.0291			0.03	-0.1772	0.03	-0.2497	0.03	-0.1724			2.83	0.3898	2.83	0.5078	2.83	0.3633
	8.23	-0.0293	0.2	-0.0231	8.22	-0.0291			0.03	-0.1769	0.04	-0.2494	0.03	-0.1721			2.85	0.4354	2.85	0.4905	2.85	0.3919
	8.23	-0.0293	0.2	-0.0231	8.22	-0.0291			0.03	-0.1766	0.04	-0.2493	0.03	-0.1718			2.86	0.4911	2.87	0.5066	2.87	0.4284
	8.24	-0.0293	0.2	-0.0231	8.22	-0.0291			0.03	-0.1762	0.04	-0.2489	0.03	-0.1714			2.88	0.5298	2.88	0.5649	2.88	0.4746
	8.24	-0.0293	0.2	-0.0231	8.22	-0.0291			0.03	-0.1761	0.04	-0.2489	0.03	-0.1711			2.9	0.5352	2.9	0.599	2.9	0.5224
	8.24	-0.0293	0.2	-0.0231	8.23	-0.029			0.03	-0.1758	0.04	-0.2485	0.03	-0.1708			2.91	0.5247	2.92	0.576	2.92	0.55
	8.24	-0.0293	0.2	-0.0231	8.23	-0.029			0.03	-0.1755	0.04	-0.2485	0.03	-0.1705			2.93	0.5108	2.93	0.6176	2.93	0.554
	8.24	-0.0293	0.2	-0.0231	8.23	-0.0291			0.03	-0.1752	0.04	-0.2482	0.03	-0.1702			2.95	0.4987	2.95	0.6765	2.95	0.545
	8.24	-0.0293	0.2	-0.0231	8.23	-0.029			0.03	-0.1749	0.04	-0.248	0.04	-0.1699			2.96	0.4881	2.97	0.6969	2.97	0.536
	8.24	-0.0293	0.2	-0.0231	8.23	-0.029			0.03	-0.1745	0.04	-0.2476	0.04	-0.1697			2.98	0.4791	2.98	0.6331	2.98	0.5292
	8.24	-0.0293	0.2	-0.0231	8.23	-0.029			0.03	-0.1742	0.04	-0.2476	0.04	-0.1694			3	0.4719	3	0.7196	3	0.5233
	8.24	-0.0293	0.2	-0.0231	8.23	-0.029			0.04	-0.1741	0.04	-0.2472	0.04	-0.1691			3	0.472	3	0.7196	3	0.5233
	8.24	-0.0293	0.2	-0.0231	8.23	-0.0291			0.04	-0.1738	0.04	-0.2469	0.04	-0.1688			3	0.472	3	-0.4377	3	-0.3633
	8.24	-0.0293	0.2	-0.0231	8.23	-0.029			0.04	-0.1735	0.04	-0.2468	0.04	-0.1687			3	-0.4036	3.02	-0.518	3.02	-0.4467
	8.24	-0.0293	0.2	-0.0231	8.23	-0.0291			0.04	-0.1733	0.04	-0.2465	0.04	-0.1683			3.01	-0.3474	3.03	-0.4071	3.03	-0.448
	8.24	-0.0293	0.2	-0.0231	8.23	-0.029			0.04	-0.173	0.04	-0.2458	0.04	-0.168			3.03	-0.3258	3.05	-0.3878	3.05	-0.4446
	8.25	-0.0293	0.2	-0.0231	8.23	-0.029			0.04	-0.1727	0.04	-0.246	0.04	-0.1677			3.05	-0.313	3.07	-0.3757	3.07	-0.439
	8.25	-0.0293	0.2	-0.0231	8.23	-0.029			0.04	-0.1725	0.04	-0.2457	0.04	-0.1673			3.06	-0.3041	3.08	-0.3621	3.08	-0.4325
	8.25	-0.0293	0.2	-0.0231	8.23	-0.029			0.04	-0.1722	0.04	-0.2454	0.04	-0.1669			3.08	-0.2978	3.1	-0.3581	3.1	-0.4257
	8.25	-0.0293	0.2	-0.0231	8.23	-0.029			0.04	-0.1719	0.04	-0.2454	0.04	-0.1666			3.1	-0.2927	3.12	-0.3531	3.12	-0.4182
	8.25	-0.0293	0.2	-0.0231	8.23	-0.029			0.04	-0.1716	0.04	-0.2451	0.04	-0.1663			3.11	-0.2886	3.13	-0.3441	3.13	-0.4111
	8.25	-0.0291	0.2	-0.0231	8.23	-0.029			0.04	-0.1714	0.04	-0.2448	0.04	-0.1662			3.13	-0.2848	3.15	-0.3385	3.15	-0.4036
	8.25	-0.0293	0.2	-0.0231	8.23	-0.0291			0.04	-0.1713	0.04	-0.2448	0.04	-0.1659			3.15	-0.2815	3.17	-0.3621	3.17	-0.3968
	8.25	-0.0291	0.2	-0.0231	8.24	-0.0291			0.04	-0.171	0.04	-0.2445	0.04	-0.1656			3.16	-0.2786	3.18	-0.3553	3.18	-0.3894
	8.25	-0.0291	0.2	-0.0231	8.24	-0.029			0.04	-0.1707	0.04	-0.2443	0.04	-0.1654			3.18	-0.2759	3.2	-0.3485	3.2	-0.3823
	8.25	-0.0291	0.2	-0.0231	8.24	-0.029			0.04	-0.1705	0.04	-0.2441	0.04	-0.1651			3.2	-0.2737	3.22	-0.3454	3.22	-0.3751
	8.25	-0.0293	0.21	-0.0231	8.24	-0.029			0.04	-0.1704	0.04	-0.2437	0.04	-0.1648			3.21	-0.2713	3.23	-0.3457	3.23	-0.3677
	8.25	-0.0291	0.21	-0.0231	8.24	-0.029			0.04	-0.17	0.04	-0.2437	0.04	-0.1645			3.23	-0.2689	3.25	-0.3385	3.25	-0.3606
	8.25	-0.0291	0.21	-0.0231	8.24	-0.0288			0.04	-0.1697	0.04	-0.2435	0.04	-0.1643			3.25	-0.2666	3.27	-0.3323	3.27	-0.3531
	8.25	-0.0291	0.21	-0.0231	8.24	-0.0291			0.04	-0.1696	0.04	-0.2432	0.04	-0.164			3.26	-0.2648	3.28	-0.3283	3.28	-0.3463
	8.25	-0.0291	0.21	-0.0231	8.24	-0.0291			0.04	-0.1694	0.04	-0.2432	0.04	-0.1638			3.28	-0.2629	3.3	-0.3327	3.3	-0.3395
	8.25	-0.0291	0.21	-0.0231	8.24	-0.029			0.04	-0.1691	0.04	-0.2427	0.04	-0.1635			3.3	-0.2613	3.32	-0.3348	3.32	-0.333
	8.25	-0.0291	0.21	-0.0231	8.24	-0.029			0.04	-0.169	0.04	-0.2426	0.04	-0.1632			3.31	-0.2598	3.33	-0.3466	3.33	-0.3258
	8.25	-0.0291	0.21	-0.0231	8.24	-0.029			0.04	-0.1687	0.04	-0.2423	0.04	-0.1631			3.33	-0.2581	3.35	-0.3606	3.35	-0.3196
	8.25	-0.0291	0.21	-0.0231	8.24	-0.0288			0.04	-0.1685	0.05	-0.242	0.04	-0.1628			3.35	-0.2567	3.37	-0.3733	3.37	-0.3131
	8.25	-0.0291	0.21	-0.0231	8.24	-0.0288			0.04	-0.1682	0.05	-0.242	0.04	-0.1626			3.36	-0.2553	3.38	-0.3221	3.38	-0.3066
	8.26	-0.0291	0.21	-0.0231	8.24	-0.029			0.04	-0.168	0.05	-0.2418	0.04	-0.1623			3.38	-0.2544	3.4	-0.3246	3.4	-0.3007
	8.26	-0.0291	0.21	-0.0231	8.24	-0.0288			0.04	-0.1677	0.05	-0.2414	0.04	-0.162			3.4	-0.253	3.42	-0.3277	3.42	-0.2948
	8.26	-0.0291	0.21	-0.0231	8.24	-0.029			0.04	-0.1676	0.05	-0.2414	0.04	-0.1617			3.41	-0.2522	3.43	-0.328	3.43	-0.2889
	8.26	-0.0291	0.21	-0.0229	8.24	-0.0288			0.04	-0.1674	0.05	-0.241	0.04	-0.1615			3.43	-0.2519	3.45	-0.3401	3.45	-0.2834
	8.26	-0.0291	0.21	-0.0231	8.24	-0.0288			0.04	-0.1671	0.05	-0.2407	0.04	-0.1614			3.45	-0.2514	3.47	-0.3364	3.47	-0.2778
	8.26	-0.0291	0.21	-0.0231	8.24	-0.0288			0.04	-0.1669	0.05	-0.2409	0.05	-0.1611			3.46	-0.2507	3.48	-0.332	3.48	-0.2728
	8.26	-0.0291	0.21	-0.0231	8.24	-0.029			0.04	-0.1668	0.05	-0.2407	0.05	-0.1607			3.48	-0.2505	3.5	-0.3339	3.5	-0.2682
	8.26	-0.0291	0.21	-0.0231	8.24	-0.029			0.04	-0.1665	0.05	-0.2403	0.05	-0.1604			3.5	-0.2505	3.52	-0.3426	3.52	-0.2651
	8.26	-0.0291	0.21	-0.0231	8.25	-0.0288			0.04	-0.1663	0.05	-0.2401	0.05	-0.1603			3.51	-0.2503	3.53	-0.3382	3.53	-0.2632
	8.26	-0.0291	0.21	-0.0231	8.25	-0.029			0.05	-0.166	0.05	-0.2403	0.05	-0.16			3.53	-0.2505	3.55	-0.341	3.55	-0.2629
	8.26	-0.0291	0.21	-0.0231	8.25	-0.0288			0.05	-0.1659	0.05	-0.2401	0.05	-0.1597			3.55	-0.2508	3.57	-0.3413	3.57	-0.2641
	8.26	-0.0291	0.21	-0.0229	8.25	-0.0288			0.05	-0.1657	0.05	-0.2396	0.05	-0.1595			3.56	-0.2516	3.58	-0.3444	3.58	-0.2666
	8.26	-0.0291	0.21	-0.0231	8.25	-0.029			0.05	-0.1654	0.05	-0.2393	0.05	-0.1592			3.58	-0.2516	3.6	-0.3444	3.6	-0.2706
	8.26	-0.0291	0.21	-0.0231	8.25	-0.0288			0.05	-0.1651	0.05	-0.2395	0.05	-0.159			3.6	-0.2522	3.62	-0.3528	3.62	-0.2753
	8.26	-0.0291	0.21	-0.0231	8.25	-0.0288			0.05	-0.1649	0.05	-0.239	0.05	-0.1587			3.61	-0.2528	3.63	-0.3565	3.63	-0.2806
	8.26	-0.0291	0.21	-0.0229	8.25	-0.0287			0.05	-0.1648	0.05	-0.239	0.05	-0.1586			3.63	-0.2539	3.65	-0.3497	3.65	-0.2868
	8.26	-0.0291	0.21	-0.0231	8.25	-0.0288			0.05	-0.1645	0.05	-0.2389	0.05	-0.1583			3.65	-0.2548	3.67	-0.3426	3.67	-0.2936
	8.27	-0.029	0.21	-0.0231	8.25	-0.0287			0.05	-0.1643	0.05	-0.2383	0.05	-0.1581			3.66	-0.2559	3.68	-0.3413	3.68	-0.3007
	8.27	-0.0291	0.21	-0.0231	8.25	-0.0288			0.05	-0.164	0.05	-0.2383	0.05	-0.1578			3.68	-0.2572	3.7	-0.3351	3.7	-0.3082
	8.27	-0.029	0.21	-0.0231	8.25	-0.0287			0.05	-0.1638	0.05	-0.2383	0.05	-0.1576			3.7	-0.2587	3.72	-0.3382	3.72	-0.3168
	8.27	-0.029	0.21	-0.0231	8.25	-0.0288			0.05	-0.1637	0.05	-0.2378	0.05	-0.1575			3.71	-0.2603	3.73	-0.3361	3.73	-0.3255
	8.27	-0.029	0.21	-0.0229	8.25	-0.0288			0.05	-0.1634	0.05	-0.2378	0.05	-0.1572			3.73	-0.2621	3.75	-0.3345	3.75	-0.3348
	8.27	-0.029	0.21	-0.0231	8.25	-0.0287			0.05	-0.1632	0.05	-0.2378	0.05	-0.157			3.75	-0.2641	3.77	-0.3423	3.77	-0.3438
	8.27	-0.029	0.21	-0.0229	8.25	-0.0285			0.05	-0.1631	0.05	-0.2373	0.05	-0.1569			3.76	-0.266	3.78	-0.3404	3.78	-0.3525
	8.27	-0.029	0.21	-0.0231	8.26	-0.0287			0.05	-0.1628	0.05	-0.2372	0.05	-0.1566			3.78	-0.2682	3.8	-0.346	3.8	-0.3606
	8.27	-0.029	0.21	-0.0231	8.26	-0.0288			0.05	-0.1626	0.05	-0.2372	0.05	-0.1564			3.8	-0.2708	3.82	-0.3602	3.82	-0.368
	8.27	-0.029	0.22	-0.0231	8.26	-0.0287			0.05	-0.1626	0.05	-0.2367	0.05	-0.1563			3.81	-0.2736	3.83	-0.381	3.83	-0.3761
	8.27	-0.029	0.22	-0.0231	8.26	-0.0287			0.05	-0.1623	0.05	-0.2369	0.05	-0.1559			3.83	-0.2765	3.85	-0.417	3.85	-0.3832
	8.27	-0.029	0.22	-0.0231	8.26	-0.0285			0.05	-0.1621	0.05	-0.2367	0.05	-0.1558			3.85	-0.2799	3.87	-0.4331	3.87	-0.3897
	8.27	-0.029	0.22	-0.0231	8.26	-0.0287			0.05	-0.162	0.05	-0.2364	0.05	-0.1556			3.86	-0.2838	3.88	-0.4725	3.88	-0.3962
	8.27	-0.029	0.22	-0.0231	8.26	-0.0287			0.05	-0.1618	0.05	-0.2361	0.05	-0.1553			3.88	-0.2877	3.9	-0.4694	3.9	-0.4024
	8.27	-0.029	0.22	-0.0231	8.26	-0.0287			0.05	-0.1617	0.06	-0.2361	0.05	-0.1552			3.9	-0.2919	3.92	-0.4694	3.92	-0.4077
	8.27	-0.029	0.22	-0.0229	8.26	-0.0287			0.05	-0.1615	0.06	-0.2361	0.05	-0.1549			3.91	-0.2964	3.93	-0.4827	3.93	-0.4136
	8.27	-0.029	0.22	-0.0231	8.26	-0.0287			0.05	-0.1614	0.06	-0.2358	0.05	-0.1547			3.93	-0.3013	3.95	-0.4945	3.95	-0.4182
	8.27	-0.029	0.22	-0.0229	8.26	-0.0287			0.05	-0.1612	0.06	-0.2358	0.05	-0.1545			3.95	-0.3057	3.97	-0.5317	3.97	-0.4226
	8.27	-0.029	0.22	-0.0231	8.26	-0.0287			0.05	-0.1611	0.06	-0.2355	0.05	-0.1544			3.96	-0.3099	3.98	-0.5196	3.98	-0.426
	8.28	-0.029	0.22	-0.0231	8.26	-0.0287			0.05	-0.1607	0.06	-0.2352	0.05	-0.1542			3.98	-0.3131	4	-0.501	4	-0.4281
	8.28	-0.029	0.22	-0.0229	8.26	-0.0285			0.05	-0.1606	0.06	-0.2353	0.05	-0.1539			4	-0.3161	4	-0.501	4	-0.4281
	8.28	-0.029	0.22	-0.0231	8.26	-0.0285			0.05	-0.1604	0.06	-0.2352	0.06	-0.1538			4	-0.3161	4	0.3432	4	0.2663
	8.28	-0.029	0.22	-0.0229	8.26	-0.0287			0.05	-0.1603	0.06	-0.2348	0.06	-0.1536			4	-0.3161	4.02	0.417	4.02	0.3909
	8.28	-0.029	0.22	-0.0231	8.26	-0.0285			0.05	-0.1601	0.06	-0.2347	0.06	-0.1535			4	0.26	4.03	0.4123	4.03	0.3928
	8.28	-0.029	0.22	-0.0229	8.26	-0.0285			0.05	-0.16	0.06	-0.2347	0.06	-0.1533			4.01	0.3001	4.05	0.3903	4.05	0.3835
	8.28	-0.029	0.22	-0.0231	8.26	-0.0285			0.06	-0.1598	0.06	-0.2342	0.06	-0.153			4.03	0.2916	4.07	0.363	4.07	0.373
	8.28	-0.029	0.22	-0.0231	8.27	-0.0285			0.06	-0.1597	0.06	-0.2341	0.06	-0.1528			4.05	0.2844	4.08	0.354	4.08	0.3627
	8.28	-0.029	0.22	-0.0229	8.27	-0.0285			0.06	-0.1594	0.06	-0.2341	0.06	-0.1527			4.06	0.2792	4.1	0.3441	4.1	0.3528
	8.28	-0.029	0.22	-0.0229	8.27	-0.0285			0.06	-0.1592	0.06	-0.2338	0.06	-0.1525			4.08	0.2744	4.12	0.3345	4.12	0.3438
	8.28	-0.029	0.22	-0.0229	8.27	-0.0285			0.06	-0.159	0.06	-0.2338	0.06	-0.1522			4.1	0.2702	4.13	0.3268	4.13	0.3351
	8.28	-0.029	0.22	-0.0231	8.27	-0.0285			0.06	-0.1589	0.06	-0.2336	0.06	-0.1521			4.11	0.2671	4.15	0.3153	4.15	0.3271
	8.28	-0.029	0.22	-0.0229	8.27	-0.0285			0.06	-0.1586	0.06	-0.2336	0.06	-0.1519			4.13	0.2635	4.17	0.3131	4.17	0.319
	8.28	-0.029	0.22	-0.0231	8.27	-0.0284			0.06	-0.1584	0.06	-0.2333	0.06	-0.1518			4.15	0.2615	4.18	0.3088	4.18	0.3109
	8.28	-0.029	0.22	-0.0229	8.27	-0.0285			0.06	-0.1583	0.06	-0.2331	0.06	-0.1516			4.16	0.2587	4.2	0.3044	4.2	0.3038
	8.28	-0.0288	0.22	-0.0229	8.27	-0.0285			0.06	-0.1581	0.06	-0.2331	0.06	-0.1514			4.18	0.257	4.22	0.3026	4.22	0.2967
	8.28	-0.0288	0.22	-0.0231	8.27	-0.0285			0.06	-0.1578	0.06	-0.2328	0.06	-0.1513			4.2	0.2545	4.23	0.2976	4.23	0.2896
	8.28	-0.029	0.22	-0.0229	8.27	-0.0285			0.06	-0.1576	0.06	-0.2327	0.06	-0.1511			4.21	0.2525	4.25	0.2989	4.25	0.283
	8.28	-0.029	0.22	-0.0231	8.27	-0.0285			0.06	-0.1575	0.06	-0.2327	0.06	-0.1508			4.23	0.251	4.27	0.2902	4.27	0.2768
	8.28	-0.0288	0.22	-0.0231	8.27	-0.0284			0.06	-0.1573	0.06	-0.2324	0.06	-0.1507			4.25	0.2494	4.28	0.288	4.28	0.2706
	8.29	-0.0288	0.22	-0.0231	8.27	-0.0284			0.06	-0.157	0.06	-0.232	0.06	-0.1505			4.26	0.248	4.3	0.288	4.3	0.2657
	8.29	-0.0288	0.22	-0.0231	8.27	-0.0285			0.06	-0.1569	0.06	-0.232	0.06	-0.1504			4.28	0.2466	4.32	0.2852	4.32	0.2613
	8.29	-0.0288	0.22	-0.0231	8.27	-0.0284			0.06	-0.1567	0.06	-0.2317	0.06	-0.1502			4.3	0.2449	4.33	0.284	4.33	0.2589
	8.29	-0.0288	0.22	-0.0229	8.27	-0.0284			0.06	-0.1566	0.06	-0.2314	0.06	-0.15			4.31	0.2443	4.35	0.2815	4.35	0.2582
	8.29	-0.0288	0.22	-0.0229	8.27	-0.0284			0.06	-0.1564	0.06	-0.2313	0.06	-0.1499			4.33	0.2426	4.37	0.2796	4.37	0.2586
	8.29	-0.0288	0.22	-0.0229	8.27	-0.0284			0.06	-0.1563	0.06	-0.2311	0.06	-0.1497			4.35	0.2418	4.38	0.2772	4.38	0.2604
	8.29	-0.0288	0.23	-0.0231	8.28	-0.0284			0.06	-0.1561	0.06	-0.2313	0.06	-0.1496			4.36	0.2407	4.4	0.275	4.4	0.2629
	8.29	-0.0288	0.23	-0.0229	8.28	-0.0282			0.06	-0.1559	0.06	-0.2311	0.06	-0.1493			4.38	0.24	4.42	0.2722	4.42	0.2666
	8.29	-0.0288	0.23	-0.0231	8.28	-0.0282			0.06	-0.1558	0.07	-0.2307	0.06	-0.1491			4.4	0.2396	4.43	0.2675	4.43	0.2703
	8.29	-0.0288	0.23	-0.0229	8.28	-0.0282			0.06	-0.1556	0.07	-0.2305	0.06	-0.149			4.41	0.2387	4.45	0.2654	4.45	0.2747
	8.29	-0.0288	0.23	-0.0231	8.28	-0.0282			0.06	-0.1555	0.07	-0.2305	0.06	-0.1488			4.43	0.2378	4.47	0.2641	4.47	0.2799
	8.29	-0.0288	0.23	-0.0231	8.28	-0.0282			0.06	-0.1553	0.07	-0.2305	0.06	-0.1487			4.45	0.2376	4.48	0.2626	4.48	0.2849
	8.29	-0.0288	0.23	-0.0229	8.28	-0.0284			0.06	-0.155	0.07	-0.23	0.06	-0.1485			4.46	0.2369	4.5	0.2607	4.5	0.2905
	8.29	-0.0288	0.23	-0.0229	8.28	-0.0284			0.06	-0.1549	0.07	-0.2302	0.06	-0.1483			4.48	0.2365	4.52	0.2598	4.52	0.2967
	8.29	-0.0288	0.23	-0.0229	8.28	-0.0282			0.06	-0.1547	0.07	-0.2299	0.06	-0.148			4.5	0.2362	4.53	0.2598	4.53	0.3026
	8.29	-0.0288	0.23	-0.0229	8.28	-0.0282			0.06	-0.1545	0.07	-0.2299	0.06	-0.1479			4.51	0.2358	4.55	0.2589	4.55	0.3085
	8.29	-0.0288	0.23	-0.0231	8.28	-0.0282			0.06	-0.1544	0.07	-0.2296	0.07	-0.1477			4.53	0.2359	4.57	0.2586	4.57	0.3141
	8.3	-0.0288	0.23	-0.0229	8.28	-0.0282			0.06	-0.1542	0.07	-0.2296	0.07	-0.1476			4.55	0.2361	4.58	0.2582	4.58	0.319
	8.3	-0.0288	0.23	-0.0231	8.28	-0.0284			0.06	-0.1541	0.07	-0.2296	0.07	-0.1474			4.56	0.2362	4.6	0.2579	4.6	0.323
	8.3	-0.0288	0.23	-0.0229	8.28	-0.0282			0.07	-0.1539	0.07	-0.2293	0.07	-0.1473			4.58	0.2364	4.62	0.2657	4.62	0.3265
	8.3	-0.0288	0.23	-0.0229	8.28	-0.0284			0.07	-0.1538	0.07	-0.2293	0.07	-0.1469			4.6	0.237	4.63	0.2654	4.63	0.3289
	8.3	-0.0288	0.23	-0.0229	8.28	-0.0282			0.07	-0.1535	0.07	-0.2289	0.07	-0.1468			4.61	0.2376	4.65	0.2644	4.65	0.3314
	8.3	-0.0288	0.23	-0.0229	8.28	-0.0282			0.07	-0.1533	0.07	-0.2291	0.07	-0.1466			4.63	0.2384	4.67	0.2648	4.67	0.3333
	8.3	-0.0288	0.23	-0.0231	8.29	-0.0282			0.07	-0.1533	0.07	-0.2288	0.07	-0.1465			4.65	0.2395	4.68	0.2644	4.68	0.3345
	8.3	-0.0288	0.23	-0.0229	8.29	-0.0282			0.07	-0.1531	0.07	-0.2286	0.07	-0.1463			4.66	0.2407	4.7	0.2644	4.7	0.3358
	8.3	-0.0288	0.23	-0.0229	8.29	-0.0282			0.07	-0.153	0.07	-0.2285	0.07	-0.1462			4.68	0.2426	4.72	0.2641	4.72	0.3364
	8.3	-0.0288	0.23	-0.0229	8.29	-0.0281			0.07	-0.1528	0.07	-0.2282	0.07	-0.146			4.7	0.2446	4.73	0.2641	4.73	0.337
	8.3	-0.0287	0.23	-0.0229	8.29	-0.0282			0.07	-0.1527	0.07	-0.2282	0.07	-0.1459			4.71	0.2468	4.75	0.2644	4.75	0.3373
	8.3	-0.0287	0.23	-0.0229	8.29	-0.0281			0.07	-0.1525	0.07	-0.2279	0.07	-0.1456			4.73	0.2497	4.77	0.2648	4.77	0.3373
	8.3	-0.0287	0.23	-0.0229	8.29	-0.0282			0.07	-0.1524	0.07	-0.228	0.07	-0.1454			4.75	0.2527	4.78	0.2651	4.78	0.3376
	8.3	-0.0288	0.23	-0.0231	8.29	-0.0282			0.07	-0.1521	0.07	-0.2279	0.07	-0.1454			4.76	0.2564	4.8	0.2688	4.8	0.3379
	8.3	-0.0287	0.23	-0.0229	8.29	-0.0281			0.07	-0.1521	0.07	-0.2276	0.07	-0.1452			4.78	0.2607	4.82	0.2691	4.82	0.3389
	8.3	-0.0287	0.23	-0.0229	8.29	-0.0281			0.07	-0.1518	0.07	-0.2276	0.07	-0.1451			4.8	0.2652	4.83	0.2688	4.83	0.3404
	8.3	-0.0287	0.23	-0.0229	8.29	-0.0281			0.07	-0.1516	0.07	-0.2272	0.07	-0.1449			4.81	0.2708	4.85	0.2688	4.85	0.3426
	8.3	-0.0287	0.23	-0.0231	8.29	-0.0279			0.07	-0.1514	0.07	-0.2272	0.07	-0.1448			4.83	0.277	4.87	0.2688	4.87	0.3454
	8.3	-0.0287	0.23	-0.0229	8.29	-0.0281			0.07	-0.1513	0.07	-0.2272	0.07	-0.1446			4.85	0.2844	4.88	0.2682	4.88	0.3491
	8.3	-0.0287	0.23	-0.0229	8.29	-0.0281			0.07	-0.1511	0.07	-0.2271	0.07	-0.1445			4.86	0.2927	4.9	0.2688	4.9	0.3537
	8.31	-0.0287	0.23	-0.0231	8.29	-0.0281			0.07	-0.151	0.07	-0.2269	0.07	-0.1443			4.88	0.3016	4.92	0.2691	4.92	0.3606
	8.31	-0.0287	0.23	-0.0229	8.29	-0.0279			0.07	-0.1508	0.07	-0.2265	0.07	-0.1442			4.9	0.3113	4.93	0.2688	4.93	0.3683
	8.31	-0.0287	0.23	-0.0231	8.29	-0.0281			0.07	-0.1507	0.07	-0.2263	0.07	-0.144			4.91	0.3229	4.95	0.2688	4.95	0.3792
	8.31	-0.0287	0.23	-0.0229	8.29	-0.0281			0.07	-0.1505	0.07	-0.2262	0.07	-0.1438			4.93	0.3354	4.97	0.2675	4.97	0.3909
	8.31	-0.0287	0.23	-0.0229	8.29	-0.0281			0.07	-0.1504	0.07	-0.2262	0.07	-0.1437			4.95	0.3495	4.98	0.2672	4.98	0.4052
	8.31	-0.0287	0.24	-0.0229	8.29	-0.0281			0.07	-0.1504	0.08	-0.2263	0.07	-0.1435			4.96	0.3638	5	0.2666	5	0.4179
	8.31	-0.0287	0.24	-0.0231	8.29	-0.0281			0.07	-0.15	0.08	-0.226	0.07	-0.1434			4.98	0.3793	5	0.2666	5	0.4179
	8.31	-0.0287	0.24	-0.0229	8.3	-0.0281			0.07	-0.15	0.08	-0.2257	0.07	-0.1432			5	0.3925	5	-0.2396	5	-0.2691
	8.31	-0.0287	0.24	-0.0229	8.3	-0.0279			0.07	-0.1499	0.08	-0.2258	0.07	-0.1431			5	0.3926	5.02	-0.2573	5.02	-0.3863
	8.31	-0.0287	0.24	-0.0229	8.3	-0.0279			0.07	-0.1497	0.08	-0.2254	0.07	-0.1429			5	0.3926	5.03	-0.2589	5.03	-0.3804
	8.31	-0.0285	0.24	-0.0229	8.3	-0.0279			0.07	-0.1496	0.08	-0.2254	0.07	-0.1428			5	-0.3196	5.05	-0.2598	5.05	-0.3683
	8.31	-0.0285	0.24	-0.0231	8.3	-0.0279			0.07	-0.1494	0.08	-0.2252	0.07	-0.1426			5.01	-0.333	5.07	-0.2601	5.07	-0.3556
	8.31	-0.0285	0.24	-0.0229	8.3	-0.0279			0.07	-0.1493	0.08	-0.2251	0.08	-0.1425			5.03	-0.3185	5.08	-0.2567	5.08	-0.3429
	8.31	-0.0285	0.24	-0.0229	8.3	-0.0279			0.07	-0.1491	0.08	-0.2249	0.08	-0.1423			5.05	-0.3094	5.1	-0.2564	5.1	-0.3305
	8.31	-0.0285	0.24	-0.0229	8.3	-0.0277			0.07	-0.149	0.08	-0.2248	0.08	-0.1421			5.06	-0.3026	5.12	-0.2545	5.12	-0.3209
	8.31	-0.0285	0.24	-0.0229	8.3	-0.0279			0.08	-0.1488	0.08	-0.2249	0.08	-0.142			5.08	-0.2981	5.13	-0.2542	5.13	-0.3134
	8.31	-0.0285	0.24	-0.0229	8.3	-0.0277			0.08	-0.1487	0.08	-0.2248	0.08	-0.1418			5.1	-0.2941	5.15	-0.2539	5.15	-0.3078
	8.31	-0.0285	0.24	-0.0229	8.3	-0.0277			0.08	-0.1485	0.08	-0.2245	0.08	-0.1417			5.11	-0.2908	5.17	-0.2539	5.17	-0.3051
	8.32	-0.0285	0.24	-0.0229	8.3	-0.0277			0.08	-0.1483	0.08	-0.2245	0.08	-0.1415			5.13	-0.2877	5.18	-0.253	5.18	-0.3035
	8.32	-0.0285	0.24	-0.0229	8.3	-0.0279			0.08	-0.1482	0.08	-0.224	0.08	-0.1414			5.15	-0.2851	5.2	-0.2539	5.2	-0.3035
	8.32	-0.0285	0.24	-0.0229	8.3	-0.0279			0.08	-0.148	0.08	-0.224	0.08	-0.1412			5.16	-0.282	5.22	-0.2539	5.22	-0.3051
	8.32	-0.0284	0.24	-0.0229	8.3	-0.0279			0.08	-0.148	0.08	-0.2241	0.08	-0.1411			5.18	-0.2793	5.23	-0.2555	5.23	-0.3072
	8.32	-0.0284	0.24	-0.0229	8.3	-0.0279			0.08	-0.1479	0.08	-0.2237	0.08	-0.1409			5.2	-0.2765	5.25	-0.2533	5.25	-0.3106
	8.32	-0.0284	0.24	-0.0229	8.3	-0.0279			0.08	-0.1476	0.08	-0.224	0.08	-0.1407			5.21	-0.2742	5.27	-0.2536	5.27	-0.3147
	8.32	-0.0284	0.24	-0.0229	8.3	-0.0279			0.08	-0.1476	0.08	-0.2237	0.08	-0.1406			5.23	-0.2717	5.28	-0.2545	5.28	-0.3187
	8.32	-0.0284	0.24	-0.0229	8.3	-0.0277			0.08	-0.1474	0.08	-0.2234	0.08	-0.1404			5.25	-0.2694	5.3	-0.2564	5.3	-0.3234
	8.32	-0.0284	0.24	-0.0229	8.3	-0.0279			0.08	-0.1473	0.08	-0.2237	0.08	-0.1403			5.26	-0.2675	5.32	-0.2579	5.32	-0.328
	8.32	-0.0284	0.24	-0.0229	8.31	-0.0277			0.08	-0.1471	0.08	-0.2232	0.08	-0.1403			5.28	-0.2652	5.33	-0.2582	5.33	-0.3333
	8.32	-0.0284	0.24	-0.0229	8.31	-0.0277			0.08	-0.1469	0.08	-0.2232	0.08	-0.1401			5.3	-0.2631	5.35	-0.2598	5.35	-0.3385
	8.32	-0.0284	0.24	-0.0229	8.31	-0.0277			0.08	-0.1469	0.08	-0.2232	0.08	-0.14			5.31	-0.2609	5.37	-0.261	5.37	-0.3438
	8.32	-0.0284	0.24	-0.0229	8.31	-0.0277			0.08	-0.1468	0.08	-0.2229	0.08	-0.1398			5.33	-0.2592	5.38	-0.2629	5.38	-0.3482
	8.32	-0.0284	0.24	-0.0231	8.31	-0.0277			0.08	-0.1466	0.08	-0.2229	0.08	-0.1397			5.35	-0.2576	5.4	-0.2641	5.4	-0.3516
	8.32	-0.0284	0.24	-0.0229	8.31	-0.0279			0.08	-0.1466	0.08	-0.2224	0.08	-0.1395			5.36	-0.2556	5.42	-0.2651	5.42	-0.3544
	8.32	-0.0284	0.24	-0.0229	8.31	-0.0277			0.08	-0.1463	0.08	-0.2224	0.08	-0.1394			5.38	-0.2542	5.43	-0.2663	5.43	-0.3562
	8.33	-0.0284	0.24	-0.0229	8.31	-0.0277			0.08	-0.1463	0.08	-0.2224	0.08	-0.1394			5.4	-0.253	5.45	-0.2685	5.45	-0.3571
	8.33	-0.0284	0.24	-0.0229	8.31	-0.0277			0.08	-0.1462	0.08	-0.2223	0.08	-0.1392			5.41	-0.2517	5.47	-0.2697	5.47	-0.3575
	8.33	-0.0284	0.24	-0.0229	8.31	-0.0277			0.08	-0.146	0.08	-0.2223	0.08	-0.139			5.43	-0.2502	5.48	-0.271	5.48	-0.3571
	8.33	-0.0284	0.24	-0.0229	8.31	-0.0277			0.08	-0.1459	0.08	-0.2221	0.08	-0.1389			5.45	-0.2491	5.5	-0.2719	5.5	-0.3568
	8.33	-0.0284	0.24	-0.0229	8.31	-0.0277			0.08	-0.1457	0.09	-0.222	0.08	-0.1389			5.46	-0.2482	5.52	-0.2731	5.52	-0.3559
	8.33	-0.0284	0.24	-0.0229	8.31	-0.0276			0.08	-0.1457	0.09	-0.2218	0.08	-0.1387			5.48	-0.2468	5.53	-0.2741	5.53	-0.354
	8.33	-0.0282	0.24	-0.0229	8.31	-0.0276			0.08	-0.1456	0.09	-0.2218	0.08	-0.1386			5.5	-0.2457	5.55	-0.2747	5.55	-0.3519
	8.33	-0.0282	0.25	-0.0229	8.31	-0.0277			0.08	-0.1456	0.09	-0.2214	0.08	-0.1384			5.51	-0.2449	5.57	-0.2756	5.57	-0.3491
	8.33	-0.0282	0.25	-0.0229	8.31	-0.0276			0.08	-0.1452	0.09	-0.2215	0.08	-0.1383			5.53	-0.2441	5.58	-0.2772	5.58	-0.3466
	8.33	-0.0282	0.25	-0.0229	8.31	-0.0276			0.08	-0.1452	0.09	-0.2215	0.08	-0.1383			5.55	-0.2435	5.6	-0.2787	5.6	-0.3438
	8.33	-0.0282	0.25	-0.0229	8.31	-0.0277			0.08	-0.1451	0.09	-0.2214	0.08	-0.1381			5.56	-0.2427	5.62	-0.2799	5.62	-0.3407
	8.33	-0.0282	0.25	-0.0229	8.32	-0.0276			0.08	-0.1449	0.09	-0.2212	0.09	-0.138			5.58	-0.2426	5.63	-0.2821	5.63	-0.3373
	8.33	-0.0282	0.25	-0.0229	8.32	-0.0276			0.08	-0.1448	0.09	-0.2212	0.09	-0.1378			5.6	-0.2421	5.65	-0.2834	5.65	-0.3342
	8.33	-0.0282	0.25	-0.0229	8.32	-0.0276			0.08	-0.1446	0.09	-0.2209	0.09	-0.1376			5.61	-0.242	5.67	-0.2846	5.67	-0.3305
	8.33	-0.0282	0.25	-0.0229	8.32	-0.0276			0.08	-0.1445	0.09	-0.221	0.09	-0.1376			5.63	-0.2415	5.68	-0.2871	5.68	-0.3274
	8.33	-0.0282	0.25	-0.0229	8.32	-0.0274			0.09	-0.1443	0.09	-0.2207	0.09	-0.1375			5.65	-0.2417	5.7	-0.2911	5.7	-0.3246
	8.33	-0.0282	0.25	-0.0229	8.32	-0.0276			0.09	-0.1443	0.09	-0.2204	0.09	-0.1373			5.66	-0.2417	5.72	-0.2942	5.72	-0.3215
	8.33	-0.0282	0.25	-0.0229	8.32	-0.0276			0.09	-0.1442	0.09	-0.2206	0.09	-0.1372			5.68	-0.2418	5.73	-0.3026	5.73	-0.3187
	8.33	-0.0282	0.25	-0.0229	8.32	-0.0274			0.09	-0.144	0.09	-0.2203	0.09	-0.1369			5.7	-0.2424	5.75	-0.3082	5.75	-0.3159
	8.34	-0.0282	0.25	-0.0229	8.32	-0.0276			0.09	-0.1438	0.09	-0.2201	0.09	-0.1369			5.71	-0.2426	5.77	-0.3162	5.77	-0.3137
	8.34	-0.0282	0.25	-0.0229	8.32	-0.0276			0.09	-0.1437	0.09	-0.2201	0.09	-0.1367			5.73	-0.2435	5.78	-0.3258	5.78	-0.3109
	8.34	-0.0282	0.25	-0.0229	8.32	-0.0276			0.09	-0.1437	0.09	-0.2198	0.09	-0.1366			5.75	-0.2445	5.8	-0.3404	5.8	-0.3088
	8.34	-0.0282	0.25	-0.0229	8.32	-0.0274			0.09	-0.1435	0.09	-0.2198	0.09	-0.1364			5.76	-0.2457	5.82	-0.368	5.82	-0.3075
	8.34	-0.0282	0.25	-0.0229	8.32	-0.0274			0.09	-0.1434	0.09	-0.22	0.09	-0.1363			5.78	-0.2472	5.83	-0.4061	5.83	-0.3063
	8.34	-0.0282	0.25	-0.0229	8.32	-0.0276			0.09	-0.1432	0.09	-0.2195	0.09	-0.1361			5.8	-0.2491	5.85	-0.435	5.85	-0.3051
	8.34	-0.0281	0.25	-0.0229	8.32	-0.0274			0.09	-0.1431	0.09	-0.2193	0.09	-0.1359			5.81	-0.2513	5.87	-0.4371	5.87	-0.3044
	8.34	-0.0281	0.25	-0.0229	8.32	-0.0276			0.09	-0.1431	0.09	-0.2193	0.09	-0.1358			5.83	-0.2533	5.88	-0.4532	5.88	-0.3041
	8.34	-0.0281	0.25	-0.0229	8.33	-0.0276			0.09	-0.1429	0.09	-0.219	0.09	-0.1358			5.85	-0.2562	5.9	-0.4505	5.9	-0.3044
	8.34	-0.0281	0.25	-0.0229	8.33	-0.0276			0.09	-0.1428	0.09	-0.219	0.09	-0.1356			5.86	-0.2598	5.92	-0.4641	5.92	-0.306
	8.34	-0.0281	0.25	-0.0229	8.33	-0.0274			0.09	-0.1426	0.09	-0.2192	0.09	-0.1355			5.88	-0.2632	5.93	-0.4688	5.93	-0.3088
	8.34	-0.0281	0.25	-0.0229	8.33	-0.0274			0.09	-0.1425	0.09	-0.2189	0.09	-0.1353			5.9	-0.2671	5.95	-0.4675	5.95	-0.3147
	8.34	-0.0281	0.25	-0.0229	8.33	-0.0274			0.09	-0.1425	0.09	-0.2187	0.09	-0.1352			5.91	-0.2713	5.97	-0.4728	5.97	-0.3221
	8.34	-0.0281	0.25	-0.0229	8.33	-0.0276			0.09	-0.1423	0.09	-0.2189	0.09	-0.1352			5.93	-0.2751	5.98	-0.4753	5.98	-0.3311
	8.34	-0.0281	0.25	-0.0229	8.33	-0.0274			0.09	-0.1421	0.09	-0.2187	0.09	-0.135			5.95	-0.2803	6	-0.4911	6	-0.3416
	8.34	-0.0281	0.25	-0.0229	8.33	-0.0273			0.09	-0.142	0.09	-0.2186	0.09	-0.1349			5.96	-0.2849	6	-0.4911	6	-0.3416
	8.34	-0.0281	0.25	-0.0229	8.33	-0.0274			0.09	-0.142	0.09	-0.2187	0.09	-0.1347			5.98	-0.2896	6	0.3345	6	0.2006
	8.34	-0.0281	0.25	-0.0229	8.33	-0.0274			0.09	-0.1418	0.09	-0.2183	0.09	-0.1347			6	-0.2941	6.02	0.4371	6.02	0.3199
	8.34	-0.0281	0.25	-0.0229	8.33	-0.0274			0.09	-0.1418	0.1	-0.2184	0.09	-0.1345			6	-0.2939	6.03	0.3723	6.03	0.3308
	8.35	-0.0281	0.25	-0.0229	8.33	-0.0274			0.09	-0.1417	0.1	-0.2181	0.09	-0.1344			6	-0.2939	6.05	0.3519	6.05	0.3336
	8.35	-0.0281	0.25	-0.0229	8.33	-0.0274			0.09	-0.1415	0.1	-0.2184	0.09	-0.1342			6	0.2347	6.07	0.354	6.07	0.3351
	8.35	-0.0281	0.25	-0.0229	8.33	-0.0273			0.09	-0.1415	0.1	-0.2183	0.09	-0.1341			6.01	0.2773	6.08	0.3447	6.08	0.3361
	8.35	-0.0279	0.25	-0.0229	8.33	-0.0274			0.09	-0.1414	0.1	-0.2179	0.09	-0.1341			6.03	0.2725	6.1	0.342	6.1	0.3379
	8.35	-0.0281	0.25	-0.0229	8.33	-0.0273			0.09	-0.1412	0.1	-0.2179	0.09	-0.1339			6.05	0.2683	6.12	0.3358	6.12	0.3404
	8.35	-0.0279	0.26	-0.0229	8.33	-0.0274			0.09	-0.1411	0.1	-0.2176	0.09	-0.1338			6.06	0.2644	6.13	0.3358	6.13	0.3432
	8.35	-0.0279	0.26	-0.0229	8.33	-0.0274			0.09	-0.1409	0.1	-0.2179	0.09	-0.1336			6.08	0.261	6.15	0.3351	6.15	0.3466
	8.35	-0.0279	0.26	-0.0229	8.33	-0.0273			0.09	-0.1409	0.1	-0.2178	0.1	-0.1336			6.1	0.2582	6.17	0.3106	6.17	0.3503
	8.35	-0.0279	0.26	-0.0229	8.34	-0.0274			0.09	-0.1407	0.1	-0.2175	0.1	-0.1335			6.11	0.2559	6.18	0.3106	6.18	0.3537
	8.35	-0.0279	0.26	-0.0229	8.34	-0.0274			0.09	-0.1407	0.1	-0.2173	0.1	-0.1333			6.13	0.2538	6.2	0.3054	6.2	0.3559
	8.35	-0.0279	0.26	-0.0229	8.34	-0.0274			0.1	-0.1406	0.1	-0.2172	0.1	-0.1332			6.15	0.2517	6.22	0.3035	6.22	0.3575
	8.35	-0.0279	0.26	-0.0229	8.34	-0.0274			0.1	-0.1404	0.1	-0.2175	0.1	-0.1332			6.16	0.25	6.23	0.3026	6.23	0.3584
	8.35	-0.0279	0.26	-0.0229	8.34	-0.0274			0.1	-0.1403	0.1	-0.217	0.1	-0.133			6.18	0.2482	6.25	0.3013	6.25	0.3587
	8.35	-0.0279	0.26	-0.0229	8.34	-0.0274			0.1	-0.1403	0.1	-0.2172	0.1	-0.1328			6.2	0.2469	6.27	0.2989	6.27	0.3581
	8.35	-0.0279	0.26	-0.0229	8.34	-0.0273			0.1	-0.1401	0.1	-0.2172	0.1	-0.1328			6.21	0.2455	6.28	0.2936	6.28	0.3575
	8.36	-0.0279	0.26	-0.0229	8.34	-0.0274			0.1	-0.1401	0.1	-0.2167	0.1	-0.1327			6.23	0.2441	6.3	0.2905	6.3	0.3562
	8.36	-0.0279	0.26	-0.0229	8.34	-0.0274			0.1	-0.14	0.1	-0.2169	0.1	-0.1325			6.25	0.2431	6.32	0.2886	6.32	0.3547
	8.36	-0.0279	0.26	-0.0229	8.34	-0.0274			0.1	-0.1398	0.1	-0.2169	0.1	-0.1324			6.26	0.2421	6.33	0.2852	6.33	0.3525
	8.36	-0.0277	0.26	-0.0229	8.34	-0.0274			0.1	-0.1397	0.1	-0.2164	0.1	-0.1322			6.28	0.2417	6.35	0.2827	6.35	0.35
	8.36	-0.0279	0.26	-0.0229	8.34	-0.0274			0.1	-0.1397	0.1	-0.2167	0.1	-0.1322			6.3	0.2406	6.37	0.2806	6.37	0.3469
	8.36	-0.0277	0.26	-0.0229	8.34	-0.0274			0.1	-0.1395	0.1	-0.2164	0.1	-0.1321			6.31	0.2396	6.38	0.2799	6.38	0.3438
	8.36	-0.0277	0.26	-0.0229	8.34	-0.0273			0.1	-0.1394	0.1	-0.2162	0.1	-0.1319			6.33	0.239	6.4	0.2713	6.4	0.3401
	8.36	-0.0277	0.26	-0.0229	8.35	-0.0274			0.1	-0.1394	0.1	-0.2161	0.1	-0.1318			6.35	0.2384	6.42	0.2694	6.42	0.3361
	8.36	-0.0277	0.26	-0.0229	8.35	-0.0274			0.1	-0.1392	0.1	-0.2159	0.1	-0.1318			6.36	0.2379	6.43	0.2675	6.43	0.332
	8.36	-0.0277	0.26	-0.0229	8.35	-0.0274			0.1	-0.1392	0.1	-0.2159	0.1	-0.1316			6.38	0.237	6.45	0.2703	6.45	0.328
	8.36	-0.0277	0.26	-0.0229	8.35	-0.0274			0.1	-0.1392	0.1	-0.2159	0.1	-0.1314			6.4	0.237	6.47	0.2691	6.47	0.324
	8.36	-0.0277	0.26	-0.0229	8.35	-0.0273			0.1	-0.139	0.1	-0.2159	0.1	-0.1314			6.41	0.2361	6.48	0.2685	6.48	0.3196
	8.36	-0.0277	0.26	-0.0229	8.35	-0.0274			0.1	-0.1389	0.1	-0.2156	0.1	-0.1313			6.43	0.2361	6.5	0.2675	6.5	0.315
	8.36	-0.0277	0.26	-0.0229	8.35	-0.0274			0.1	-0.1389	0.1	-0.2159	0.1	-0.1311			6.45	0.2358	6.52	0.2654	6.52	0.3106
	8.36	-0.0277	0.26	-0.0229	8.35	-0.0273			0.1	-0.1387	0.1	-0.2158	0.1	-0.131			6.46	0.2358	6.53	0.2641	6.53	0.3063
	8.36	-0.0277	0.26	-0.0229	8.35	-0.0273			0.1	-0.1387	0.1	-0.2155	0.1	-0.131			6.48	0.2356	6.55	0.2623	6.55	0.302
	8.36	-0.0277	0.26	-0.0229	8.35	-0.0273			0.1	-0.1386	0.1	-0.2156	0.1	-0.1308			6.5	0.2358	6.57	0.2598	6.57	0.2979
	8.36	-0.0277	0.26	-0.0229	8.35	-0.0273			0.1	-0.1384	0.1	-0.2156	0.1	-0.1307			6.51	0.2361	6.58	0.2589	6.58	0.2936
	8.36	-0.0277	0.26	-0.0229	8.35	-0.0274			0.1	-0.1383	0.11	-0.2156	0.1	-0.1307			6.53	0.2362	6.6	0.2579	6.6	0.2892
	8.37	-0.0277	0.26	-0.0229	8.35	-0.0274			0.1	-0.1383	0.11	-0.2155	0.1	-0.1305			6.55	0.2365	6.62	0.2573	6.62	0.2852
	8.37	-0.0277	0.26	-0.0229	8.35	-0.0273			0.1	-0.1381	0.11	-0.2155	0.1	-0.1305			6.56	0.2372	6.63	0.2567	6.63	0.2815
	8.37	-0.0277	0.26	-0.0229	8.35	-0.0273			0.1	-0.138	0.11	-0.2155	0.1	-0.1304			6.58	0.2378	6.65	0.2564	6.65	0.2781
	8.37	-0.0277	0.26	-0.0229	8.35	-0.0273			0.1	-0.138	0.11	-0.215	0.1	-0.1302			6.6	0.2386	6.67	0.2551	6.67	0.2741
	8.37	-0.0277	0.26	-0.0229	8.35	-0.0274			0.1	-0.138	0.11	-0.2152	0.1	-0.1302			6.61	0.2396	6.68	0.2548	6.68	0.2706
	8.37	-0.0277	0.26	-0.0229	8.35	-0.0274			0.1	-0.1378	0.11	-0.215	0.1	-0.1301			6.63	0.2407	6.7	0.2545	6.7	0.2679
	8.37	-0.0277	0.26	-0.0229	8.36	-0.0274			0.1	-0.1376	0.11	-0.215	0.11	-0.1299			6.65	0.2421	6.72	0.2548	6.72	0.2654
	8.37	-0.0277	0.26	-0.0228	8.36	-0.0274			0.1	-0.1376	0.11	-0.215	0.11	-0.1297			6.66	0.2437	6.73	0.2558	6.73	0.2644
	8.37	-0.0277	0.27	-0.0229	8.36	-0.0274			0.1	-0.1375	0.11	-0.215	0.11	-0.1297			6.68	0.2454	6.75	0.2564	6.75	0.2651
	8.37	-0.0277	0.27	-0.0229	8.36	-0.0274			0.11	-0.1373	0.11	-0.215	0.11	-0.1296			6.7	0.2476	6.77	0.2558	6.77	0.2675
	8.37	-0.0277	0.27	-0.0229	8.36	-0.0274			0.11	-0.1373	0.11	-0.2147	0.11	-0.1296			6.71	0.25	6.78	0.2564	6.78	0.2722
	8.37	-0.0277	0.27	-0.0229	8.36	-0.0274			0.11	-0.1372	0.11	-0.2145	0.11	-0.1294			6.73	0.2527	6.8	0.2567	6.8	0.279
	8.37	-0.0277	0.27	-0.0229	8.36	-0.0274			0.11	-0.137	0.11	-0.2145	0.11	-0.1293			6.75	0.2561	6.82	0.257	6.82	0.2877
	8.37	-0.0277	0.27	-0.0228	8.36	-0.0273			0.11	-0.137	0.11	-0.2147	0.11	-0.1293			6.76	0.2593	6.83	0.2573	6.83	0.2979
	8.37	-0.0277	0.27	-0.0229	8.36	-0.0273			0.11	-0.1369	0.11	-0.2145	0.11	-0.1291			6.78	0.2634	6.85	0.2573	6.85	0.3094
	8.37	-0.0277	0.27	-0.0229	8.36	-0.0273			0.11	-0.1369	0.11	-0.2144	0.11	-0.129			6.8	0.2682	6.87	0.2582	6.87	0.3224
	8.37	-0.0277	0.27	-0.0229	8.36	-0.0273			0.11	-0.1367	0.11	-0.2144	0.11	-0.129			6.81	0.2733	6.88	0.2579	6.88	0.337
	8.37	-0.0277	0.27	-0.0229	8.36	-0.0274			0.11	-0.1366	0.11	-0.2144	0.11	-0.1288			6.83	0.2792	6.9	0.2579	6.9	0.3516
	8.38	-0.0277	0.27	-0.0229	8.36	-0.0274			0.11	-0.1366	0.11	-0.2141	0.11	-0.1288			6.85	0.2852	6.92	0.2582	6.92	0.3671
	8.38	-0.0277	0.27	-0.0229	8.36	-0.0274			0.11	-0.1364	0.11	-0.2144	0.11	-0.1287			6.86	0.292	6.93	0.2561	6.93	0.3832
	8.38	-0.0276	0.27	-0.0229	8.36	-0.0274			0.11	-0.1364	0.11	-0.2141	0.11	-0.1285			6.88	0.2999	6.95	0.2567	6.95	0.3996
	8.38	-0.0277	0.27	-0.0229	8.36	-0.0274			0.11	-0.1363	0.11	-0.2138	0.11	-0.1285			6.9	0.3083	6.97	0.2564	6.97	0.4148
	8.38	-0.0277	0.27	-0.0229	8.36	-0.0274			0.11	-0.1363	0.11	-0.2138	0.11	-0.1283			6.91	0.3172	6.98	0.2564	6.98	0.4281
	8.38	-0.0277	0.27	-0.0229	8.36	-0.0274			0.11	-0.1361	0.11	-0.2138	0.11	-0.1282			6.93	0.3263	7	0.2564	7	0.439
	8.38	-0.0276	0.27	-0.0229	8.36	-0.0273			0.11	-0.1359	0.11	-0.2136	0.11	-0.1282			6.95	0.3356	7	0.2564	7	0.439
	8.38	-0.0277	0.27	-0.0229	8.37	-0.0274			0.11	-0.1359	0.11	-0.2139	0.11	-0.128			6.96	0.3444	7	-0.2319	7	-0.2747
	8.38	-0.0276	0.27	-0.0229	8.37	-0.0274			0.11	-0.1358	0.11	-0.2139	0.11	-0.128			6.98	0.3522	7.02	-0.2471	7.02	-0.4071
	8.38	-0.0277	0.27	-0.0229	8.37	-0.0273			0.11	-0.1356	0.11	-0.2134	0.11	-0.1279			7	0.3584	7.03	-0.2483	7.03	-0.4151
	8.38	-0.0276	0.27	-0.0228	8.37	-0.0273			0.11	-0.1356	0.11	-0.2138	0.11	-0.1279			7	0.3585	7.05	-0.2483	7.05	-0.4142
	8.38	-0.0277	0.27	-0.0229	8.37	-0.0274			0.11	-0.1355	0.11	-0.2138	0.11	-0.1277			7	0.3585	7.07	-0.2493	7.07	-0.4111
	8.38	-0.0276	0.27	-0.0229	8.37	-0.0273			0.11	-0.1355	0.11	-0.2134	0.11	-0.1277			7	-0.2891	7.08	-0.2496	7.08	-0.4077
	8.38	-0.0277	0.27	-0.0229	8.37	-0.0274			0.11	-0.1353	0.11	-0.2136	0.11	-0.1276			7.01	-0.3181	7.1	-0.2496	7.1	-0.4036
	8.38	-0.0277	0.27	-0.0229	8.37	-0.0273			0.11	-0.1353	0.12	-0.2134	0.11	-0.1274			7.03	-0.3055	7.12	-0.2499	7.12	-0.399
	8.38	-0.0277	0.27	-0.0229	8.37	-0.0274			0.11	-0.1352	0.12	-0.2133	0.11	-0.1274			7.05	-0.2972	7.13	-0.2493	7.13	-0.3937
	8.39	-0.0277	0.27	-0.0229	8.37	-0.0274			0.11	-0.135	0.12	-0.2134	0.11	-0.1273			7.06	-0.2913	7.15	-0.2489	7.15	-0.3888
	8.39	-0.0276	0.27	-0.0229	8.37	-0.0274			0.11	-0.135	0.12	-0.2131	0.11	-0.1273			7.08	-0.2865	7.17	-0.2489	7.17	-0.3835
	8.39	-0.0277	0.27	-0.0229	8.37	-0.0274			0.11	-0.135	0.12	-0.2131	0.11	-0.1273			7.1	-0.2834	7.18	-0.2483	7.18	-0.3776
	8.39	-0.0277	0.27	-0.0229	8.37	-0.0273			0.11	-0.1349	0.12	-0.2133	0.11	-0.1271			7.11	-0.2804	7.2	-0.2511	7.2	-0.3717
	8.39	-0.0276	0.27	-0.0229	8.38	-0.0273			0.11	-0.1347	0.12	-0.2133	0.11	-0.1271			7.13	-0.2779	7.22	-0.2505	7.22	-0.3658
	8.39	-0.0277	0.27	-0.0229	8.38	-0.0273			0.11	-0.1347	0.12	-0.213	0.12	-0.127			7.15	-0.2756	7.23	-0.2514	7.23	-0.3596
	8.39	-0.0276	0.27	-0.0229	8.38	-0.0273			0.11	-0.1347	0.12	-0.213	0.12	-0.127			7.16	-0.2736	7.25	-0.257	7.25	-0.3537
	8.39	-0.0276	0.27	-0.0229	8.38	-0.0274			0.11	-0.1345	0.12	-0.2131	0.12	-0.1268			7.18	-0.2725	7.27	-0.2514	7.27	-0.3472
	8.39	-0.0276	0.27	-0.0229	8.38	-0.0273			0.12	-0.1344	0.12	-0.2127	0.12	-0.1268			7.2	-0.2705	7.28	-0.2555	7.28	-0.3413
	8.39	-0.0277	0.27	-0.0229	8.38	-0.0273			0.12	-0.1342	0.12	-0.2128	0.12	-0.1266			7.21	-0.2685	7.3	-0.2505	7.3	-0.3354
	8.39	-0.0277	0.28	-0.0229	8.38	-0.0274			0.12	-0.1342	0.12	-0.2128	0.12	-0.1266			7.23	-0.2668	7.32	-0.2496	7.32	-0.3289
	8.39	-0.0277	0.28	-0.0229	8.38	-0.0273			0.12	-0.1342	0.12	-0.213	0.12	-0.1265			7.25	-0.2651	7.33	-0.2499	7.33	-0.323
	8.39	-0.0277	0.28	-0.0229	8.38	-0.0273			0.12	-0.1341	0.12	-0.2127	0.12	-0.1263			7.26	-0.2635	7.35	-0.2511	7.35	-0.3172
	8.39	-0.0277	0.28	-0.0229	8.38	-0.0273			0.12	-0.1341	0.12	-0.2125	0.12	-0.1263			7.28	-0.2621	7.37	-0.2514	7.37	-0.3109
	8.39	-0.0277	0.28	-0.0229	8.38	-0.0274			0.12	-0.1339	0.12	-0.2128	0.12	-0.1262			7.3	-0.2603	7.38	-0.252	7.38	-0.3054
	8.39	-0.0277	0.28	-0.0229	8.38	-0.0273			0.12	-0.1338	0.12	-0.2125	0.12	-0.1262			7.31	-0.2584	7.4	-0.2648	7.4	-0.2998
	8.39	-0.0277	0.28	-0.0229	8.38	-0.0273			0.12	-0.1338	0.12	-0.2127	0.12	-0.126			7.33	-0.2569	7.42	-0.2672	7.42	-0.2942
	8.39	-0.0277	0.28	-0.0229	8.38	-0.0273			0.12	-0.1336	0.12	-0.2124	0.12	-0.126			7.35	-0.2553	7.43	-0.2682	7.43	-0.2883
	8.39	-0.0277	0.28	-0.0229	8.39	-0.0274			0.12	-0.1336	0.12	-0.2124	0.12	-0.1259			7.36	-0.2538	7.45	-0.2697	7.45	-0.283
	8.39	-0.0276	0.28	-0.0229	8.39	-0.0273			0.12	-0.1335	0.12	-0.2125	0.12	-0.1259			7.38	-0.2524	7.47	-0.2703	7.47	-0.2775
	8.39	-0.0277	0.28	-0.0229	8.39	-0.0273			0.12	-0.1335	0.12	-0.2121	0.12	-0.1257			7.4	-0.2511	7.48	-0.2716	7.48	-0.2725
	8.39	-0.0277	0.28	-0.0229	8.39	-0.0273			0.12	-0.1333	0.12	-0.2124	0.12	-0.1257			7.41	-0.2496	7.5	-0.2737	7.5	-0.2672
	8.4	-0.0277	0.28	-0.0229	8.39	-0.0273			0.12	-0.1333	0.12	-0.2122	0.12	-0.1256			7.43	-0.2485	7.52	-0.2753	7.52	-0.2632
	8.4	-0.0277	0.28	-0.0229	8.39	-0.0273			0.12	-0.1332	0.12	-0.2124	0.12	-0.1256			7.45	-0.2474	7.53	-0.2772	7.53	-0.2607
	8.4	-0.0277	0.28	-0.0229	8.39	-0.0273			0.12	-0.1332	0.12	-0.2119	0.12	-0.1254			7.46	-0.2458	7.55	-0.2796	7.55	-0.2595
	8.4	-0.0276	0.28	-0.0228	8.39	-0.0273			0.12	-0.133	0.12	-0.2121	0.12	-0.1254			7.48	-0.2449	7.57	-0.2821	7.57	-0.2598
	8.4	-0.0277	0.28	-0.0229	8.39	-0.0273			0.12	-0.133	0.12	-0.2122	0.12	-0.1252			7.5	-0.2438	7.58	-0.2846	7.58	-0.2617
	8.4	-0.0277	0.28	-0.0229	8.39	-0.0273			0.12	-0.1328	0.12	-0.2122	0.12	-0.1252			7.51	-0.2429	7.6	-0.2865	7.6	-0.2648
	8.4	-0.0277	0.28	-0.0229	8.39	-0.0273			0.12	-0.1328	0.12	-0.2119	0.12	-0.1251			7.53	-0.242	7.62	-0.2886	7.62	-0.2688
	8.4	-0.0277	0.28	-0.0229	8.39	-0.0271			0.12	-0.1327	0.12	-0.2117	0.12	-0.1249			7.55	-0.2412	7.63	-0.2908	7.63	-0.2741
	8.4	-0.0277	0.28	-0.0229	8.39	-0.0273			0.12	-0.1327	0.12	-0.2121	0.12	-0.1249			7.56	-0.2407	7.65	-0.2933	7.65	-0.2796
	8.4	-0.0277	0.28	-0.0229	8.39	-0.0274			0.12	-0.1325	0.13	-0.2117	0.12	-0.1248			7.58	-0.2401	7.67	-0.2958	7.67	-0.2861
	8.4	-0.0277	0.28	-0.0229	8.39	-0.0274			0.12	-0.1325	0.13	-0.2121	0.12	-0.1248			7.6	-0.2393	7.68	-0.2985	7.68	-0.2927
	8.4	-0.0277	0.28	-0.0229	8.39	-0.0273			0.12	-0.1324	0.13	-0.2117	0.12	-0.1248			7.61	-0.2389	7.7	-0.302	7.7	-0.2998
	8.4	-0.0277	0.28	-0.0228	8.39	-0.0273			0.12	-0.1322	0.13	-0.2117	0.12	-0.1246			7.63	-0.2383	7.72	-0.3057	7.72	-0.3075
	8.4	-0.0277	0.28	-0.0229	8.39	-0.0273			0.12	-0.1322	0.13	-0.2116	0.12	-0.1246			7.65	-0.2381	7.73	-0.3091	7.73	-0.3159
	8.4	-0.0277	0.28	-0.0229	8.4	-0.0271			0.12	-0.1322	0.13	-0.2119	0.12	-0.1245			7.66	-0.2384	7.75	-0.3144	7.75	-0.3243
	8.4	-0.0277	0.28	-0.0228	8.4	-0.0274			0.12	-0.1321	0.13	-0.2117	0.12	-0.1245			7.68	-0.2384	7.77	-0.3206	7.77	-0.3333
	8.4	-0.0277	0.28	-0.0228	8.4	-0.0273			0.12	-0.1321	0.13	-0.2114	0.13	-0.1243			7.7	-0.2383	7.78	-0.3268	7.78	-0.3413
	8.4	-0.0277	0.28	-0.0229	8.4	-0.0273			0.12	-0.1319	0.13	-0.2116	0.13	-0.1242			7.71	-0.2386	7.8	-0.3323	7.8	-0.3491
	8.4	-0.0277	0.28	-0.0229	8.4	-0.0273			0.12	-0.1318	0.13	-0.2114	0.13	-0.1242			7.73	-0.239	7.82	-0.3392	7.82	-0.3565
	8.4	-0.0277	0.28	-0.0229	8.4	-0.0273			0.12	-0.1318	0.13	-0.2117	0.13	-0.124			7.75	-0.2401	7.83	-0.3513	7.83	-0.3637
	8.4	-0.0277	0.28	-0.0228	8.4	-0.0273			0.13	-0.1316	0.13	-0.2114	0.13	-0.124			7.76	-0.2409	7.85	-0.3733	7.85	-0.3699
	8.41	-0.0277	0.28	-0.0228	8.4	-0.0273			0.13	-0.1316	0.13	-0.2113	0.13	-0.1239			7.78	-0.2423	7.87	-0.4012	7.87	-0.3761
	8.41	-0.0277	0.28	-0.0228	8.4	-0.0274			0.13	-0.1316	0.13	-0.2116	0.13	-0.1239			7.8	-0.2441	7.88	-0.408	7.88	-0.3816
	8.41	-0.0277	0.28	-0.0229	8.4	-0.0273			0.13	-0.1314	0.13	-0.2113	0.13	-0.1237			7.81	-0.2462	7.9	-0.4368	7.9	-0.3872
	8.41	-0.0277	0.29	-0.0229	8.4	-0.0273			0.13	-0.1313	0.13	-0.2116	0.13	-0.1237			7.83	-0.2485	7.92	-0.461	7.92	-0.3925
	8.41	-0.0277	0.29	-0.0228	8.4	-0.0274			0.13	-0.1313	0.13	-0.2114	0.13	-0.1235			7.85	-0.2511	7.93	-0.4725	7.93	-0.3978
	8.41	-0.0277	0.29	-0.0228	8.4	-0.0273			0.13	-0.1311	0.13	-0.2113	0.13	-0.1235			7.86	-0.2536	7.95	-0.4852	7.95	-0.4021
	8.41	-0.0277	0.29	-0.0228	8.4	-0.0273			0.13	-0.1311	0.13	-0.2111	0.13	-0.1234			7.88	-0.2567	7.97	-0.4688	7.97	-0.4061
	8.41	-0.0277	0.29	-0.0228	8.4	-0.0273			0.13	-0.1311	0.13	-0.2114	0.13	-0.1234			7.9	-0.2592	7.98	-0.4672	7.98	-0.4098
	8.41	-0.0277	0.29	-0.0228	8.4	-0.0273			0.13	-0.131	0.13	-0.2111	0.13	-0.1232			7.91	-0.2621	8	-0.4545	8	-0.4129
	8.41	-0.0277	0.29	-0.0229	8.4	-0.0271			0.13	-0.131	0.13	-0.2114	0.13	-0.1232			7.93	-0.2652	8	-0.4548	8	-0.4129
	8.41	-0.0277	0.29	-0.0229	8.4	-0.0271			0.13	-0.1308	0.13	-0.2113	0.13	-0.1231			7.95	-0.2685	8	-0.4548	8	0.2341
	8.41	-0.0277	0.29	-0.0229	8.4	-0.0273			0.13	-0.1308	0.13	-0.2111	0.13	-0.1231			7.96	-0.2717	8	0.3249	8.02	0.3674
	8.41	-0.0277	0.29	-0.0228	8.41	-0.0273			0.13	-0.1307	0.13	-0.211	0.13	-0.1229			7.98	-0.2751	8.02	0.4123	8.03	0.3751
	8.41	-0.0277	0.29	-0.0228	8.41	-0.0273			0.13	-0.1307	0.13	-0.211	0.13	-0.1229			8	-0.2782	8.03	0.3847	8.05	0.3714
	8.41	-0.0277	0.29	-0.0229	8.41	-0.0273			0.13	-0.1305	0.13	-0.2111	0.13	-0.1228			8	-0.2782	8.05	0.342	8.07	0.3646
	8.41	-0.0277	0.29	-0.0229	8.41	-0.0273			0.13	-0.1305	0.13	-0.211	0.13	-0.1228			8	0.2156	8.07	0.3311	8.08	0.3571
	8.41	-0.0277	0.29	-0.0229	8.41	-0.0273			0.13	-0.1305	0.13	-0.2111	0.13	-0.1226			8.01	0.264	8.08	0.3206	8.1	0.35
	8.41	-0.0277	0.29	-0.0228	8.41	-0.0273			0.13	-0.1304	0.13	-0.2108	0.13	-0.1226			8.03	0.2612	8.1	0.3131	8.12	0.3426
	8.41	-0.0277	0.29	-0.0228	8.41	-0.0273			0.13	-0.1302	0.13	-0.2111	0.13	-0.1225			8.05	0.2578	8.12	0.306	8.13	0.3351
	8.41	-0.0277	0.29	-0.0228	8.41	-0.0273			0.13	-0.1302	0.13	-0.2111	0.13	-0.1225			8.06	0.255	8.13	0.3044	8.15	0.3283
	8.42	-0.0277	0.29	-0.0229	8.41	-0.0273			0.13	-0.1302	0.13	-0.2108	0.13	-0.1223			8.08	0.2522	8.15	0.3013	8.17	0.3212
	8.42	-0.0277	0.29	-0.0228	8.41	-0.0273			0.13	-0.1301	0.14	-0.2108	0.13	-0.1223			8.1	0.2507	8.17	0.2985	8.18	0.3144
	8.42	-0.0277	0.29	-0.0229	8.41	-0.0273			0.13	-0.1299	0.14	-0.211	0.13	-0.1221			8.11	0.2482	8.18	0.2951	8.2	0.3082
	8.42	-0.0277	0.29	-0.0229	8.41	-0.0271			0.13	-0.1299	0.14	-0.211	0.13	-0.1221			8.13	0.2468	8.2	0.2951	8.22	0.3016
	8.42	-0.0277	0.29	-0.0229	8.41	-0.0273			0.13	-0.1299	0.14	-0.211	0.13	-0.122			8.15	0.2448	8.22	0.2933	8.23	0.2951
	8.42	-0.0277	0.29	-0.0228	8.41	-0.0271			0.13	-0.1297	0.14	-0.2107	0.13	-0.122			8.16	0.2437	8.23	0.3004	8.25	0.2889
	8.42	-0.0277	0.29	-0.0229	8.41	-0.0273			0.13	-0.1296	0.14	-0.2107	0.13	-0.1218			8.18	0.2426	8.25	0.3007	8.27	0.2834
	8.42	-0.0277	0.29	-0.0228	8.41	-0.0271			0.13	-0.1296	0.14	-0.211	0.13	-0.1218			8.2	0.2412	8.27	0.3007	8.28	0.2775
	8.42	-0.0277	0.29	-0.0228	8.41	-0.0271			0.13	-0.1296	0.14	-0.211	0.14	-0.1218			8.21	0.2404	8.28	0.3007	8.3	0.2716
	8.42	-0.0277	0.29	-0.0229	8.41	-0.0271			0.13	-0.1294	0.14	-0.2107	0.14	-0.1217			8.23	0.2393	8.3	0.3001	8.32	0.2666
	8.42	-0.0277	0.29	-0.0228	8.41	-0.0271			0.13	-0.1294	0.14	-0.2107	0.14	-0.1217			8.25	0.2387	8.32	0.2979	8.33	0.2626
	8.42	-0.0277	0.29	-0.0229	8.41	-0.0271			0.13	-0.1293	0.14	-0.2108	0.14	-0.1215			8.26	0.2375	8.33	0.2976	8.35	0.2601
	8.42	-0.0277	0.29	-0.0228	8.41	-0.0271			0.14	-0.1293	0.14	-0.211	0.14	-0.1215			8.28	0.237	8.35	0.2958	8.37	0.2592
	8.42	-0.0277	0.29	-0.0229	8.42	-0.0271			0.14	-0.1291	0.14	-0.2108	0.14	-0.1214			8.3	0.2365	8.37	0.2923	8.38	0.2598
	8.42	-0.0277	0.29	-0.0229	8.42	-0.0271			0.14	-0.1291	0.14	-0.2105	0.14	-0.1214			8.31	0.2361	8.38	0.2914	8.4	0.2613
	8.42	-0.0277	0.29	-0.0228	8.42	-0.0273			0.14	-0.129	0.14	-0.2107	0.14	-0.1212			8.33	0.2359	8.4	0.2896	8.42	0.2644
	8.42	-0.0277	0.29	-0.0229	8.42	-0.0271			0.14	-0.129	0.14	-0.2108	0.14	-0.1212			8.35	0.2356	8.42	0.2889	8.43	0.2679
	8.42	-0.0277	0.29	-0.0228	8.42	-0.0271			0.14	-0.129	0.14	-0.2108	0.14	-0.1211			8.36	0.2345	8.43	0.2889	8.45	0.2722
	8.42	-0.0277	0.3	-0.0229	8.42	-0.0271			0.14	-0.1288	0.14	-0.2105	0.14	-0.1211			8.38	0.2345	8.45	0.2877	8.47	0.2775
	8.42	-0.0277	0.3	-0.0228	8.42	-0.0271			0.14	-0.1288	0.14	-0.2105	0.14	-0.1209			8.4	0.2344	8.47	0.2865	8.48	0.2827
	8.42	-0.0277	0.3	-0.0228	8.42	-0.027			0.14	-0.1287	0.14	-0.2107	0.14	-0.1209			8.41	0.2344	8.48	0.2858	8.5	0.288
	8.43	-0.0277	0.3	-0.0229	8.42	-0.0271			0.14	-0.1287	0.14	-0.2107	0.14	-0.1209			8.43	0.2342	8.5	0.2849	8.52	0.2942
	8.43	-0.0277	0.3	-0.0228	8.42	-0.0273			0.14	-0.1285	0.14	-0.2107	0.14	-0.1208			8.45	0.2338	8.52	0.2846	8.53	0.3004
	8.43	-0.0277	0.3	-0.0228	8.42	-0.0271			0.14	-0.1285	0.14	-0.2108	0.14	-0.1208			8.46	0.2344	8.53	0.2824	8.55	0.3069
	8.43	-0.0277	0.3	-0.0228	8.42	-0.0271			0.14	-0.1283	0.14	-0.2105	0.14	-0.1206			8.48	0.2342	8.55	0.2815	8.57	0.3128
	8.43	-0.0277	0.3	-0.0228	8.42	-0.0273			0.14	-0.1283	0.14	-0.2105	0.14	-0.1206			8.5	0.2345	8.57	0.2799	8.58	0.319
	8.43	-0.0277	0.3	-0.0228	8.42	-0.0271			0.14	-0.1283	0.14	-0.2103	0.14	-0.1204			8.51	0.2347	8.58	0.2793	8.6	0.3237
	8.43	-0.0277	0.3	-0.0229	8.42	-0.0273			0.14	-0.1282	0.14	-0.2105	0.14	-0.1204			8.53	0.2352	8.6	0.2784	8.62	0.3274
	8.43	-0.0277	0.3	-0.0228	8.42	-0.027			0.14	-0.1282	0.14	-0.2108	0.14	-0.1203			8.55	0.2361	8.62	0.2784	8.63	0.3308
	8.43	-0.0277	0.3	-0.0228	8.42	-0.027			0.14	-0.128	0.14	-0.2107	0.14	-0.1203			8.56	0.2367	8.63	0.2772	8.65	0.3333
	8.43	-0.0277	0.3	-0.0229	8.43	-0.0271			0.14	-0.128	0.14	-0.2105	0.14	-0.1201			8.58	0.2373	8.65	0.2765	8.67	0.3358
	8.43	-0.0277	0.3	-0.0228	8.43	-0.0271			0.14	-0.1279	0.14	-0.2105	0.14	-0.1201			8.6	0.2379	8.67	0.2753	8.68	0.3373
	8.43	-0.0277	0.3	-0.0228	8.43	-0.0271			0.14	-0.1279	0.14	-0.2107	0.14	-0.1201			8.61	0.2392	8.68	0.2744	8.7	0.3392
	8.43	-0.0277	0.3	-0.0228	8.43	-0.0271			0.14	-0.1279	0.14	-0.2107	0.14	-0.12			8.63	0.2403	8.7	0.275	8.72	0.3404
	8.43	-0.0277	0.3	-0.0228	8.43	-0.0271			0.14	-0.1277	0.15	-0.2107	0.14	-0.12			8.65	0.2417	8.72	0.2737	8.73	0.3413
	8.43	-0.0277	0.3	-0.0229	8.43	-0.0273			0.14	-0.1277	0.15	-0.2107	0.14	-0.1198			8.66	0.2434	8.73	0.2697	8.75	0.3426
	8.43	-0.0277	0.3	-0.0228	8.43	-0.0271			0.14	-0.1276	0.15	-0.2107	0.14	-0.1198			8.68	0.2449	8.75	0.27	8.77	0.3435
	8.43	-0.0277	0.3	-0.0228	8.43	-0.0271			0.14	-0.1276	0.15	-0.2103	0.14	-0.1197			8.7	0.2466	8.77	0.2694	8.78	0.3447
	8.43	-0.0277	0.3	-0.0228	8.43	-0.0271			0.14	-0.1276	0.15	-0.2103	0.14	-0.1197			8.71	0.2491	8.78	0.27	8.8	0.3463
	8.44	-0.0277	0.3	-0.0228	8.43	-0.0271			0.14	-0.1274	0.15	-0.2105	0.14	-0.1197			8.73	0.2516	8.8	0.27	8.82	0.3482
	8.44	-0.0277	0.3	-0.0228	8.43	-0.0273			0.14	-0.1274	0.15	-0.2107	0.14	-0.1195			8.75	0.2544	8.82	0.2697	8.83	0.3506
	8.44	-0.0277	0.3	-0.0228	8.43	-0.0271			0.14	-0.1273	0.15	-0.2107	0.14	-0.1195			8.76	0.2575	8.83	0.2719	8.85	0.3534
	8.44	-0.0277	0.3	-0.0228	8.43	-0.0271			0.14	-0.1273	0.15	-0.2107	0.15	-0.1194			8.78	0.2607	8.85	0.2734	8.87	0.3571
	8.44	-0.0277	0.3	-0.0228	8.43	-0.0271			0.14	-0.1273	0.15	-0.2105	0.15	-0.1194			8.8	0.2648	8.87	0.2741	8.88	0.3615
	8.44	-0.0277	0.3	-0.0228	8.43	-0.0273			0.14	-0.1271	0.15	-0.2108	0.15	-0.1194			8.81	0.2689	8.88	0.2756	8.9	0.3658
	8.44	-0.0276	0.3	-0.0228	8.43	-0.0271			0.15	-0.1271	0.15	-0.2105	0.15	-0.1192			8.83	0.2737	8.9	0.2768	8.92	0.3702
	8.44	-0.0277	0.3	-0.0228	8.43	-0.0273			0.15	-0.1271	0.15	-0.2103	0.15	-0.1192			8.85	0.2792	8.92	0.2784	8.93	0.3739
	8.44	-0.0277	0.3	-0.0228	8.44	-0.0273			0.15	-0.127	0.15	-0.2105	0.15	-0.119			8.86	0.2843	8.93	0.2796	8.95	0.3776
	8.44	-0.0276	0.3	-0.0228	8.44	-0.0273			0.15	-0.1268	0.15	-0.2105	0.15	-0.119			8.88	0.2903	8.95	0.2812	8.97	0.381
	8.44	-0.0276	0.3	-0.0228	8.44	-0.0273			0.15	-0.1268	0.15	-0.2103	0.15	-0.1189			8.9	0.2965	8.97	0.2843	8.98	0.3832
	8.44	-0.0276	0.3	-0.0228	8.44	-0.0271			0.15	-0.1268	0.15	-0.2108	0.15	-0.1189			8.91	0.303	8.98	0.2852	9	0.3847
	8.44	-0.0276	0.3	-0.0228	8.44	-0.0271			0.15	-0.1266	0.15	-0.2105	0.15	-0.1187			8.93	0.3092	9	0.2868	9	0.3847
	8.44	-0.0277	0.3	-0.0228	8.44	-0.0271			0.15	-0.1266	0.15	-0.2107	0.15	-0.1187			8.95	0.3148	9	0.2868	9	-0.2272
	8.44	-0.0276	0.3	-0.0228	8.44	-0.0273			0.15	-0.1266	0.15	-0.2107	0.15	-0.1186			8.96	0.3203	9	-0.2539	9.02	-0.359
	8.44	-0.0277	0.31	-0.0228	8.44	-0.0273			0.15	-0.1265	0.15	-0.2103	0.15	-0.1186			8.98	0.3247	9.02	-0.283	9.03	-0.3627
	8.44	-0.0277	0.31	-0.0229	8.44	-0.0273			0.15	-0.1265	0.15	-0.2108	0.15	-0.1186			9	0.3292	9.03	-0.2849	9.05	-0.3556
	8.44	-0.0277	0.31	-0.0228	8.44	-0.0273			0.15	-0.1265	0.15	-0.2105	0.15	-0.1184			9	0.3291	9.05	-0.2852	9.07	-0.346
	8.44	-0.0277	0.31	-0.0228	8.44	-0.0273			0.15	-0.1263	0.15	-0.2105	0.15	-0.1184			9	0.3291	9.07	-0.2868	9.08	-0.3364
	8.44	-0.0276	0.31	-0.0228	8.44	-0.0273			0.15	-0.1262	0.15	-0.2105	0.15	-0.1183			9	-0.2641	9.08	-0.2877	9.1	-0.3268
	8.44	-0.0277	0.31	-0.0228	8.44	-0.0273			0.15	-0.1262	0.15	-0.2107	0.15	-0.1183			9.01	-0.3001	9.1	-0.2892	9.12	-0.3184
	8.44	-0.0276	0.31	-0.0228	8.44	-0.0273			0.15	-0.1262	0.15	-0.2103	0.15	-0.1181			9.03	-0.2899	9.12	-0.2896	9.13	-0.3106
	8.44	-0.0277	0.31	-0.0228	8.44	-0.0271			0.15	-0.126	0.15	-0.2107	0.15	-0.1181			9.05	-0.283	9.13	-0.2896	9.15	-0.3057
	8.45	-0.0277	0.31	-0.0228	8.44	-0.0271			0.15	-0.126	0.15	-0.2105	0.15	-0.118			9.06	-0.2775	9.15	-0.2899	9.17	-0.302
	8.45	-0.0276	0.31	-0.0228	8.45	-0.0273			0.15	-0.126	0.15	-0.2107	0.15	-0.118			9.08	-0.2734	9.17	-0.2896	9.18	-0.3004
	8.45	-0.0277	0.31	-0.0228	8.45	-0.0273			0.15	-0.1259	0.15	-0.2105	0.15	-0.1178			9.1	-0.2703	9.18	-0.2899	9.2	-0.3004
	8.45	-0.0276	0.31	-0.0228	8.45	-0.0274			0.15	-0.1259	0.15	-0.2107	0.15	-0.1178			9.11	-0.2672	9.2	-0.2896	9.22	-0.302
	8.45	-0.0276	0.31	-0.0228	8.45	-0.0273			0.15	-0.1257	0.15	-0.2105	0.15	-0.1177			9.13	-0.2649	9.22	-0.2892	9.23	-0.3044
	8.45	-0.0276	0.31	-0.0228	8.45	-0.0273			0.15	-0.1257	0.15	-0.2103	0.15	-0.1177			9.15	-0.2627	9.23	-0.2889	9.25	-0.3078
	8.45	-0.0276	0.31	-0.0228	8.45	-0.0271			0.15	-0.1256	0.16	-0.2108	0.15	-0.1177			9.16	-0.2612	9.25	-0.2889	9.27	-0.3125
	8.45	-0.0276	0.31	-0.0228	8.45	-0.0273			0.15	-0.1256	0.16	-0.2107	0.15	-0.1175			9.18	-0.2596	9.27	-0.2998	9.28	-0.3168
	8.45	-0.0277	0.31	-0.0228	8.45	-0.0274			0.15	-0.1256	0.16	-0.2107	0.15	-0.1175			9.2	-0.2581	9.28	-0.2998	9.3	-0.3221
	8.45	-0.0276	0.31	-0.0228	8.45	-0.0273			0.15	-0.1254	0.16	-0.2103	0.15	-0.1173			9.21	-0.257	9.3	-0.2992	9.32	-0.3271
	8.45	-0.0277	0.31	-0.0228	8.45	-0.0271			0.15	-0.1254	0.16	-0.2105	0.15	-0.1173			9.23	-0.2561	9.32	-0.2989	9.33	-0.3333
	8.45	-0.0277	0.31	-0.0228	8.45	-0.0273			0.15	-0.1252	0.16	-0.2107	0.15	-0.1172			9.25	-0.2544	9.33	-0.2982	9.35	-0.3385
	8.45	-0.0277	0.31	-0.0228	8.45	-0.0274			0.15	-0.1252	0.16	-0.2107	0.15	-0.1172			9.26	-0.2533	9.35	-0.2973	9.37	-0.3444
	8.45	-0.0277	0.31	-0.0228	8.45	-0.0273			0.15	-0.1252	0.16	-0.2108	0.16	-0.1172			9.28	-0.2524	9.37	-0.2967	9.38	-0.3497
	8.45	-0.0276	0.31	-0.0228	8.45	-0.0273			0.15	-0.1251	0.16	-0.2105	0.16	-0.117			9.3	-0.2511	9.38	-0.2964	9.4	-0.3544
	8.45	-0.0277	0.31	-0.0228	8.45	-0.0273			0.15	-0.1251	0.16	-0.2105	0.16	-0.117			9.31	-0.25	9.4	-0.2961	9.42	-0.3578
	8.45	-0.0276	0.31	-0.0228	8.45	-0.0273			0.16	-0.1249	0.16	-0.2105	0.16	-0.1169			9.33	-0.2488	9.42	-0.2961	9.43	-0.3599
	8.46	-0.0276	0.31	-0.0228	8.45	-0.0273			0.16	-0.1249	0.16	-0.2103	0.16	-0.1169			9.35	-0.248	9.43	-0.2964	9.45	-0.3618
	8.46	-0.0276	0.31	-0.0228	8.45	-0.0273			0.16	-0.1249	0.16	-0.2108	0.16	-0.1169			9.36	-0.2468	9.45	-0.297	9.47	-0.3627
	8.46	-0.0277	0.31	-0.0228	8.46	-0.0274			0.16	-0.1249	0.16	-0.2107	0.16	-0.1167			9.38	-0.2458	9.47	-0.2992	9.48	-0.3633
	8.46	-0.0276	0.31	-0.0228	8.46	-0.0273			0.16	-0.1248	0.16	-0.2107	0.16	-0.1167			9.4	-0.2448	9.48	-0.3013	9.5	-0.363
	8.46	-0.0276	0.31	-0.0228	8.46	-0.0274			0.16	-0.1246	0.16	-0.2108	0.16	-0.1166			9.41	-0.2435	9.5	-0.3035	9.52	-0.3624
	8.46	-0.0276	0.31	-0.0228	8.46	-0.0274			0.16	-0.1246	0.16	-0.2107	0.16	-0.1166			9.43	-0.2424	9.52	-0.306	9.53	-0.3612
	8.46	-0.0276	0.31	-0.0228	8.46	-0.0274			0.16	-0.1246	0.16	-0.2107	0.16	-0.1166			9.45	-0.2418	9.53	-0.3091	9.55	-0.3596
	8.46	-0.0276	0.31	-0.0228	8.46	-0.0274			0.16	-0.1245	0.16	-0.2107	0.16	-0.1164			9.46	-0.2407	9.55	-0.3122	9.57	-0.3578
	8.46	-0.0276	0.31	-0.0228	8.46	-0.0273			0.16	-0.1245	0.16	-0.2103	0.16	-0.1164			9.48	-0.24	9.57	-0.3159	9.58	-0.3553
	8.46	-0.0276	0.31	-0.0228	8.46	-0.0274			0.16	-0.1243	0.16	-0.2108	0.16	-0.1163			9.5	-0.239	9.58	-0.3196	9.6	-0.3522
	8.46	-0.0276	0.31	-0.0228	8.46	-0.0274			0.16	-0.1243	0.16	-0.2108	0.16	-0.1163			9.51	-0.2383	9.6	-0.3237	9.62	-0.3491
	8.46	-0.0276	0.32	-0.0228	8.46	-0.0274			0.16	-0.1243	0.16	-0.2107	0.16	-0.1163			9.53	-0.2378	9.62	-0.3283	9.63	-0.3463
	8.46	-0.0276	0.32	-0.0228	8.46	-0.0274			0.16	-0.1242	0.16	-0.211	0.16	-0.1161			9.55	-0.2369	9.63	-0.3336	9.65	-0.3429
	8.46	-0.0276	0.32	-0.0228	8.46	-0.0273			0.16	-0.1242	0.16	-0.2108	0.16	-0.1161			9.56	-0.2362	9.65	-0.3392	9.67	-0.3398
	8.46	-0.0276	0.32	-0.0228	8.46	-0.0276			0.16	-0.1242	0.16	-0.2108	0.16	-0.1159			9.58	-0.2355	9.67	-0.3457	9.68	-0.3367
	8.46	-0.0276	0.32	-0.0228	8.46	-0.0273			0.16	-0.1242	0.16	-0.211	0.16	-0.1159			9.6	-0.2352	9.68	-0.3544	9.7	-0.3339
	8.46	-0.0276	0.32	-0.0228	8.46	-0.0273			0.16	-0.124	0.16	-0.2108	0.16	-0.1159			9.61	-0.2347	9.7	-0.3661	9.72	-0.3308
	8.46	-0.0276	0.32	-0.0228	8.46	-0.0274			0.16	-0.124	0.16	-0.2107	0.16	-0.1158			9.63	-0.2345	9.72	-0.3875	9.73	-0.3283
	8.46	-0.0276	0.32	-0.0228	8.47	-0.0274			0.16	-0.1239	0.16	-0.2107	0.16	-0.1158			9.65	-0.2345	9.73	-0.4185	9.75	-0.3261
	8.46	-0.0276	0.32	-0.0228	8.47	-0.0274			0.16	-0.1239	0.16	-0.211	0.16	-0.1158			9.66	-0.2345	9.75	-0.4843	9.77	-0.3249
	8.46	-0.0276	0.32	-0.0228	8.47	-0.0273			0.16	-0.1237	0.16	-0.211	0.16	-0.1156			9.68	-0.2345	9.77	-0.5013	9.78	-0.3234
	8.47	-0.0276	0.32	-0.0228	8.47	-0.0274			0.16	-0.1237	0.16	-0.2108	0.16	-0.1156			9.7	-0.2345	9.78	-0.5211	9.8	-0.3221
	8.47	-0.0276	0.32	-0.0228	8.47	-0.0274			0.16	-0.1237	0.17	-0.2108	0.16	-0.1155			9.71	-0.2347	9.8	-0.5261	9.82	-0.3206
	8.47	-0.0276	0.32	-0.0228	8.47	-0.0274			0.16	-0.1237	0.17	-0.2111	0.16	-0.1155			9.73	-0.2353	9.82	-0.5103	9.83	-0.3193
	8.47	-0.0276	0.32	-0.0228	8.47	-0.0273			0.16	-0.1235	0.17	-0.2111	0.16	-0.1153			9.75	-0.2361	9.83	-0.5599	9.85	-0.3175
	8.47	-0.0276	0.32	-0.0228	8.47	-0.0274			0.16	-0.1235	0.17	-0.211	0.16	-0.1153			9.76	-0.2373	9.85	-0.5497	9.87	-0.3159
	8.47	-0.0276	0.32	-0.0228	8.47	-0.0274			0.16	-0.1234	0.17	-0.2108	0.16	-0.1153			9.78	-0.2383	9.87	-0.475	9.88	-0.3137
	8.47	-0.0276	0.32	-0.0228	8.47	-0.0274			0.16	-0.1234	0.17	-0.211	0.16	-0.1152			9.8	-0.2396	9.88	-0.4743	9.9	-0.3119
	8.47	-0.0276	0.32	-0.0228	8.47	-0.0276			0.16	-0.1234	0.17	-0.2113	0.16	-0.1152			9.81	-0.2414	9.9	-0.4784	9.92	-0.3097
	8.47	-0.0276	0.32	-0.0228	8.47	-0.0273			0.16	-0.1232	0.17	-0.2111	0.17	-0.1152			9.83	-0.2429	9.92	-0.4805	9.93	-0.3088
	8.47	-0.0276	0.32	-0.0228	8.47	-0.0274			0.16	-0.1232	0.17	-0.211	0.17	-0.115			9.85	-0.2446	9.93	-0.487	9.95	-0.3094
	8.47	-0.0276	0.32	-0.0228	8.47	-0.0274			0.16	-0.1231	0.17	-0.211	0.17	-0.115			9.86	-0.2468	9.95	-0.4812	9.97	-0.3119
	8.47	-0.0276	0.32	-0.0228	8.47	-0.0273			0.16	-0.1231	0.17	-0.2113	0.17	-0.115			9.88	-0.2488	9.97	-0.5447	9.98	-0.3156
	8.47	-0.0276	0.32	-0.0228	8.47	-0.0274			0.17	-0.1231	0.17	-0.2113	0.17	-0.1149			9.9	-0.2513	9.98	-0.5487	10	-0.3215
	8.47	-0.0276	0.32	-0.0228	8.47	-0.0276			0.17	-0.1231	0.17	-0.2111	0.17	-0.1149			9.91	-0.2534	10	-0.4489	10	-0.3215
	8.47	-0.0276	0.32	-0.0228	8.47	-0.0276			0.17	-0.1229	0.17	-0.2111	0.17	-0.1149			9.93	-0.2559	10	-0.4489	10	0.1789
	8.47	-0.0276	0.32	-0.0228	8.48	-0.0274			0.17	-0.1229	0.17	-0.2114	0.17	-0.1147			9.95	-0.2586	10	0.3075	10.02	0.2958
	8.47	-0.0276	0.32	-0.0228	8.48	-0.0274			0.17	-0.1229	0.17	-0.2114	0.17	-0.1146			9.96	-0.261	10.02	0.4108	10.03	0.3094
	8.48	-0.0276	0.32	-0.0228	8.48	-0.0274			0.17	-0.1228	0.17	-0.2114	0.17	-0.1146			9.98	-0.2638	10.03	0.3919	10.05	0.315
	8.48	-0.0276	0.32	-0.0228	8.48	-0.0274			0.17	-0.1228	0.17	-0.2114	0.17	-0.1146			10	-0.2668	10.05	0.3764	10.07	0.3196
	8.48	-0.0276	0.32	-0.0226	8.48	-0.0274			0.17	-0.1226	0.17	-0.2116	0.17	-0.1144			10	-0.2668	10.07	0.3615	10.08	0.323
	8.48	-0.0276	0.32	-0.0228	8.48	-0.0273			0.17	-0.1226	0.17	-0.2114	0.17	-0.1144			10	0.2035	10.08	0.3522	10.1	0.3271
	8.48	-0.0276	0.32	-0.0228	8.48	-0.0274			0.17	-0.1226	0.17	-0.2116	0.17	-0.1142			10.01	0.2525	10.1	0.3444	10.12	0.3314
	8.48	-0.0276	0.32	-0.0228	8.48	-0.0276			0.17	-0.1225	0.17	-0.2114	0.17	-0.1142			10.03	0.251	10.12	0.3339	10.13	0.3358
	8.48	-0.0276	0.32	-0.0228	8.48	-0.0276			0.17	-0.1225	0.17	-0.2114	0.17	-0.1142			10.05	0.2485	10.13	0.3308	10.15	0.3407
	8.48	-0.0276	0.32	-0.0228	8.48	-0.0276			0.17	-0.1225	0.17	-0.2114	0.17	-0.1141			10.06	0.2463	10.15	0.3283	10.17	0.3451
	8.48	-0.0276	0.32	-0.0228	8.48	-0.0274			0.17	-0.1223	0.17	-0.2116	0.17	-0.1141			10.08	0.244	10.17	0.323	10.18	0.3497
	8.48	-0.0276	0.33	-0.0228	8.48	-0.0276			0.17	-0.1223	0.17	-0.2116	0.17	-0.1139			10.1	0.242	10.18	0.3218	10.2	0.3537
	8.48	-0.0276	0.33	-0.0226	8.48	-0.0276			0.17	-0.1223	0.17	-0.2117	0.17	-0.1139			10.11	0.2403	10.2	0.3181	10.22	0.3568
	8.48	-0.0276	0.33	-0.0228	8.48	-0.0276			0.17	-0.1221	0.17	-0.2117	0.17	-0.1139			10.13	0.239	10.22	0.3175	10.23	0.359
	8.48	-0.0276	0.33	-0.0228	8.48	-0.0276			0.17	-0.1221	0.17	-0.2116	0.17	-0.1138			10.15	0.2379	10.23	0.3162	10.25	0.3609
	8.48	-0.0276	0.33	-0.0226	8.48	-0.0276			0.17	-0.1221	0.17	-0.2117	0.17	-0.1138			10.16	0.2367	10.25	0.3172	10.27	0.3615
	8.48	-0.0276	0.33	-0.0228	8.48	-0.0274			0.17	-0.1221	0.17	-0.2117	0.17	-0.1138			10.18	0.2356	10.27	0.3094	10.28	0.3618
	8.48	-0.0276	0.33	-0.0226	8.48	-0.0276			0.17	-0.122	0.17	-0.2117	0.17	-0.1136			10.2	0.2345	10.28	0.3094	10.3	0.3618
	8.48	-0.0276	0.33	-0.0228	8.48	-0.0276			0.17	-0.122	0.17	-0.2117	0.17	-0.1136			10.21	0.2341	10.3	0.3094	10.32	0.3609
	8.48	-0.0276	0.33	-0.0226	8.48	-0.0276			0.17	-0.1218	0.18	-0.2119	0.17	-0.1135			10.23	0.2333	10.32	0.3091	10.33	0.359
	8.48	-0.0276	0.33	-0.0228	8.49	-0.0276			0.17	-0.1218	0.18	-0.2121	0.17	-0.1135			10.25	0.2328	10.33	0.31	10.35	0.3575
	8.49	-0.0274	0.33	-0.0228	8.49	-0.0276			0.17	-0.1218	0.18	-0.2121	0.17	-0.1135			10.26	0.2319	10.35	0.3094	10.37	0.3553
	8.49	-0.0276	0.33	-0.0228	8.49	-0.0274			0.17	-0.1217	0.18	-0.2122	0.17	-0.1133			10.28	0.2311	10.37	0.3103	10.38	0.3525
	8.49	-0.0274	0.33	-0.0228	8.49	-0.0276			0.17	-0.1217	0.18	-0.2121	0.17	-0.1133			10.3	0.2307	10.38	0.3109	10.4	0.3494
	8.49	-0.0274	0.33	-0.0228	8.49	-0.0274			0.17	-0.1217	0.18	-0.2119	0.17	-0.1133			10.31	0.2302	10.4	0.3116	10.42	0.3463
	8.49	-0.0274	0.33	-0.0228	8.49	-0.0276			0.17	-0.1217	0.18	-0.2119	0.17	-0.1132			10.33	0.2299	10.42	0.3122	10.43	0.3426
	8.49	-0.0274	0.33	-0.0226	8.49	-0.0276			0.17	-0.1215	0.18	-0.2121	0.18	-0.1132			10.35	0.2297	10.43	0.3128	10.45	0.3385
	8.49	-0.0274	0.33	-0.0228	8.49	-0.0276			0.17	-0.1215	0.18	-0.2122	0.18	-0.1132			10.36	0.2293	10.45	0.3131	10.47	0.3345
	8.49	-0.0274	0.33	-0.0226	8.49	-0.0274			0.17	-0.1215	0.18	-0.2124	0.18	-0.113			10.38	0.2291	10.47	0.3122	10.48	0.3302
	8.49	-0.0274	0.33	-0.0228	8.49	-0.0276			0.17	-0.1215	0.18	-0.2121	0.18	-0.113			10.4	0.2288	10.48	0.3116	10.5	0.3261
	8.49	-0.0274	0.33	-0.0226	8.49	-0.0277			0.18	-0.1214	0.18	-0.2124	0.18	-0.1128			10.41	0.2289	10.5	0.3113	10.52	0.3221
	8.49	-0.0274	0.33	-0.0228	8.49	-0.0276			0.18	-0.1214	0.18	-0.2122	0.18	-0.1128			10.43	0.2288	10.52	0.3109	10.53	0.3178
	8.49	-0.0274	0.33	-0.0228	8.49	-0.0276			0.18	-0.1212	0.18	-0.2124	0.18	-0.1127			10.45	0.2288	10.53	0.3094	10.55	0.3134
	8.49	-0.0274	0.33	-0.0228	8.49	-0.0276			0.18	-0.1212	0.18	-0.2125	0.18	-0.1127			10.46	0.2288	10.55	0.3088	10.57	0.3094
	8.49	-0.0274	0.33	-0.0228	8.49	-0.0274			0.18	-0.1212	0.18	-0.2125	0.18	-0.1127			10.48	0.2291	10.57	0.3082	10.58	0.3054
	8.49	-0.0274	0.33	-0.0226	8.49	-0.0276			0.18	-0.1211	0.18	-0.2125	0.18	-0.1125			10.5	0.2293	10.58	0.3075	10.6	0.3013
	8.49	-0.0274	0.33	-0.0228	8.49	-0.0276			0.18	-0.1211	0.18	-0.2125	0.18	-0.1125			10.51	0.2297	10.6	0.3069	10.62	0.2973
	8.49	-0.0274	0.33	-0.0226	8.49	-0.0276			0.18	-0.1211	0.18	-0.2127	0.18	-0.1125			10.53	0.2299	10.62	0.3057	10.63	0.2933
	8.5	-0.0274	0.33	-0.0228	8.49	-0.0277			0.18	-0.1211	0.18	-0.2125	0.18	-0.1124			10.55	0.2305	10.63	0.3047	10.65	0.2896
	8.5	-0.0274	0.33	-0.0228	8.5	-0.0277			0.18	-0.1209	0.18	-0.2125	0.18	-0.1124			10.56	0.2311	10.65	0.3016	10.67	0.2861
	8.5	-0.0274	0.33	-0.0226	8.5	-0.0277			0.18	-0.1209	0.18	-0.2128	0.18	-0.1122			10.58	0.232	10.67	0.301	10.68	0.2827
	8.5	-0.0274	0.33	-0.0228	8.5	-0.0276			0.18	-0.1209	0.18	-0.2128	0.18	-0.1122			10.6	0.2324	10.68	0.2998	10.7	0.2796
	8.5	-0.0274	0.33	-0.0228	8.5	-0.0277			0.18	-0.1208	0.18	-0.2128	0.18	-0.1122			10.61	0.2334	10.7	0.2964	10.72	0.2768
	8.5	-0.0274	0.33	-0.0226	8.5	-0.0276			0.18	-0.1208	0.18	-0.2128	0.18	-0.1121			10.63	0.2339	10.72	0.2942	10.73	0.2744
	8.5	-0.0274	0.33	-0.0226	8.5	-0.0276			0.18	-0.1208	0.18	-0.2127	0.18	-0.1121			10.65	0.2348	10.73	0.292	10.75	0.2731
	8.5	-0.0274	0.33	-0.0228	8.5	-0.0276			0.18	-0.1208	0.18	-0.213	0.18	-0.1121			10.66	0.2361	10.75	0.2905	10.77	0.2731
	8.5	-0.0274	0.33	-0.0228	8.5	-0.0276			0.18	-0.1206	0.18	-0.2128	0.18	-0.1119			10.68	0.2372	10.77	0.2892	10.78	0.275
	8.5	-0.0274	0.34	-0.0226	8.5	-0.0276			0.18	-0.1206	0.18	-0.2131	0.18	-0.1119			10.7	0.2383	10.78	0.2886	10.8	0.2793
	8.5	-0.0274	0.34	-0.0228	8.5	-0.0276			0.18	-0.1206	0.18	-0.2131	0.18	-0.1119			10.71	0.2404	10.8	0.2874	10.82	0.2849
	8.5	-0.0274	0.34	-0.0228	8.5	-0.0276			0.18	-0.1204	0.18	-0.2131	0.18	-0.1118			10.73	0.2426	10.82	0.2868	10.83	0.2923
	8.5	-0.0274	0.34	-0.0228	8.5	-0.0277			0.18	-0.1204	0.18	-0.2131	0.18	-0.1118			10.75	0.2454	10.83	0.2855	10.85	0.3016
	8.5	-0.0274	0.34	-0.0228	8.5	-0.0277			0.18	-0.1204	0.18	-0.2133	0.18	-0.1118			10.76	0.2483	10.85	0.2843	10.87	0.3116
	8.5	-0.0274	0.34	-0.0228	8.5	-0.0276			0.18	-0.1204	0.18	-0.2133	0.18	-0.1116			10.78	0.2514	10.87	0.2837	10.88	0.3224
	8.5	-0.0274	0.34	-0.0226	8.5	-0.0276			0.18	-0.1203	0.19	-0.2133	0.18	-0.1116			10.8	0.255	10.88	0.2834	10.9	0.3336
	8.5	-0.0274	0.34	-0.0226	8.5	-0.0276			0.18	-0.1203	0.19	-0.2133	0.18	-0.1116			10.81	0.2587	10.9	0.2837	10.92	0.3454
	8.5	-0.0274	0.34	-0.0226	8.5	-0.0276			0.18	-0.1201	0.19	-0.2134	0.18	-0.1115			10.83	0.2627	10.92	0.284	10.93	0.3565
	8.5	-0.0274	0.34	-0.0228	8.5	-0.0276			0.18	-0.1201	0.19	-0.2133	0.18	-0.1115			10.85	0.2675	10.93	0.2713	10.95	0.3677
	8.5	-0.0274	0.34	-0.0226	8.5	-0.0276			0.18	-0.1201	0.19	-0.2133	0.18	-0.1115			10.86	0.2725	10.95	0.2728	10.97	0.3782
	8.5	-0.0274	0.34	-0.0228	8.5	-0.0277			0.18	-0.1201	0.19	-0.2134	0.18	-0.1113			10.88	0.2776	10.97	0.2737	10.98	0.3885
	8.5	-0.0274	0.34	-0.0226	8.5	-0.0276			0.18	-0.12	0.19	-0.2138	0.18	-0.1113			10.9	0.2824	10.98	0.275	11	0.3978
	8.51	-0.0274	0.34	-0.0226	8.5	-0.0276			0.18	-0.12	0.19	-0.2138	0.19	-0.1113			10.91	0.2871	11	0.2759	11	0.3978
	8.51	-0.0274	0.34	-0.0226	8.51	-0.0277			0.18	-0.12	0.19	-0.2136	0.19	-0.1113			10.93	0.2919	11	0.2759	11	-0.2362
	8.51	-0.0274	0.34	-0.0226	8.51	-0.0277			0.18	-0.12	0.19	-0.2136	0.19	-0.1111			10.95	0.2959	11	-0.2359	11.02	-0.377
	8.51	-0.0274	0.34	-0.0226	8.51	-0.0277			0.19	-0.1198	0.19	-0.2138	0.19	-0.1111			10.96	0.299	11.02	-0.2641	11.03	-0.3912
	8.51	-0.0274	0.34	-0.0226	8.51	-0.0276			0.19	-0.1198	0.19	-0.2138	0.19	-0.1111			10.98	0.3018	11.03	-0.2682	11.05	-0.3937
	8.51	-0.0274	0.34	-0.0228	8.51	-0.0276			0.19	-0.1198	0.19	-0.2136	0.19	-0.111			11	0.3052	11.05	-0.271	11.07	-0.3934
	8.51	-0.0274	0.34	-0.0226	8.51	-0.0276			0.19	-0.1198	0.19	-0.2141	0.19	-0.111			11	0.3049	11.07	-0.2731	11.08	-0.3925
	8.51	-0.0274	0.34	-0.0228	8.51	-0.0277			0.19	-0.1197	0.19	-0.2141	0.19	-0.111			11	0.3049	11.08	-0.275	11.1	-0.3906
	8.51	-0.0274	0.34	-0.0226	8.51	-0.0277			0.19	-0.1197	0.19	-0.2139	0.19	-0.1108			11	-0.2426	11.1	-0.2762	11.12	-0.3885
	8.51	-0.0274	0.34	-0.0226	8.51	-0.0276			0.19	-0.1197	0.19	-0.2139	0.19	-0.1108			11.01	-0.2827	11.12	-0.2778	11.13	-0.3857
	8.51	-0.0274	0.34	-0.0226	8.51	-0.0277			0.19	-0.1195	0.19	-0.2142	0.19	-0.1108			11.03	-0.2751	11.13	-0.279	11.15	-0.3829
	8.51	-0.0274	0.34	-0.0226	8.51	-0.0277			0.19	-0.1195	0.19	-0.2141	0.19	-0.1108			11.05	-0.2693	11.15	-0.2799	11.17	-0.3795
	8.51	-0.0274	0.34	-0.0228	8.51	-0.0276			0.19	-0.1195	0.19	-0.2144	0.19	-0.1107			11.06	-0.2644	11.17	-0.2812	11.18	-0.3761
	8.51	-0.0274	0.34	-0.0228	8.51	-0.0277			0.19	-0.1194	0.19	-0.2145	0.19	-0.1107			11.08	-0.2606	11.18	-0.2818	11.2	-0.3717
	8.51	-0.0274	0.34	-0.0226	8.51	-0.0276			0.19	-0.1194	0.19	-0.2142	0.19	-0.1107			11.1	-0.2573	11.2	-0.2821	11.22	-0.3674
	8.51	-0.0274	0.34	-0.0226	8.51	-0.0277			0.19	-0.1194	0.19	-0.2142	0.19	-0.1107			11.11	-0.2545	11.22	-0.2824	11.23	-0.363
	8.51	-0.0274	0.34	-0.0228	8.51	-0.0276			0.19	-0.1194	0.19	-0.2145	0.19	-0.1105			11.13	-0.2527	11.23	-0.2827	11.25	-0.3584
	8.51	-0.0274	0.34	-0.0226	8.51	-0.0276			0.19	-0.1192	0.19	-0.2144	0.19	-0.1105			11.15	-0.2508	11.25	-0.2834	11.27	-0.3531
	8.51	-0.0274	0.34	-0.0226	8.52	-0.0277			0.19	-0.1192	0.19	-0.2145	0.19	-0.1105			11.16	-0.2499	11.27	-0.2834	11.28	-0.3478
	8.51	-0.0274	0.34	-0.0226	8.52	-0.0276			0.19	-0.1192	0.19	-0.2148	0.19	-0.1104			11.18	-0.2483	11.28	-0.2834	11.3	-0.3429
	8.52	-0.0274	0.34	-0.0226	8.52	-0.0277			0.19	-0.119	0.19	-0.2145	0.19	-0.1104			11.2	-0.2468	11.3	-0.283	11.32	-0.3376
	8.52	-0.0274	0.34	-0.0228	8.52	-0.0276			0.19	-0.119	0.19	-0.2145	0.19	-0.1104			11.21	-0.2457	11.32	-0.2834	11.33	-0.3323
	8.52	-0.0274	0.34	-0.0226	8.52	-0.0277			0.19	-0.119	0.19	-0.2148	0.19	-0.1104			11.23	-0.2449	11.33	-0.283	11.35	-0.3271
	8.52	-0.0274	0.35	-0.0228	8.52	-0.0276			0.19	-0.119	0.19	-0.215	0.19	-0.1102			11.25	-0.2438	11.35	-0.2827	11.37	-0.3218
	8.52	-0.0274	0.35	-0.0226	8.52	-0.0277			0.19	-0.1189	0.19	-0.215	0.19	-0.1102			11.26	-0.2429	11.37	-0.2824	11.38	-0.3165
	8.52	-0.0274	0.35	-0.0226	8.52	-0.0277			0.19	-0.1189	0.19	-0.215	0.19	-0.1102			11.28	-0.2417	11.38	-0.2821	11.4	-0.3113
	8.52	-0.0274	0.35	-0.0228	8.52	-0.0277			0.19	-0.1189	0.2	-0.2152	0.19	-0.1101			11.3	-0.2406	11.4	-0.2818	11.42	-0.306
	8.52	-0.0274	0.35	-0.0226	8.52	-0.0276			0.19	-0.1187	0.2	-0.215	0.19	-0.1101			11.31	-0.2398	11.42	-0.2812	11.43	-0.3007
	8.52	-0.0274	0.35	-0.0226	8.52	-0.0276			0.19	-0.1187	0.2	-0.2152	0.19	-0.1101			11.33	-0.239	11.43	-0.2803	11.45	-0.2958
	8.52	-0.0274	0.35	-0.0226	8.52	-0.0276			0.19	-0.1187	0.2	-0.2153	0.19	-0.1101			11.35	-0.2384	11.45	-0.2799	11.47	-0.2908
	8.52	-0.0274	0.35	-0.0228	8.52	-0.0277			0.19	-0.1186	0.2	-0.2153	0.19	-0.1099			11.36	-0.2379	11.47	-0.2796	11.48	-0.2855
	8.52	-0.0276	0.35	-0.0226	8.52	-0.0277			0.19	-0.1186	0.2	-0.2155	0.19	-0.1099			11.38	-0.2373	11.48	-0.2799	11.5	-0.2806
	8.52	-0.0274	0.35	-0.0226	8.52	-0.0277			0.19	-0.1186	0.2	-0.2156	0.19	-0.1099			11.4	-0.2365	11.5	-0.279	11.52	-0.2759
	8.52	-0.0274	0.35	-0.0226	8.52	-0.0277			0.19	-0.1186	0.2	-0.2155	0.2	-0.1097			11.41	-0.2361	11.52	-0.279	11.53	-0.2713
	8.52	-0.0274	0.35	-0.0226	8.52	-0.0277			0.19	-0.1184	0.2	-0.2156	0.2	-0.1097			11.43	-0.2353	11.53	-0.2787	11.55	-0.2666
	8.52	-0.0274	0.35	-0.0226	8.52	-0.0276			0.19	-0.1184	0.2	-0.2158	0.2	-0.1097			11.45	-0.2344	11.55	-0.2778	11.57	-0.2629
	8.52	-0.0274	0.35	-0.0226	8.52	-0.0276			0.2	-0.1184	0.2	-0.2158	0.2	-0.1097			11.46	-0.2336	11.57	-0.2775	11.58	-0.2604
	8.53	-0.0274	0.35	-0.0226	8.53	-0.0277			0.2	-0.1183	0.2	-0.2159	0.2	-0.1096			11.48	-0.2328	11.58	-0.2778	11.6	-0.2595
	8.53	-0.0274	0.35	-0.0226	8.53	-0.0277			0.2	-0.1183	0.2	-0.2161	0.2	-0.1096			11.5	-0.2324	11.6	-0.2787	11.62	-0.2601
	8.53	-0.0274	0.35	-0.0226	8.53	-0.0277			0.2	-0.1183	0.2	-0.2159	0.2	-0.1096			11.51	-0.2317	11.62	-0.2799	11.63	-0.2623
	8.53	-0.0274	0.35	-0.0226	8.53	-0.0276			0.2	-0.1181	0.2	-0.2158	0.2	-0.1094			11.53	-0.2311	11.63	-0.2821	11.65	-0.266
	8.53	-0.0274	0.35	-0.0226	8.53	-0.0276			0.2	-0.1181	0.2	-0.2161	0.2	-0.1094			11.55	-0.2302	11.65	-0.2843	11.67	-0.271
	8.53	-0.0274	0.35	-0.0226	8.53	-0.0276			0.2	-0.1181	0.2	-0.2159	0.2	-0.1094			11.56	-0.2296	11.67	-0.2865	11.68	-0.2768
	8.53	-0.0274	0.35	-0.0226	8.53	-0.0277			0.2	-0.118	0.2	-0.2161	0.2	-0.1093			11.58	-0.2293	11.68	-0.2964	11.7	-0.2834
	8.53	-0.0274	0.35	-0.0226	8.53	-0.0276			0.2	-0.118	0.2	-0.2164	0.2	-0.1093			11.6	-0.2291	11.7	-0.2998	11.72	-0.2908
	8.53	-0.0274	0.35	-0.0226	8.53	-0.0276			0.2	-0.118	0.2	-0.2161	0.2	-0.1093			11.61	-0.2289	11.72	-0.3047	11.73	-0.2989
	8.53	-0.0274	0.35	-0.0226	8.53	-0.0276			0.2	-0.118	0.2	-0.2165	0.2	-0.1091			11.63	-0.2289	11.73	-0.3091	11.75	-0.3072
	8.53	-0.0274	0.35	-0.0226	8.53	-0.0277			0.2	-0.1178	0.2	-0.2165	0.2	-0.1091			11.65	-0.2289	11.75	-0.3141	11.77	-0.3165
	8.53	-0.0274	0.35	-0.0226	8.53	-0.0277			0.2	-0.1178	0.2	-0.2164	0.2	-0.1091			11.66	-0.2289	11.77	-0.319	11.78	-0.3261
	8.53	-0.0274	0.35	-0.0226	8.53	-0.0277			0.2	-0.1178	0.2	-0.2167	0.2	-0.1091			11.68	-0.2294	11.78	-0.3261	11.8	-0.3364
	8.53	-0.0276	0.35	-0.0226	8.53	-0.0277			0.2	-0.1178	0.2	-0.2169	0.2	-0.109			11.7	-0.2294	11.8	-0.3348	11.82	-0.3466
	8.53	-0.0274	0.35	-0.0226	8.53	-0.0277			0.2	-0.1178	0.2	-0.2169	0.2	-0.109			11.71	-0.2299	11.82	-0.3444	11.83	-0.3562
	8.53	-0.0274	0.35	-0.0226	8.53	-0.0276			0.2	-0.1177	0.2	-0.2167	0.2	-0.109			11.73	-0.2305	11.83	-0.3606	11.85	-0.3646
	8.53	-0.0274	0.35	-0.0226	8.54	-0.0277			0.2	-0.1177	0.2	-0.217	0.2	-0.109			11.75	-0.2314	11.85	-0.4024	11.87	-0.3717
	8.53	-0.0274	0.35	-0.0226	8.54	-0.0279			0.2	-0.1177	0.2	-0.217	0.2	-0.1088			11.76	-0.2327	11.87	-0.4306	11.88	-0.3785
	8.54	-0.0274	0.35	-0.0226	8.54	-0.0277			0.2	-0.1175	0.2	-0.2169	0.2	-0.1088			11.78	-0.2334	11.88	-0.4777	11.9	-0.3841
	8.54	-0.0274	0.35	-0.0228	8.54	-0.0277			0.2	-0.1175	0.2	-0.217	0.2	-0.1088			11.8	-0.2353	11.9	-0.4991	11.92	-0.3881
	8.54	-0.0274	0.35	-0.0226	8.54	-0.0277			0.2	-0.1175	0.2	-0.217	0.2	-0.1088			11.81	-0.2365	11.92	-0.5503	11.93	-0.3919
	8.54	-0.0274	0.35	-0.0226	8.54	-0.0277			0.2	-0.1175	0.2	-0.2175	0.2	-0.1087			11.83	-0.2381	11.93	-0.5069	11.95	-0.3943
	8.54	-0.0274	0.36	-0.0226	8.54	-0.0277			0.2	-0.1173	0.21	-0.2175	0.2	-0.1087			11.85	-0.2401	11.95	-0.5032	11.97	-0.3968
	8.54	-0.0274	0.36	-0.0226	8.54	-0.0277			0.2	-0.1173	0.21	-0.2173	0.2	-0.1087			11.86	-0.2415	11.97	-0.4985	11.98	-0.3987
	8.54	-0.0274	0.36	-0.0226	8.54	-0.0276			0.2	-0.1173	0.21	-0.2176	0.2	-0.1087			11.88	-0.2431	11.98	-0.4858	12	-0.4002
	8.54	-0.0274	0.36	-0.0226	8.54	-0.0277			0.2	-0.1172	0.21	-0.2175	0.2	-0.1085			11.9	-0.2452	12	-0.4852	12	-0.4002
	8.54	-0.0274	0.36	-0.0226	8.54	-0.0277			0.2	-0.1172	0.21	-0.2175	0.2	-0.1085			11.91	-0.2469	12	-0.4852	12	0.2195
	8.54	-0.0274	0.36	-0.0226	8.54	-0.0276			0.2	-0.1172	0.21	-0.2176	0.2	-0.1085			11.93	-0.2491	12	0.3438	12.02	0.3534
	8.54	-0.0274	0.36	-0.0226	8.54	-0.0277			0.2	-0.1172	0.21	-0.2176	0.2	-0.1084			11.95	-0.2513	12.02	0.4591	12.03	0.3658
	8.54	-0.0274	0.36	-0.0226	8.54	-0.0277			0.2	-0.1172	0.21	-0.2181	0.21	-0.1084			11.96	-0.2527	12.03	0.4449	12.05	0.3658
	8.54	-0.0274	0.36	-0.0226	8.54	-0.0277			0.2	-0.117	0.21	-0.2181	0.21	-0.1084			11.98	-0.2544	12.05	0.435	12.07	0.3624
	8.54	-0.0274	0.36	-0.0226	8.54	-0.0277			0.2	-0.117	0.21	-0.2179	0.21	-0.1084			12	-0.2564	12.07	0.4182	12.08	0.3571
	8.54	-0.0274	0.36	-0.0226	8.54	-0.0279			0.2	-0.117	0.21	-0.2181	0.21	-0.1082			12	-0.2565	12.08	0.4021	12.1	0.3519
	8.54	-0.0274	0.36	-0.0226	8.55	-0.0277			0.21	-0.117	0.21	-0.2179	0.21	-0.1082			12	-0.2565	12.1	0.3922	12.12	0.3463
	8.54	-0.0274	0.36	-0.0226	8.55	-0.0277			0.21	-0.1169	0.21	-0.2181	0.21	-0.1082			12	0.1947	12.12	0.3854	12.13	0.3407
	8.54	-0.0274	0.36	-0.0226	8.55	-0.0277			0.21	-0.1169	0.21	-0.2184	0.21	-0.108			12.01	0.2435	12.13	0.3711	12.15	0.3345
	8.54	-0.0274	0.36	-0.0226	8.55	-0.0276			0.21	-0.1169	0.21	-0.2184	0.21	-0.108			12.03	0.2424	12.15	0.3609	12.17	0.3289
	8.55	-0.0274	0.36	-0.0226	8.55	-0.0277			0.21	-0.1169	0.21	-0.2186	0.21	-0.108			12.05	0.2409	12.17	0.355	12.18	0.3234
	8.55	-0.0274	0.36	-0.0226	8.55	-0.0277			0.21	-0.1169	0.21	-0.2186	0.21	-0.108			12.06	0.2387	12.18	0.3491	12.2	0.3178
	8.55	-0.0274	0.36	-0.0226	8.55	-0.0277			0.21	-0.1167	0.21	-0.2186	0.21	-0.1079			12.08	0.2367	12.2	0.3451	12.22	0.3116
	8.55	-0.0274	0.36	-0.0226	8.55	-0.0279			0.21	-0.1167	0.21	-0.2186	0.21	-0.1079			12.1	0.2355	12.22	0.3401	12.23	0.306
	8.55	-0.0274	0.36	-0.0226	8.55	-0.0279			0.21	-0.1167	0.21	-0.2187	0.21	-0.1079			12.11	0.2336	12.23	0.3358	12.25	0.3004
	8.55	-0.0274	0.36	-0.0226	8.55	-0.0277			0.21	-0.1166	0.21	-0.219	0.21	-0.1079			12.13	0.2325	12.25	0.3327	12.27	0.2948
	8.55	-0.0274	0.36	-0.0226	8.55	-0.0279			0.21	-0.1166	0.21	-0.2192	0.21	-0.1077			12.15	0.2311	12.27	0.3289	12.28	0.2892
	8.55	-0.0274	0.36	-0.0226	8.55	-0.0279			0.21	-0.1166	0.21	-0.2192	0.21	-0.1077			12.16	0.2303	12.28	0.3255	12.3	0.284
	8.55	-0.0274	0.36	-0.0226	8.55	-0.0277			0.21	-0.1166	0.21	-0.2192	0.21	-0.1077			12.18	0.2293	12.3	0.3041	12.32	0.2787
	8.55	-0.0274	0.36	-0.0226	8.55	-0.0277			0.21	-0.1164	0.21	-0.2192	0.21	-0.1077			12.2	0.2286	12.32	0.3023	12.33	0.2731
	8.55	-0.0274	0.36	-0.0226	8.55	-0.0279			0.21	-0.1164	0.21	-0.2193	0.21	-0.1076			12.21	0.2277	12.33	0.301	12.35	0.2685
	8.55	-0.0274	0.36	-0.0226	8.55	-0.0279			0.21	-0.1164	0.21	-0.2192	0.21	-0.1076			12.23	0.2271	12.35	0.3004	12.37	0.2638
	8.55	-0.0274	0.36	-0.0226	8.56	-0.0277			0.21	-0.1164	0.21	-0.2195	0.21	-0.1076			12.25	0.2265	12.37	0.3001	12.38	0.2604
	8.55	-0.0274	0.36	-0.0226	8.56	-0.0279			0.21	-0.1163	0.21	-0.2196	0.21	-0.1076			12.26	0.2258	12.38	0.2998	12.4	0.2579
	8.55	-0.0274	0.36	-0.0226	8.56	-0.0277			0.21	-0.1163	0.21	-0.2195	0.21	-0.1074			12.28	0.2255	12.4	0.3004	12.42	0.2573
	8.55	-0.0274	0.36	-0.0226	8.56	-0.0279			0.21	-0.1163	0.21	-0.2198	0.21	-0.1074			12.3	0.2252	12.42	0.3013	12.43	0.2579
	8.56	-0.0274	0.36	-0.0226	8.56	-0.0277			0.21	-0.1163	0.21	-0.2196	0.21	-0.1074			12.31	0.2248	12.43	0.301	12.45	0.2598
	8.56	-0.0274	0.36	-0.0226	8.56	-0.0279			0.21	-0.1163	0.21	-0.2196	0.21	-0.1074			12.33	0.2243	12.45	0.302	12.47	0.2632
	8.56	-0.0274	0.36	-0.0226	8.56	-0.0276			0.21	-0.1161	0.22	-0.2201	0.21	-0.1073			12.35	0.2238	12.47	0.3026	12.48	0.2672
	8.56	-0.0274	0.36	-0.0226	8.56	-0.0279			0.21	-0.1161	0.22	-0.22	0.21	-0.1073			12.36	0.2234	12.48	0.3041	12.5	0.2716
	8.56	-0.0274	0.36	-0.0226	8.56	-0.0277			0.21	-0.1161	0.22	-0.2203	0.21	-0.1073			12.38	0.2237	12.5	0.3051	12.52	0.2772
	8.56	-0.0274	0.36	-0.0226	8.56	-0.0277			0.21	-0.1161	0.22	-0.2201	0.21	-0.1073			12.4	0.2229	12.52	0.3066	12.53	0.2827
	8.56	-0.0274	0.37	-0.0226	8.56	-0.0279			0.21	-0.1161	0.22	-0.2201	0.21	-0.1073			12.41	0.2229	12.53	0.3075	12.55	0.2886
	8.56	-0.0274	0.37	-0.0226	8.56	-0.0279			0.21	-0.1159	0.22	-0.2204	0.21	-0.1071			12.43	0.2231	12.55	0.3085	12.57	0.2948
	8.56	-0.0274	0.37	-0.0226	8.56	-0.0277			0.21	-0.1159	0.22	-0.2204	0.21	-0.1071			12.45	0.2231	12.57	0.3075	12.58	0.3013
	8.56	-0.0274	0.37	-0.0226	8.56	-0.0281			0.21	-0.1159	0.22	-0.2207	0.21	-0.1071			12.46	0.2232	12.58	0.3082	12.6	0.3078
	8.56	-0.0274	0.37	-0.0226	8.56	-0.0277			0.21	-0.1159	0.22	-0.2207	0.22	-0.1071			12.48	0.2232	12.6	0.3085	12.62	0.3147
	8.56	-0.0274	0.37	-0.0226	8.56	-0.0277			0.21	-0.1159	0.22	-0.2207	0.22	-0.107			12.5	0.2234	12.62	0.3088	12.63	0.3212
	8.56	-0.0274	0.37	-0.0226	8.57	-0.0277			0.21	-0.1159	0.22	-0.2209	0.22	-0.107			12.51	0.2238	12.63	0.3088	12.65	0.3265
	8.56	-0.0274	0.37	-0.0226	8.57	-0.0279			0.22	-0.1159	0.22	-0.2207	0.22	-0.107			12.53	0.224	12.65	0.3091	12.67	0.3308
	8.56	-0.0274	0.37	-0.0226	8.57	-0.0279			0.22	-0.1159	0.22	-0.2209	0.22	-0.1068			12.55	0.2243	12.67	0.3088	12.68	0.3351
	8.56	-0.0274	0.37	-0.0226	8.57	-0.0279			0.22	-0.1158	0.22	-0.221	0.22	-0.1068			12.56	0.2251	12.68	0.3088	12.7	0.3389
	8.56	-0.0274	0.37	-0.0226	8.57	-0.0279			0.22	-0.1158	0.22	-0.2209	0.22	-0.1068			12.58	0.2251	12.7	0.3085	12.72	0.342
	8.57	-0.0274	0.37	-0.0226	8.57	-0.0277			0.22	-0.1158	0.22	-0.2214	0.22	-0.1068			12.6	0.2257	12.72	0.3047	12.73	0.3451
	8.57	-0.0274	0.37	-0.0226	8.57	-0.0279			0.22	-0.1158	0.22	-0.2214	0.22	-0.1068			12.61	0.2263	12.73	0.3054	12.75	0.3482
	8.57	-0.0274	0.37	-0.0226	8.57	-0.0279			0.22	-0.1158	0.22	-0.2212	0.22	-0.1066			12.63	0.2269	12.75	0.3054	12.77	0.3509
	8.57	-0.0274	0.37	-0.0226	8.57	-0.0277			0.22	-0.1156	0.22	-0.2212	0.22	-0.1066			12.65	0.2277	12.77	0.3054	12.78	0.354
	8.57	-0.0274	0.37	-0.0226	8.57	-0.0279			0.22	-0.1156	0.22	-0.2215	0.22	-0.1066			12.66	0.2282	12.78	0.3057	12.8	0.3568
	8.57	-0.0274	0.37	-0.0226	8.57	-0.0279			0.22	-0.1156	0.22	-0.2214	0.22	-0.1066			12.68	0.2294	12.8	0.3054	12.82	0.3602
	8.57	-0.0274	0.37	-0.0226	8.57	-0.0279			0.22	-0.1156	0.22	-0.2215	0.22	-0.1065			12.7	0.2305	12.82	0.306	12.83	0.3633
	8.57	-0.0274	0.37	-0.0226	8.57	-0.0277			0.22	-0.1156	0.22	-0.2218	0.22	-0.1065			12.71	0.232	12.83	0.3069	12.85	0.3658
	8.57	-0.0274	0.37	-0.0226	8.57	-0.0279			0.22	-0.1156	0.22	-0.222	0.22	-0.1065			12.73	0.2338	12.85	0.3088	12.87	0.368
	8.57	-0.0274	0.37	-0.0226	8.57	-0.0279			0.22	-0.1156	0.22	-0.2221	0.22	-0.1063			12.75	0.2359	12.87	0.3162	12.88	0.3699
	8.57	-0.0274	0.37	-0.0226	8.57	-0.0277			0.22	-0.1155	0.22	-0.2221	0.22	-0.1063			12.76	0.2384	12.88	0.3199	12.9	0.3714
	8.57	-0.0274	0.37	-0.0226	8.57	-0.0277			0.22	-0.1155	0.22	-0.2223	0.22	-0.1063			12.78	0.2418	12.9	0.3221	12.92	0.3726
	8.57	-0.0274	0.37	-0.0226	8.57	-0.0279			0.22	-0.1155	0.22	-0.2221	0.22	-0.1062			12.8	0.2449	12.92	0.3243	12.93	0.3733
	8.57	-0.0274	0.37	-0.0226	8.57	-0.0277			0.22	-0.1155	0.22	-0.2223	0.22	-0.1062			12.81	0.2486	12.93	0.3255	12.95	0.373
	8.57	-0.0274	0.37	-0.0226	8.57	-0.0279			0.22	-0.1155	0.22	-0.2226	0.22	-0.1062			12.83	0.2525	12.95	0.3268	12.97	0.3723
	8.57	-0.0274	0.37	-0.0226	8.58	-0.0279			0.22	-0.1153	0.22	-0.2227	0.22	-0.1062			12.85	0.2567	12.97	0.3283	12.98	0.3714
	8.57	-0.0274	0.37	-0.0226	8.58	-0.0277			0.22	-0.1153	0.22	-0.2226	0.22	-0.1062			12.86	0.2607	12.98	0.3268	13	0.3695
	8.57	-0.0274	0.37	-0.0226	8.58	-0.0281			0.22	-0.1153	0.22	-0.2226	0.22	-0.106			12.88	0.2649	13	0.3274	13	0.3695
	8.58	-0.0274	0.37	-0.0226	8.58	-0.0277			0.22	-0.1153	0.22	-0.2227	0.22	-0.106			12.9	0.2693	13	0.3274	13	-0.2117
	8.58	-0.0274	0.37	-0.0226	8.58	-0.0279			0.22	-0.1152	0.23	-0.2229	0.22	-0.106			12.91	0.2731	13	-0.253	13.02	-0.3395
	8.58	-0.0274	0.37	-0.0226	8.58	-0.0279			0.22	-0.1152	0.23	-0.2229	0.22	-0.106			12.93	0.2764	13.02	-0.2998	13.03	-0.3469
	8.58	-0.0274	0.37	-0.0226	8.58	-0.0279			0.22	-0.1152	0.23	-0.2231	0.22	-0.106			12.95	0.2793	13.03	-0.3066	13.05	-0.3429
	8.58	-0.0274	0.37	-0.0226	8.58	-0.0279			0.22	-0.1152	0.23	-0.2234	0.22	-0.1059			12.96	0.2818	13.05	-0.3165	13.07	-0.3361
	8.58	-0.0274	0.37	-0.0226	8.58	-0.0277			0.22	-0.1152	0.23	-0.2232	0.22	-0.1059			12.98	0.2841	13.07	-0.3234	13.08	-0.3286
	8.58	-0.0274	0.37	-0.0226	8.58	-0.0279			0.22	-0.1152	0.23	-0.2234	0.22	-0.1059			13	0.2869	13.08	-0.3302	13.1	-0.3212
	8.58	-0.0274	0.38	-0.0226	8.58	-0.0279			0.22	-0.115	0.23	-0.2235	0.22	-0.1059			13	0.2868	13.1	-0.3395	13.12	-0.3141
	8.58	-0.0274	0.38	-0.0226	8.58	-0.0279			0.22	-0.115	0.23	-0.2235	0.23	-0.1059			13	0.2868	13.12	-0.3435	13.13	-0.3069
	8.58	-0.0274	0.38	-0.0226	8.58	-0.0277			0.22	-0.115	0.23	-0.2237	0.23	-0.1057			13	-0.2243	13.13	-0.3429	13.15	-0.3001
	8.58	-0.0274	0.38	-0.0226	8.58	-0.0277			0.22	-0.115	0.23	-0.2237	0.23	-0.1057			13.01	-0.268	13.15	-0.3432	13.17	-0.2939
	8.58	-0.0274	0.38	-0.0226	8.58	-0.0279			0.23	-0.115	0.23	-0.2238	0.23	-0.1057			13.03	-0.2623	13.17	-0.3466	13.18	-0.2877
	8.58	-0.0274	0.38	-0.0226	8.58	-0.0279			0.23	-0.115	0.23	-0.2238	0.23	-0.1057			13.05	-0.2572	13.18	-0.3429	13.2	-0.284
	8.58	-0.0274	0.38	-0.0226	8.58	-0.0277			0.23	-0.1149	0.23	-0.2243	0.23	-0.1056			13.06	-0.2528	13.2	-0.3444	13.22	-0.2815
	8.58	-0.0274	0.38	-0.0226	8.58	-0.0277			0.23	-0.1149	0.23	-0.2245	0.23	-0.1056			13.08	-0.2494	13.22	-0.3472	13.23	-0.2809
	8.58	-0.0274	0.38	-0.0226	8.58	-0.0279			0.23	-0.1149	0.23	-0.2243	0.23	-0.1056			13.1	-0.2465	13.23	-0.3494	13.25	-0.2818
	8.58	-0.0274	0.38	-0.0226	8.58	-0.0277			0.23	-0.1149	0.23	-0.2243	0.23	-0.1056			13.11	-0.2441	13.25	-0.3519	13.27	-0.2843
	8.58	-0.0274	0.38	-0.0226	8.59	-0.0277			0.23	-0.1149	0.23	-0.2246	0.23	-0.1056			13.13	-0.2418	13.27	-0.3578	13.28	-0.2874
	8.59	-0.0274	0.38	-0.0226	8.59	-0.0279			0.23	-0.1147	0.23	-0.2246	0.23	-0.1054			13.15	-0.24	13.28	-0.3568	13.3	-0.2917
	8.59	-0.0274	0.38	-0.0226	8.59	-0.0277			0.23	-0.1147	0.23	-0.2246	0.23	-0.1054			13.16	-0.2386	13.3	-0.3531	13.32	-0.2967
	8.59	-0.0274	0.38	-0.0226	8.59	-0.0277			0.23	-0.1147	0.23	-0.2251	0.23	-0.1054			13.18	-0.237	13.32	-0.3547	13.33	-0.3016
	8.59	-0.0274	0.38	-0.0226	8.59	-0.0279			0.23	-0.1147	0.23	-0.2249	0.23	-0.1054			13.2	-0.2353	13.33	-0.3553	13.35	-0.3072
	8.59	-0.0274	0.38	-0.0226	8.59	-0.0277			0.23	-0.1147	0.23	-0.2252	0.23	-0.1053			13.21	-0.2347	13.35	-0.354	13.37	-0.3134
	8.59	-0.0274	0.38	-0.0226	8.59	-0.0279			0.23	-0.1147	0.23	-0.2254	0.23	-0.1053			13.23	-0.2333	13.37	-0.3559	13.38	-0.3193
	8.59	-0.0274	0.38	-0.0226	8.59	-0.0277			0.23	-0.1146	0.23	-0.2255	0.23	-0.1053			13.25	-0.2325	13.38	-0.3565	13.4	-0.3255
	8.59	-0.0274	0.38	-0.0226	8.59	-0.0277			0.23	-0.1146	0.23	-0.2252	0.23	-0.1053			13.26	-0.2317	13.4	-0.3556	13.42	-0.332
	8.59	-0.0274	0.38	-0.0226	8.59	-0.0279			0.23	-0.1146	0.23	-0.2257	0.23	-0.1053			13.28	-0.2308	13.42	-0.3556	13.43	-0.3382
	8.59	-0.0274	0.38	-0.0226	8.59	-0.0277			0.23	-0.1146	0.23	-0.2258	0.23	-0.1051			13.3	-0.2303	13.43	-0.3562	13.45	-0.3432
	8.59	-0.0274	0.38	-0.0226	8.59	-0.0277			0.23	-0.1144	0.23	-0.2255	0.23	-0.1051			13.31	-0.2296	13.45	-0.3568	13.47	-0.3472
	8.59	-0.0274	0.38	-0.0226	8.59	-0.0279			0.23	-0.1144	0.23	-0.2257	0.23	-0.1051			13.33	-0.2288	13.47	-0.3565	13.48	-0.3506
	8.59	-0.0274	0.38	-0.0226	8.59	-0.0279			0.23	-0.1144	0.23	-0.2258	0.23	-0.1049			13.35	-0.2283	13.48	-0.3565	13.5	-0.3531
	8.59	-0.0274	0.38	-0.0226	8.59	-0.0279			0.23	-0.1144	0.23	-0.226	0.23	-0.1049			13.36	-0.2277	13.5	-0.3584	13.52	-0.3553
	8.59	-0.0274	0.38	-0.0226	8.6	-0.0279			0.23	-0.1144	0.23	-0.2263	0.23	-0.1049			13.38	-0.2269	13.52	-0.3537	13.53	-0.3562
	8.59	-0.0274	0.38	-0.0226	8.6	-0.0277			0.23	-0.1144	0.23	-0.2263	0.23	-0.1049			13.4	-0.2262	13.53	-0.3513	13.55	-0.3565
	8.59	-0.0274	0.38	-0.0226	8.6	-0.0279			0.23	-0.1142	0.24	-0.2265	0.23	-0.1048			13.41	-0.226	13.55	-0.341	13.57	-0.3565
	8.59	-0.0274	0.38	-0.0226	8.6	-0.0279			0.23	-0.1142	0.24	-0.2263	0.23	-0.1048			13.43	-0.2255	13.57	-0.3339	13.58	-0.3562
	8.59	-0.0274	0.38	-0.0226	8.6	-0.0277			0.23	-0.1142	0.24	-0.2268	0.23	-0.1048			13.45	-0.2252	13.58	-0.3336	13.6	-0.3556
	8.59	-0.0274	0.38	-0.0226	8.6	-0.0279			0.23	-0.1142	0.24	-0.2266	0.23	-0.1048			13.46	-0.2245	13.6	-0.3296	13.62	-0.3544
	8.59	-0.0274	0.38	-0.0226	8.6	-0.0279			0.23	-0.1142	0.24	-0.2266	0.23	-0.1046			13.48	-0.2238	13.62	-0.3299	13.63	-0.3522
	8.6	-0.0274	0.38	-0.0226	8.6	-0.0277			0.23	-0.1142	0.24	-0.2271	0.23	-0.1046			13.5	-0.2234	13.63	-0.332	13.65	-0.3503
	8.6	-0.0274	0.38	-0.0226	8.6	-0.0279			0.23	-0.1142	0.24	-0.2271	0.23	-0.1046			13.51	-0.2232	13.65	-0.3358	13.67	-0.3485
	8.6	-0.0274	0.38	-0.0226	8.6	-0.0279			0.23	-0.1141	0.24	-0.2272	0.24	-0.1046			13.53	-0.2227	13.67	-0.3382	13.68	-0.3463
	8.6	-0.0274	0.39	-0.0226	8.6	-0.0279			0.23	-0.1141	0.24	-0.2271	0.24	-0.1046			13.55	-0.2227	13.68	-0.3454	13.7	-0.3444
	8.6	-0.0274	0.39	-0.0226	8.6	-0.0277			0.23	-0.1141	0.24	-0.2274	0.24	-0.1045			13.56	-0.2223	13.7	-0.3565	13.72	-0.3426
	8.6	-0.0274	0.39	-0.0226	8.6	-0.0277			0.23	-0.1141	0.24	-0.2274	0.24	-0.1045			13.58	-0.2221	13.72	-0.3649	13.73	-0.3407
	8.6	-0.0274	0.39	-0.0226	8.6	-0.0279			0.24	-0.1141	0.24	-0.2276	0.24	-0.1045			13.6	-0.2217	13.73	-0.3742	13.75	-0.3395
	8.6	-0.0274	0.39	-0.0226	8.6	-0.0279			0.24	-0.1141	0.24	-0.2274	0.24	-0.1045			13.61	-0.2214	13.75	-0.3857	13.77	-0.3382
	8.6	-0.0274	0.39	-0.0226	8.6	-0.0277			0.24	-0.1139	0.24	-0.2274	0.24	-0.1045			13.63	-0.2215	13.77	-0.3792	13.78	-0.3367
	8.6	-0.0274	0.39	-0.0226	8.6	-0.0279			0.24	-0.1139	0.24	-0.228	0.24	-0.1043			13.65	-0.222	13.78	-0.3931	13.8	-0.3354
	8.6	-0.0274	0.39	-0.0226	8.6	-0.0279			0.24	-0.1139	0.24	-0.2277	0.24	-0.1043			13.66	-0.2223	13.8	-0.4002	13.82	-0.3339
	8.6	-0.0274	0.39	-0.0226	8.6	-0.0279			0.24	-0.1139	0.24	-0.2279	0.24	-0.1043			13.68	-0.2229	13.82	-0.3863	13.83	-0.3317
	8.6	-0.0274	0.39	-0.0226	8.61	-0.0277			0.24	-0.1139	0.24	-0.2279	0.24	-0.1043			13.7	-0.2238	13.83	-0.4018	13.85	-0.3296
	8.6	-0.0274	0.39	-0.0226	8.61	-0.0279			0.24	-0.1139	0.24	-0.2283	0.24	-0.1043			13.71	-0.2251	13.85	-0.4083	13.87	-0.3274
	8.6	-0.0274	0.39	-0.0226	8.61	-0.0277			0.24	-0.1138	0.24	-0.2282	0.24	-0.1042			13.73	-0.2255	13.87	-0.4198	13.88	-0.3249
	8.6	-0.0274	0.39	-0.0226	8.61	-0.0279			0.24	-0.1138	0.24	-0.2286	0.24	-0.1042			13.75	-0.2268	13.88	-0.4464	13.9	-0.3221
	8.6	-0.0274	0.39	-0.0225	8.61	-0.0279			0.24	-0.1138	0.24	-0.2288	0.24	-0.1042			13.76	-0.228	13.9	-0.4511	13.92	-0.319
	8.6	-0.0274	0.39	-0.0226	8.61	-0.0277			0.24	-0.1138	0.24	-0.2286	0.24	-0.1042			13.78	-0.2286	13.92	-0.4635	13.93	-0.3159
	8.6	-0.0274	0.39	-0.0226	8.61	-0.0277			0.24	-0.1138	0.24	-0.2288	0.24	-0.1042			13.8	-0.23	13.93	-0.4706	13.95	-0.3125
	8.6	-0.0274	0.39	-0.0226	8.61	-0.0277			0.24	-0.1138	0.24	-0.2288	0.24	-0.1042			13.81	-0.2316	13.95	-0.4771	13.97	-0.3088
	8.61	-0.0274	0.39	-0.0226	8.61	-0.0277			0.24	-0.1138	0.24	-0.2289	0.24	-0.1042			13.83	-0.2328	13.97	-0.4796	13.98	-0.3063
	8.61	-0.0274	0.39	-0.0226	8.61	-0.0279			0.24	-0.1138	0.24	-0.2294	0.24	-0.1042			13.85	-0.2344	13.98	-0.5168	14	-0.3047
	8.61	-0.0274	0.39	-0.0226	8.61	-0.0279			0.24	-0.1136	0.24	-0.2294	0.24	-0.1042			13.86	-0.2358	14	-0.5283	14	-0.3047
	8.61	-0.0274	0.39	-0.0226	8.61	-0.0279			0.24	-0.1136	0.24	-0.2296	0.24	-0.1042			13.88	-0.237	14	-0.5283	14	0.159
	8.61	-0.0274	0.39	-0.0226	8.61	-0.0279			0.24	-0.1136	0.24	-0.2294	0.24	-0.104			13.9	-0.2384	14	0.3454	14.02	0.2728
	8.61	-0.0274	0.39	-0.0226	8.61	-0.0277			0.24	-0.1136	0.24	-0.2296	0.24	-0.104			13.91	-0.2398	14.02	0.4588	14.03	0.2837
	8.61	-0.0274	0.39	-0.0226	8.61	-0.0277			0.24	-0.1136	0.24	-0.23	0.24	-0.104			13.93	-0.2415	14.03	0.4585	14.05	0.2871
	8.61	-0.0274	0.39	-0.0226	8.61	-0.0277			0.24	-0.1136	0.24	-0.23	0.24	-0.104			13.95	-0.2431	14.05	0.4325	14.07	0.2892
	8.61	-0.0274	0.39	-0.0226	8.61	-0.0277			0.24	-0.1136	0.25	-0.2303	0.24	-0.104			13.96	-0.2446	14.07	0.4151	14.08	0.2923
	8.61	-0.0274	0.39	-0.0226	8.61	-0.0279			0.24	-0.1135	0.25	-0.2302	0.24	-0.1039			13.98	-0.2463	14.08	0.4071	14.1	0.2958
	8.61	-0.0274	0.39	-0.0226	8.61	-0.0279			0.24	-0.1135	0.25	-0.2305	0.24	-0.1039			14	-0.2477	14.1	0.3931	14.12	0.2998
	8.61	-0.0274	0.39	-0.0226	8.62	-0.0277			0.24	-0.1135	0.25	-0.2305	0.24	-0.1039			14	-0.2477	14.12	0.3733	14.13	0.3044
	8.61	-0.0274	0.39	-0.0226	8.62	-0.0277			0.24	-0.1135	0.25	-0.231	0.24	-0.1039			14	0.1837	14.13	0.3609	14.15	0.3088
	8.61	-0.0274	0.39	-0.0226	8.62	-0.0279			0.24	-0.1135	0.25	-0.231	0.24	-0.1039			14.01	0.2348	14.15	0.3578	14.17	0.3137
	8.61	-0.0274	0.39	-0.0226	8.62	-0.0279			0.24	-0.1135	0.25	-0.2308	0.24	-0.1037			14.03	0.2345	14.17	0.3537	14.18	0.319
	8.61	-0.0274	0.39	-0.0226	8.62	-0.0277			0.24	-0.1133	0.25	-0.2313	0.25	-0.1037			14.05	0.2327	14.18	0.3485	14.2	0.3243
	8.61	-0.0274	0.39	-0.0226	8.62	-0.0279			0.24	-0.1133	0.25	-0.2314	0.25	-0.1037			14.06	0.2313	14.2	0.3463	14.22	0.3299
	8.61	-0.0274	0.39	-0.0226	8.62	-0.0277			0.24	-0.1133	0.25	-0.2316	0.25	-0.1037			14.08	0.2297	14.22	0.324	14.23	0.3354
	8.61	-0.0274	0.39	-0.0225	8.62	-0.0277			0.24	-0.1133	0.25	-0.2316	0.25	-0.1037			14.1	0.228	14.23	0.3271	14.25	0.3404
	8.62	-0.0274	0.4	-0.0226	8.62	-0.0277			0.25	-0.1133	0.25	-0.2316	0.25	-0.1035			14.11	0.2265	14.25	0.3221	14.27	0.3441
	8.62	-0.0274	0.4	-0.0226	8.62	-0.0277			0.25	-0.1133	0.25	-0.232	0.25	-0.1035			14.13	0.2255	14.27	0.3203	14.28	0.3469
	8.62	-0.0274	0.4	-0.0226	8.62	-0.0277			0.25	-0.1133	0.25	-0.2319	0.25	-0.1035			14.15	0.2243	14.28	0.3175	14.3	0.3488
	8.62	-0.0274	0.4	-0.0225	8.62	-0.0277			0.25	-0.1133	0.25	-0.2324	0.25	-0.1035			14.16	0.2231	14.3	0.3172	14.32	0.3503
	8.62	-0.0274	0.4	-0.0225	8.62	-0.0276			0.25	-0.1132	0.25	-0.2324	0.25	-0.1035			14.18	0.2223	14.32	0.315	14.33	0.3513
	8.62	-0.0274	0.4	-0.0226	8.62	-0.0277			0.25	-0.1132	0.25	-0.2327	0.25	-0.1034			14.2	0.2218	14.33	0.3137	14.35	0.3513
	8.62	-0.0274	0.4	-0.0226	8.63	-0.0277			0.25	-0.1132	0.25	-0.233	0.25	-0.1034			14.21	0.221	14.35	0.3147	14.37	0.3509
	8.62	-0.0274	0.4	-0.0225	8.63	-0.0277			0.25	-0.1132	0.25	-0.2328	0.25	-0.1034			14.23	0.2203	14.37	0.3128	14.38	0.3497
	8.62	-0.0274	0.4	-0.0226	8.63	-0.0277			0.25	-0.1132	0.25	-0.233	0.25	-0.1034			14.25	0.2196	14.38	0.3106	14.4	0.3482
	8.62	-0.0274	0.4	-0.0226	8.63	-0.0277			0.25	-0.1132	0.25	-0.233	0.25	-0.1034			14.26	0.2192	14.4	0.3085	14.42	0.3466
	8.62	-0.0274	0.4	-0.0225	8.63	-0.0277			0.25	-0.1132	0.25	-0.2334	0.25	-0.1034			14.28	0.2183	14.42	0.3072	14.43	0.3441
	8.62	-0.0274	0.4	-0.0226	8.63	-0.0277			0.25	-0.1132	0.25	-0.2336	0.25	-0.1032			14.3	0.2179	14.43	0.3069	14.45	0.3416
	8.62	-0.0274	0.4	-0.0226	8.63	-0.0277			0.25	-0.113	0.25	-0.2338	0.25	-0.1032			14.31	0.2175	14.45	0.3063	14.47	0.3385
	8.62	-0.0274	0.4	-0.0226	8.63	-0.0277			0.25	-0.113	0.25	-0.2339	0.25	-0.1032			14.33	0.217	14.47	0.3075	14.48	0.3351
	8.62	-0.0274	0.4	-0.0226	8.63	-0.0277			0.25	-0.113	0.25	-0.2338	0.25	-0.1032			14.35	0.217	14.48	0.3085	14.5	0.3317
	8.62	-0.0274	0.4	-0.0225	8.63	-0.0277			0.25	-0.113	0.25	-0.2341	0.25	-0.1032			14.36	0.2165	14.5	0.3097	14.52	0.328
	8.62	-0.0274	0.4	-0.0226	8.63	-0.0277			0.25	-0.113	0.25	-0.2344	0.25	-0.1031			14.38	0.2162	14.52	0.3109	14.53	0.3243
	8.62	-0.0274	0.4	-0.0226	8.63	-0.0277			0.25	-0.113	0.25	-0.2344	0.25	-0.1031			14.4	0.2162	14.53	0.3131	14.55	0.3203
	8.62	-0.0274	0.4	-0.0226	8.63	-0.0277			0.25	-0.1128	0.25	-0.2345	0.25	-0.1031			14.41	0.2159	14.55	0.315	14.57	0.3162
	8.63	-0.0274	0.4	-0.0226	8.63	-0.0277			0.25	-0.1128	0.25	-0.2345	0.25	-0.1031			14.43	0.2164	14.57	0.3106	14.58	0.3122
	8.63	-0.0274	0.4	-0.0226	8.63	-0.0279			0.25	-0.1128	0.25	-0.235	0.25	-0.1031			14.45	0.2162	14.58	0.3128	14.6	0.3082
	8.63	-0.0274	0.4	-0.0225	8.63	-0.0276			0.25	-0.1128	0.25	-0.2348	0.25	-0.1031			14.46	0.2162	14.6	0.3144	14.62	0.3044
	8.63	-0.0274	0.4	-0.0226	8.64	-0.0276			0.25	-0.1128	0.26	-0.2352	0.25	-0.1029			14.48	0.2164	14.62	0.3156	14.63	0.3007
	8.63	-0.0274	0.4	-0.0225	8.64	-0.0277			0.25	-0.1128	0.26	-0.2352	0.25	-0.1029			14.5	0.2164	14.63	0.3178	14.65	0.297
	8.63	-0.0274	0.4	-0.0225	8.64	-0.0277			0.25	-0.1128	0.26	-0.2352	0.25	-0.1029			14.51	0.2162	14.65	0.3199	14.67	0.293
	8.63	-0.0274	0.4	-0.0226	8.64	-0.0277			0.25	-0.1127	0.26	-0.2355	0.25	-0.1029			14.53	0.2165	14.67	0.3218	14.68	0.2896
	8.63	-0.0274	0.4	-0.0226	8.64	-0.0277			0.25	-0.1127	0.26	-0.2356	0.25	-0.1029			14.55	0.2169	14.68	0.3237	14.7	0.2868
	8.63	-0.0274	0.4	-0.0225	8.64	-0.0276			0.25	-0.1127	0.26	-0.2359	0.25	-0.1028			14.56	0.2169	14.7	0.3224	14.72	0.284
	8.63	-0.0274	0.4	-0.0225	8.64	-0.0276			0.25	-0.1127	0.26	-0.2361	0.25	-0.1028			14.58	0.2172	14.72	0.323	14.73	0.2812
	8.63	-0.0274	0.4	-0.0225	8.64	-0.0276			0.25	-0.1127	0.26	-0.2361	0.25	-0.1028			14.6	0.2176	14.73	0.3196	14.75	0.279
	8.63	-0.0274	0.4	-0.0225	8.64	-0.0277			0.25	-0.1127	0.26	-0.2364	0.26	-0.1028			14.61	0.2176	14.75	0.3209	14.77	0.2775
	8.63	-0.0274	0.4	-0.0226	8.64	-0.0277			0.25	-0.1127	0.26	-0.2362	0.26	-0.1028			14.63	0.2181	14.77	0.3221	14.78	0.2762
	8.63	-0.0274	0.4	-0.0226	8.64	-0.0277			0.25	-0.1127	0.26	-0.2365	0.26	-0.1028			14.65	0.2184	14.78	0.323	14.8	0.2762
	8.63	-0.0274	0.4	-0.0226	8.64	-0.0276			0.26	-0.1127	0.26	-0.2369	0.26	-0.1028			14.66	0.2189	14.8	0.3243	14.82	0.2775
	8.63	-0.0274	0.4	-0.0225	8.64	-0.0276			0.26	-0.1125	0.26	-0.237	0.26	-0.1026			14.68	0.2196	14.82	0.3255	14.83	0.2803
	8.63	-0.0274	0.4	-0.0226	8.64	-0.0277			0.26	-0.1125	0.26	-0.2372	0.26	-0.1026			14.7	0.2214	14.83	0.3265	14.85	0.2846
	8.63	-0.0274	0.4	-0.0225	8.64	-0.0277			0.26	-0.1125	0.26	-0.237	0.26	-0.1026			14.71	0.2226	14.85	0.3302	14.87	0.2902
	8.63	-0.0274	0.41	-0.0226	8.64	-0.0276			0.26	-0.1125	0.26	-0.2372	0.26	-0.1026			14.73	0.2238	14.87	0.3311	14.88	0.2976
	8.64	-0.0274	0.41	-0.0225	8.64	-0.0277			0.26	-0.1125	0.26	-0.2373	0.26	-0.1026			14.75	0.2258	14.88	0.3323	14.9	0.3051
	8.64	-0.0274	0.41	-0.0226	8.64	-0.0277			0.26	-0.1125	0.26	-0.2373	0.26	-0.1025			14.76	0.2285	14.9	0.3345	14.92	0.3134
	8.64	-0.0274	0.41	-0.0225	8.65	-0.0276			0.26	-0.1125	0.26	-0.2376	0.26	-0.1025			14.78	0.2313	14.92	0.3348	14.93	0.3227
	8.64	-0.0274	0.41	-0.0226	8.65	-0.0277			0.26	-0.1125	0.26	-0.2379	0.26	-0.1025			14.8	0.2348	14.93	0.3367	14.95	0.3314
	8.64	-0.0274	0.41	-0.0225	8.65	-0.0277			0.26	-0.1125	0.26	-0.2381	0.26	-0.1025			14.81	0.2383	14.95	0.341	14.97	0.3407
	8.64	-0.0274	0.41	-0.0225	8.65	-0.0276			0.26	-0.1124	0.26	-0.2383	0.26	-0.1025			14.83	0.2423	14.97	0.3429	14.98	0.3497
	8.64	-0.0274	0.41	-0.0225	8.65	-0.0276			0.26	-0.1124	0.26	-0.2381	0.26	-0.1025			14.85	0.2458	14.98	0.3488	15	0.359
	8.64	-0.0273	0.41	-0.0225	8.65	-0.0276			0.26	-0.1124	0.26	-0.2383	0.26	-0.1023			14.86	0.2493	15	0.3503	15	0.359
	8.64	-0.0274	0.41	-0.0225	8.65	-0.0276			0.26	-0.1124	0.26	-0.2387	0.26	-0.1023			14.88	0.2528	15	0.3503	15	-0.2046
	8.64	-0.0274	0.41	-0.0226	8.65	-0.0274			0.26	-0.1124	0.26	-0.2389	0.26	-0.1023			14.9	0.2567	15	-0.2703	15.02	-0.337
	8.64	-0.0274	0.41	-0.0226	8.65	-0.0276			0.26	-0.1124	0.26	-0.239	0.26	-0.1023			14.91	0.2592	15.02	-0.3162	15.03	-0.3562
	8.64	-0.0274	0.41	-0.0226	8.65	-0.0276			0.26	-0.1124	0.26	-0.2392	0.26	-0.1023			14.93	0.2617	15.03	-0.3218	15.05	-0.364
	8.64	-0.0274	0.41	-0.0225	8.65	-0.0276			0.26	-0.1124	0.26	-0.2396	0.26	-0.1023			14.95	0.2644	15.05	-0.3224	15.07	-0.3674
	8.64	-0.0273	0.41	-0.0225	8.65	-0.0276			0.26	-0.1122	0.26	-0.2393	0.26	-0.1022			14.96	0.2666	15.07	-0.3227	15.08	-0.3692
	8.64	-0.0274	0.41	-0.0226	8.65	-0.0276			0.26	-0.1122	0.26	-0.2398	0.26	-0.1022			14.98	0.2686	15.08	-0.3215	15.1	-0.3702
	8.64	-0.0274	0.41	-0.0225	8.65	-0.0276			0.26	-0.1122	0.26	-0.2398	0.26	-0.1022			15	0.2708	15.1	-0.3246	15.12	-0.3705
	8.64	-0.0274	0.41	-0.0225	8.65	-0.0274			0.26	-0.1122	0.26	-0.2403	0.26	-0.1022			15	0.2708	15.12	-0.3277	15.13	-0.3702
	8.64	-0.0273	0.41	-0.0225	8.65	-0.0274			0.26	-0.1122	0.26	-0.2406	0.26	-0.1022			15	-0.2079	15.13	-0.3407	15.15	-0.3689
	8.64	-0.0273	0.41	-0.0226	8.66	-0.0276			0.26	-0.1122	0.27	-0.2404	0.26	-0.1022			15.01	-0.2544	15.15	-0.3404	15.17	-0.3674
	8.64	-0.0274	0.41	-0.0225	8.66	-0.0276			0.26	-0.1122	0.27	-0.2407	0.26	-0.102			15.03	-0.2499	15.17	-0.341	15.18	-0.3658
	8.64	-0.0273	0.41	-0.0226	8.66	-0.0274			0.26	-0.1121	0.27	-0.2407	0.26	-0.102			15.05	-0.2458	15.18	-0.3389	15.2	-0.3633
	8.65	-0.0273	0.41	-0.0226	8.66	-0.0276			0.26	-0.1121	0.27	-0.2407	0.26	-0.102			15.06	-0.2423	15.2	-0.3401	15.22	-0.3606
	8.65	-0.0273	0.41	-0.0226	8.66	-0.0276			0.26	-0.1121	0.27	-0.2412	0.26	-0.102			15.08	-0.2392	15.22	-0.3413	15.23	-0.3575
	8.65	-0.0273	0.41	-0.0225	8.66	-0.0276			0.26	-0.1121	0.27	-0.241	0.26	-0.102			15.1	-0.2367	15.23	-0.3435	15.25	-0.3537
	8.65	-0.0273	0.41	-0.0226	8.66	-0.0274			0.26	-0.1121	0.27	-0.2415	0.26	-0.102			15.11	-0.2342	15.25	-0.3454	15.27	-0.3497
	8.65	-0.0273	0.41	-0.0225	8.66	-0.0274			0.26	-0.1121	0.27	-0.2417	0.27	-0.1018			15.13	-0.2324	15.27	-0.3466	15.28	-0.346
	8.65	-0.0273	0.41	-0.0226	8.66	-0.0276			0.26	-0.1121	0.27	-0.2418	0.27	-0.1018			15.15	-0.2305	15.28	-0.35	15.3	-0.3416
	8.65	-0.0273	0.41	-0.0225	8.66	-0.0276			0.26	-0.1121	0.27	-0.2421	0.27	-0.1018			15.16	-0.2289	15.3	-0.3522	15.32	-0.337
	8.65	-0.0273	0.41	-0.0226	8.66	-0.0274			0.26	-0.1121	0.27	-0.2424	0.27	-0.1018			15.18	-0.2277	15.32	-0.3525	15.33	-0.3323
	8.65	-0.0273	0.41	-0.0225	8.66	-0.0274			0.27	-0.1121	0.27	-0.2426	0.27	-0.1018			15.2	-0.2265	15.33	-0.3553	15.35	-0.328
	8.65	-0.0273	0.41	-0.0225	8.66	-0.0276			0.27	-0.1121	0.27	-0.2426	0.27	-0.1018			15.21	-0.2254	15.35	-0.3587	15.37	-0.3234
	8.65	-0.0273	0.41	-0.0225	8.66	-0.0274			0.27	-0.1119	0.27	-0.2431	0.27	-0.1018			15.23	-0.2246	15.37	-0.3637	15.38	-0.3187
	8.65	-0.0273	0.41	-0.0225	8.66	-0.0274			0.27	-0.1119	0.27	-0.2432	0.27	-0.1017			15.25	-0.2235	15.38	-0.3686	15.4	-0.3141
	8.65	-0.0273	0.41	-0.0225	8.66	-0.0274			0.27	-0.1119	0.27	-0.2431	0.27	-0.1017			15.26	-0.2227	15.4	-0.3751	15.42	-0.3091
	8.65	-0.0273	0.41	-0.0225	8.66	-0.0274			0.27	-0.1119	0.27	-0.2437	0.27	-0.1017			15.28	-0.2224	15.42	-0.3525	15.43	-0.3047
	8.65	-0.0273	0.42	-0.0225	8.67	-0.0274			0.27	-0.1119	0.27	-0.2438	0.27	-0.1017			15.3	-0.2218	15.43	-0.354	15.45	-0.2998
	8.65	-0.0274	0.42	-0.0225	8.67	-0.0274			0.27	-0.1119	0.27	-0.244	0.27	-0.1017			15.31	-0.2215	15.45	-0.3562	15.47	-0.2954
	8.65	-0.0273	0.42	-0.0225	8.67	-0.0274			0.27	-0.1119	0.27	-0.2441	0.27	-0.1017			15.33	-0.221	15.47	-0.3584	15.48	-0.2902
	8.65	-0.0273	0.42	-0.0225	8.67	-0.0276			0.27	-0.1119	0.27	-0.2445	0.27	-0.1015			15.35	-0.2204	15.48	-0.3637	15.5	-0.2858
	8.65	-0.0273	0.42	-0.0225	8.67	-0.0274			0.27	-0.1119	0.27	-0.2446	0.27	-0.1015			15.36	-0.2201	15.5	-0.3761	15.52	-0.2812
	8.66	-0.0273	0.42	-0.0225	8.67	-0.0273			0.27	-0.1119	0.27	-0.2445	0.27	-0.1015			15.38	-0.2196	15.52	-0.3832	15.53	-0.2768
	8.66	-0.0273	0.42	-0.0225	8.67	-0.0274			0.27	-0.1118	0.27	-0.2446	0.27	-0.1015			15.4	-0.2186	15.53	-0.3919	15.55	-0.2725
	8.66	-0.0273	0.42	-0.0226	8.67	-0.0273			0.27	-0.1118	0.27	-0.2449	0.27	-0.1015			15.41	-0.2183	15.55	-0.3953	15.57	-0.2679
	8.66	-0.0273	0.42	-0.0225	8.67	-0.0274			0.27	-0.1118	0.27	-0.2452	0.27	-0.1015			15.43	-0.2179	15.57	-0.3999	15.58	-0.2641
	8.66	-0.0273	0.42	-0.0225	8.67	-0.0274			0.27	-0.1118	0.27	-0.2455	0.27	-0.1014			15.45	-0.2178	15.58	-0.4055	15.6	-0.2613
	8.66	-0.0273	0.42	-0.0225	8.67	-0.0274			0.27	-0.1118	0.27	-0.2457	0.27	-0.1014			15.46	-0.2172	15.6	-0.4117	15.62	-0.2601
	8.66	-0.0273	0.42	-0.0225	8.67	-0.0273			0.27	-0.1118	0.27	-0.246	0.27	-0.1014			15.48	-0.2164	15.62	-0.4167	15.63	-0.2604
	8.66	-0.0273	0.42	-0.0225	8.67	-0.0274			0.27	-0.1118	0.27	-0.2458	0.27	-0.1014			15.5	-0.2159	15.63	-0.4269	15.65	-0.2623
	8.66	-0.0273	0.42	-0.0225	8.67	-0.0273			0.27	-0.1118	0.27	-0.246	0.27	-0.1014			15.51	-0.2152	15.65	-0.4405	15.67	-0.2657
	8.66	-0.0273	0.42	-0.0225	8.67	-0.0274			0.27	-0.1118	0.27	-0.2463	0.27	-0.1014			15.53	-0.2148	15.67	-0.4607	15.68	-0.2706
	8.66	-0.0273	0.42	-0.0225	8.67	-0.0274			0.27	-0.1118	0.27	-0.2465	0.27	-0.1014			15.55	-0.2145	15.68	-0.4638	15.7	-0.2765
	8.66	-0.0273	0.42	-0.0225	8.67	-0.0274			0.27	-0.1118	0.28	-0.2466	0.27	-0.1014			15.56	-0.2141	15.7	-0.4675	15.72	-0.2834
	8.66	-0.0273	0.42	-0.0225	8.67	-0.0274			0.27	-0.1118	0.28	-0.2472	0.27	-0.1012			15.58	-0.2139	15.72	-0.4663	15.73	-0.2914
	8.66	-0.0273	0.42	-0.0225	8.68	-0.0273			0.27	-0.1116	0.28	-0.2474	0.27	-0.1012			15.6	-0.2144	15.73	-0.4656	15.75	-0.2995
	8.66	-0.0273	0.42	-0.0225	8.68	-0.0273			0.27	-0.1116	0.28	-0.2472	0.27	-0.1012			15.61	-0.2142	15.75	-0.4641	15.77	-0.3082
	8.66	-0.0273	0.42	-0.0225	8.68	-0.0274			0.27	-0.1116	0.28	-0.2474	0.27	-0.1012			15.63	-0.2144	15.77	-0.4557	15.78	-0.3178
	8.66	-0.0273	0.42	-0.0225	8.68	-0.0274			0.27	-0.1116	0.28	-0.2477	0.27	-0.1012			15.65	-0.2145	15.78	-0.4625	15.8	-0.3271
	8.66	-0.0273	0.42	-0.0225	8.68	-0.0274			0.27	-0.1116	0.28	-0.2482	0.27	-0.1012			15.66	-0.215	15.8	-0.4257	15.82	-0.337
	8.66	-0.0273	0.42	-0.0225	8.68	-0.0273			0.27	-0.1116	0.28	-0.2483	0.28	-0.1012			15.68	-0.2153	15.82	-0.4241	15.83	-0.3466
	8.67	-0.0273	0.42	-0.0225	8.68	-0.0273			0.27	-0.1116	0.28	-0.2482	0.28	-0.1012			15.7	-0.2159	15.83	-0.4226	15.85	-0.3556
	8.67	-0.0273	0.42	-0.0225	8.68	-0.0274			0.27	-0.1116	0.28	-0.2486	0.28	-0.1011			15.71	-0.2167	15.85	-0.412	15.87	-0.363
	8.67	-0.0273	0.42	-0.0225	8.68	-0.0273			0.27	-0.1116	0.28	-0.2491	0.28	-0.1011			15.73	-0.2173	15.87	-0.4055	15.88	-0.3692
	8.67	-0.0273	0.42	-0.0225	8.68	-0.0273			0.28	-0.1116	0.28	-0.2491	0.28	-0.1011			15.75	-0.2184	15.88	-0.4139	15.9	-0.3748
	8.67	-0.0273	0.42	-0.0225	8.68	-0.0273			0.28	-0.1115	0.28	-0.2494	0.28	-0.1011			15.76	-0.2195	15.9	-0.4095	15.92	-0.3785
	8.67	-0.0273	0.42	-0.0225	8.68	-0.0271			0.28	-0.1116	0.28	-0.2496	0.28	-0.1011			15.78	-0.2209	15.92	-0.4021	15.93	-0.3816
	8.67	-0.0273	0.42	-0.0225	8.68	-0.0273			0.28	-0.1116	0.28	-0.2496	0.28	-0.1011			15.8	-0.2223	15.93	-0.3937	15.95	-0.3838
	8.67	-0.0273	0.42	-0.0225	8.68	-0.0273			0.28	-0.1115	0.28	-0.2499	0.28	-0.1011			15.81	-0.2238	15.95	-0.404	15.97	-0.3854
	8.67	-0.0273	0.42	-0.0225	8.68	-0.0273			0.28	-0.1115	0.28	-0.2499	0.28	-0.1009			15.83	-0.2254	15.97	-0.4009	15.98	-0.3863
	8.67	-0.0273	0.42	-0.0225	8.68	-0.0273			0.28	-0.1115	0.28	-0.2502	0.28	-0.1009			15.85	-0.2268	15.98	-0.3947	16	-0.3866
	8.67	-0.0273	0.42	-0.0225	8.68	-0.0271			0.28	-0.1115	0.28	-0.2507	0.28	-0.1009			15.86	-0.2283	16	-0.3974	16	-0.3866
	8.67	-0.0273	0.43	-0.0225	8.69	-0.0273			0.28	-0.1115	0.28	-0.2508	0.28	-0.1009			15.88	-0.2297	16	-0.3974	16	-0.3866
	8.67	-0.0273	0.43	-0.0225	8.69	-0.0273			0.28	-0.1115	0.28	-0.2511	0.28	-0.1009			15.9	-0.231	16	0.2958	16	0.2071
	8.67	-0.0273	0.43	-0.0225	8.69	-0.0273			0.28	-0.1115	0.28	-0.251	0.28	-0.1008			15.91	-0.2325	16.02	0.3692	16.02	0.3401
	8.67	-0.0273	0.43	-0.0225	8.69	-0.0273			0.28	-0.1115	0.28	-0.2516	0.28	-0.1008			15.93	-0.2338	16.03	0.3841	16.03	0.3547
	8.67	-0.0273	0.43	-0.0225	8.69	-0.0273			0.28	-0.1115	0.28	-0.2517	0.28	-0.1008			15.95	-0.2353	16.05	0.4129	16.05	0.3565
	8.67	-0.0273	0.43	-0.0225	8.69	-0.0273			0.28	-0.1115	0.28	-0.2519	0.28	-0.1008			15.96	-0.2372	16.07	0.4495	16.07	0.3544
	8.67	-0.0273	0.43	-0.0225	8.69	-0.0273			0.28	-0.1115	0.28	-0.252	0.28	-0.1008			15.98	-0.2384	16.08	0.4483	16.08	0.3503
	8.67	-0.0273	0.43	-0.0225	8.69	-0.0273			0.28	-0.1115	0.28	-0.2525	0.28	-0.1008			16	-0.2396	16.1	0.3925	16.1	0.346
	8.67	-0.0273	0.43	-0.0225	8.69	-0.0271			0.28	-0.1115	0.28	-0.2528	0.28	-0.1008			16	-0.2395	16.12	0.3881	16.12	0.3413
	8.68	-0.0273	0.43	-0.0225	8.69	-0.0273			0.28	-0.1115	0.28	-0.2528	0.28	-0.1006			16	-0.2395	16.13	0.3978	16.13	0.3361
	8.68	-0.0273	0.43	-0.0225	8.69	-0.0271			0.28	-0.1115	0.28	-0.2531	0.28	-0.1006			16	0.1727	16.15	0.3974	16.15	0.3305
	8.68	-0.0273	0.43	-0.0225	8.69	-0.0271			0.28	-0.1115	0.28	-0.2531	0.28	-0.1006			16.01	0.2269	16.17	0.3779	16.17	0.3255
	8.68	-0.0273	0.43	-0.0225	8.69	-0.0273			0.28	-0.1113	0.28	-0.2538	0.28	-0.1006			16.03	0.2266	16.18	0.3596	16.18	0.3203
	8.68	-0.0273	0.43	-0.0225	8.69	-0.0271			0.28	-0.1115	0.28	-0.2539	0.28	-0.1006			16.05	0.2254	16.2	0.3553	16.2	0.315
	8.68	-0.0273	0.43	-0.0225	8.69	-0.0271			0.28	-0.1113	0.29	-0.2539	0.28	-0.1006			16.06	0.2237	16.22	0.3547	16.22	0.3094
	8.68	-0.0273	0.43	-0.0225	8.69	-0.0273			0.28	-0.1113	0.29	-0.2542	0.28	-0.1006			16.08	0.2224	16.23	0.3482	16.23	0.3044
	8.68	-0.0273	0.43	-0.0225	8.69	-0.0271			0.28	-0.1113	0.29	-0.2544	0.28	-0.1006			16.1	0.2207	16.25	0.3441	16.25	0.2992
	8.68	-0.0273	0.43	-0.0225	8.7	-0.0271			0.28	-0.1113	0.29	-0.2548	0.28	-0.1004			16.11	0.2198	16.27	0.337	16.27	0.2939
	8.68	-0.0273	0.43	-0.0225	8.7	-0.027			0.28	-0.1113	0.29	-0.255	0.28	-0.1004			16.13	0.2184	16.28	0.3348	16.28	0.2886
	8.68	-0.0273	0.43	-0.0225	8.7	-0.0271			0.28	-0.1113	0.29	-0.255	0.28	-0.1004			16.15	0.2178	16.3	0.3345	16.3	0.2837
	8.68	-0.0273	0.43	-0.0225	8.7	-0.0271			0.28	-0.1113	0.29	-0.2555	0.28	-0.1004			16.16	0.2165	16.32	0.3311	16.32	0.2787
	8.68	-0.0273	0.43	-0.0225	8.7	-0.0271			0.28	-0.1113	0.29	-0.2558	0.28	-0.1004			16.18	0.2156	16.33	0.3283	16.33	0.2734
	8.68	-0.0273	0.43	-0.0225	8.7	-0.0271			0.28	-0.1113	0.29	-0.2561	0.29	-0.1004			16.2	0.2153	16.35	0.3255	16.35	0.2685
	8.68	-0.0273	0.43	-0.0225	8.7	-0.0271			0.28	-0.1113	0.29	-0.2561	0.29	-0.1004			16.21	0.215	16.37	0.323	16.37	0.2638
	8.68	-0.0273	0.43	-0.0225	8.7	-0.027			0.28	-0.1113	0.29	-0.2562	0.29	-0.1004			16.23	0.2141	16.38	0.3172	16.38	0.2595
	8.68	-0.0273	0.43	-0.0225	8.7	-0.0271			0.29	-0.1113	0.29	-0.2567	0.29	-0.1004			16.25	0.2133	16.4	0.3091	16.4	0.2555
	8.68	-0.0273	0.43	-0.0225	8.7	-0.0271			0.29	-0.1113	0.29	-0.2567	0.29	-0.1003			16.26	0.2128	16.42	0.3063	16.42	0.252
	8.68	-0.0273	0.43	-0.0225	8.7	-0.0273			0.29	-0.1113	0.29	-0.2572	0.29	-0.1003			16.28	0.2125	16.43	0.301	16.43	0.2505
	8.68	-0.0273	0.43	-0.0225	8.7	-0.0271			0.29	-0.1113	0.29	-0.2575	0.29	-0.1003			16.3	0.2119	16.45	0.3032	16.45	0.2502
	8.68	-0.0273	0.43	-0.0225	8.7	-0.0271			0.29	-0.1113	0.29	-0.2575	0.29	-0.1003			16.31	0.2114	16.47	0.2998	16.47	0.2514
	8.69	-0.0273	0.43	-0.0223	8.7	-0.0271			0.29	-0.1113	0.29	-0.2581	0.29	-0.1003			16.33	0.211	16.48	0.2976	16.48	0.2548
	8.69	-0.0273	0.43	-0.0225	8.7	-0.0271			0.29	-0.1113	0.29	-0.2582	0.29	-0.1003			16.35	0.2103	16.5	0.2964	16.5	0.2586
	8.69	-0.0273	0.43	-0.0225	8.7	-0.0271			0.29	-0.1113	0.29	-0.2586	0.29	-0.1003			16.36	0.2099	16.52	0.2933	16.52	0.2632
	8.69	-0.0273	0.43	-0.0225	8.7	-0.027			0.29	-0.1113	0.29	-0.2589	0.29	-0.1003			16.38	0.21	16.53	0.2899	16.53	0.2685
	8.69	-0.0273	0.43	-0.0225	8.71	-0.0271			0.29	-0.1111	0.29	-0.259	0.29	-0.1003			16.4	0.2097	16.55	0.2892	16.55	0.2741
	8.69	-0.0273	0.43	-0.0223	8.71	-0.027			0.29	-0.1113	0.29	-0.259	0.29	-0.1003			16.41	0.2094	16.57	0.2868	16.57	0.2806
	8.69	-0.0273	0.44	-0.0225	8.71	-0.0271			0.29	-0.1111	0.29	-0.2593	0.29	-0.1001			16.43	0.2091	16.58	0.2861	16.58	0.2871
	8.69	-0.0273	0.44	-0.0223	8.71	-0.0271			0.29	-0.1111	0.29	-0.2598	0.29	-0.1001			16.45	0.2093	16.6	0.2868	16.6	0.2936
	8.69	-0.0273	0.44	-0.0225	8.71	-0.0271			0.29	-0.1111	0.29	-0.26	0.29	-0.1001			16.46	0.2093	16.62	0.2871	16.62	0.3007
	8.69	-0.0271	0.44	-0.0225	8.71	-0.0271			0.29	-0.1111	0.29	-0.2601	0.29	-0.1001			16.48	0.2093	16.63	0.2874	16.63	0.3078
	8.69	-0.0271	0.44	-0.0225	8.71	-0.0271			0.29	-0.1111	0.29	-0.2607	0.29	-0.1001			16.5	0.2096	16.65	0.2889	16.65	0.3153
	8.69	-0.0273	0.44	-0.0225	8.71	-0.0271			0.29	-0.1111	0.29	-0.261	0.29	-0.1001			16.51	0.2094	16.67	0.2883	16.67	0.3221
	8.69	-0.0273	0.44	-0.0223	8.71	-0.027			0.29	-0.1111	0.29	-0.2612	0.29	-0.1001			16.53	0.2094	16.68	0.2861	16.68	0.328
	8.69	-0.0273	0.44	-0.0223	8.71	-0.027			0.29	-0.1111	0.29	-0.2615	0.29	-0.1001			16.55	0.2093	16.7	0.2865	16.7	0.3333
	8.69	-0.0271	0.44	-0.0225	8.71	-0.027			0.29	-0.1111	0.29	-0.2618	0.29	-0.1			16.56	0.2094	16.72	0.2877	16.72	0.3379
	8.69	-0.0271	0.44	-0.0225	8.71	-0.0271			0.29	-0.1111	0.29	-0.2618	0.29	-0.1			16.58	0.2094	16.73	0.2917	16.73	0.3426
	8.69	-0.0273	0.44	-0.0223	8.71	-0.027			0.29	-0.1111	0.29	-0.2618	0.29	-0.1			16.6	0.2093	16.75	0.292	16.75	0.3469
	8.69	-0.0271	0.44	-0.0223	8.71	-0.027			0.29	-0.1111	0.29	-0.2624	0.29	-0.1			16.61	0.2093	16.77	0.2961	16.77	0.3503
	8.69	-0.0273	0.44	-0.0223	8.71	-0.0271			0.29	-0.1111	0.3	-0.2629	0.29	-0.1			16.63	0.2097	16.78	0.2979	16.78	0.3534
	8.69	-0.0271	0.44	-0.0225	8.71	-0.0271			0.29	-0.1111	0.3	-0.2627	0.29	-0.1			16.65	0.21	16.8	0.2989	16.8	0.3562
	8.7	-0.0271	0.44	-0.0223	8.71	-0.027			0.29	-0.1111	0.3	-0.2631	0.29	-0.1			16.66	0.2103	16.82	0.3029	16.82	0.3581
	8.7	-0.0271	0.44	-0.0225	8.71	-0.027			0.29	-0.1111	0.3	-0.2634	0.29	-0.1			16.68	0.2114	16.83	0.301	16.83	0.3602
	8.7	-0.0271	0.44	-0.0225	8.71	-0.027			0.29	-0.1111	0.3	-0.2638	0.29	-0.0998			16.7	0.2119	16.85	0.2998	16.85	0.3618
	8.7	-0.0271	0.44	-0.0225	8.71	-0.027			0.29	-0.1111	0.3	-0.2638	0.29	-0.0998			16.71	0.2133	16.87	0.301	16.87	0.3624
	8.7	-0.0271	0.44	-0.0223	8.72	-0.027			0.29	-0.1111	0.3	-0.2641	0.29	-0.0998			16.73	0.2145	16.88	0.306	16.88	0.363
	8.7	-0.0271	0.44	-0.0225	8.72	-0.027			0.29	-0.1111	0.3	-0.2646	0.3	-0.0998			16.75	0.217	16.9	0.3007	16.9	0.363
	8.7	-0.0271	0.44	-0.0223	8.72	-0.027			0.29	-0.1111	0.3	-0.2646	0.3	-0.0998			16.76	0.2193	16.92	0.302	16.92	0.3627
	8.7	-0.0271	0.44	-0.0225	8.72	-0.027			0.29	-0.111	0.3	-0.2649	0.3	-0.0998			16.78	0.2221	16.93	0.2902	16.93	0.3618
	8.7	-0.0271	0.44	-0.0223	8.72	-0.027			0.3	-0.111	0.3	-0.2651	0.3	-0.0997			16.8	0.2249	16.95	0.2908	16.95	0.3609
	8.7	-0.0271	0.44	-0.0223	8.72	-0.0268			0.3	-0.111	0.3	-0.2657	0.3	-0.0997			16.81	0.2285	16.97	0.2911	16.97	0.3584
	8.7	-0.0271	0.44	-0.0225	8.72	-0.027			0.3	-0.111	0.3	-0.2658	0.3	-0.0997			16.83	0.2319	16.98	0.2911	16.98	0.3565
	8.7	-0.0271	0.44	-0.0225	8.72	-0.027			0.3	-0.111	0.3	-0.2663	0.3	-0.0997			16.85	0.2353	17	0.2892	17	0.3544
	8.7	-0.0271	0.44	-0.0223	8.72	-0.027			0.3	-0.111	0.3	-0.2666	0.3	-0.0997			16.86	0.239	17	0.2892	17	0.3544
	8.7	-0.0271	0.44	-0.0223	8.72	-0.0268			0.3	-0.111	0.3	-0.2668	0.3	-0.0997			16.88	0.2418	17	0.2892	17	-0.1962
	8.7	-0.0271	0.44	-0.0225	8.72	-0.027			0.3	-0.111	0.3	-0.2674	0.3	-0.0997			16.9	0.2448	17	-0.2579	17.02	-0.3203
	8.7	-0.0271	0.44	-0.0223	8.72	-0.027			0.3	-0.111	0.3	-0.2674	0.3	-0.0997			16.91	0.2474	17.02	-0.284	17.03	-0.3299
	8.7	-0.0271	0.44	-0.0225	8.72	-0.027			0.3	-0.111	0.3	-0.2679	0.3	-0.0995			16.93	0.2494	17.03	-0.2861	17.05	-0.3277
	8.7	-0.0271	0.44	-0.0223	8.72	-0.0268			0.3	-0.111	0.3	-0.268	0.3	-0.0995			16.95	0.2516	17.05	-0.2877	17.07	-0.3227
	8.7	-0.0271	0.44	-0.0225	8.72	-0.027			0.3	-0.111	0.3	-0.2683	0.3	-0.0995			16.96	0.2538	17.07	-0.2889	17.08	-0.3165
	8.7	-0.0271	0.44	-0.0223	8.72	-0.027			0.3	-0.111	0.3	-0.2685	0.3	-0.0995			16.98	0.2556	17.08	-0.2908	17.1	-0.3103
	8.7	-0.0271	0.44	-0.0223	8.72	-0.0268			0.3	-0.111	0.3	-0.2688	0.3	-0.0995			17	0.2573	17.1	-0.2877	17.12	-0.3041
	8.7	-0.0271	0.44	-0.0225	8.73	-0.027			0.3	-0.111	0.3	-0.2693	0.3	-0.0995			17	0.2573	17.12	-0.2886	17.13	-0.2979
	8.7	-0.0271	0.45	-0.0223	8.73	-0.0268			0.3	-0.111	0.3	-0.2693	0.3	-0.0995			17	-0.1956	17.13	-0.2883	17.15	-0.292
	8.71	-0.0271	0.45	-0.0225	8.73	-0.027			0.3	-0.111	0.3	-0.2696	0.3	-0.0995			17.01	-0.2424	17.15	-0.2877	17.17	-0.2858
	8.71	-0.0271	0.45	-0.0223	8.73	-0.0268			0.3	-0.111	0.3	-0.27	0.3	-0.0994			17.03	-0.239	17.17	-0.2958	17.18	-0.2803
	8.71	-0.0271	0.45	-0.0223	8.73	-0.0268			0.3	-0.111	0.3	-0.2703	0.3	-0.0994			17.05	-0.2359	17.18	-0.2945	17.2	-0.2747
	8.71	-0.0271	0.45	-0.0223	8.73	-0.027			0.3	-0.111	0.3	-0.2705	0.3	-0.0994			17.06	-0.2327	17.2	-0.2951	17.22	-0.27
	8.71	-0.0271	0.45	-0.0225	8.73	-0.027			0.3	-0.111	0.3	-0.2711	0.3	-0.0994			17.08	-0.23	17.22	-0.3032	17.23	-0.2666
	8.71	-0.027	0.45	-0.0223	8.73	-0.0268			0.3	-0.111	0.3	-0.2713	0.3	-0.0994			17.1	-0.228	17.23	-0.3023	17.25	-0.2648
	8.71	-0.0271	0.45	-0.0225	8.73	-0.0268			0.3	-0.111	0.3	-0.2716	0.3	-0.0994			17.11	-0.226	17.25	-0.301	17.27	-0.2648
	8.71	-0.0271	0.45	-0.0225	8.73	-0.0268			0.3	-0.111	0.3	-0.2717	0.3	-0.0994			17.13	-0.2243	17.27	-0.301	17.28	-0.266
	8.71	-0.027	0.45	-0.0225	8.73	-0.0268			0.3	-0.111	0.31	-0.2722	0.3	-0.0994			17.15	-0.2224	17.28	-0.3103	17.3	-0.2685
	8.71	-0.027	0.45	-0.0225	8.73	-0.0268			0.3	-0.111	0.31	-0.2724	0.3	-0.0994			17.16	-0.2209	17.3	-0.3209	17.32	-0.2728
	8.71	-0.027	0.45	-0.0223	8.73	-0.0268			0.3	-0.111	0.31	-0.2727	0.3	-0.0994			17.18	-0.2195	17.32	-0.3237	17.33	-0.2772
	8.71	-0.027	0.45	-0.0223	8.73	-0.027			0.3	-0.111	0.31	-0.273	0.3	-0.0994			17.2	-0.2183	17.33	-0.3227	17.35	-0.2821
	8.71	-0.027	0.45	-0.0223	8.73	-0.0268			0.3	-0.111	0.31	-0.2734	0.3	-0.0992			17.21	-0.2173	17.35	-0.3258	17.37	-0.2877
	8.71	-0.027	0.45	-0.0223	8.73	-0.0268			0.3	-0.111	0.31	-0.2736	0.3	-0.0992			17.23	-0.2161	17.37	-0.3289	17.38	-0.2939
	8.71	-0.027	0.45	-0.0223	8.73	-0.0268			0.3	-0.1108	0.31	-0.2742	0.3	-0.0992			17.25	-0.2153	17.38	-0.3175	17.4	-0.3001
	8.71	-0.027	0.45	-0.0223	8.73	-0.0268			0.3	-0.111	0.31	-0.2744	0.31	-0.0992			17.26	-0.2142	17.4	-0.3199	17.42	-0.3063
	8.72	-0.027	0.45	-0.0223	8.73	-0.0268			0.3	-0.1108	0.31	-0.2745	0.31	-0.0992			17.28	-0.2136	17.42	-0.3302	17.43	-0.3131
	8.72	-0.027	0.45	-0.0225	8.73	-0.0268			0.3	-0.111	0.31	-0.275	0.31	-0.0992			17.3	-0.2128	17.43	-0.3314	17.45	-0.3196
	8.72	-0.027	0.45	-0.0223	8.73	-0.0268			0.3	-0.111	0.31	-0.2751	0.31	-0.0992			17.31	-0.2121	17.45	-0.3367	17.47	-0.3258
	8.72	-0.027	0.45	-0.0223	8.73	-0.0268			0.31	-0.111	0.31	-0.2756	0.31	-0.0992			17.33	-0.2113	17.47	-0.3407	17.48	-0.3308
	8.72	-0.027	0.45	-0.0223	8.74	-0.0267			0.31	-0.111	0.31	-0.2759	0.31	-0.0992			17.35	-0.2111	17.48	-0.3513	17.5	-0.3354
	8.72	-0.027	0.45	-0.0223	8.74	-0.0268			0.31	-0.1108	0.31	-0.2762	0.31	-0.0992			17.36	-0.2103	17.5	-0.3757	17.52	-0.3385
	8.72	-0.027	0.45	-0.0223	8.74	-0.0268			0.31	-0.111	0.31	-0.2764	0.31	-0.0991			17.38	-0.2099	17.52	-0.3649	17.53	-0.341
	8.72	-0.027	0.45	-0.0223	8.74	-0.0267			0.31	-0.111	0.31	-0.2767	0.31	-0.0991			17.4	-0.2096	17.53	-0.3717	17.55	-0.3429
	8.72	-0.027	0.45	-0.0223	8.74	-0.0268			0.31	-0.111	0.31	-0.2773	0.31	-0.0991			17.41	-0.2091	17.55	-0.3788	17.57	-0.3441
	8.72	-0.027	0.45	-0.0223	8.74	-0.0268			0.31	-0.111	0.31	-0.2776	0.31	-0.0991			17.43	-0.2088	17.57	-0.3878	17.58	-0.3447
	8.72	-0.027	0.45	-0.0223	8.74	-0.0268			0.31	-0.1108	0.31	-0.2779	0.31	-0.0991			17.45	-0.2082	17.58	-0.3965	17.6	-0.3451
	8.72	-0.027	0.45	-0.0223	8.74	-0.0268			0.31	-0.111	0.31	-0.2782	0.31	-0.0991			17.46	-0.2083	17.6	-0.404	17.62	-0.3447
	8.72	-0.027	0.45	-0.0223	8.74	-0.0268			0.31	-0.1108	0.31	-0.2786	0.31	-0.0991			17.48	-0.2079	17.62	-0.4244	17.63	-0.3438
	8.72	-0.027	0.45	-0.0223	8.74	-0.0268			0.31	-0.111	0.31	-0.2789	0.31	-0.0991			17.5	-0.2077	17.63	-0.4325	17.65	-0.3429
	8.72	-0.027	0.45	-0.0223	8.74	-0.0268			0.31	-0.1108	0.31	-0.2793	0.31	-0.0991			17.51	-0.2074	17.65	-0.4247	17.67	-0.3416
	8.72	-0.027	0.45	-0.0225	8.74	-0.0267			0.31	-0.111	0.31	-0.2796	0.31	-0.0991			17.53	-0.2071	17.67	-0.4241	17.68	-0.3401
	8.72	-0.027	0.45	-0.0223	8.74	-0.0267			0.31	-0.1108	0.31	-0.2799	0.31	-0.0989			17.55	-0.2068	17.68	-0.4539	17.7	-0.3385
	8.73	-0.027	0.45	-0.0223	8.74	-0.0268			0.31	-0.1108	0.31	-0.2804	0.31	-0.0989			17.56	-0.2065	17.7	-0.4148	17.72	-0.3373
	8.73	-0.027	0.45	-0.0223	8.74	-0.0268			0.31	-0.1108	0.31	-0.2807	0.31	-0.0989			17.58	-0.2068	17.72	-0.4306	17.73	-0.3364
	8.73	-0.0268	0.45	-0.0225	8.74	-0.0267			0.31	-0.1108	0.31	-0.2809	0.31	-0.0989			17.6	-0.2063	17.73	-0.4185	17.75	-0.3354
	8.73	-0.0268	0.46	-0.0223	8.74	-0.0268			0.31	-0.1108	0.31	-0.2812	0.31	-0.0989			17.61	-0.2068	17.75	-0.4173	17.77	-0.3342
	8.73	-0.0268	0.46	-0.0223	8.74	-0.0268			0.31	-0.1108	0.31	-0.2817	0.31	-0.0989			17.63	-0.2069	17.77	-0.4244	17.78	-0.3323
	8.73	-0.0268	0.46	-0.0223	8.74	-0.0268			0.31	-0.1108	0.31	-0.2821	0.31	-0.0989			17.65	-0.2074	17.78	-0.4102	17.8	-0.3305
	8.73	-0.0268	0.46	-0.0223	8.74	-0.0267			0.31	-0.1108	0.31	-0.2824	0.31	-0.0989			17.66	-0.2076	17.8	-0.3835	17.82	-0.3283
	8.73	-0.0268	0.46	-0.0223	8.74	-0.0267			0.31	-0.1108	0.31	-0.283	0.31	-0.0989			17.68	-0.208	17.82	-0.3835	17.83	-0.3261
	8.73	-0.0268	0.46	-0.0223	8.75	-0.0267			0.31	-0.1108	0.32	-0.2835	0.31	-0.0987			17.7	-0.209	17.83	-0.3897	17.85	-0.324
	8.73	-0.0268	0.46	-0.0223	8.75	-0.0268			0.31	-0.111	0.32	-0.2837	0.31	-0.0987			17.71	-0.2093	17.85	-0.4098	17.87	-0.3212
	8.73	-0.0268	0.46	-0.0223	8.75	-0.0268			0.31	-0.1108	0.32	-0.2837	0.31	-0.0987			17.73	-0.2105	17.87	-0.4117	17.88	-0.3184
	8.73	-0.0268	0.46	-0.0223	8.75	-0.0268			0.31	-0.1108	0.32	-0.2843	0.31	-0.0987			17.75	-0.2114	17.88	-0.4064	17.9	-0.3159
	8.73	-0.0268	0.46	-0.0223	8.75	-0.0267			0.31	-0.1108	0.32	-0.2848	0.31	-0.0987			17.76	-0.2127	17.9	-0.3978	17.92	-0.3125
	8.73	-0.0268	0.46	-0.0223	8.75	-0.0267			0.31	-0.1108	0.32	-0.2849	0.31	-0.0987			17.78	-0.2136	17.92	-0.4071	17.93	-0.3091
	8.73	-0.0268	0.46	-0.0223	8.75	-0.0267			0.31	-0.1108	0.32	-0.2857	0.31	-0.0987			17.8	-0.2155	17.93	-0.408	17.95	-0.3054
	8.73	-0.0268	0.46	-0.0223	8.75	-0.0267			0.31	-0.1108	0.32	-0.286	0.32	-0.0987			17.81	-0.2167	17.95	-0.3785	17.97	-0.3016
	8.73	-0.0268	0.46	-0.0223	8.75	-0.0267			0.31	-0.1108	0.32	-0.2863	0.32	-0.0987			17.83	-0.2186	17.97	-0.3844	17.98	-0.2982
	8.73	-0.0268	0.46	-0.0223	8.75	-0.0267			0.31	-0.1108	0.32	-0.2861	0.32	-0.0986			17.85	-0.22	17.98	-0.3804	18	-0.2954
	8.73	-0.0268	0.46	-0.0223	8.75	-0.0267			0.31	-0.1108	0.32	-0.2868	0.32	-0.0986			17.86	-0.2214	18	-0.385	18	-0.2954
	8.73	-0.0268	0.46	-0.0223	8.75	-0.0267			0.32	-0.1108	0.32	-0.2874	0.32	-0.0986			17.88	-0.2231	18	-0.385	18	0.1541
	8.74	-0.0268	0.46	-0.0223	8.75	-0.0267			0.32	-0.1108	0.32	-0.2875	0.32	-0.0986			17.9	-0.2248	18	0.2985	18.02	0.261
	8.74	-0.0268	0.46	-0.0223	8.75	-0.0267			0.32	-0.1108	0.32	-0.2877	0.32	-0.0986			17.91	-0.226	18.02	0.3779	18.03	0.2713
	8.74	-0.0268	0.46	-0.0223	8.75	-0.0265			0.32	-0.1108	0.32	-0.288	0.32	-0.0986			17.93	-0.2276	18.03	0.3767	18.05	0.2744
	8.74	-0.0268	0.46	-0.0223	8.75	-0.0267			0.32	-0.1108	0.32	-0.2885	0.32	-0.0986			17.95	-0.2288	18.05	0.3599	18.07	0.2768
	8.74	-0.0268	0.46	-0.0223	8.75	-0.0267			0.32	-0.1108	0.32	-0.2889	0.32	-0.0986			17.96	-0.23	18.07	0.3494	18.08	0.2796
	8.74	-0.0268	0.46	-0.0223	8.75	-0.0267			0.32	-0.111	0.32	-0.2889	0.32	-0.0984			17.98	-0.2313	18.08	0.3516	18.1	0.283
	8.74	-0.0268	0.46	-0.0223	8.75	-0.0267			0.32	-0.1108	0.32	-0.2892	0.32	-0.0984			18	-0.2324	18.1	0.3364	18.12	0.2871
	8.74	-0.0268	0.46	-0.0223	8.75	-0.0265			0.32	-0.1108	0.32	-0.2899	0.32	-0.0984			18	-0.2324	18.12	0.3444	18.13	0.2914
	8.74	-0.0268	0.46	-0.0223	8.75	-0.0267			0.32	-0.1108	0.32	-0.2903	0.32	-0.0984			18	0.1666	18.13	0.342	18.15	0.2961
	8.74	-0.0268	0.46	-0.0223	8.76	-0.0265			0.32	-0.1108	0.32	-0.2905	0.32	-0.0984			18.01	0.2196	18.15	0.3401	18.17	0.3013
	8.74	-0.0268	0.46	-0.0223	8.76	-0.0267			0.32	-0.111	0.32	-0.291	0.32	-0.0984			18.03	0.2189	18.17	0.3385	18.18	0.3069
	8.74	-0.0268	0.46	-0.0223	8.76	-0.0265			0.32	-0.1108	0.32	-0.2913	0.32	-0.0984			18.05	0.2179	18.18	0.3575	18.2	0.3125
	8.74	-0.0268	0.46	-0.0223	8.76	-0.0265			0.32	-0.1108	0.32	-0.2917	0.32	-0.0984			18.06	0.2164	18.2	0.3565	18.22	0.3184
	8.74	-0.0268	0.46	-0.0223	8.76	-0.0265			0.32	-0.1108	0.32	-0.2917	0.32	-0.0984			18.08	0.2155	18.22	0.3602	18.23	0.3243
	8.74	-0.0268	0.46	-0.0223	8.76	-0.0267			0.32	-0.1108	0.32	-0.2922	0.32	-0.0984			18.1	0.2144	18.23	0.355	18.25	0.3296
	8.74	-0.0268	0.46	-0.0223	8.76	-0.0267			0.32	-0.1108	0.32	-0.2928	0.32	-0.0984			18.11	0.2128	18.25	0.381	18.27	0.3339
	8.74	-0.0268	0.46	-0.0223	8.76	-0.0267			0.32	-0.111	0.32	-0.2931	0.32	-0.0983			18.13	0.2121	18.27	0.3792	18.28	0.3373
	8.74	-0.0267	0.46	-0.0223	8.76	-0.0265			0.32	-0.111	0.32	-0.2934	0.32	-0.0984			18.15	0.2111	18.28	0.3565	18.3	0.3401
	8.74	-0.0268	0.46	-0.0223	8.76	-0.0265			0.32	-0.1108	0.32	-0.2939	0.32	-0.0983			18.16	0.21	18.3	0.3534	18.32	0.3423
	8.75	-0.0267	0.47	-0.0223	8.76	-0.0265			0.32	-0.111	0.32	-0.2942	0.32	-0.0983			18.18	0.2093	18.32	0.3522	18.33	0.3432
	8.75	-0.0267	0.47	-0.0223	8.76	-0.0264			0.32	-0.111	0.32	-0.2944	0.32	-0.0983			18.2	0.2086	18.33	0.3469	18.35	0.3438
	8.75	-0.0267	0.47	-0.0223	8.76	-0.0267			0.32	-0.111	0.33	-0.2948	0.32	-0.0983			18.21	0.208	18.35	0.3451	18.37	0.3435
	8.75	-0.0267	0.47	-0.0223	8.76	-0.0267			0.32	-0.111	0.33	-0.2953	0.32	-0.0983			18.23	0.2071	18.37	0.3426	18.38	0.3429
	8.75	-0.0267	0.47	-0.0223	8.76	-0.0265			0.32	-0.111	0.33	-0.2958	0.32	-0.0983			18.25	0.2068	18.38	0.3407	18.4	0.342
	8.75	-0.0267	0.47	-0.0223	8.76	-0.0264			0.32	-0.111	0.33	-0.2965	0.32	-0.0983			18.26	0.206	18.4	0.3398	18.42	0.3401
	8.75	-0.0267	0.47	-0.0223	8.76	-0.0265			0.32	-0.111	0.33	-0.2967	0.32	-0.0983			18.28	0.2059	18.42	0.3389	18.43	0.3376
	8.75	-0.0267	0.47	-0.0223	8.76	-0.0265			0.32	-0.111	0.33	-0.2972	0.32	-0.0983			18.3	0.2048	18.43	0.3367	18.45	0.3351
	8.75	-0.0267	0.47	-0.0223	8.77	-0.0264			0.32	-0.111	0.33	-0.2979	0.32	-0.0983			18.31	0.2048	18.45	0.3361	18.47	0.3323
	8.75	-0.0267	0.47	-0.0223	8.77	-0.0265			0.32	-0.111	0.33	-0.2978	0.32	-0.0983			18.33	0.204	18.47	0.3345	18.48	0.3289
	8.75	-0.0267	0.47	-0.0223	8.77	-0.0265			0.32	-0.111	0.33	-0.2979	0.33	-0.0983			18.35	0.2041	18.48	0.3311	18.5	0.3255
	8.75	-0.0267	0.47	-0.0223	8.77	-0.0264			0.32	-0.111	0.33	-0.2984	0.33	-0.0981			18.36	0.2041	18.5	0.3292	18.52	0.3218
	8.75	-0.0267	0.47	-0.0223	8.77	-0.0264			0.32	-0.111	0.33	-0.2987	0.33	-0.0981			18.38	0.2038	18.52	0.3277	18.53	0.3181
	8.75	-0.0267	0.47	-0.0223	8.77	-0.0265			0.33	-0.111	0.33	-0.299	0.33	-0.0981			18.4	0.2035	18.53	0.3255	18.55	0.3137
	8.75	-0.0267	0.47	-0.0223	8.77	-0.0264			0.33	-0.111	0.33	-0.2995	0.33	-0.0981			18.41	0.2037	18.55	0.323	18.57	0.3097
	8.75	-0.0267	0.47	-0.0223	8.77	-0.0264			0.33	-0.111	0.33	-0.2996	0.33	-0.0981			18.43	0.2034	18.57	0.3212	18.58	0.3057
	8.75	-0.0267	0.47	-0.0223	8.77	-0.0265			0.33	-0.111	0.33	-0.3004	0.33	-0.0981			18.45	0.2031	18.58	0.3165	18.6	0.3016
	8.76	-0.0267	0.47	-0.0223	8.77	-0.0264			0.33	-0.111	0.33	-0.3007	0.33	-0.0981			18.46	0.2029	18.6	0.3122	18.62	0.2979
	8.76	-0.0267	0.47	-0.0223	8.77	-0.0264			0.33	-0.1111	0.33	-0.3009	0.33	-0.0981			18.48	0.2028	18.62	0.3109	18.63	0.2939
	8.76	-0.0267	0.47	-0.0223	8.77	-0.0265			0.33	-0.1111	0.33	-0.3015	0.33	-0.0981			18.5	0.2031	18.63	0.3069	18.65	0.2905
	8.76	-0.0267	0.47	-0.0223	8.77	-0.0264			0.33	-0.111	0.33	-0.3015	0.33	-0.0981			18.51	0.2026	18.65	0.3047	18.67	0.2871
	8.76	-0.0267	0.47	-0.0223	8.77	-0.0262			0.33	-0.1111	0.33	-0.3021	0.33	-0.0981			18.53	0.2026	18.67	0.3029	18.68	0.284
	8.76	-0.0265	0.47	-0.0223	8.77	-0.0265			0.33	-0.1111	0.33	-0.3027	0.33	-0.0981			18.55	0.2024	18.68	0.302	18.7	0.2812
	8.76	-0.0265	0.47	-0.0223	8.77	-0.0264			0.33	-0.1111	0.33	-0.3027	0.33	-0.0981			18.56	0.2026	18.7	0.3013	18.72	0.2784
	8.76	-0.0265	0.47	-0.0223	8.77	-0.0262			0.33	-0.1111	0.33	-0.3032	0.33	-0.0981			18.58	0.2026	18.72	0.3004	18.73	0.2759
	8.76	-0.0265	0.47	-0.0223	8.77	-0.0264			0.33	-0.1111	0.33	-0.3035	0.33	-0.0981			18.6	0.2024	18.73	0.3007	18.75	0.2734
	8.76	-0.0265	0.47	-0.0223	8.77	-0.0264			0.33	-0.1111	0.33	-0.3038	0.33	-0.0981			18.61	0.2024	18.75	0.3001	18.77	0.271
	8.76	-0.0265	0.47	-0.0223	8.77	-0.0264			0.33	-0.1111	0.33	-0.3046	0.33	-0.098			18.63	0.2028	18.77	0.3004	18.78	0.2691
	8.76	-0.0265	0.47	-0.0223	8.77	-0.0262			0.33	-0.1111	0.33	-0.3049	0.33	-0.098			18.65	0.2034	18.78	0.3013	18.8	0.2679
	8.76	-0.0265	0.47	-0.0223	8.77	-0.0262			0.33	-0.1111	0.33	-0.3052	0.33	-0.098			18.66	0.2034	18.8	0.302	18.82	0.2679
	8.76	-0.0265	0.47	-0.0223	8.78	-0.0262			0.33	-0.1111	0.33	-0.3058	0.33	-0.098			18.68	0.2038	18.82	0.3038	18.83	0.2691
	8.76	-0.0265	0.47	-0.0223	8.78	-0.0264			0.33	-0.1111	0.33	-0.3063	0.33	-0.098			18.7	0.2049	18.83	0.3038	18.85	0.2725
	8.76	-0.0265	0.47	-0.0223	8.78	-0.0264			0.33	-0.1111	0.33	-0.3066	0.33	-0.098			18.71	0.2059	18.85	0.3041	18.87	0.2775
	8.76	-0.0265	0.47	-0.0223	8.78	-0.0264			0.33	-0.1111	0.33	-0.3071	0.33	-0.098			18.73	0.2072	18.87	0.3051	18.88	0.283
	8.76	-0.0265	0.47	-0.0223	8.78	-0.0264			0.33	-0.1111	0.33	-0.3075	0.33	-0.098			18.75	0.2091	18.88	0.3047	18.9	0.2899
	8.77	-0.0265	0.48	-0.0223	8.78	-0.0262			0.33	-0.1111	0.33	-0.3077	0.33	-0.098			18.76	0.211	18.9	0.3057	18.92	0.2976
	8.77	-0.0265	0.48	-0.0223	8.78	-0.0264			0.33	-0.1111	0.34	-0.308	0.33	-0.098			18.78	0.2133	18.92	0.306	18.93	0.3057
	8.77	-0.0265	0.48	-0.0223	8.78	-0.026			0.33	-0.1111	0.34	-0.3088	0.33	-0.0978			18.8	0.2164	18.93	0.3063	18.95	0.3141
	8.77	-0.0265	0.48	-0.0223	8.78	-0.0262			0.33	-0.1111	0.34	-0.3092	0.33	-0.0978			18.81	0.2196	18.95	0.3038	18.97	0.3224
	8.77	-0.0265	0.48	-0.0223	8.78	-0.0262			0.33	-0.1113	0.34	-0.3099	0.33	-0.0978			18.83	0.2231	18.97	0.3041	18.98	0.3305
	8.77	-0.0265	0.48	-0.0222	8.78	-0.0262			0.33	-0.1111	0.34	-0.3102	0.33	-0.0978			18.85	0.2265	18.98	0.3038	19	0.3389
	8.77	-0.0265	0.48	-0.0223	8.78	-0.0262			0.33	-0.1113	0.34	-0.3106	0.33	-0.0978			18.86	0.2291	19	0.3041	19	0.3389
	8.77	-0.0265	0.48	-0.0222	8.78	-0.0262			0.33	-0.1113	0.34	-0.3113	0.33	-0.0978			18.88	0.232	19	0.3041	19	-0.1891
	8.77	-0.0265	0.48	-0.0223	8.78	-0.0262			0.33	-0.1113	0.34	-0.3113	0.34	-0.0978			18.9	0.2344	19	-0.2812	19.02	-0.3131
	8.77	-0.0265	0.48	-0.0223	8.78	-0.0262			0.33	-0.1113	0.34	-0.3119	0.34	-0.0978			18.91	0.2372	19.02	-0.2958	19.03	-0.333
	8.77	-0.0265	0.48	-0.0223	8.78	-0.0262			0.33	-0.1113	0.34	-0.3123	0.34	-0.0978			18.93	0.2389	19.03	-0.2979	19.05	-0.3413
	8.77	-0.0265	0.48	-0.0223	8.79	-0.026			0.34	-0.1113	0.34	-0.3127	0.34	-0.0978			18.95	0.2412	19.05	-0.3013	19.07	-0.346
	8.77	-0.0265	0.48	-0.0223	8.79	-0.0262			0.34	-0.1113	0.34	-0.3131	0.34	-0.0978			18.96	0.2426	19.07	-0.3047	19.08	-0.3485
	8.77	-0.0264	0.48	-0.0223	8.79	-0.026			0.34	-0.1113	0.34	-0.3133	0.34	-0.0978			18.98	0.2448	19.08	-0.3057	19.1	-0.35
	8.77	-0.0264	0.48	-0.0223	8.79	-0.0262			0.34	-0.1113	0.34	-0.3134	0.34	-0.0978			19	0.2462	19.1	-0.3119	19.12	-0.3509
	8.77	-0.0264	0.48	-0.0223	8.79	-0.026			0.34	-0.1115	0.34	-0.3139	0.34	-0.0978			19	0.2462	19.12	-0.3147	19.13	-0.3513
	8.77	-0.0264	0.48	-0.0223	8.79	-0.0262			0.34	-0.1115	0.34	-0.3142	0.34	-0.0978			19	0.2462	19.13	-0.3175	19.15	-0.3506
	8.77	-0.0265	0.48	-0.0222	8.79	-0.026			0.34	-0.1115	0.34	-0.3147	0.34	-0.0978			19	-0.1983	19.15	-0.3212	19.17	-0.35
	8.77	-0.0265	0.48	-0.0223	8.79	-0.0262			0.34	-0.1115	0.34	-0.3153	0.34	-0.0978			19.01	-0.2322	19.17	-0.3296	19.18	-0.3485
	8.77	-0.0264	0.48	-0.0223	8.79	-0.026			0.34	-0.1115	0.34	-0.3156	0.34	-0.0977			19.03	-0.2296	19.18	-0.3581	19.2	-0.3466
	8.77	-0.0264	0.48	-0.0222	8.79	-0.026			0.34	-0.1115	0.34	-0.3159	0.34	-0.0977			19.05	-0.2269	19.2	-0.364	19.22	-0.3444
	8.77	-0.0265	0.48	-0.0223	8.79	-0.026			0.34	-0.1115	0.34	-0.3161	0.34	-0.0977			19.06	-0.2243	19.22	-0.3754	19.23	-0.3416
	8.78	-0.0264	0.48	-0.0223	8.79	-0.0259			0.34	-0.1115	0.34	-0.3167	0.34	-0.0977			19.08	-0.222	19.23	-0.3835	19.25	-0.3385
	8.78	-0.0264	0.48	-0.0222	8.79	-0.026			0.34	-0.1115	0.34	-0.317	0.34	-0.0977			19.1	-0.2203	19.25	-0.412	19.27	-0.3354
	8.78	-0.0264	0.48	-0.0223	8.79	-0.0259			0.34	-0.1115	0.34	-0.3175	0.34	-0.0977			19.11	-0.2186	19.27	-0.4396	19.28	-0.3314
	8.78	-0.0264	0.48	-0.0223	8.79	-0.0259			0.34	-0.1115	0.34	-0.3178	0.34	-0.0977			19.13	-0.2169	19.28	-0.4616	19.3	-0.3274
	8.78	-0.0264	0.48	-0.0223	8.79	-0.0259			0.34	-0.1115	0.34	-0.3179	0.34	-0.0977			19.15	-0.2155	19.3	-0.4253	19.32	-0.3234
	8.78	-0.0264	0.48	-0.0223	8.8	-0.0259			0.34	-0.1115	0.34	-0.3184	0.34	-0.0977			19.16	-0.2138	19.32	-0.3723	19.33	-0.3193
	8.78	-0.0264	0.48	-0.0223	8.8	-0.0259			0.34	-0.1115	0.34	-0.3189	0.34	-0.0977			19.18	-0.2127	19.33	-0.3652	19.35	-0.3153
	8.78	-0.0264	0.48	-0.0223	8.8	-0.0259			0.34	-0.1116	0.34	-0.3192	0.34	-0.0977			19.2	-0.2114	19.35	-0.3624	19.37	-0.3106
	8.78	-0.0264	0.48	-0.0223	8.8	-0.0259			0.34	-0.1115	0.34	-0.3198	0.34	-0.0977			19.21	-0.2105	19.37	-0.3531	19.38	-0.3063
	8.78	-0.0264	0.48	-0.0222	8.8	-0.0259			0.34	-0.1116	0.34	-0.3204	0.34	-0.0977			19.23	-0.2094	19.38	-0.3528	19.4	-0.302
	8.78	-0.0264	0.48	-0.0223	8.8	-0.0259			0.34	-0.1116	0.34	-0.3209	0.34	-0.0977			19.25	-0.2088	19.4	-0.3547	19.42	-0.2976
	8.78	-0.0264	0.48	-0.0222	8.8	-0.026			0.34	-0.1116	0.34	-0.3212	0.34	-0.0977			19.26	-0.2079	19.42	-0.3438	19.43	-0.2933
	8.78	-0.0264	0.48	-0.0223	8.8	-0.0259			0.34	-0.1116	0.35	-0.322	0.34	-0.0977			19.28	-0.2072	19.43	-0.3444	19.45	-0.2886
	8.78	-0.0264	0.48	-0.0222	8.8	-0.026			0.34	-0.1116	0.35	-0.3226	0.34	-0.0977			19.3	-0.2065	19.45	-0.3444	19.47	-0.284
	8.78	-0.0262	0.49	-0.0223	8.8	-0.0259			0.34	-0.1116	0.35	-0.3226	0.34	-0.0975			19.31	-0.2059	19.47	-0.3714	19.48	-0.2796
	8.79	-0.0262	0.49	-0.0222	8.8	-0.0257			0.34	-0.1116	0.35	-0.323	0.34	-0.0975			19.33	-0.2055	19.48	-0.3903	19.5	-0.2753
	8.79	-0.0262	0.49	-0.0223	8.8	-0.026			0.34	-0.1118	0.35	-0.3235	0.34	-0.0975			19.35	-0.2048	19.5	-0.3416	19.52	-0.271
	8.79	-0.0264	0.49	-0.0222	8.8	-0.0259			0.34	-0.1118	0.35	-0.3238	0.34	-0.0975			19.36	-0.2043	19.52	-0.3441	19.53	-0.2666
	8.79	-0.0262	0.49	-0.0223	8.8	-0.0257			0.34	-0.1116	0.35	-0.3244	0.34	-0.0975			19.38	-0.2035	19.53	-0.3531	19.55	-0.2623
	8.79	-0.0262	0.49	-0.0223	8.8	-0.0257			0.34	-0.1118	0.35	-0.3252	0.35	-0.0975			19.4	-0.2034	19.55	-0.3674	19.57	-0.2582
	8.79	-0.0262	0.49	-0.0222	8.8	-0.0259			0.34	-0.1118	0.35	-0.3254	0.35	-0.0975			19.41	-0.2026	19.57	-0.3705	19.58	-0.2548
	8.79	-0.0262	0.49	-0.0223	8.8	-0.0257			0.34	-0.1118	0.35	-0.3261	0.35	-0.0975			19.43	-0.2024	19.58	-0.3599	19.6	-0.2517
	8.79	-0.0262	0.49	-0.0223	8.8	-0.0259			0.34	-0.1118	0.35	-0.3265	0.35	-0.0975			19.45	-0.202	19.6	-0.368	19.62	-0.2505
	8.79	-0.0262	0.49	-0.0223	8.8	-0.0257			0.35	-0.1118	0.35	-0.3265	0.35	-0.0975			19.46	-0.202	19.62	-0.3823	19.63	-0.2505
	8.79	-0.0262	0.49	-0.0223	8.8	-0.0257			0.35	-0.1118	0.35	-0.3271	0.35	-0.0975			19.48	-0.2017	19.63	-0.3829	19.65	-0.2524
	8.79	-0.0262	0.49	-0.0222	8.8	-0.0259			0.35	-0.1119	0.35	-0.3271	0.35	-0.0975			19.5	-0.2014	19.65	-0.3773	19.67	-0.2558
	8.79	-0.0262	0.49	-0.0223	8.8	-0.0257			0.35	-0.1119	0.35	-0.3275	0.35	-0.0975			19.51	-0.201	19.67	-0.381	19.68	-0.2604
	8.79	-0.0262	0.49	-0.0223	8.81	-0.0257			0.35	-0.1119	0.35	-0.328	0.35	-0.0975			19.53	-0.2009	19.68	-0.3878	19.7	-0.266
	8.79	-0.0262	0.49	-0.0223	8.81	-0.0257			0.35	-0.1119	0.35	-0.3283	0.35	-0.0975			19.55	-0.2009	19.7	-0.4474	19.72	-0.2731
	8.79	-0.0262	0.49	-0.0222	8.81	-0.0259			0.35	-0.1119	0.35	-0.3289	0.35	-0.0975			19.56	-0.2006	19.72	-0.4539	19.73	-0.2803
	8.79	-0.0262	0.49	-0.0223	8.81	-0.0259			0.35	-0.1119	0.35	-0.3291	0.35	-0.0975			19.58	-0.2009	19.73	-0.3804	19.75	-0.2883
	8.79	-0.0262	0.49	-0.0222	8.81	-0.0257			0.35	-0.1119	0.35	-0.3297	0.35	-0.0975			19.6	-0.2004	19.75	-0.3726	19.77	-0.297
	8.79	-0.0262	0.49	-0.0223	8.81	-0.0257			0.35	-0.1119	0.35	-0.3297	0.35	-0.0975			19.61	-0.2009	19.77	-0.3745	19.78	-0.3057
	8.79	-0.0262	0.49	-0.0223	8.81	-0.0257			0.35	-0.1121	0.35	-0.3305	0.35	-0.0975			19.63	-0.2012	19.78	-0.373	19.8	-0.315
	8.8	-0.0262	0.49	-0.0222	8.81	-0.0257			0.35	-0.1121	0.35	-0.3305	0.35	-0.0975			19.65	-0.201	19.8	-0.3748	19.82	-0.324
	8.8	-0.0262	0.49	-0.0223	8.81	-0.0256			0.35	-0.1121	0.35	-0.3311	0.35	-0.0975			19.66	-0.2017	19.82	-0.3835	19.83	-0.333
	8.8	-0.0262	0.49	-0.0223	8.81	-0.0256			0.35	-0.1121	0.35	-0.3316	0.35	-0.0975			19.68	-0.202	19.83	-0.3835	19.85	-0.3407
	8.8	-0.0262	0.49	-0.0223	8.81	-0.0256			0.35	-0.1121	0.35	-0.3317	0.35	-0.0975			19.7	-0.2028	19.85	-0.3832	19.87	-0.3472
	8.8	-0.0262	0.49	-0.0223	8.81	-0.0256			0.35	-0.1121	0.35	-0.3323	0.35	-0.0975			19.71	-0.2038	19.87	-0.3739	19.88	-0.3528
	8.8	-0.0262	0.49	-0.0223	8.81	-0.0257			0.35	-0.1121	0.35	-0.3325	0.35	-0.0975			19.73	-0.2046	19.88	-0.3788	19.9	-0.3575
	8.8	-0.0262	0.49	-0.0222	8.81	-0.0257			0.35	-0.1121	0.35	-0.3331	0.35	-0.0975			19.75	-0.2054	19.9	-0.3559	19.92	-0.3609
	8.8	-0.0262	0.49	-0.0223	8.81	-0.0256			0.35	-0.1122	0.35	-0.3334	0.35	-0.0975			19.76	-0.2066	19.92	-0.3612	19.93	-0.3633
	8.8	-0.0262	0.49	-0.0222	8.81	-0.0256			0.35	-0.1122	0.35	-0.3336	0.35	-0.0975			19.78	-0.2082	19.93	-0.3494	19.95	-0.3649
	8.8	-0.0262	0.49	-0.0223	8.81	-0.0256			0.35	-0.1122	0.35	-0.3342	0.35	-0.0973			19.8	-0.2093	19.95	-0.3475	19.97	-0.3658
	8.8	-0.0262	0.49	-0.0223	8.81	-0.0256			0.35	-0.1122	0.35	-0.3344	0.35	-0.0975			19.81	-0.2108	19.97	-0.337	19.98	-0.3661
	8.8	-0.0262	0.49	-0.0223	8.81	-0.0257			0.35	-0.1122	0.36	-0.3351	0.35	-0.0973			19.83	-0.2122	19.98	-0.3423	20	-0.3658
	8.8	-0.026	0.49	-0.0223	8.81	-0.0257			0.35	-0.1122	0.36	-0.3351	0.35	-0.0973			19.85	-0.2136	20	-0.3444	20	-0.3658
	8.8	-0.026	0.49	-0.0222	8.81	-0.0256			0.35	-0.1124	0.36	-0.3356	0.35	-0.0973			19.86	-0.215	20	-0.3444	20	0.1869
	8.8	-0.026	0.49	-0.0222	8.82	-0.0256			0.35	-0.1124	0.36	-0.3361	0.35	-0.0973			19.88	-0.2167	20	0.2985	20.02	0.3206
	8.8	-0.026	0.49	-0.0223	8.82	-0.0256			0.35	-0.1124	0.36	-0.3362	0.35	-0.0973			19.9	-0.2186	20.02	0.3289	20.03	0.3358
	8.8	-0.026	0.49	-0.0222	8.82	-0.0256			0.35	-0.1124	0.36	-0.3365	0.35	-0.0973			19.91	-0.2201	20.03	0.3308	20.05	0.3379
	8.8	-0.026	0.5	-0.0222	8.82	-0.0254			0.35	-0.1125	0.36	-0.3375	0.35	-0.0973			19.93	-0.2212	20.05	0.3218	20.07	0.3364
	8.8	-0.026	0.5	-0.0223	8.82	-0.0254			0.35	-0.1125	0.36	-0.3379	0.35	-0.0973			19.95	-0.2224	20.07	0.337	20.08	0.3327
	8.8	-0.026	0.5	-0.0222	8.82	-0.0254			0.35	-0.1125	0.36	-0.3381	0.36	-0.0973			19.96	-0.2238	20.08	0.3354	20.1	0.3286
	8.81	-0.026	0.5	-0.0222	8.82	-0.0254			0.35	-0.1125	0.36	-0.3387	0.36	-0.0973			19.98	-0.2248	20.1	0.354	20.12	0.3243
	8.81	-0.026	0.5	-0.0223	8.82	-0.0256			0.35	-0.1125	0.36	-0.339	0.36	-0.0973			20	-0.226	20.12	0.3593	20.13	0.3193
	8.81	-0.026	0.5	-0.0222	8.82	-0.0256			0.36	-0.1127	0.36	-0.3392	0.36	-0.0973			20	-0.226	20.13	0.3565	20.15	0.3141
	8.81	-0.026	0.5	-0.0222	8.82	-0.0254			0.36	-0.1127	0.36	-0.3395	0.36	-0.0973			20	0.1612	20.15	0.3798	20.17	0.3091
	8.81	-0.026	0.5	-0.0223	8.82	-0.0254			0.36	-0.1127	0.36	-0.3398	0.36	-0.0973			20.01	0.2128	20.17	0.3829	20.18	0.3044
	8.81	-0.026	0.5	-0.0222	8.82	-0.0256			0.36	-0.1127	0.36	-0.3402	0.36	-0.0973			20.03	0.2134	20.18	0.3795	20.2	0.2995
	8.81	-0.026	0.5	-0.0223	8.82	-0.0254			0.36	-0.1127	0.36	-0.3407	0.36	-0.0973			20.05	0.2121	20.2	0.3993	20.22	0.2942
	8.81	-0.026	0.5	-0.0223	8.82	-0.0256			0.36	-0.1127	0.36	-0.3407	0.36	-0.0973			20.06	0.211	20.22	0.4021	20.23	0.2889
	8.81	-0.026	0.5	-0.0222	8.82	-0.0253			0.36	-0.1128	0.36	-0.341	0.36	-0.0973			20.08	0.2096	20.23	0.342	20.25	0.284
	8.81	-0.026	0.5	-0.0223	8.82	-0.0256			0.36	-0.1128	0.36	-0.3415	0.36	-0.0973			20.1	0.2086	20.25	0.3333	20.27	0.279
	8.81	-0.026	0.5	-0.0222	8.83	-0.0254			0.36	-0.1128	0.36	-0.342	0.36	-0.0973			20.11	0.2072	20.27	0.3265	20.28	0.2737
	8.81	-0.0259	0.5	-0.0222	8.83	-0.0254			0.36	-0.1128	0.36	-0.3424	0.36	-0.0973			20.13	0.2062	20.28	0.3302	20.3	0.2691
	8.81	-0.026	0.5	-0.0223	8.83	-0.0254			0.36	-0.113	0.36	-0.3427	0.36	-0.0973			20.15	0.2057	20.3	0.3317	20.32	0.2641
	8.81	-0.0259	0.5	-0.0223	8.83	-0.0254			0.36	-0.113	0.36	-0.3429	0.36	-0.0973			20.16	0.2043	20.32	0.3367	20.33	0.2595
	8.81	-0.0259	0.5	-0.0223	8.83	-0.0253			0.36	-0.113	0.36	-0.3437	0.36	-0.0973			20.18	0.2038	20.33	0.3342	20.35	0.2548
	8.81	-0.0259	0.5	-0.0222	8.83	-0.0253			0.36	-0.113	0.36	-0.3438	0.36	-0.0973			20.2	0.2031	20.35	0.3047	20.37	0.2502
	8.81	-0.0259	0.5	-0.0223	8.83	-0.0254			0.36	-0.113	0.36	-0.3441	0.36	-0.0973			20.21	0.2026	20.37	0.2995	20.38	0.2465
	8.81	-0.0259	0.5	-0.0222	8.83	-0.0254			0.36	-0.113	0.36	-0.3444	0.36	-0.0973			20.23	0.2017	20.38	0.2992	20.4	0.2443
	8.81	-0.0259	0.5	-0.0223	8.83	-0.0254			0.36	-0.1132	0.36	-0.3455	0.36	-0.0973			20.25	0.201	20.4	0.3013	20.42	0.2434
	8.81	-0.0259	0.5	-0.0222	8.83	-0.0253			0.36	-0.1132	0.36	-0.3458	0.36	-0.0973			20.26	0.2007	20.42	0.3023	20.43	0.244
	8.81	-0.0259	0.5	-0.0223	8.83	-0.0254			0.36	-0.1132	0.36	-0.3457	0.36	-0.0973			20.28	0.2001	20.43	0.2992	20.45	0.2465
	8.82	-0.0259	0.5	-0.0222	8.83	-0.0253			0.36	-0.1132	0.36	-0.3463	0.36	-0.0973			20.3	0.1995	20.45	0.2992	20.47	0.2496
	8.82	-0.0259	0.5	-0.0223	8.83	-0.0253			0.36	-0.1132	0.36	-0.3471	0.36	-0.0973			20.31	0.199	20.47	0.2992	20.48	0.2539
	8.82	-0.0259	0.5	-0.0222	8.83	-0.0253			0.36	-0.1133	0.36	-0.3474	0.36	-0.0973			20.33	0.1989	20.48	0.2995	20.5	0.2589
	8.82	-0.0259	0.5	-0.0222	8.83	-0.0254			0.36	-0.1133	0.36	-0.3474	0.36	-0.0972			20.35	0.1983	20.5	0.2989	20.52	0.2641
	8.82	-0.0259	0.5	-0.0222	8.83	-0.0254			0.36	-0.1133	0.37	-0.3477	0.36	-0.0972			20.36	0.1981	20.52	0.3085	20.53	0.2697
	8.82	-0.0259	0.5	-0.0223	8.83	-0.0254			0.36	-0.1133	0.37	-0.3491	0.36	-0.0972			20.38	0.1979	20.53	0.31	20.55	0.2765
	8.82	-0.0259	0.5	-0.0222	8.83	-0.0253			0.36	-0.1135	0.37	-0.3494	0.36	-0.0972			20.4	0.1973	20.55	0.3212	20.57	0.2824
	8.82	-0.0259	0.5	-0.0222	8.83	-0.0253			0.36	-0.1135	0.37	-0.3495	0.36	-0.0972			20.41	0.197	20.57	0.3227	20.58	0.2892
	8.82	-0.0259	0.5	-0.0223	8.83	-0.0254			0.36	-0.1135	0.37	-0.3495	0.36	-0.0972			20.43	0.1969	20.58	0.3215	20.6	0.2961
	8.82	-0.0259	0.5	-0.0222	8.83	-0.0253			0.36	-0.1135	0.37	-0.3499	0.36	-0.0972			20.45	0.1967	20.6	0.3243	20.62	0.3032
	8.82	-0.0259	0.5	-0.0222	8.83	-0.0253			0.36	-0.1135	0.37	-0.3506	0.36	-0.0972			20.46	0.1967	20.62	0.3165	20.63	0.3094
	8.82	-0.0259	0.51	-0.0223	8.83	-0.0254			0.36	-0.1136	0.37	-0.3509	0.37	-0.0972			20.48	0.1967	20.63	0.3181	20.65	0.3153
	8.82	-0.0257	0.51	-0.0222	8.84	-0.0254			0.36	-0.1136	0.37	-0.3509	0.37	-0.0972			20.5	0.1964	20.65	0.3178	20.67	0.3203
	8.82	-0.0257	0.51	-0.0223	8.84	-0.0254			0.36	-0.1136	0.37	-0.3514	0.37	-0.0972			20.51	0.1966	20.67	0.3184	20.68	0.3249
	8.82	-0.0257	0.51	-0.0222	8.84	-0.0253			0.37	-0.1136	0.37	-0.3517	0.37	-0.0972			20.53	0.1966	20.68	0.3237	20.7	0.3286
	8.82	-0.0257	0.51	-0.0222	8.84	-0.0254			0.37	-0.1136	0.37	-0.352	0.37	-0.0972			20.55	0.1966	20.7	0.3227	20.72	0.332
	8.82	-0.0257	0.51	-0.0223	8.84	-0.0253			0.37	-0.1138	0.37	-0.3525	0.37	-0.0972			20.56	0.1966	20.72	0.3215	20.73	0.3354
	8.82	-0.0257	0.51	-0.0222	8.84	-0.0253			0.37	-0.1138	0.37	-0.3531	0.37	-0.0972			20.58	0.1962	20.73	0.3199	20.75	0.3379
	8.83	-0.0257	0.51	-0.0223	8.84	-0.0253			0.37	-0.1138	0.37	-0.3531	0.37	-0.0972			20.6	0.1964	20.75	0.3193	20.77	0.3404
	8.83	-0.0257	0.51	-0.0223	8.84	-0.0254			0.37	-0.1138	0.37	-0.3536	0.37	-0.0972			20.61	0.1959	20.77	0.3184	20.78	0.342
	8.83	-0.0257	0.51	-0.0222	8.84	-0.0253			0.37	-0.1139	0.37	-0.3539	0.37	-0.0972			20.63	0.1962	20.78	0.3175	20.8	0.3432
	8.83	-0.0257	0.51	-0.0223	8.84	-0.0253			0.37	-0.1139	0.37	-0.354	0.37	-0.0972			20.65	0.1967	20.8	0.2998	20.82	0.3441
	8.83	-0.0257	0.51	-0.0223	8.84	-0.0251			0.37	-0.1139	0.37	-0.3544	0.37	-0.0972			20.66	0.1972	20.82	0.2979	20.83	0.3444
	8.83	-0.0257	0.51	-0.0223	8.84	-0.0253			0.37	-0.1139	0.37	-0.3545	0.37	-0.0972			20.68	0.1972	20.83	0.2961	20.85	0.3444
	8.83	-0.0257	0.51	-0.0222	8.84	-0.0253			0.37	-0.1141	0.37	-0.3547	0.37	-0.0972			20.7	0.1979	20.85	0.2989	20.87	0.3441
	8.83	-0.0257	0.51	-0.0222	8.84	-0.0253			0.37	-0.1141	0.37	-0.3551	0.37	-0.0972			20.71	0.199	20.87	0.2979	20.88	0.3432
	8.83	-0.0257	0.51	-0.0222	8.84	-0.0253			0.37	-0.1141	0.37	-0.3554	0.37	-0.0972			20.73	0.2004	20.88	0.2976	20.9	0.3423
	8.83	-0.0257	0.51	-0.0222	8.84	-0.0253			0.37	-0.1141	0.37	-0.3561	0.37	-0.0972			20.75	0.2018	20.9	0.2809	20.92	0.3407
	8.83	-0.0256	0.51	-0.0223	8.84	-0.0253			0.37	-0.1142	0.37	-0.3564	0.37	-0.0972			20.76	0.2038	20.92	0.2812	20.93	0.3392
	8.83	-0.0256	0.51	-0.0222	8.84	-0.0253			0.37	-0.1142	0.37	-0.3562	0.37	-0.0972			20.78	0.206	20.93	0.2803	20.95	0.3367
	8.83	-0.0256	0.51	-0.0222	8.84	-0.0251			0.37	-0.1142	0.37	-0.357	0.37	-0.0972			20.8	0.2088	20.95	0.2803	20.97	0.3342
	8.83	-0.0256	0.51	-0.0223	8.85	-0.0253			0.37	-0.1142	0.37	-0.3571	0.37	-0.0972			20.81	0.2114	20.97	0.2799	20.98	0.3314
	8.83	-0.0256	0.51	-0.0222	8.85	-0.0253			0.37	-0.1144	0.37	-0.3578	0.37	-0.0972			20.83	0.2145	20.98	0.279	21	0.3286
	8.83	-0.0256	0.51	-0.0222	8.85	-0.0253			0.37	-0.1144	0.37	-0.3576	0.37	-0.0972			20.85	0.2178	21	0.2812	21	0.3286
	8.83	-0.0256	0.51	-0.0222	8.85	-0.0253			0.37	-0.1144	0.37	-0.3581	0.37	-0.0972			20.86	0.2206	21	0.2812	21	0.3286
	8.83	-0.0256	0.51	-0.0222	8.85	-0.0251			0.37	-0.1146	0.37	-0.3584	0.37	-0.0972			20.88	0.2232	21	0.2812	21	-0.1783
	8.83	-0.0256	0.51	-0.0222	8.85	-0.0253			0.37	-0.1146	0.37	-0.3587	0.37	-0.0972			20.9	0.2258	21	-0.2573	21.02	-0.293
	8.83	-0.0256	0.51	-0.0222	8.85	-0.0253			0.37	-0.1146	0.38	-0.3588	0.37	-0.0972			20.91	0.2279	21.02	-0.2899	21.03	-0.3026
	8.83	-0.0256	0.51	-0.0223	8.85	-0.0251			0.37	-0.1146	0.38	-0.3592	0.37	-0.0972			20.93	0.2299	21.03	-0.2948	21.05	-0.301
	8.83	-0.0256	0.51	-0.0222	8.85	-0.0251			0.37	-0.1146	0.38	-0.3598	0.37	-0.0972			20.95	0.2314	21.05	-0.2964	21.07	-0.297
	8.83	-0.0256	0.51	-0.0222	8.85	-0.0251			0.37	-0.1147	0.38	-0.3599	0.37	-0.0972			20.96	0.2334	21.07	-0.2672	21.08	-0.2914
	8.83	-0.0256	0.51	-0.0222	8.85	-0.0253			0.37	-0.1147	0.38	-0.3601	0.37	-0.0972			20.98	0.2347	21.08	-0.2719	21.1	-0.2855
	8.84	-0.0256	0.51	-0.0222	8.85	-0.0251			0.37	-0.1147	0.38	-0.3602	0.37	-0.0972			21	0.2362	21.1	-0.2731	21.12	-0.2799
	8.84	-0.0256	0.51	-0.0222	8.85	-0.0253			0.37	-0.1149	0.38	-0.3606	0.37	-0.0972			21	0.2362	21.12	-0.2784	21.13	-0.2747
	8.84	-0.0256	0.51	-0.0222	8.85	-0.0251			0.37	-0.1149	0.38	-0.361	0.38	-0.0972			21	-0.1756	21.13	-0.2775	21.15	-0.2688
	8.84	-0.0256	0.51	-0.0222	8.85	-0.0251			0.37	-0.1149	0.38	-0.3613	0.38	-0.0972			21.01	-0.2227	21.15	-0.2784	21.17	-0.2638
	8.84	-0.0256	0.51	-0.0223	8.85	-0.0251			0.37	-0.1149	0.38	-0.3619	0.38	-0.0972			21.03	-0.2209	21.17	-0.279	21.18	-0.2601
	8.84	-0.0256	0.52	-0.0222	8.85	-0.0251			0.37	-0.115	0.38	-0.3621	0.38	-0.0972			21.05	-0.2186	21.18	-0.2824	21.2	-0.2576
	8.84	-0.0256	0.52	-0.0223	8.86	-0.0253			0.38	-0.115	0.38	-0.3623	0.38	-0.0972			21.06	-0.2164	21.2	-0.2843	21.22	-0.257
	8.84	-0.0254	0.52	-0.0222	8.86	-0.0251			0.38	-0.115	0.38	-0.3627	0.38	-0.0972			21.08	-0.2147	21.22	-0.284	21.23	-0.2576
	8.84	-0.0254	0.52	-0.0222	8.86	-0.0251			0.38	-0.1152	0.38	-0.3627	0.38	-0.0972			21.1	-0.213	21.23	-0.2834	21.25	-0.2598
	8.84	-0.0254	0.52	-0.0222	8.86	-0.0251			0.38	-0.1152	0.38	-0.3627	0.38	-0.0972			21.11	-0.2111	21.25	-0.2843	21.27	-0.2629
	8.84	-0.0254	0.52	-0.0222	8.86	-0.0251			0.38	-0.1153	0.38	-0.3632	0.38	-0.0972			21.13	-0.2097	21.27	-0.2852	21.28	-0.2666
	8.84	-0.0254	0.52	-0.0222	8.86	-0.0251			0.38	-0.1153	0.38	-0.3632	0.38	-0.0972			21.15	-0.2085	21.28	-0.2852	21.3	-0.2719
	8.84	-0.0254	0.52	-0.0223	8.86	-0.0251			0.38	-0.1153	0.38	-0.3633	0.38	-0.0972			21.16	-0.2071	21.3	-0.2892	21.32	-0.2768
	8.84	-0.0254	0.52	-0.0222	8.86	-0.0251			0.38	-0.1153	0.38	-0.364	0.38	-0.0972			21.18	-0.206	21.32	-0.2892	21.33	-0.2821
	8.84	-0.0254	0.52	-0.0222	8.86	-0.0251			0.38	-0.1155	0.38	-0.3644	0.38	-0.0972			21.2	-0.2052	21.33	-0.2855	21.35	-0.288
	8.84	-0.0254	0.52	-0.0222	8.86	-0.0251			0.38	-0.1155	0.38	-0.3646	0.38	-0.0972			21.21	-0.2043	21.35	-0.2917	21.37	-0.2942
	8.84	-0.0254	0.52	-0.0222	8.86	-0.0251			0.38	-0.1156	0.38	-0.3647	0.38	-0.0972			21.23	-0.2032	21.37	-0.2911	21.38	-0.3004
	8.84	-0.0254	0.52	-0.0223	8.86	-0.0251			0.38	-0.1156	0.38	-0.365	0.38	-0.0972			21.25	-0.2026	21.38	-0.2908	21.4	-0.3063
	8.84	-0.0254	0.52	-0.0222	8.86	-0.0251			0.38	-0.1158	0.38	-0.3654	0.38	-0.0972			21.26	-0.2017	21.4	-0.2865	21.42	-0.3131
	8.84	-0.0254	0.52	-0.0222	8.86	-0.0251			0.38	-0.1158	0.38	-0.3655	0.38	-0.0972			21.28	-0.201	21.42	-0.2858	21.43	-0.3187
	8.85	-0.0253	0.52	-0.0222	8.86	-0.0251			0.38	-0.1158	0.38	-0.366	0.38	-0.0972			21.3	-0.2001	21.43	-0.2858	21.45	-0.3234
	8.85	-0.0254	0.52	-0.0222	8.86	-0.0251			0.38	-0.1159	0.38	-0.3663	0.38	-0.0972			21.31	-0.1997	21.45	-0.2871	21.47	-0.3268
	8.85	-0.0254	0.52	-0.0222	8.87	-0.0253			0.38	-0.1159	0.38	-0.3666	0.38	-0.0972			21.33	-0.1993	21.47	-0.2855	21.48	-0.3299
	8.85	-0.0254	0.52	-0.0222	8.87	-0.0251			0.38	-0.1159	0.38	-0.3666	0.38	-0.0972			21.35	-0.1984	21.48	-0.2868	21.5	-0.332
	8.85	-0.0253	0.52	-0.0223	8.87	-0.0251			0.38	-0.1159	0.38	-0.3666	0.38	-0.0972			21.36	-0.1984	21.5	-0.2892	21.52	-0.3339
	8.85	-0.0253	0.52	-0.0222	8.87	-0.0251			0.38	-0.1159	0.38	-0.3668	0.38	-0.0972			21.38	-0.1976	21.52	-0.2908	21.53	-0.3348
	8.85	-0.0253	0.52	-0.0223	8.87	-0.0253			0.38	-0.1159	0.38	-0.3669	0.38	-0.0972			21.4	-0.197	21.53	-0.3094	21.55	-0.3351
	8.85	-0.0253	0.52	-0.0222	8.87	-0.0251			0.38	-0.1161	0.38	-0.3674	0.38	-0.0972			21.41	-0.1967	21.55	-0.3156	21.57	-0.3348
	8.85	-0.0253	0.52	-0.0222	8.87	-0.0251			0.38	-0.1161	0.39	-0.3675	0.38	-0.0972			21.43	-0.1962	21.57	-0.319	21.58	-0.3342
	8.85	-0.0253	0.52	-0.0223	8.87	-0.0251			0.38	-0.1163	0.39	-0.3675	0.38	-0.0972			21.45	-0.1961	21.58	-0.3206	21.6	-0.333
	8.85	-0.0253	0.52	-0.0222	8.87	-0.025			0.38	-0.1163	0.39	-0.368	0.38	-0.0972			21.46	-0.1956	21.6	-0.3162	21.62	-0.3311
	8.85	-0.0253	0.52	-0.0223	8.87	-0.0251			0.38	-0.1164	0.39	-0.368	0.38	-0.0972			21.48	-0.1956	21.62	-0.3181	21.63	-0.3292
	8.85	-0.0253	0.52	-0.0222	8.87	-0.0251			0.38	-0.1164	0.39	-0.3678	0.38	-0.0972			21.5	-0.195	21.63	-0.3054	21.65	-0.3271
	8.85	-0.0253	0.52	-0.0223	8.87	-0.0251			0.38	-0.1164	0.39	-0.3683	0.38	-0.0972			21.51	-0.1952	21.65	-0.2979	21.67	-0.3252
	8.85	-0.0253	0.52	-0.0222	8.87	-0.025			0.38	-0.1166	0.39	-0.3686	0.38	-0.0972			21.53	-0.195	21.67	-0.2992	21.68	-0.3227
	8.85	-0.0253	0.52	-0.0223	8.87	-0.025			0.38	-0.1166	0.39	-0.3686	0.39	-0.0972			21.55	-0.1947	21.68	-0.3038	21.7	-0.3206
	8.85	-0.0253	0.52	-0.0222	8.88	-0.0251			0.38	-0.1167	0.39	-0.3686	0.39	-0.0972			21.56	-0.1947	21.7	-0.3026	21.72	-0.3184
	8.86	-0.0253	0.52	-0.0222	8.88	-0.0253			0.38	-0.1167	0.39	-0.3689	0.39	-0.0972			21.58	-0.1945	21.72	-0.3047	21.73	-0.3165
	8.86	-0.0253	0.52	-0.0222	8.88	-0.0251			0.38	-0.1167	0.39	-0.3686	0.39	-0.0972			21.6	-0.1944	21.73	-0.3054	21.75	-0.3147
	8.86	-0.0251	0.52	-0.0223	8.88	-0.0251			0.39	-0.1169	0.39	-0.3688	0.39	-0.0972			21.61	-0.1947	21.75	-0.3085	21.77	-0.3125
	8.86	-0.0251	0.52	-0.0222	8.88	-0.025			0.39	-0.1169	0.39	-0.3691	0.39	-0.0972			21.63	-0.1947	21.77	-0.3141	21.78	-0.31
	8.86	-0.0251	0.52	-0.0222	8.88	-0.0251			0.39	-0.117	0.39	-0.3691	0.39	-0.0972			21.65	-0.1952	21.78	-0.3122	21.8	-0.3075
	8.86	-0.0251	0.53	-0.0222	8.88	-0.0251			0.39	-0.117	0.39	-0.3697	0.39	-0.0972			21.66	-0.1953	21.8	-0.3119	21.82	-0.3051
	8.86	-0.0251	0.53	-0.0222	8.88	-0.0251			0.39	-0.117	0.39	-0.37	0.39	-0.0972			21.68	-0.1958	21.82	-0.3116	21.83	-0.3023
	8.86	-0.0251	0.53	-0.0222	8.88	-0.025			0.39	-0.1172	0.39	-0.37	0.39	-0.0972			21.7	-0.1962	21.83	-0.3137	21.85	-0.2995
	8.86	-0.0251	0.53	-0.0222	8.88	-0.0251			0.39	-0.1172	0.39	-0.37	0.39	-0.0972			21.71	-0.197	21.85	-0.3131	21.87	-0.2967
	8.86	-0.0251	0.53	-0.0222	8.88	-0.0253			0.39	-0.1173	0.39	-0.3703	0.39	-0.0972			21.73	-0.1981	21.87	-0.306	21.88	-0.2939
	8.86	-0.0251	0.53	-0.0222	8.88	-0.0251			0.39	-0.1173	0.39	-0.3703	0.39	-0.0972			21.75	-0.1992	21.88	-0.3035	21.9	-0.2908
	8.86	-0.0251	0.53	-0.0222	8.88	-0.0251			0.39	-0.1175	0.39	-0.3703	0.39	-0.0972			21.76	-0.2003	21.9	-0.3051	21.92	-0.2871
	8.86	-0.0251	0.53	-0.0222	8.88	-0.0251			0.39	-0.1175	0.39	-0.3706	0.39	-0.0972			21.78	-0.2015	21.92	-0.3119	21.93	-0.2837
	8.86	-0.0251	0.53	-0.0222	8.88	-0.0251			0.39	-0.1177	0.39	-0.3711	0.39	-0.0972			21.8	-0.2031	21.93	-0.3128	21.95	-0.2803
	8.86	-0.0251	0.53	-0.0222	8.88	-0.0251			0.39	-0.1178	0.39	-0.3711	0.39	-0.0973			21.81	-0.2043	21.95	-0.319	21.97	-0.2772
	8.86	-0.0251	0.53	-0.0222	8.88	-0.0251			0.39	-0.1178	0.39	-0.3714	0.39	-0.0973			21.83	-0.2062	21.97	-0.3221	21.98	-0.2756
	8.86	-0.0251	0.53	-0.0222	8.88	-0.0253			0.39	-0.118	0.39	-0.3714	0.39	-0.0973			21.85	-0.208	21.98	-0.3199	22	-0.2756
	8.87	-0.025	0.53	-0.0222	8.88	-0.0251			0.39	-0.118	0.39	-0.3714	0.39	-0.0973			21.86	-0.2094	22	-0.2982	22	-0.2756
	8.87	-0.0251	0.53	-0.0223	8.88	-0.0251			0.39	-0.118	0.39	-0.3716	0.39	-0.0973			21.88	-0.2111	22	-0.2982	22	-0.2756
	8.87	-0.025	0.53	-0.0222	8.89	-0.0251			0.39	-0.1181	0.39	-0.372	0.39	-0.0973			21.9	-0.2125	22	0.2759	22	0.1386
	8.87	-0.025	0.53	-0.0222	8.89	-0.0253			0.39	-0.1183	0.39	-0.3723	0.39	-0.0973			21.91	-0.2144	22.02	0.2877	22.02	0.248
	8.87	-0.0251	0.53	-0.0222	8.89	-0.0253			0.39	-0.1183	0.39	-0.3723	0.39	-0.0973			21.93	-0.2156	22.03	0.2889	22.03	0.2617
	8.87	-0.025	0.53	-0.0222	8.89	-0.0251			0.39	-0.1184	0.39	-0.3722	0.39	-0.0973			21.95	-0.2167	22.05	0.2849	22.05	0.2679
	8.87	-0.025	0.53	-0.0223	8.89	-0.0251			0.39	-0.1184	0.39	-0.3725	0.39	-0.0973			21.96	-0.2181	22.07	0.2852	22.07	0.2728
	8.87	-0.025	0.53	-0.0222	8.89	-0.0251			0.39	-0.1186	0.4	-0.3725	0.39	-0.0973			21.98	-0.2192	22.08	0.2858	22.08	0.2778
	8.87	-0.025	0.53	-0.0222	8.89	-0.0251			0.39	-0.1186	0.4	-0.373	0.39	-0.0973			22	-0.2201	22.1	0.2877	22.1	0.2824
	8.87	-0.025	0.53	-0.0222	8.89	-0.0251			0.39	-0.1187	0.4	-0.3733	0.39	-0.0973			22	-0.2201	22.12	0.2635	22.12	0.2877
	8.87	-0.025	0.53	-0.0222	8.89	-0.0251			0.39	-0.1189	0.4	-0.3734	0.39	-0.0975			22	0.1544	22.13	0.2638	22.13	0.2927
	8.87	-0.025	0.53	-0.0222	8.89	-0.0251			0.39	-0.1189	0.4	-0.3737	0.39	-0.0975			22.01	0.2074	22.15	0.2638	22.15	0.2982
	8.87	-0.025	0.53	-0.0222	8.89	-0.0251			0.39	-0.119	0.4	-0.3739	0.39	-0.0975			22.03	0.2074	22.17	0.2641	22.17	0.3038
	8.87	-0.025	0.53	-0.0222	8.89	-0.0253			0.39	-0.1192	0.4	-0.3739	0.39	-0.0975			22.05	0.2059	22.18	0.2765	22.18	0.3094
	8.87	-0.025	0.53	-0.0223	8.89	-0.025			0.39	-0.1194	0.4	-0.374	0.39	-0.0975			22.06	0.2049	22.2	0.2759	22.2	0.315
	8.87	-0.025	0.53	-0.0222	8.89	-0.0251			0.39	-0.1194	0.4	-0.3742	0.4	-0.0975			22.08	0.2041	22.22	0.2741	22.22	0.3203
	8.87	-0.025	0.53	-0.0222	8.89	-0.0251			0.39	-0.1195	0.4	-0.3742	0.4	-0.0975			22.1	0.2032	22.23	0.2737	22.23	0.3246
	8.87	-0.025	0.53	-0.0222	8.89	-0.0251			0.39	-0.1195	0.4	-0.3743	0.4	-0.0975			22.11	0.2017	22.25	0.2744	22.25	0.3277
	8.87	-0.025	0.53	-0.0222	8.89	-0.0251			0.4	-0.1197	0.4	-0.3745	0.4	-0.0975			22.13	0.2009	22.27	0.2768	22.27	0.3302
	8.87	-0.025	0.53	-0.0222	8.89	-0.0251			0.4	-0.1197	0.4	-0.3747	0.4	-0.0975			22.15	0.2	22.28	0.2961	22.28	0.3317
	8.88	-0.025	0.53	-0.0223	8.9	-0.0253			0.4	-0.1198	0.4	-0.3748	0.4	-0.0975			22.16	0.199	22.3	0.3007	22.3	0.333
	8.88	-0.025	0.53	-0.0222	8.9	-0.0253			0.4	-0.1198	0.4	-0.3747	0.4	-0.0975			22.18	0.1987	22.32	0.31	22.32	0.3336
	8.88	-0.0248	0.53	-0.0222	8.9	-0.0251			0.4	-0.12	0.4	-0.3748	0.4	-0.0975			22.2	0.1975	22.33	0.3106	22.33	0.3336
	8.88	-0.025	0.53	-0.0222	8.9	-0.0253			0.4	-0.12	0.4	-0.3748	0.4	-0.0975			22.21	0.1972	22.35	0.3206	22.35	0.333
	8.88	-0.025	0.54	-0.0222	8.9	-0.0251			0.4	-0.1201	0.4	-0.3751	0.4	-0.0975			22.23	0.1966	22.37	0.3221	22.37	0.3317
	8.88	-0.0248	0.54	-0.0222	8.9	-0.0251			0.4	-0.1203	0.4	-0.3754	0.4	-0.0975			22.25	0.1962	22.38	0.3078	22.38	0.3299
	8.88	-0.0248	0.54	-0.0222	8.9	-0.0251			0.4	-0.1204	0.4	-0.3756	0.4	-0.0975			22.26	0.1953	22.4	0.3082	22.4	0.3277
	8.88	-0.0248	0.54	-0.0222	8.9	-0.0251			0.4	-0.1204	0.4	-0.3756	0.4	-0.0977			22.28	0.1948	22.42	0.3088	22.42	0.3255
	8.88	-0.0248	0.54	-0.0222	8.9	-0.0251			0.4	-0.1206	0.4	-0.3756	0.4	-0.0977			22.3	0.1945	22.43	0.3097	22.43	0.3224
	8.88	-0.0248	0.54	-0.0222	8.9	-0.0251			0.4	-0.1206	0.4	-0.3759	0.4	-0.0977			22.31	0.1939	22.45	0.3106	22.45	0.319
	8.88	-0.0248	0.54	-0.0222	8.9	-0.0251			0.4	-0.1208	0.4	-0.3761	0.4	-0.0977			22.33	0.1935	22.47	0.3119	22.47	0.3153
	8.88	-0.0248	0.54	-0.0222	8.9	-0.0251			0.4	-0.1209	0.4	-0.3762	0.4	-0.0977			22.35	0.1931	22.48	0.3193	22.48	0.3116
	8.88	-0.0248	0.54	-0.0222	8.9	-0.0251			0.4	-0.1209	0.4	-0.3761	0.4	-0.0977			22.36	0.193	22.5	0.3184	22.5	0.3075
	8.88	-0.0248	0.54	-0.0222	8.9	-0.0251			0.4	-0.1211	0.4	-0.3764	0.4	-0.0977			22.38	0.1924	22.52	0.3255	22.52	0.3038
	8.88	-0.0248	0.54	-0.0222	8.9	-0.0251			0.4	-0.1211	0.4	-0.3762	0.4	-0.0977			22.4	0.1922	22.53	0.3255	22.53	0.2998
	8.88	-0.0248	0.54	-0.0222	8.91	-0.0251			0.4	-0.1212	0.4	-0.3762	0.4	-0.0977			22.41	0.1917	22.55	0.3261	22.55	0.2954
	8.89	-0.0248	0.54	-0.0222	8.91	-0.0251			0.4	-0.1214	0.4	-0.3767	0.4	-0.0977			22.43	0.1917	22.57	0.3265	22.57	0.2914
	8.89	-0.0248	0.54	-0.0222	8.91	-0.0251			0.4	-0.1214	0.4	-0.3767	0.4	-0.0977			22.45	0.1914	22.58	0.3255	22.58	0.2874
	8.89	-0.0248	0.54	-0.0222	8.91	-0.0251			0.4	-0.1215	0.4	-0.3767	0.4	-0.0978			22.46	0.1913	22.6	0.3252	22.6	0.2834
	8.89	-0.0248	0.54	-0.0222	8.91	-0.0251			0.4	-0.1217	0.4	-0.377	0.4	-0.0978			22.48	0.1911	22.62	0.3261	22.62	0.2796
	8.89	-0.0248	0.54	-0.0222	8.91	-0.0251			0.4	-0.1217	0.4	-0.377	0.4	-0.0978			22.5	0.191	22.63	0.3274	22.63	0.2759
	8.89	-0.0248	0.54	-0.0222	8.91	-0.0251			0.4	-0.1218	0.41	-0.377	0.4	-0.0978			22.51	0.1911	22.65	0.3277	22.65	0.2719
	8.89	-0.0248	0.54	-0.0222	8.91	-0.0251			0.4	-0.122	0.41	-0.3771	0.4	-0.0978			22.53	0.1908	22.67	0.3271	22.67	0.2685
	8.89	-0.0248	0.54	-0.0222	8.91	-0.0253			0.4	-0.1221	0.41	-0.3774	0.4	-0.0978			22.55	0.1907	22.68	0.3302	22.68	0.2654
	8.89	-0.0248	0.54	-0.0222	8.91	-0.0251			0.4	-0.1221	0.41	-0.3771	0.4	-0.0978			22.56	0.1907	22.7	0.3305	22.7	0.2623
	8.89	-0.0248	0.54	-0.0222	8.91	-0.0251			0.4	-0.1223	0.41	-0.3776	0.4	-0.0978			22.58	0.1907	22.72	0.3323	22.72	0.2592
	8.89	-0.0248	0.54	-0.0222	8.91	-0.0251			0.4	-0.1225	0.41	-0.3776	0.4	-0.0978			22.6	0.1908	22.73	0.3345	22.73	0.2567
	8.89	-0.0248	0.54	-0.0222	8.91	-0.0251			0.4	-0.1225	0.41	-0.3773	0.4	-0.0978			22.61	0.1907	22.75	0.3333	22.75	0.2551
	8.89	-0.0248	0.54	-0.0222	8.91	-0.0251			0.4	-0.1226	0.41	-0.3776	0.41	-0.0978			22.63	0.1905	22.77	0.3311	22.77	0.2551
	8.89	-0.0248	0.54	-0.0222	8.91	-0.0251			0.4	-0.1228	0.41	-0.3778	0.41	-0.0978			22.65	0.1908	22.78	0.3299	22.78	0.2564
	8.89	-0.0248	0.54	-0.0222	8.91	-0.025			0.4	-0.1228	0.41	-0.3778	0.41	-0.0978			22.66	0.191	22.8	0.3243	22.8	0.2595
	8.89	-0.0248	0.54	-0.0222	8.91	-0.0251			0.41	-0.1229	0.41	-0.3778	0.41	-0.0978			22.68	0.1914	22.82	0.3227	22.82	0.2638
	8.89	-0.0248	0.54	-0.0222	8.91	-0.0251			0.41	-0.1231	0.41	-0.3781	0.41	-0.0978			22.7	0.1919	22.83	0.3218	22.83	0.2691
	8.89	-0.0248	0.54	-0.0222	8.91	-0.0253			0.41	-0.1232	0.41	-0.3781	0.41	-0.0978			22.71	0.1931	22.85	0.3212	22.85	0.2759
	8.89	-0.0248	0.54	-0.0222	8.91	-0.0251			0.41	-0.1234	0.41	-0.3782	0.41	-0.098			22.73	0.1941	22.87	0.3199	22.87	0.2827
	8.89	-0.0248	0.54	-0.0222	8.91	-0.0253			0.41	-0.1234	0.41	-0.3782	0.41	-0.098			22.75	0.1956	22.88	0.3184	22.88	0.2902
	8.89	-0.0248	0.54	-0.0222	8.91	-0.025			0.41	-0.1235	0.41	-0.3784	0.41	-0.098			22.76	0.1973	22.9	0.3206	22.9	0.2982
	8.89	-0.0248	0.54	-0.0222	8.91	-0.0251			0.41	-0.1237	0.41	-0.3785	0.41	-0.098			22.78	0.1992	22.92	0.3196	22.92	0.3063
	8.9	-0.0248	0.54	-0.0222	8.92	-0.0251			0.41	-0.1239	0.41	-0.3782	0.41	-0.098			22.8	0.202	22.93	0.3184	22.93	0.3141
	8.9	-0.0248	0.55	-0.0222	8.92	-0.0251			0.41	-0.124	0.41	-0.3785	0.41	-0.098			22.81	0.2046	22.95	0.3137	22.95	0.3224
	8.9	-0.0248	0.55	-0.0222	8.92	-0.0251			0.41	-0.124	0.41	-0.3785	0.41	-0.098			22.83	0.2079	22.97	0.3175	22.97	0.3302
	8.9	-0.0248	0.55	-0.0222	8.92	-0.0251			0.41	-0.1242	0.41	-0.379	0.41	-0.098			22.85	0.2105	22.98	0.2951	22.98	0.3376
	8.9	-0.0248	0.55	-0.0222	8.92	-0.0251			0.41	-0.1243	0.41	-0.379	0.41	-0.098			22.86	0.2128	23	0.2939	23	0.3451
	8.9	-0.0248	0.55	-0.0222	8.92	-0.0251			0.41	-0.1245	0.41	-0.379	0.41	-0.098			22.88	0.2155	23	0.2939	23	0.3451
	8.9	-0.0248	0.55	-0.0222	8.92	-0.0251			0.41	-0.1246	0.41	-0.3793	0.41	-0.098			22.9	0.2178	23	-0.262	23	-0.1838
	8.9	-0.0248	0.55	-0.0222	8.92	-0.025			0.41	-0.1248	0.41	-0.3792	0.41	-0.0981			22.91	0.2198	23.02	-0.2799	23.02	-0.3094
	8.9	-0.0248	0.55	-0.0222	8.92	-0.0251			0.41	-0.1249	0.41	-0.3792	0.41	-0.0981			22.93	0.2214	23.03	-0.2871	23.04	-0.328
	8.9	-0.0248	0.55	-0.0222	8.92	-0.025			0.41	-0.1251	0.41	-0.3795	0.41	-0.0981			22.95	0.2229	23.05	-0.288	23.05	-0.3348
	8.9	-0.0248	0.55	-0.0222	8.92	-0.0253			0.41	-0.1251	0.41	-0.3796	0.41	-0.0981			22.96	0.2251	23.07	-0.2908	23.07	-0.3373
	8.9	-0.0248	0.55	-0.0222	8.92	-0.0253			0.41	-0.1252	0.41	-0.3798	0.41	-0.0981			22.98	0.2263	23.09	-0.3007	23.08	-0.3379
	8.9	-0.0248	0.55	-0.0222	8.92	-0.025			0.41	-0.1254	0.41	-0.3793	0.41	-0.0981			23	0.228	23.1	-0.2982	23.1	-0.3376
	8.9	-0.0248	0.55	-0.0222	8.92	-0.0251			0.41	-0.1256	0.41	-0.3795	0.41	-0.0981			23	0.228	23.12	-0.2985	23.12	-0.3367
	8.9	-0.0248	0.55	-0.0222	8.92	-0.025			0.41	-0.1256	0.41	-0.3796	0.41	-0.0981			23	0.228	23.13	-0.3013	23.14	-0.3351
	8.9	-0.0248	0.55	-0.0222	8.92	-0.0253			0.41	-0.1259	0.41	-0.3796	0.41	-0.0981			23	-0.1645	23.15	-0.3041	23.15	-0.333
	8.9	-0.0248	0.55	-0.0222	8.93	-0.0251			0.41	-0.1259	0.42	-0.3799	0.41	-0.0981			23.01	-0.2145	23.17	-0.3054	23.17	-0.3302
	8.9	-0.0246	0.55	-0.0222	8.93	-0.0251			0.41	-0.1262	0.42	-0.3801	0.41	-0.0983			23.03	-0.2131	23.18	-0.3066	23.18	-0.3271
	8.9	-0.0248	0.55	-0.0222	8.93	-0.0251			0.41	-0.1262	0.42	-0.3801	0.41	-0.0983			23.05	-0.2116	23.2	-0.3296	23.2	-0.3237
	8.91	-0.0248	0.55	-0.0222	8.93	-0.0253			0.41	-0.1263	0.42	-0.3802	0.41	-0.0983			23.06	-0.2096	23.22	-0.3296	23.22	-0.3199
	8.91	-0.0248	0.55	-0.0222	8.93	-0.0251			0.41	-0.1265	0.42	-0.3804	0.41	-0.0983			23.08	-0.2077	23.24	-0.3305	23.23	-0.3162
	8.91	-0.0248	0.55	-0.0222	8.93	-0.0253			0.41	-0.1268	0.42	-0.3804	0.41	-0.0983			23.1	-0.2062	23.25	-0.3327	23.25	-0.3122
	8.91	-0.0246	0.55	-0.0222	8.93	-0.0253			0.41	-0.1268	0.42	-0.3801	0.41	-0.0983			23.11	-0.2051	23.27	-0.3323	23.27	-0.3075
	8.91	-0.0246	0.55	-0.0222	8.93	-0.0251			0.41	-0.1271	0.42	-0.3802	0.42	-0.0983			23.13	-0.2038	23.28	-0.324	23.28	-0.3035
	8.91	-0.0246	0.55	-0.0222	8.93	-0.0251			0.41	-0.1271	0.42	-0.3805	0.42	-0.0984			23.15	-0.2028	23.3	-0.3162	23.3	-0.2989
	8.91	-0.0246	0.55	-0.0222	8.93	-0.0253			0.41	-0.1273	0.42	-0.3807	0.42	-0.0984			23.16	-0.2015	23.32	-0.3342	23.32	-0.2948
	8.91	-0.0246	0.55	-0.0222	8.93	-0.0253			0.41	-0.1274	0.42	-0.3805	0.42	-0.0984			23.18	-0.2004	23.33	-0.333	23.33	-0.2899
	8.91	-0.0246	0.55	-0.0222	8.93	-0.0251			0.42	-0.1276	0.42	-0.3804	0.42	-0.0984			23.2	-0.1992	23.35	-0.3339	23.35	-0.2855
	8.91	-0.0248	0.55	-0.0222	8.93	-0.0253			0.42	-0.1277	0.42	-0.3805	0.42	-0.0984			23.21	-0.1983	23.37	-0.3317	23.37	-0.2809
	8.91	-0.0246	0.55	-0.0222	8.93	-0.0253			0.42	-0.1279	0.42	-0.3809	0.42	-0.0984			23.23	-0.1975	23.38	-0.333	23.39	-0.2762
	8.91	-0.0246	0.55	-0.0222	8.94	-0.0253			0.42	-0.128	0.42	-0.3809	0.42	-0.0984			23.25	-0.197	23.4	-0.3339	23.4	-0.2716
	8.91	-0.0246	0.55	-0.0222	8.94	-0.0253			0.42	-0.1282	0.42	-0.3809	0.42	-0.0984			23.26	-0.1962	23.42	-0.332	23.42	-0.2669
	8.91	-0.0246	0.55	-0.0222	8.94	-0.0253			0.42	-0.1283	0.42	-0.381	0.42	-0.0984			23.28	-0.1955	23.43	-0.3317	23.43	-0.2626
	8.91	-0.0246	0.55	-0.0222	8.94	-0.0253			0.42	-0.1285	0.42	-0.3813	0.42	-0.0986			23.3	-0.1947	23.45	-0.3268	23.45	-0.2579
	8.91	-0.0246	0.55	-0.0222	8.94	-0.0253			0.42	-0.1288	0.42	-0.3813	0.42	-0.0986			23.31	-0.1939	23.47	-0.3206	23.47	-0.2536
	8.91	-0.0248	0.55	-0.0222	8.94	-0.0253			0.42	-0.1288	0.42	-0.381	0.42	-0.0986			23.33	-0.1936	23.48	-0.3199	23.48	-0.2493
	8.91	-0.0246	0.55	-0.0222	8.94	-0.0253			0.42	-0.1291	0.42	-0.3813	0.42	-0.0986			23.35	-0.1928	23.5	-0.3193	23.5	-0.2446
	8.91	-0.0246	0.56	-0.0222	8.94	-0.0254			0.42	-0.1293	0.42	-0.3816	0.42	-0.0986			23.36	-0.1925	23.52	-0.3196	23.52	-0.2412
	8.91	-0.0246	0.56	-0.0222	8.94	-0.0253			0.42	-0.1294	0.42	-0.3815	0.42	-0.0986			23.38	-0.1921	23.54	-0.3187	23.54	-0.2384
	8.91	-0.0246	0.56	-0.0222	8.94	-0.0254			0.42	-0.1296	0.42	-0.3813	0.42	-0.0986			23.4	-0.1917	23.55	-0.3159	23.55	-0.2375
	8.91	-0.0246	0.56	-0.0222	8.94	-0.0254			0.42	-0.1297	0.42	-0.3815	0.42	-0.0986			23.41	-0.1913	23.57	-0.315	23.57	-0.2378
	8.92	-0.0246	0.56	-0.0222	8.94	-0.0254			0.42	-0.1301	0.42	-0.3816	0.42	-0.0986			23.43	-0.191	23.58	-0.3144	23.58	-0.2396
	8.92	-0.0246	0.56	-0.0222	8.94	-0.0254			0.42	-0.1302	0.42	-0.3818	0.42	-0.0986			23.45	-0.1904	23.6	-0.3131	23.6	-0.2431
	8.92	-0.0246	0.56	-0.0222	8.94	-0.0253			0.42	-0.1304	0.42	-0.3818	0.42	-0.0987			23.46	-0.1904	23.62	-0.3128	23.62	-0.2471
	8.92	-0.0246	0.56	-0.0222	8.94	-0.0254			0.42	-0.1305	0.42	-0.3816	0.42	-0.0987			23.48	-0.1899	23.63	-0.3165	23.63	-0.2524
	8.92	-0.0248	0.56	-0.0222	8.94	-0.0254			0.42	-0.1307	0.42	-0.3815	0.42	-0.0987			23.5	-0.1897	23.65	-0.3181	23.65	-0.2582
	8.92	-0.0246	0.56	-0.0222	8.94	-0.0254			0.42	-0.1308	0.42	-0.3821	0.42	-0.0987			23.51	-0.1894	23.67	-0.3184	23.67	-0.2644
	8.92	-0.0246	0.56	-0.0222	8.95	-0.0254			0.42	-0.131	0.42	-0.3819	0.42	-0.0987			23.53	-0.1894	23.68	-0.3277	23.68	-0.271
	8.92	-0.0246	0.56	-0.0222	8.95	-0.0254			0.42	-0.1311	0.42	-0.3819	0.42	-0.0987			23.55	-0.1893	23.7	-0.3255	23.7	-0.2781
	8.92	-0.0248	0.56	-0.0222	8.95	-0.0254			0.42	-0.1313	0.43	-0.3821	0.42	-0.0989			23.56	-0.1893	23.72	-0.3296	23.72	-0.2858
	8.92	-0.0246	0.56	-0.0222	8.95	-0.0254			0.42	-0.1316	0.43	-0.3821	0.42	-0.0989			23.58	-0.1891	23.73	-0.333	23.74	-0.2939
	8.92	-0.0248	0.56	-0.022	8.95	-0.0254			0.42	-0.1318	0.43	-0.3818	0.42	-0.0989			23.6	-0.1891	23.75	-0.3354	23.75	-0.3023
	8.92	-0.0246	0.56	-0.0222	8.95	-0.0254			0.42	-0.1319	0.43	-0.3819	0.42	-0.0989			23.61	-0.1893	23.77	-0.3358	23.77	-0.3106
	8.92	-0.0246	0.56	-0.0222	8.95	-0.0254			0.42	-0.1322	0.43	-0.3821	0.42	-0.0989			23.63	-0.2892	23.78	-0.3382	23.79	-0.3187
	8.92	-0.0246	0.56	-0.0222	8.95	-0.0254			0.42	-0.1324	0.43	-0.3821	0.42	-0.0991			23.64	-0.2768	23.8	-0.342	23.8	-0.3252
	8.92	-0.0246	0.56	-0.0222	8.95	-0.0256			0.42	-0.1325	0.43	-0.3819	0.42	-0.0991			23.65	-0.2646	23.82	-0.3488	23.82	-0.3308
	8.92	-0.0246	0.56	-0.0222	8.95	-0.0254			0.42	-0.1327	0.43	-0.3821	0.42	-0.0991			23.66	-0.2547	23.83	-0.3658	23.83	-0.3361
	8.92	-0.0246	0.56	-0.0222	8.95	-0.0254			0.42	-0.133	0.43	-0.3823	0.43	-0.0991			23.68	-0.2488	23.85	-0.3686	23.85	-0.3401
	8.92	-0.0248	0.56	-0.0222	8.95	-0.0254			0.42	-0.1332	0.43	-0.3821	0.43	-0.0991			23.7	-0.2449	23.87	-0.3708	23.87	-0.3435
	8.92	-0.0246	0.56	-0.0222	8.95	-0.0254			0.42	-0.1335	0.43	-0.3821	0.43	-0.0991			23.71	-0.2426	23.89	-0.373	23.89	-0.3457
	8.92	-0.0246	0.56	-0.0222	8.96	-0.0254			0.43	-0.1336	0.43	-0.3824	0.43	-0.0992			23.73	-0.2406	23.9	-0.3454	23.9	-0.3472
	8.92	-0.0246	0.56	-0.0222	8.96	-0.0256			0.43	-0.1339	0.43	-0.3824	0.43	-0.0992			23.75	-0.2398	23.92	-0.3348	23.92	-0.3478
	8.93	-0.0246	0.56	-0.0222	8.96	-0.0256			0.43	-0.1341	0.43	-0.3826	0.43	-0.0992			23.76	-0.2389	23.93	-0.3342	23.94	-0.3475
	8.93	-0.0246	0.56	-0.022	8.96	-0.0256			0.43	-0.1342	0.43	-0.3826	0.43	-0.0992			23.78	-0.2387	23.95	-0.3137	23.95	-0.3466
	8.93	-0.0246	0.56	-0.0222	8.96	-0.0256			0.43	-0.1344	0.43	-0.3826	0.43	-0.0992			23.8	-0.239	23.97	-0.3137	23.97	-0.3454
	8.93	-0.0246	0.56	-0.022	8.96	-0.0256			0.43	-0.1347	0.43	-0.3826	0.43	-0.0992			23.81	-0.2395	23.98	-0.3144	23.98	-0.3432
	8.93	-0.0246	0.56	-0.0222	8.96	-0.0254			0.43	-0.1349	0.43	-0.3823	0.43	-0.0994			23.83	-0.2401	24	-0.315	24	-0.341
	8.93	-0.0246	0.56	-0.0222	8.96	-0.0254			0.43	-0.135	0.43	-0.3824	0.43	-0.0994			23.85	-0.2404	24	-0.315	24	-0.341
	8.93	-0.0246	0.56	-0.022	8.96	-0.0254			0.43	-0.1352	0.43	-0.3824	0.43	-0.0994			23.86	-0.241	24	0.2908	24	0.1739
	8.93	-0.0246	0.56	-0.0222	8.96	-0.0254			0.43	-0.1355	0.43	-0.3826	0.43	-0.0994			23.88	-0.2415	24.02	0.3078	24.02	0.2967
	8.93	-0.0246	0.56	-0.0222	8.96	-0.0254			0.43	-0.1356	0.43	-0.3824	0.43	-0.0994			23.9	-0.2424	24.03	0.3078	24.04	0.3103
	8.93	-0.0246	0.56	-0.022	8.96	-0.0256			0.43	-0.1359	0.43	-0.3826	0.43	-0.0994			23.91	-0.2427	24.05	0.3078	24.05	0.3119
	8.93	-0.0246	0.56	-0.0222	8.96	-0.0256			0.43	-0.1361	0.43	-0.3824	0.43	-0.0994			23.93	-0.2431	24.07	0.3131	24.07	0.3094
	8.93	-0.0246	0.56	-0.0222	8.96	-0.0256			0.43	-0.1364	0.43	-0.3826	0.43	-0.0995			23.95	-0.2435	24.09	0.3131	24.08	0.306
	8.93	-0.0246	0.57	-0.022	8.96	-0.0256			0.43	-0.1367	0.43	-0.3829	0.43	-0.0995			23.96	-0.2438	24.1	0.3141	24.1	0.3013
	8.93	-0.0246	0.57	-0.0222	8.96	-0.0256			0.43	-0.1369	0.43	-0.3832	0.43	-0.0995			23.98	-0.2446	24.12	0.3134	24.12	0.297
	8.93	-0.0246	0.57	-0.0222	8.96	-0.0256			0.43	-0.137	0.43	-0.3832	0.43	-0.0995			24	-0.2448	24.13	0.3141	24.13	0.2917
	8.93	-0.0246	0.57	-0.022	8.97	-0.0256			0.43	-0.1373	0.43	-0.3829	0.43	-0.0995			24	-0.2449	24.15	0.3156	24.15	0.2868
	8.93	-0.0246	0.57	-0.022	8.97	-0.0254			0.43	-0.1375	0.43	-0.3832	0.43	-0.0995			24	-0.2449	24.17	0.3159	24.17	0.2815
	8.93	-0.0246	0.57	-0.0222	8.97	-0.0254			0.43	-0.1378	0.43	-0.3832	0.43	-0.0997			24	0.1806	24.19	0.3156	24.19	0.2768
	8.93	-0.0246	0.57	-0.0222	8.97	-0.0256			0.43	-0.1381	0.43	-0.3832	0.43	-0.0997			24.01	0.2331	24.2	0.315	24.2	0.2713
	8.93	-0.0246	0.57	-0.0222	8.97	-0.0256			0.43	-0.1383	0.43	-0.3832	0.43	-0.0997			24.03	0.2327	24.22	0.319	24.22	0.2666
	8.93	-0.0246	0.57	-0.022	8.97	-0.0254			0.43	-0.1386	0.43	-0.3833	0.43	-0.0997			24.05	0.2314	24.24	0.3175	24.24	0.2613
	8.93	-0.0246	0.57	-0.022	8.97	-0.0257			0.43	-0.1387	0.44	-0.3833	0.43	-0.0997			24.06	0.2293	24.25	0.3162	24.25	0.2567
	8.93	-0.0246	0.57	-0.0222	8.97	-0.0256			0.43	-0.1389	0.44	-0.3838	0.43	-0.0998			24.08	0.2277	24.27	0.3162	24.27	0.2514
	8.94	-0.0246	0.57	-0.022	8.97	-0.0256			0.43	-0.1392	0.44	-0.384	0.43	-0.0998			24.1	0.2262	24.29	0.3494	24.28	0.2471
	8.94	-0.0246	0.57	-0.0222	8.97	-0.0257			0.43	-0.1394	0.44	-0.384	0.43	-0.0998			24.11	0.2248	24.3	0.3277	24.3	0.2437
	8.94	-0.0246	0.57	-0.0222	8.97	-0.0256			0.43	-0.1397	0.44	-0.3838	0.43	-0.0998			24.13	0.2232	24.32	0.328	24.32	0.2418
	8.94	-0.0246	0.57	-0.022	8.97	-0.0256			0.43	-0.14	0.44	-0.3841	0.43	-0.0998			24.15	0.2223	24.34	0.3283	24.34	0.2412
	8.94	-0.0246	0.57	-0.022	8.97	-0.0256			0.43	-0.1403	0.44	-0.384	0.43	-0.1			24.16	0.2209	24.35	0.3314	24.35	0.2421
	8.94	-0.0246	0.57	-0.022	8.97	-0.0257			0.43	-0.1404	0.44	-0.384	0.44	-0.1			24.18	0.22	24.37	0.3339	24.37	0.2443
	8.94	-0.0246	0.57	-0.0222	8.97	-0.0256			0.43	-0.1406	0.44	-0.3836	0.44	-0.1			24.2	0.219	24.39	0.3379	24.39	0.2477
	8.94	-0.0246	0.57	-0.0222	8.97	-0.0257			0.43	-0.1409	0.44	-0.3838	0.44	-0.1			24.21	0.2176	24.4	0.3506	24.4	0.2514
	8.94	-0.0246	0.57	-0.022	8.97	-0.0256			0.44	-0.1412	0.44	-0.3838	0.44	-0.1001			24.23	0.2172	24.42	0.3513	24.42	0.2564
	8.94	-0.0246	0.57	-0.0222	8.97	-0.0256			0.44	-0.1415	0.44	-0.3836	0.44	-0.1001			24.25	0.2164	24.44	0.3491	24.43	0.2613
	8.94	-0.0246	0.57	-0.022	8.97	-0.0257			0.44	-0.1418	0.44	-0.3838	0.44	-0.1001			24.26	0.2159	24.45	0.3401	24.45	0.2669
	8.94	-0.0246	0.57	-0.0222	8.97	-0.0256			0.44	-0.1421	0.44	-0.3836	0.44	-0.1001			24.28	0.2148	24.47	0.3432	24.47	0.2722
	8.94	-0.0246	0.57	-0.0222	8.97	-0.0256			0.44	-0.1425	0.44	-0.3843	0.44	-0.1001			24.3	0.2147	24.49	0.3475	24.48	0.2784
	8.94	-0.0246	0.57	-0.0222	8.97	-0.0257			0.44	-0.1428	0.44	-0.3841	0.44	-0.1001			24.31	0.2141	24.5	0.3447	24.5	0.2846
	8.94	-0.0246	0.57	-0.022	8.98	-0.0257			0.44	-0.1431	0.44	-0.3841	0.44	-0.1003			24.33	0.2133	24.52	0.3885	24.52	0.2905
	8.94	-0.0246	0.57	-0.0222	8.98	-0.0256			0.44	-0.1434	0.44	-0.3843	0.44	-0.1003			24.35	0.2128	24.53	0.3407	24.53	0.297
	8.94	-0.0246	0.57	-0.022	8.98	-0.0256			0.44	-0.1437	0.44	-0.3841	0.44	-0.1003			24.36	0.2124	24.55	0.341	24.55	0.302
	8.94	-0.0246	0.57	-0.022	8.98	-0.0257			0.44	-0.1442	0.44	-0.3844	0.44	-0.1003			24.38	0.2119	24.57	0.3441	24.57	0.3063
	8.95	-0.0246	0.57	-0.022	8.98	-0.0256			0.44	-0.1445	0.44	-0.3846	0.44	-0.1003			24.4	0.2116	24.59	0.3466	24.58	0.3094
	8.95	-0.0246	0.57	-0.0222	8.98	-0.0256			0.44	-0.1448	0.44	-0.3846	0.44	-0.1004			24.41	0.211	24.6	0.3237	24.6	0.3122
	8.95	-0.0246	0.57	-0.022	8.98	-0.0256			0.44	-0.1451	0.44	-0.3844	0.44	-0.1004			24.43	0.2105	24.62	0.3234	24.62	0.3147
	8.95	-0.0246	0.57	-0.022	8.98	-0.0257			0.44	-0.1454	0.44	-0.3843	0.44	-0.1004			24.45	0.2103	24.64	0.3243	24.64	0.3162
	8.95	-0.0246	0.57	-0.0222	8.98	-0.0256			0.44	-0.1457	0.44	-0.3846	0.44	-0.1004			24.46	0.2099	24.65	0.3333	24.65	0.3178
	8.95	-0.0246	0.57	-0.022	8.98	-0.0256			0.44	-0.146	0.44	-0.3844	0.44	-0.1004			24.48	0.2096	24.67	0.3426	24.67	0.3187
	8.95	-0.0246	0.58	-0.0222	8.98	-0.0257			0.44	-0.1463	0.44	-0.3844	0.44	-0.1006			24.5	0.2093	24.69	0.3593	24.68	0.3196
	8.95	-0.0246	0.58	-0.022	8.98	-0.0257			0.44	-0.1466	0.44	-0.3844	0.44	-0.1006			24.51	0.209	24.7	0.3373	24.7	0.3199
	8.95	-0.0246	0.58	-0.022	8.98	-0.0257			0.44	-0.1469	0.44	-0.3843	0.44	-0.1006			24.53	0.2088	24.72	0.3376	24.72	0.3199
	8.95	-0.0246	0.58	-0.022	8.98	-0.0257			0.44	-0.1473	0.44	-0.3844	0.44	-0.1006			24.55	0.2085	24.74	0.3413	24.73	0.3196
	8.95	-0.0246	0.58	-0.022	8.98	-0.0257			0.44	-0.1477	0.44	-0.3843	0.44	-0.1008			24.56	0.2083	24.75	0.3596	24.75	0.3193
	8.95	-0.0246	0.58	-0.0222	8.98	-0.0257			0.44	-0.1482	0.44	-0.3843	0.44	-0.1008			24.58	0.208	24.77	0.3578	24.77	0.3181
	8.95	-0.0246	0.58	-0.022	8.98	-0.0257			0.44	-0.1485	0.44	-0.3843	0.44	-0.1008			24.6	0.208	24.79	0.3739	24.79	0.3172
	8.95	-0.0246	0.58	-0.022	8.98	-0.0257			0.44	-0.1488	0.45	-0.3843	0.44	-0.1008			24.61	0.2085	24.8	0.3761	24.8	0.3156
	8.95	-0.0246	0.58	-0.022	8.98	-0.0259			0.44	-0.1493	0.45	-0.3841	0.44	-0.1009			24.63	0.2083	24.82	0.3723	24.82	0.3141
	8.95	-0.0246	0.58	-0.022	8.98	-0.0259			0.44	-0.1497	0.45	-0.3841	0.44	-0.1009			24.65	0.2085	24.84	0.3677	24.84	0.3125
	8.95	-0.0246	0.58	-0.022	8.99	-0.0257			0.44	-0.15	0.45	-0.3841	0.44	-0.1009			24.66	0.209	24.85	0.3581	24.85	0.3109
	8.95	-0.0246	0.58	-0.022	8.99	-0.0257			0.44	-0.1505	0.45	-0.3843	0.44	-0.1009			24.68	0.2093	24.87	0.3562	24.87	0.3088
	8.95	-0.0246	0.58	-0.022	8.99	-0.0257			0.44	-0.1508	0.45	-0.3841	0.44	-0.1009			24.7	0.2102	24.89	0.3571	24.88	0.3069
	8.95	-0.0246	0.58	-0.022	8.99	-0.0257			0.44	-0.1513	0.45	-0.384	0.44	-0.1011			24.71	0.211	24.9	0.3575	24.9	0.3044
	8.95	-0.0246	0.58	-0.022	8.99	-0.0257			0.44	-0.1518	0.45	-0.384	0.45	-0.1011			24.73	0.2121	24.92	0.3389	24.92	0.302
	8.95	-0.0246	0.58	-0.022	8.99	-0.0257			0.44	-0.1522	0.45	-0.3838	0.45	-0.1011			24.75	0.2136	24.94	0.3398	24.94	0.2992
	8.96	-0.0246	0.58	-0.022	8.99	-0.0257			0.44	-0.1527	0.45	-0.3838	0.45	-0.1012			24.76	0.2152	24.95	0.3398	24.95	0.2958
	8.96	-0.0246	0.58	-0.022	8.99	-0.0257			0.44	-0.1531	0.45	-0.384	0.45	-0.1012			24.78	0.2176	24.97	0.3361	24.97	0.2923
	8.96	-0.0246	0.58	-0.022	8.99	-0.0259			0.45	-0.1536	0.45	-0.3838	0.45	-0.1012			24.8	0.2196	24.99	0.3354	24.99	0.2892
	8.96	-0.0246	0.58	-0.022	8.99	-0.0259			0.45	-0.1542	0.45	-0.384	0.45	-0.1012			24.81	0.2221	25	0.3333	25	0.2858
	8.96	-0.0246	0.58	-0.022	8.99	-0.0257			0.45	-0.1547	0.45	-0.3841	0.45	-0.1014			24.83	0.2249	25	0.3333	25	0.2858
	8.96	-0.0246	0.58	-0.022	8.99	-0.0259			0.45	-0.1552	0.45	-0.384	0.45	-0.1014			24.85	0.2276	25	-0.2883	25	-0.15
	8.96	-0.0246	0.58	-0.0222	8.99	-0.0259			0.45	-0.1558	0.45	-0.384	0.45	-0.1014			24.86	0.2299	25.02	-0.3109	25.02	-0.2508
	8.96	-0.0246	0.58	-0.022	8.99	-0.0257			0.45	-0.1563	0.45	-0.3843	0.45	-0.1014			24.88	0.2319	25.04	-0.3109	25.04	-0.2586
	8.96	-0.0246	0.58	-0.022	8.99	-0.0257			0.45	-0.1566	0.45	-0.3841	0.45	-0.1014			24.9	0.2339	25.05	-0.3106	25.05	-0.2573
	8.96	-0.0246	0.58	-0.022	8.99	-0.0259			0.45	-0.1572	0.45	-0.3841	0.45	-0.1015			24.91	0.2355	25.07	-0.3345	25.07	-0.2545
	8.96	-0.0246	0.58	-0.022	8.99	-0.0257			0.45	-0.1576	0.45	-0.3844	0.45	-0.1015			24.93	0.2369	25.09	-0.3348	25.09	-0.2524
	8.96	-0.0246	0.58	-0.022	9	-0.0257			0.45	-0.1581	0.45	-0.3844	0.45	-0.1015			24.95	0.2379	25.1	-0.3364	25.1	-0.2514
	8.96	-0.0246	0.58	-0.022	9	-0.0259			0.45	-0.1586	0.45	-0.3843	0.45	-0.1015			24.96	0.2392	25.12	-0.3358	25.12	-0.2517
	8.96	-0.0246	0.58	-0.022	9	-0.0257			0.45	-0.1592	0.45	-0.3843	0.45	-0.1017			24.98	0.2404	25.14	-0.3376	25.14	-0.2533
	8.96	-0.0246	0.58	-0.022	9	-0.0259			0.45	-0.16	0.45	-0.3841	0.45	-0.1017			25	0.2415	25.15	-0.3401	25.15	-0.2561
	8.96	-0.0246	0.58	-0.022	9	-0.0257			0.45	-0.1604	0.45	-0.384	0.45	-0.1017			25	0.2415	25.17	-0.342	25.17	-0.2595
	8.97	-0.0246	0.58	-0.022	9	-0.0259			0.45	-0.1612	0.45	-0.3841	0.45	-0.1017			25	0.2415	25.19	-0.3447	25.19	-0.2638
	8.97	-0.0246	0.58	-0.022	9	-0.0257			0.45	-0.1618	0.45	-0.3838	0.45	-0.1018			25	-0.1793	25.2	-0.3485	25.2	-0.2682
	8.97	-0.0246	0.58	-0.022	9	-0.0259			0.45	-0.1625	0.45	-0.3841	0.45	-0.1018			25.01	-0.2283	25.22	-0.354	25.22	-0.2734
	8.97	-0.0246	0.58	-0.022	9	-0.0259			0.45	-0.1632	0.45	-0.384	0.45	-0.1018			25.03	-0.2274	25.24	-0.3565	25.24	-0.2787
	8.97	-0.0246	0.59	-0.022	9	-0.0257			0.45	-0.1637	0.45	-0.3838	0.45	-0.1018			25.05	-0.2252	25.25	-0.3599	25.25	-0.2843
	8.97	-0.0246	0.59	-0.022	9	-0.0259			0.45	-0.1643	0.45	-0.384	0.45	-0.102			25.06	-0.2235	25.27	-0.35	25.27	-0.2899
	8.97	-0.0246	0.59	-0.022	9	-0.0259			0.45	-0.1649	0.45	-0.384	0.45	-0.102			25.08	-0.2221	25.29	-0.3528	25.29	-0.2961
	8.97	-0.0246	0.59	-0.022	9	-0.0257			0.45	-0.1656	0.45	-0.384	0.45	-0.102			25.1	-0.2203	25.3	-0.3606	25.3	-0.3016
	8.97	-0.0246	0.59	-0.022	9	-0.0259			0.45	-0.1662	0.46	-0.384	0.45	-0.1022			25.11	-0.2187	25.32	-0.3085	25.32	-0.3069
	8.97	-0.0246	0.59	-0.022	9	-0.0257			0.45	-0.1668	0.46	-0.384	0.45	-0.1022			25.13	-0.2175	25.34	-0.3103	25.34	-0.3109
	8.97	-0.0246	0.59	-0.022	9	-0.026			0.45	-0.1674	0.46	-0.3838	0.45	-0.1022			25.15	-0.2162	25.35	-0.3119	25.35	-0.3147
	8.97	-0.0246	0.59	-0.022	9	-0.0259			0.45	-0.1679	0.46	-0.3838	0.45	-0.1023			25.16	-0.2148	25.37	-0.3116	25.37	-0.3172
	8.97	-0.0246	0.59	-0.022	9.01	-0.0259			0.45	-0.1687	0.46	-0.384	0.45	-0.1023			25.18	-0.2136	25.39	-0.3106	25.39	-0.3187
	8.97	-0.0246	0.59	-0.022	9.01	-0.026			0.45	-0.1691	0.46	-0.384	0.45	-0.1023			25.2	-0.213	25.4	-0.3106	25.4	-0.3199
	8.97	-0.0246	0.59	-0.022	9.01	-0.0259			0.45	-0.17	0.46	-0.3836	0.45	-0.1023			25.21	-0.2116	25.42	-0.2998	25.42	-0.3206
	8.97	-0.0246	0.59	-0.022	9.01	-0.0259			0.45	-0.1705	0.46	-0.3838	0.46	-0.1025			25.23	-0.2107	25.44	-0.2995	25.44	-0.3206
	8.97	-0.0246	0.59	-0.022	9.01	-0.0259			0.45	-0.1711	0.46	-0.384	0.46	-0.1025			25.25	-0.2097	25.45	-0.2982	25.45	-0.3199
	8.97	-0.0246	0.59	-0.022	9.01	-0.0259			0.45	-0.1718	0.46	-0.384	0.46	-0.1025			25.26	-0.209	25.47	-0.2992	25.47	-0.3187
	8.97	-0.0246	0.59	-0.022	9.01	-0.0257			0.45	-0.1725	0.46	-0.3835	0.46	-0.1026			25.28	-0.2082	25.49	-0.2992	25.49	-0.3168
	8.97	-0.0246	0.59	-0.022	9.01	-0.026			0.46	-0.1731	0.46	-0.384	0.46	-0.1026			25.3	-0.2076	25.5	-0.3001	25.5	-0.3147
	8.97	-0.0246	0.59	-0.022	9.01	-0.026			0.46	-0.1736	0.46	-0.3838	0.46	-0.1026			25.31	-0.2068	25.52	-0.3057	25.52	-0.3122
	8.98	-0.0246	0.59	-0.022	9.01	-0.0259			0.46	-0.1742	0.46	-0.3836	0.46	-0.1026			25.33	-0.2062	25.54	-0.3274	25.54	-0.3088
	8.98	-0.0246	0.59	-0.022	9.01	-0.0259			0.46	-0.175	0.46	-0.384	0.46	-0.1028			25.35	-0.206	25.55	-0.3305	25.55	-0.306
	8.98	-0.0246	0.59	-0.022	9.01	-0.0259			0.46	-0.1756	0.46	-0.3836	0.46	-0.1028			25.36	-0.2055	25.57	-0.332	25.57	-0.3026
	8.98	-0.0246	0.59	-0.022	9.01	-0.0257			0.46	-0.1762	0.46	-0.384	0.46	-0.1028			25.38	-0.2046	25.59	-0.3317	25.59	-0.2992
	8.98	-0.0246	0.59	-0.022	9.01	-0.0259			0.46	-0.1769	0.46	-0.3836	0.46	-0.1029			25.4	-0.2043	25.6	-0.3323	25.6	-0.2958
	8.98	-0.0246	0.59	-0.022	9.01	-0.026			0.46	-0.1776	0.46	-0.3836	0.46	-0.1029			25.41	-0.2035	25.62	-0.3562	25.62	-0.292
	8.98	-0.0246	0.59	-0.022	9.01	-0.0259			0.46	-0.1784	0.46	-0.384	0.46	-0.1029			25.43	-0.2034	25.64	-0.3664	25.64	-0.2883
	8.98	-0.0246	0.59	-0.022	9.01	-0.0259			0.46	-0.1792	0.46	-0.3836	0.46	-0.1031			25.45	-0.2026	25.65	-0.3587	25.65	-0.2849
	8.98	-0.0246	0.59	-0.022	9.01	-0.0259			0.46	-0.18	0.46	-0.384	0.46	-0.1031			25.46	-0.2028	25.67	-0.3677	25.67	-0.2815
	8.98	-0.0246	0.59	-0.022	9.01	-0.0259			0.46	-0.1807	0.46	-0.3838	0.46	-0.1031			25.48	-0.202	25.69	-0.3661	25.69	-0.2781
	8.98	-0.0246	0.59	-0.022	9.01	-0.0259			0.46	-0.1815	0.46	-0.3835	0.46	-0.1031			25.5	-0.2018	25.7	-0.3661	25.7	-0.275
	8.98	-0.0246	0.59	-0.022	9.02	-0.0259			0.46	-0.1821	0.46	-0.3835	0.46	-0.1032			25.51	-0.2015	25.72	-0.3717	25.72	-0.2719
	8.98	-0.0246	0.59	-0.022	9.02	-0.0259			0.46	-0.1826	0.46	-0.3835	0.46	-0.1032			25.53	-0.2015	25.74	-0.3705	25.74	-0.2685
	8.98	-0.0246	0.59	-0.022	9.02	-0.0259			0.46	-0.1832	0.46	-0.3836	0.46	-0.1032			25.55	-0.2012	25.75	-0.3683	25.75	-0.266
	8.98	-0.0246	0.59	-0.022	9.02	-0.026			0.46	-0.184	0.46	-0.3836	0.46	-0.1034			25.56	-0.2014	25.77	-0.3559	25.77	-0.2632
	8.98	-0.0246	0.59	-0.022	9.02	-0.0259			0.46	-0.1848	0.46	-0.3836	0.46	-0.1034			25.58	-0.201	25.79	-0.3184	25.79	-0.2604
	8.98	-0.0246	0.59	-0.022	9.02	-0.0259			0.46	-0.1854	0.46	-0.3836	0.46	-0.1034			25.6	-0.2007	25.8	-0.3162	25.8	-0.2576
	8.98	-0.0246	0.59	-0.022	9.02	-0.0259			0.46	-0.1859	0.46	-0.3833	0.46	-0.1034			25.61	-0.2009	25.82	-0.3209	25.82	-0.2558
	8.98	-0.0246	0.59	-0.022	9.02	-0.026			0.46	-0.1865	0.46	-0.3836	0.46	-0.1035			25.63	-0.2012	25.84	-0.3246	25.84	-0.2545
	8.98	-0.0246	0.59	-0.022	9.02	-0.026			0.46	-0.1874	0.46	-0.3835	0.46	-0.1035			25.65	-0.201	25.85	-0.3271	25.85	-0.2548
	8.98	-0.0246	0.6	-0.022	9.02	-0.026			0.46	-0.188	0.46	-0.3833	0.46	-0.1037			25.66	-0.2015	25.87	-0.3265	25.87	-0.2567
	8.98	-0.0246	0.6	-0.022	9.02	-0.0259			0.46	-0.1886	0.47	-0.3832	0.46	-0.1037			25.68	-0.2012	25.89	-0.3336	25.89	-0.2598
	8.98	-0.0246	0.6	-0.022	9.02	-0.0259			0.46	-0.1894	0.47	-0.3833	0.46	-0.1037			25.7	-0.2021	25.9	-0.3286	25.9	-0.2641
	8.98	-0.0246	0.6	-0.022	9.02	-0.026			0.46	-0.1902	0.47	-0.3835	0.46	-0.1039			25.71	-0.2028	25.92	-0.3302	25.92	-0.2691
	8.99	-0.0246	0.6	-0.022	9.02	-0.0259			0.46	-0.191	0.47	-0.3835	0.46	-0.1039			25.73	-0.2035	25.94	-0.3311	25.94	-0.2753
	8.99	-0.0246	0.6	-0.022	9.02	-0.026			0.46	-0.1916	0.47	-0.3836	0.46	-0.1039			25.75	-0.2046	25.95	-0.3327	25.95	-0.2812
	8.99	-0.0246	0.6	-0.022	9.02	-0.026			0.46	-0.1924	0.47	-0.3835	0.46	-0.104			25.76	-0.2057	25.97	-0.3364	25.97	-0.2877
	8.99	-0.0246	0.6	-0.022	9.03	-0.026			0.46	-0.1931	0.47	-0.3832	0.46	-0.104			25.78	-0.2071	25.99	-0.3364	25.99	-0.2945
	8.99	-0.0246	0.6	-0.022	9.03	-0.0259			0.46	-0.1941	0.47	-0.3833	0.47	-0.104			25.8	-0.2086	26	-0.3376	26	-0.3016
	8.99	-0.0246	0.6	-0.022	9.03	-0.026			0.46	-0.1947	0.47	-0.383	0.47	-0.1042			25.81	-0.21	26	-0.3376	26	-0.3016
	8.99	-0.0246	0.6	-0.022	9.03	-0.026			0.46	-0.1953	0.47	-0.383	0.47	-0.1042			25.83	-0.2119	26	0.3004	26	0.1535
	8.99	-0.0246	0.6	-0.022	9.03	-0.026			0.47	-0.1964	0.47	-0.3832	0.47	-0.1042			25.85	-0.213	26.02	0.3274	26.02	0.2725
	8.99	-0.0246	0.6	-0.022	9.03	-0.026			0.47	-0.1972	0.47	-0.383	0.47	-0.1042			25.86	-0.2147	26.04	0.332	26.04	0.2927
	8.99	-0.0246	0.6	-0.022	9.03	-0.026			0.47	-0.1981	0.47	-0.3833	0.47	-0.1042			25.88	-0.2159	26.05	0.3376	26.05	0.3032
	8.99	-0.0246	0.6	-0.022	9.03	-0.0259			0.47	-0.199	0.47	-0.3832	0.47	-0.1043			25.9	-0.2173	26.07	0.3959	26.07	0.3097
	8.99	-0.0246	0.6	-0.022	9.03	-0.026			0.47	-0.2	0.47	-0.3832	0.47	-0.1043			25.91	-0.2184	26.09	0.3971	26.09	0.3144
	8.99	-0.0246	0.6	-0.022	9.03	-0.026			0.47	-0.201	0.47	-0.3832	0.47	-0.1043			25.93	-0.2195	26.1	0.4377	26.1	0.3178
	8.99	-0.0246	0.6	-0.022	9.03	-0.026			0.47	-0.2018	0.47	-0.383	0.47	-0.1043			25.95	-0.2204	26.12	0.4449	26.12	0.3199
	8.99	-0.0246	0.6	-0.022	9.03	-0.026			0.47	-0.2026	0.47	-0.383	0.47	-0.1045			25.96	-0.2215	26.14	0.4092	26.14	0.3215
	8.99	-0.0246	0.6	-0.022	9.03	-0.026			0.47	-0.2038	0.47	-0.3832	0.47	-0.1045			25.98	-0.2223	26.15	0.4086	26.15	0.3221
	8.99	-0.0246	0.6	-0.022	9.03	-0.026			0.47	-0.2049	0.47	-0.383	0.47	-0.1046			26	-0.2234	26.17	0.4102	26.17	0.3224
	8.99	-0.0246	0.6	-0.022	9.03	-0.026			0.47	-0.2059	0.47	-0.3829	0.47	-0.1046			26	-0.2234	26.19	0.4381	26.19	0.3218
	8.99	-0.0246	0.6	-0.022	9.03	-0.026			0.47	-0.2071	0.47	-0.383	0.47	-0.1046			26	0.1626	26.2	0.4384	26.2	0.3206
	9	-0.0246	0.6	-0.022	9.03	-0.026			0.47	-0.208	0.47	-0.3829	0.47	-0.1048			26.01	0.2113	26.22	0.4387	26.22	0.3193
	9	-0.0246	0.6	-0.022	9.04	-0.026			0.47	-0.209	0.47	-0.3829	0.47	-0.1048			26.03	0.2119	26.24	0.4247	26.24	0.3172
	9	-0.0246	0.6	-0.022	9.04	-0.0262			0.47	-0.2096	0.47	-0.3832	0.47	-0.1049			26.05	0.211	26.25	0.412	26.25	0.3144
	9	-0.0246	0.6	-0.022	9.04	-0.026			0.47	-0.2103	0.47	-0.383	0.47	-0.1049			26.06	0.2102	26.27	0.4002	26.27	0.3116
	9	-0.0246	0.6	-0.022	9.04	-0.026			0.47	-0.2114	0.47	-0.383	0.47	-0.1049			26.08	0.209	26.29	0.3714	26.29	0.3085
	9	-0.0246	0.6	-0.022	9.04	-0.026			0.47	-0.2124	0.47	-0.3832	0.47	-0.1051			26.1	0.208	26.3	0.3649	26.3	0.3047
	9	-0.0246	0.6	-0.022	9.04	-0.026			0.47	-0.2134	0.47	-0.3832	0.47	-0.1051			26.11	0.2071	26.32	0.3571	26.32	0.301
	9	-0.0246	0.6	-0.0219	9.04	-0.026			0.47	-0.2147	0.47	-0.3827	0.47	-0.1053			26.13	0.2062	26.34	0.354	26.34	0.2973
	9	-0.0246	0.6	-0.022	9.04	-0.026			0.47	-0.2156	0.47	-0.3826	0.47	-0.1053			26.15	0.2054	26.35	0.3494	26.35	0.293
	9	-0.0246	0.6	-0.022	9.04	-0.026			0.47	-0.2165	0.47	-0.3829	0.47	-0.1054			26.16	0.2046	26.37	0.3447	26.37	0.2886
	9	-0.0246	0.6	-0.022	9.04	-0.026			0.47	-0.2172	0.47	-0.383	0.47	-0.1054			26.18	0.2037	26.39	0.341	26.39	0.2846
	9	-0.0246	0.6	-0.022	9.04	-0.026			0.47	-0.2181	0.48	-0.383	0.47	-0.1056			26.2	0.2032	26.4	0.3323	26.4	0.2803
	9	-0.0246	0.61	-0.022	9.04	-0.026			0.47	-0.2193	0.48	-0.3827	0.47	-0.1056			26.21	0.2028	26.42	0.3184	26.42	0.2762
	9	-0.0246	0.61	-0.022	9.04	-0.0262			0.47	-0.2203	0.48	-0.3826	0.47	-0.1056			26.23	0.2018	26.44	0.3094	26.44	0.2716
	9	-0.0246	0.61	-0.0219	9.04	-0.0262			0.47	-0.2215	0.48	-0.3829	0.47	-0.1057			26.25	0.2015	26.45	0.3054	26.45	0.2675
	9	-0.0246	0.61	-0.022	9.04	-0.0262			0.47	-0.2229	0.48	-0.3829	0.47	-0.1057			26.26	0.2007	26.47	0.3144	26.47	0.2632
	9	-0.0246	0.61	-0.022	9.04	-0.0262			0.47	-0.224	0.48	-0.3827	0.47	-0.1059			26.28	0.2004	26.49	0.3156	26.49	0.2586
	9	-0.0246	0.61	-0.022	9.04	-0.0262			0.47	-0.2249	0.48	-0.3829	0.47	-0.106			26.3	0.2	26.5	0.2542	26.5	0.2542
	9	-0.0246	0.61	-0.022	9.05	-0.0262			0.47	-0.2258	0.48	-0.3827	0.48	-0.106			26.31	0.1993	26.52	0.248	26.52	0.2499
	9	-0.0246	0.61	-0.0219	9.05	-0.026			0.47	-0.2271	0.48	-0.3827	0.48	-0.106			26.33	0.1989	26.54	0.2493	26.54	0.2458
	9	-0.0246	0.61	-0.022	9.05	-0.0262			0.47	-0.2282	0.48	-0.3827	0.48	-0.1062			26.35	0.1984	26.55	0.2496	26.55	0.2418
	9	-0.0246	0.61	-0.022	9.05	-0.0262			0.47	-0.2296	0.48	-0.3829	0.48	-0.1062			26.36	0.1979	26.57	0.2474	26.57	0.2384
	9.01	-0.0246	0.61	-0.022	9.05	-0.0262			0.48	-0.231	0.48	-0.383	0.48	-0.1063			26.38	0.1978	26.59	0.2319	26.59	0.2365
	9.01	-0.0246	0.61	-0.0219	9.05	-0.026			0.48	-0.2322	0.48	-0.383	0.48	-0.1063			26.4	0.1973	26.6	0.2322	26.6	0.2359
	9.01	-0.0246	0.61	-0.022	9.05	-0.026			0.48	-0.2333	0.48	-0.3829	0.48	-0.1063			26.41	0.1972	26.62	0.2307	26.62	0.2372
	9.01	-0.0246	0.61	-0.022	9.05	-0.0262			0.48	-0.2339	0.48	-0.3826	0.48	-0.1065			26.43	0.1967	26.64	0.2316	26.64	0.2396
	9.01	-0.0246	0.61	-0.022	9.05	-0.0262			0.48	-0.2348	0.48	-0.383	0.48	-0.1065			26.45	0.1964	26.65	0.2303	26.65	0.2434
	9.01	-0.0246	0.61	-0.022	9.05	-0.0262			0.48	-0.2365	0.48	-0.383	0.48	-0.1066			26.46	0.1964	26.67	0.2297	26.67	0.248
	9.01	-0.0246	0.61	-0.022	9.05	-0.0262			0.48	-0.2378	0.48	-0.3829	0.48	-0.1068			26.48	0.1958	26.69	0.2297	26.69	0.2536
	9.01	-0.0246	0.61	-0.022	9.05	-0.026			0.48	-0.2386	0.48	-0.3832	0.48	-0.1068			26.5	0.1958	26.7	0.2288	26.7	0.2598
	9.01	-0.0246	0.61	-0.0219	9.05	-0.0262			0.48	-0.24	0.48	-0.3832	0.48	-0.107			26.51	0.1955	26.72	0.2279	26.72	0.2666
	9.01	-0.0246	0.61	-0.022	9.05	-0.0262			0.48	-0.2412	0.48	-0.3829	0.48	-0.107			26.53	0.1952	26.74	0.2276	26.74	0.2734
	9.01	-0.0246	0.61	-0.022	9.05	-0.026			0.48	-0.2424	0.48	-0.3829	0.48	-0.1071			26.55	0.195	26.75	0.2282	26.75	0.2812
	9.01	-0.0246	0.61	-0.022	9.06	-0.026			0.48	-0.2443	0.48	-0.383	0.48	-0.1071			26.56	0.1948	26.77	0.2276	26.77	0.2889
	9.01	-0.0246	0.61	-0.022	9.06	-0.0262			0.48	-0.246	0.48	-0.3827	0.48	-0.1073			26.58	0.1948	26.79	0.2282	26.79	0.297
	9.01	-0.0246	0.61	-0.022	9.06	-0.0262			0.48	-0.2471	0.48	-0.383	0.48	-0.1073			26.6	0.1948	26.8	0.2263	26.8	0.3051
	9.01	-0.0246	0.61	-0.022	9.06	-0.0262			0.48	-0.2489	0.48	-0.3826	0.48	-0.1073			26.61	0.1948	26.82	0.2269	26.82	0.3122
	9.01	-0.0246	0.61	-0.022	9.06	-0.026			0.48	-0.2505	0.48	-0.383	0.48	-0.1074			26.63	0.1947	26.84	0.2263	26.84	0.319
	9.01	-0.0246	0.61	-0.022	9.06	-0.0262			0.48	-0.2538	0.48	-0.3827	0.48	-0.1074			26.65	0.195	26.85	0.2263	26.85	0.3246
	9.01	-0.0246	0.61	-0.022	9.06	-0.0262			0.48	-0.2556	0.48	-0.383	0.48	-0.1076			26.66	0.1952	26.87	0.2254	26.87	0.3292
	9.01	-0.0246	0.61	-0.0219	9.06	-0.0262			0.48	-0.2573	0.48	-0.383	0.48	-0.1076			26.68	0.1955	26.89	0.2254	26.89	0.333
	9.01	-0.0246	0.61	-0.022	9.06	-0.0262			0.48	-0.2586	0.48	-0.3827	0.48	-0.1077			26.7	0.1961	26.9	0.2266	26.9	0.3364
	9.01	-0.0246	0.61	-0.0219	9.06	-0.0262			0.48	-0.2596	0.48	-0.383	0.48	-0.1077			26.71	0.1966	26.92	0.2257	26.92	0.3385
	9.02	-0.0246	0.61	-0.022	9.06	-0.0262			0.48	-0.2613	0.48	-0.3827	0.48	-0.1079			26.73	0.1976	26.94	0.2254	26.94	0.3401
	9.02	-0.0246	0.61	-0.022	9.06	-0.0264			0.48	-0.2626	0.49	-0.3827	0.48	-0.1079			26.75	0.1992	26.95	0.2254	26.95	0.3407
	9.02	-0.0246	0.61	-0.022	9.06	-0.0262			0.48	-0.2638	0.49	-0.3826	0.48	-0.108			26.76	0.2009	26.97	0.2241	26.97	0.3407
	9.02	-0.0246	0.61	-0.0219	9.06	-0.0262			0.48	-0.2657	0.49	-0.3827	0.48	-0.1082			26.78	0.2028	26.99	0.2245	26.99	0.3404
	9.02	-0.0248	0.61	-0.0219	9.06	-0.0262			0.48	-0.2671	0.49	-0.3824	0.48	-0.1082			26.8	0.2052	27	0.2241	27	0.3392
	9.02	-0.0246	0.61	-0.022	9.06	-0.0262			0.48	-0.2685	0.49	-0.3826	0.48	-0.1082			26.81	0.2079	27	0.2241	27	0.3392
	9.02	-0.0246	0.62	-0.022	9.07	-0.026			0.48	-0.2699	0.49	-0.3826	0.48	-0.1084			26.83	0.2102	27	-0.2096	27	-0.1745
	9.02	-0.0246	0.62	-0.022	9.07	-0.0264			0.48	-0.2725	0.49	-0.3824	0.48	-0.1084			26.85	0.2127	27.02	-0.2167	27.02	-0.2948
	9.02	-0.0246	0.62	-0.022	9.07	-0.0262			0.48	-0.2737	0.49	-0.3823	0.49	-0.1085			26.86	0.2147	27.04	-0.2173	27.04	-0.3088
	9.02	-0.0246	0.62	-0.022	9.07	-0.0262			0.48	-0.2751	0.49	-0.3824	0.49	-0.1085			26.88	0.2169	27.05	-0.2186	27.05	-0.3106
	9.02	-0.0246	0.62	-0.022	9.07	-0.0262			0.48	-0.2764	0.49	-0.3826	0.49	-0.1087			26.9	0.219	27.07	-0.2238	27.07	-0.3088
	9.02	-0.0246	0.62	-0.022	9.07	-0.0262			0.48	-0.2776	0.49	-0.3821	0.49	-0.1087			26.91	0.2206	27.09	-0.2251	27.09	-0.3054
	9.02	-0.0246	0.62	-0.0219	9.07	-0.0262			0.49	-0.2789	0.49	-0.3826	0.49	-0.1088			26.93	0.2221	27.1	-0.2254	27.1	-0.301
	9.03	-0.0246	0.62	-0.022	9.07	-0.026			0.49	-0.2796	0.49	-0.3821	0.49	-0.109			26.95	0.2235	27.12	-0.2254	27.12	-0.2967
	9.03	-0.0246	0.62	-0.0219	9.07	-0.0262			0.49	-0.2809	0.49	-0.3821	0.49	-0.109			26.96	0.2249	27.14	-0.2251	27.14	-0.292
	9.03	-0.0246	0.62	-0.0219	9.07	-0.0264			0.49	-0.2824	0.49	-0.3818	0.49	-0.1091			26.98	0.2263	27.15	-0.2257	27.15	-0.2868
	9.03	-0.0246	0.62	-0.022	9.07	-0.026			0.49	-0.284	0.49	-0.3816	0.49	-0.1091			27	0.2276	27.17	-0.2183	27.17	-0.2821
	9.03	-0.0246	0.62	-0.022	9.07	-0.026			0.49	-0.2838	0.49	-0.3818	0.49	-0.1093			27	0.2276	27.19	-0.1925	27.19	-0.2772
	9.03	-0.0248	0.62	-0.0219	9.07	-0.0262			0.49	-0.2854	0.49	-0.3816	0.49	-0.1093			27	0.2276	27.2	-0.1922	27.2	-0.2725
	9.03	-0.0248	0.62	-0.022	9.07	-0.0262			0.49	-0.2863	0.49	-0.3816	0.49	-0.1094			27	-0.1632	27.22	-0.1907	27.22	-0.2672
	9.03	-0.0246	0.62	-0.022	9.07	-0.0262			0.49	-0.2872	0.49	-0.3819	0.49	-0.1096			27.01	-0.2148	27.24	-0.1897	27.24	-0.2626
	9.03	-0.0248	0.62	-0.022	9.08	-0.0262			0.49	-0.2889	0.49	-0.3818	0.49	-0.1096			27.03	-0.2142	27.25	-0.1941	27.25	-0.2576
	9.03	-0.0246	0.62	-0.0219	9.08	-0.0262			0.49	-0.2899	0.49	-0.3818	0.49	-0.1097			27.05	-0.2128	27.27	-0.1953	27.27	-0.253
	9.03	-0.0246	0.62	-0.022	9.08	-0.0262			0.49	-0.2911	0.49	-0.3815	0.49	-0.1099			27.06	-0.2114	27.29	-0.199	27.29	-0.2477
	9.03	-0.0246	0.62	-0.0219	9.08	-0.0262			0.49	-0.292	0.49	-0.3813	0.49	-0.1099			27.08	-0.2102	27.3	-0.2015	27.3	-0.2434
	9.03	-0.0246	0.62	-0.022	9.08	-0.0264			0.49	-0.293	0.49	-0.3815	0.49	-0.1101			27.1	-0.2086	27.32	-0.1972	27.32	-0.239
	9.03	-0.0246	0.62	-0.0219	9.08	-0.0262			0.49	-0.2937	0.49	-0.3815	0.49	-0.1101			27.11	-0.2072	27.34	-0.199	27.34	-0.2362
	9.03	-0.0248	0.62	-0.022	9.08	-0.0262			0.49	-0.2948	0.49	-0.3815	0.49	-0.1102			27.13	-0.2062	27.35	-0.2086	27.35	-0.2344
	9.03	-0.0246	0.62	-0.0219	9.08	-0.0262			0.49	-0.2954	0.49	-0.3816	0.49	-0.1102			27.15	-0.2052	27.37	-0.2083	27.37	-0.2341
	9.03	-0.0248	0.62	-0.022	9.08	-0.026			0.49	-0.2959	0.49	-0.3815	0.49	-0.1104			27.16	-0.2038	27.39	-0.2052	27.39	-0.2353
	9.03	-0.0246	0.62	-0.0219	9.08	-0.0262			0.49	-0.2967	0.49	-0.3816	0.49	-0.1105			27.18	-0.2031	27.4	-0.2062	27.4	-0.2378
	9.03	-0.0246	0.62	-0.022	9.08	-0.0264			0.49	-0.2975	0.49	-0.3813	0.49	-0.1105			27.2	-0.2021	27.42	-0.2074	27.42	-0.2412
	9.03	-0.0246	0.62	-0.0219	9.08	-0.0262			0.49	-0.2984	0.49	-0.3813	0.49	-0.1107			27.21	-0.2015	27.44	-0.2108	27.44	-0.2455
	9.03	-0.0246	0.62	-0.022	9.08	-0.0262			0.49	-0.2992	0.49	-0.3813	0.49	-0.1108			27.23	-0.2006	27.45	-0.2111	27.45	-0.2505
	9.04	-0.0246	0.62	-0.022	9.08	-0.0262			0.49	-0.2996	0.5	-0.3812	0.49	-0.1108			27.25	-0.1998	27.47	-0.2303	27.47	-0.2555
	9.04	-0.0246	0.62	-0.022	9.08	-0.0262			0.49	-0.3006	0.5	-0.3812	0.49	-0.111			27.26	-0.1992	27.49	-0.2375	27.49	-0.261
	9.04	-0.0246	0.62	-0.022	9.08	-0.0262			0.49	-0.3021	0.5	-0.3813	0.49	-0.111			27.28	-0.1989	27.5	-0.2334	27.5	-0.2666
	9.04	-0.0246	0.62	-0.022	9.08	-0.0264			0.49	-0.3024	0.5	-0.381	0.49	-0.1111			27.3	-0.1984	27.52	-0.2347	27.52	-0.2728
	9.04	-0.0246	0.62	-0.0219	9.08	-0.0262			0.49	-0.3029	0.5	-0.3813	0.49	-0.1113			27.31	-0.1976	27.54	-0.2344	27.54	-0.279
	9.04	-0.0246	0.62	-0.022	9.08	-0.0262			0.49	-0.3037	0.5	-0.381	0.49	-0.1113			27.33	-0.1973	27.55	-0.2353	27.55	-0.2855
	9.04	-0.0246	0.62	-0.0219	9.08	-0.0264			0.49	-0.3038	0.5	-0.3809	0.49	-0.1115			27.35	-0.1969	27.57	-0.2341	27.57	-0.292
	9.04	-0.0246	0.63	-0.022	9.09	-0.0262			0.49	-0.3041	0.5	-0.381	0.49	-0.1115			27.36	-0.1961	27.59	-0.2344	27.59	-0.297
	9.04	-0.0246	0.63	-0.0219	9.09	-0.0264			0.49	-0.3044	0.5	-0.3809	0.5	-0.1116			27.38	-0.1958	27.6	-0.2353	27.6	-0.3016
	9.04	-0.0246	0.63	-0.022	9.09	-0.026			0.49	-0.3052	0.5	-0.3812	0.5	-0.1118			27.4	-0.1952	27.62	-0.2365	27.62	-0.3054
	9.04	-0.0246	0.63	-0.0219	9.09	-0.0262			0.49	-0.3057	0.5	-0.3812	0.5	-0.1118			27.41	-0.1952	27.64	-0.2375	27.64	-0.3082
	9.04	-0.0246	0.63	-0.022	9.09	-0.0264			0.5	-0.306	0.5	-0.3809	0.5	-0.1119			27.43	-0.1948	27.65	-0.2375	27.65	-0.3106
	9.04	-0.0246	0.63	-0.0219	9.09	-0.026			0.5	-0.306	0.5	-0.3812	0.5	-0.1119			27.45	-0.1942	27.67	-0.2409	27.67	-0.3131
	9.04	-0.0246	0.63	-0.022	9.09	-0.0262			0.5	-0.3065	0.5	-0.381	0.5	-0.1121			27.46	-0.1941	27.69	-0.2651	27.69	-0.3144
	9.04	-0.0246	0.63	-0.0219	9.09	-0.026			0.5	-0.3068	0.5	-0.3809	0.5	-0.1121			27.48	-0.1933	27.7	-0.2945	27.7	-0.3153
	9.04	-0.0246	0.63	-0.022	9.09	-0.0262			0.5	-0.3072	0.5	-0.381	0.5	-0.1122			27.5	-0.1935	27.72	-0.293	27.72	-0.3159
	9.04	-0.0246	0.63	-0.0219	9.09	-0.0264			0.5	-0.3077	0.5	-0.3809	0.5	-0.1124			27.51	-0.1928	27.74	-0.3178	27.74	-0.3162
	9.04	-0.0246	0.63	-0.0219	9.09	-0.0264			0.5	-0.3086	0.5	-0.3805	0.5	-0.1125			27.53	-0.193	27.75	-0.3153	27.75	-0.3162
	9.05	-0.0246	0.63	-0.0219	9.09	-0.0262			0.5	-0.3088	0.5	-0.3807	0.5	-0.1125			27.55	-0.1928	27.77	-0.3255	27.77	-0.3159
	9.05	-0.0246	0.63	-0.0219	9.09	-0.0264			0.5	-0.3091	0.5	-0.3804	0.5	-0.1127			27.56	-0.1925	27.79	-0.3286	27.79	-0.3156
	9.05	-0.0246	0.63	-0.022	9.09	-0.0262			0.5	-0.3091	0.5	-0.3804	0.5	-0.1128			27.58	-0.1924	27.8	-0.337	27.8	-0.3147
	9.05	-0.0246	0.63	-0.0219	9.09	-0.0262			0.5	-0.3096	0.5	-0.3804	0.5	-0.113			27.6	-0.1924	27.82	-0.3302	27.82	-0.3137
	9.05	-0.0246	0.63	-0.022	9.09	-0.0262			0.5	-0.3097	0.5	-0.3802	0.5	-0.113			27.61	-0.1925	27.84	-0.3302	27.84	-0.3125
	9.05	-0.0246	0.63	-0.0219	9.09	-0.0262			0.5	-0.3103	0.5	-0.3802	0.5	-0.1132			27.63	-0.1925	27.85	-0.3351	27.85	-0.3106
	9.05	-0.0246	0.63	-0.022	9.09	-0.0262			0.5	-0.3103	0.5	-0.3805	0.5	-0.1133			27.65	-0.1925	27.87	-0.3358	27.87	-0.3091
	9.05	-0.0246	0.63	-0.0219	9.09	-0.0262			0.5	-0.3103	0.5	-0.3802	0.5	-0.1135			27.66	-0.193	27.89	-0.3395	27.89	-0.3066
	9.05	-0.0246	0.63	-0.022	9.09	-0.0264			0.5	-0.3103	0.5	-0.3804	0.5	-0.1135			27.68	-0.1935	27.9	-0.3528	27.9	-0.3044
	9.05	-0.0246	0.63	-0.022	9.09	-0.0264			0.5	-0.3108	0.5	-0.3802	0.5	-0.1136			27.7	-0.1941	27.92	-0.4244	27.92	-0.3013
	9.05	-0.0246	0.63	-0.0219	9.1	-0.0262			0.5	-0.3109	0.5	-0.3799	0.5	-0.1138			27.71	-0.1948	27.94	-0.4337	27.94	-0.2979
	9.05	-0.0246	0.63	-0.0219	9.1	-0.0262			0.5	-0.3113	0.5	-0.3802	0.5	-0.1138			27.73	-0.1958	27.95	-0.3581	27.95	-0.2945
	9.05	-0.0246	0.63	-0.0219	9.1	-0.0262			0.5	-0.3108	0.5	-0.3802	0.5	-0.1139			27.75	-0.1969	27.97	-0.3621	27.97	-0.2911
	9.05	-0.0246	0.63	-0.0219	9.1	-0.0262			0.5	-0.3109	0.5	-0.3801	0.5	-0.1141			27.76	-0.1979	27.99	-0.3075	27.99	-0.2871
	9.05	-0.0246	0.63	-0.0219	9.1	-0.0264			0.5	-0.3109	0.5	-0.3799	0.5	-0.1141			27.78	-0.1995	28	-0.3069	28	-0.2834
	9.05	-0.0246	0.63	-0.0219	9.1	-0.0262			0.5	-0.3108	0.5	-0.3801	0.5	-0.1142			27.8	-0.2012	28	-0.3069	28	-0.2834
	9.05	-0.0246	0.63	-0.0219	9.1	-0.0262			0.5	-0.3108	0.51	-0.3799	0.5	-0.1144			27.81	-0.2028	28	0.2694	28	0.1367
	9.05	-0.0246	0.63	-0.0219	9.1	-0.0262			0.5	-0.3109	0.51	-0.3798	0.5	-0.1146			27.83	-0.204	28.02	0.3057	28.02	0.2462
	9.05	-0.0246	0.63	-0.0219	9.1	-0.0264			0.5	-0.3109	0.51	-0.3799	0.5	-0.1146			27.85	-0.2055	28.04	0.3106	28.04	0.2561
	9.05	-0.0246	0.63	-0.0219	9.1	-0.0264			0.5	-0.3109	0.51	-0.3799	0.5	-0.1147			27.86	-0.2068	28.05	0.3751	28.05	0.2558
	9.05	-0.0246	0.63	-0.0219	9.1	-0.0262			0.5	-0.3111	0.51	-0.3799	0.5	-0.1149			27.88	-0.2083	28.07	0.3714	28.07	0.2524
	9.05	-0.0246	0.63	-0.0219	9.1	-0.0262			0.5	-0.3109	0.51	-0.3798	0.5	-0.115			27.9	-0.2097	28.09	0.3711	28.09	0.2493
	9.05	-0.0246	0.63	-0.0219	9.1	-0.0264			0.5	-0.3111	0.51	-0.3798	0.5	-0.115			27.91	-0.2108	28.1	0.3726	28.1	0.2471
	9.05	-0.0248	0.63	-0.0219	9.1	-0.0264			0.5	-0.3113	0.51	-0.3798	0.51	-0.1152			27.93	-0.2119	28.12	0.3723	28.12	0.2458
	9.05	-0.0248	0.63	-0.0219	9.1	-0.0264			0.5	-0.3111	0.51	-0.3795	0.51	-0.1153			27.95	-0.2133	28.14	0.3844	28.14	0.2462
	9.06	-0.0246	0.64	-0.0219	9.1	-0.0262			0.5	-0.3109	0.51	-0.3798	0.51	-0.1155			27.96	-0.2136	28.15	0.385	28.15	0.2477
	9.06	-0.0246	0.64	-0.0219	9.1	-0.0264			0.51	-0.3111	0.51	-0.3796	0.51	-0.1155			27.98	-0.2148	28.17	0.3875	28.17	0.2505
	9.06	-0.0246	0.64	-0.0219	9.11	-0.0264			0.51	-0.3111	0.51	-0.3796	0.51	-0.1156			28	-0.2159	28.19	0.386	28.19	0.2539
	9.06	-0.0248	0.64	-0.0219	9.11	-0.0264			0.51	-0.3108	0.51	-0.3798	0.51	-0.1158			28	-0.2159	28.2	0.3844	28.2	0.2582
	9.06	-0.0248	0.64	-0.0219	9.11	-0.0264			0.51	-0.3106	0.51	-0.3795	0.51	-0.1159			28	0.1518	28.22	0.3844	28.22	0.2629
	9.06	-0.0248	0.64	-0.0219	9.11	-0.0262			0.51	-0.3108	0.51	-0.3795	0.51	-0.1161			28.01	0.2032	28.24	0.3761	28.24	0.2679
	9.06	-0.0246	0.64	-0.0219	9.11	-0.0264			0.51	-0.3108	0.51	-0.3796	0.51	-0.1163			28.03	0.2038	28.25	0.372	28.25	0.2734
	9.06	-0.0246	0.64	-0.0219	9.11	-0.0264			0.51	-0.3109	0.51	-0.3793	0.51	-0.1163			28.05	0.2035	28.27	0.3609	28.27	0.279
	9.06	-0.0246	0.64	-0.0219	9.11	-0.0264			0.51	-0.3103	0.51	-0.3793	0.51	-0.1164			28.06	0.2023	28.29	0.3609	28.29	0.2846
	9.06	-0.0246	0.64	-0.0219	9.11	-0.0264			0.51	-0.3105	0.51	-0.3793	0.51	-0.1166			28.08	0.2017	28.3	0.2837	28.3	0.2902
	9.06	-0.0246	0.64	-0.0219	9.11	-0.0264			0.51	-0.31	0.51	-0.3795	0.51	-0.1167			28.1	0.2006	28.32	0.2818	28.32	0.2967
	9.06	-0.0246	0.64	-0.0219	9.11	-0.0264			0.51	-0.3091	0.51	-0.3795	0.51	-0.1167			28.11	0.2	28.34	0.2815	28.34	0.302
	9.06	-0.0246	0.64	-0.0219	9.11	-0.0264			0.51	-0.3088	0.51	-0.3792	0.51	-0.1169			28.13	0.1992	28.35	0.2793	28.35	0.3063
	9.06	-0.0246	0.64	-0.0219	9.11	-0.0262			0.51	-0.3089	0.51	-0.3792	0.51	-0.117			28.15	0.1981	28.37	0.2784	28.37	0.3094
	9.06	-0.0246	0.64	-0.0219	9.11	-0.0262			0.51	-0.3086	0.51	-0.3793	0.51	-0.1172			28.16	0.1975	28.39	0.2772	28.39	0.3122
	9.06	-0.0246	0.64	-0.0219	9.11	-0.0262			0.51	-0.3082	0.51	-0.3793	0.51	-0.1173			28.18	0.197	28.4	0.2796	28.4	0.3144
	9.06	-0.0246	0.64	-0.0219	9.11	-0.0262			0.51	-0.3077	0.51	-0.3788	0.51	-0.1175			28.2	0.1966	28.42	0.2737	28.42	0.3153
	9.06	-0.0246	0.64	-0.0219	9.11	-0.0262			0.51	-0.3074	0.51	-0.3788	0.51	-0.1177			28.21	0.1953	28.44	0.2731	28.44	0.3162
	9.07	-0.0246	0.64	-0.0219	9.12	-0.0264			0.51	-0.3072	0.51	-0.3788	0.51	-0.1178			28.23	0.1948	28.45	0.2688	28.45	0.3162
	9.07	-0.0246	0.64	-0.0219	9.12	-0.0264			0.51	-0.3069	0.51	-0.379	0.51	-0.118			28.25	0.1945	28.47	0.2685	28.47	0.3153
	9.07	-0.0246	0.64	-0.0219	9.12	-0.0264			0.51	-0.3072	0.51	-0.3788	0.51	-0.1181			28.26	0.1941	28.49	0.2675	28.49	0.3144
	9.07	-0.0246	0.64	-0.0219	9.12	-0.0264			0.51	-0.3068	0.51	-0.379	0.51	-0.1183			28.28	0.1933	28.5	0.2651	28.5	0.3125
	9.07	-0.0246	0.64	-0.0219	9.12	-0.0264			0.51	-0.3061	0.51	-0.379	0.51	-0.1184			28.3	0.1931	28.52	0.2638	28.52	0.3103
	9.07	-0.0246	0.64	-0.0219	9.12	-0.0262			0.51	-0.3061	0.51	-0.3787	0.51	-0.1184			28.31	0.1925	28.54	0.253	28.54	0.3078
	9.07	-0.0246	0.64	-0.0219	9.12	-0.0262			0.51	-0.306	0.52	-0.3788	0.51	-0.1186			28.33	0.1919	28.55	0.2514	28.55	0.3051
	9.07	-0.0246	0.64	-0.0219	9.12	-0.0265			0.51	-0.306	0.52	-0.3788	0.51	-0.1187			28.35	0.1914	28.57	0.2508	28.57	0.302
	9.07	-0.0246	0.64	-0.0219	9.12	-0.0262			0.51	-0.306	0.52	-0.3787	0.51	-0.1189			28.36	0.191	28.59	0.2499	28.59	0.2985
	9.07	-0.0246	0.64	-0.0219	9.12	-0.0262			0.51	-0.3057	0.52	-0.3787	0.51	-0.119			28.38	0.1905	28.6	0.2496	28.6	0.2951
	9.07	-0.0246	0.64	-0.0219	9.12	-0.0262			0.51	-0.3054	0.52	-0.3788	0.51	-0.1192			28.4	0.1902	28.62	0.2483	28.62	0.2917
	9.07	-0.0246	0.64	-0.0219	9.12	-0.0262			0.51	-0.3055	0.52	-0.3787	0.51	-0.1194			28.41	0.1899	28.64	0.2471	28.64	0.2883
	9.07	-0.0246	0.64	-0.0219	9.12	-0.0264			0.51	-0.3054	0.52	-0.3787	0.51	-0.1195			28.43	0.1897	28.65	0.2462	28.65	0.2852
	9.07	-0.0246	0.64	-0.0219	9.12	-0.0262			0.51	-0.3049	0.52	-0.3785	0.52	-0.1197			28.45	0.1893	28.67	0.2458	28.67	0.2821
	9.07	-0.0246	0.64	-0.0219	9.12	-0.0264			0.51	-0.3047	0.52	-0.3782	0.52	-0.1198			28.46	0.1894	28.69	0.2465	28.69	0.2793
	9.07	-0.0246	0.64	-0.0219	9.12	-0.0264			0.51	-0.3044	0.52	-0.3784	0.52	-0.12			28.48	0.1888	28.7	0.2471	28.7	0.2765
	9.07	-0.0246	0.64	-0.0219	9.12	-0.0265			0.51	-0.3038	0.52	-0.3782	0.52	-0.12			28.5	0.1888	28.72	0.2452	28.72	0.2731
	9.07	-0.0246	0.64	-0.0219	9.12	-0.0262			0.52	-0.3037	0.52	-0.3781	0.52	-0.1203			28.51	0.1888	28.74	0.2455	28.74	0.2703
	9.07	-0.0246	0.65	-0.0219	9.13	-0.0265			0.52	-0.3035	0.52	-0.3782	0.52	-0.1203			28.53	0.1886	28.75	0.2449	28.75	0.2675
	9.07	-0.0246	0.65	-0.0219	9.13	-0.0264			0.52	-0.3032	0.52	-0.3784	0.52	-0.1204			28.55	0.1882	28.77	0.2443	28.77	0.2644
	9.08	-0.0246	0.65	-0.0219	9.13	-0.0264			0.52	-0.3029	0.52	-0.3784	0.52	-0.1206			28.56	0.1885	28.79	0.2449	28.79	0.2617
	9.08	-0.0246	0.65	-0.0219	9.13	-0.0264			0.52	-0.3026	0.52	-0.3782	0.52	-0.1209			28.58	0.1879	28.8	0.2452	28.8	0.2589
	9.08	-0.0246	0.65	-0.0219	9.13	-0.0264			0.52	-0.3023	0.52	-0.3781	0.52	-0.1211			28.6	0.1883	28.82	0.2458	28.82	0.2561
	9.08	-0.0246	0.65	-0.0219	9.13	-0.0264			0.52	-0.3006	0.52	-0.3778	0.52	-0.1212			28.61	0.1876	28.84	0.2446	28.84	0.2536
	9.08	-0.0246	0.65	-0.0219	9.13	-0.0264			0.52	-0.3003	0.52	-0.3781	0.52	-0.1214			28.63	0.1879	28.85	0.2375	28.85	0.2517
	9.08	-0.0246	0.65	-0.0219	9.13	-0.0262			0.52	-0.2999	0.52	-0.3781	0.52	-0.1215			28.65	0.1883	28.87	0.2415	28.87	0.2514
	9.08	-0.0246	0.65	-0.0219	9.13	-0.0264			0.52	-0.2998	0.52	-0.3781	0.52	-0.1217			28.66	0.1885	28.89	0.2347	28.89	0.2527
	9.08	-0.0246	0.65	-0.0219	9.13	-0.0264			0.52	-0.2996	0.52	-0.3778	0.52	-0.1218			28.68	0.1886	28.9	0.2369	28.9	0.2555
	9.08	-0.0246	0.65	-0.0219	9.13	-0.0264			0.52	-0.2995	0.52	-0.3778	0.52	-0.122			28.7	0.189	28.92	0.231	28.92	0.2592
	9.08	-0.0246	0.65	-0.0219	9.13	-0.0264			0.52	-0.2992	0.52	-0.3776	0.52	-0.1221			28.71	0.1896	28.94	0.2341	28.94	0.2638
	9.08	-0.0246	0.65	-0.0219	9.13	-0.0264			0.52	-0.2989	0.52	-0.3776	0.52	-0.1223			28.73	0.1902	28.95	0.2223	28.95	0.2694
	9.08	-0.0246	0.65	-0.0219	9.13	-0.0264			0.52	-0.2987	0.52	-0.3778	0.52	-0.1225			28.75	0.1914	28.97	0.2049	28.97	0.2756
	9.08	-0.0246	0.65	-0.0219	9.13	-0.0265			0.52	-0.2985	0.52	-0.3776	0.52	-0.1226			28.76	0.1931	28.99	0.2065	28.99	0.2818
	9.08	-0.0246	0.65	-0.0219	9.13	-0.0264			0.52	-0.2982	0.52	-0.3776	0.52	-0.1228			28.78	0.1948	29	0.2052	29	0.2883
	9.08	-0.0246	0.65	-0.0219	9.13	-0.0264			0.52	-0.2979	0.52	-0.3774	0.52	-0.1229			28.8	0.1967	29	0.2049	29	0.2883
	9.08	-0.0246	0.65	-0.0219	9.13	-0.0264			0.52	-0.2975	0.52	-0.3773	0.52	-0.1231			28.81	0.1992	29	0.2049	29	-0.1466
	9.08	-0.0246	0.65	-0.0219	9.14	-0.0262			0.52	-0.2973	0.52	-0.3774	0.52	-0.1232			28.83	0.2015	29	-0.195	29.02	-0.2595
	9.08	-0.0246	0.65	-0.0219	9.14	-0.0262			0.52	-0.2972	0.52	-0.3776	0.52	-0.1234			28.85	0.2041	29.02	-0.2	29.04	-0.2784
	9.09	-0.0246	0.65	-0.0219	9.14	-0.0262			0.52	-0.2968	0.52	-0.3773	0.52	-0.1235			28.86	0.2063	29.04	-0.2012	29.05	-0.2877
	9.09	-0.0246	0.65	-0.0219	9.14	-0.0262			0.52	-0.2967	0.53	-0.3774	0.52	-0.1237			28.88	0.2088	29.05	-0.2046	29.07	-0.2951
	9.09	-0.0246	0.65	-0.0219	9.14	-0.0262			0.52	-0.2968	0.53	-0.3771	0.52	-0.1239			28.9	0.2108	29.07	-0.2049	29.09	-0.301
	9.09	-0.0246	0.65	-0.0219	9.14	-0.0264			0.52	-0.2965	0.53	-0.377	0.52	-0.124			28.91	0.2124	29.09	-0.2049	29.1	-0.3054
	9.09	-0.0246	0.65	-0.0219	9.14	-0.0264			0.52	-0.2962	0.53	-0.3773	0.52	-0.1242			28.93	0.2138	29.1	-0.2049	29.12	-0.3088
	9.09	-0.0246	0.65	-0.0219	9.14	-0.0264			0.52	-0.2959	0.53	-0.3771	0.52	-0.1243			28.95	0.2153	29.12	-0.2052	29.14	-0.3109
	9.09	-0.0246	0.65	-0.0219	9.14	-0.0262			0.52	-0.2956	0.53	-0.3774	0.52	-0.1245			28.96	0.2165	29.14	-0.2049	29.15	-0.3128
	9.09	-0.0246	0.65	-0.0219	9.14	-0.0264			0.52	-0.2953	0.53	-0.3773	0.52	-0.1246			28.98	0.2178	29.15	-0.2049	29.17	-0.3137
	9.09	-0.0246	0.65	-0.0219	9.14	-0.0264			0.52	-0.295	0.53	-0.3773	0.53	-0.1248			29	0.2187	29.17	-0.2049	29.19	-0.3141
	9.09	-0.0246	0.65	-0.0219	9.14	-0.0262			0.52	-0.2947	0.53	-0.377	0.53	-0.1249			29	0.2189	29.19	-0.2046	29.2	-0.3141
	9.09	-0.0246	0.65	-0.0219	9.14	-0.0264			0.52	-0.2944	0.53	-0.377	0.53	-0.1251			29	0.2189	29.2	-0.2043	29.22	-0.3131
	9.09	-0.0246	0.65	-0.0219	9.14	-0.0262			0.52	-0.2941	0.53	-0.3771	0.53	-0.1252			29	-0.1549	29.22	-0.2043	29.24	-0.3119
	9.09	-0.0246	0.65	-0.0219	9.14	-0.0262			0.53	-0.2937	0.53	-0.377	0.53	-0.1254			29.01	-0.2062	29.24	-0.2046	29.25	-0.3097
	9.09	-0.0246	0.65	-0.0219	9.14	-0.0264			0.53	-0.293	0.53	-0.377	0.53	-0.1256			29.03	-0.206	29.25	-0.2049	29.27	-0.3075
	9.09	-0.0246	0.65	-0.0219	9.14	-0.0262			0.53	-0.2925	0.53	-0.377	0.53	-0.1257			29.05	-0.2052	29.27	-0.2046	29.29	-0.3051
	9.09	-0.0246	0.65	-0.0219	9.15	-0.0264			0.53	-0.2923	0.53	-0.3765	0.53	-0.1259			29.06	-0.2041	29.29	-0.2049	29.3	-0.302
	9.09	-0.0246	0.65	-0.0219	9.15	-0.0264			0.53	-0.2923	0.53	-0.3767	0.53	-0.126			29.08	-0.2028	29.3	-0.2062	29.32	-0.2985
	9.09	-0.0246	0.66	-0.0219	9.15	-0.0262			0.53	-0.292	0.53	-0.3767	0.53	-0.1262			29.1	-0.2015	29.32	-0.2093	29.34	-0.2951
	9.09	-0.0246	0.66	-0.0219	9.15	-0.0262			0.53	-0.2919	0.53	-0.3767	0.53	-0.1263			29.11	-0.2006	29.34	-0.2108	29.35	-0.2914
	9.09	-0.0246	0.66	-0.0219	9.15	-0.0262			0.53	-0.2916	0.53	-0.3768	0.53	-0.1265			29.13	-0.1992	29.35	-0.2124	29.37	-0.2871
	9.09	-0.0246	0.66	-0.0219	9.15	-0.0262			0.53	-0.2913	0.53	-0.3767	0.53	-0.1266			29.15	-0.1986	29.37	-0.2152	29.39	-0.2834
	9.1	-0.0246	0.66	-0.0219	9.15	-0.0264			0.53	-0.2911	0.53	-0.3767	0.53	-0.1268			29.16	-0.1975	29.39	-0.2161	29.4	-0.2793
	9.1	-0.0246	0.66	-0.0219	9.15	-0.0262			0.53	-0.291	0.53	-0.3765	0.53	-0.127			29.18	-0.1967	29.4	-0.2189	29.42	-0.2753
	9.1	-0.0246	0.66	-0.0219	9.15	-0.0264			0.53	-0.2902	0.53	-0.3764	0.53	-0.1271			29.2	-0.1958	29.42	-0.2189	29.44	-0.2713
	9.1	-0.0246	0.66	-0.0219	9.15	-0.0264			0.53	-0.29	0.53	-0.3767	0.53	-0.1273			29.21	-0.1952	29.44	-0.2207	29.45	-0.2666
	9.1	-0.0246	0.66	-0.0219	9.15	-0.0262			0.53	-0.2899	0.53	-0.3764	0.53	-0.1274			29.23	-0.1944	29.45	-0.2226	29.47	-0.2626
	9.1	-0.0246	0.66	-0.0219	9.15	-0.0262			0.53	-0.2897	0.53	-0.3767	0.53	-0.1276			29.25	-0.1936	29.47	-0.2235	29.49	-0.2582
	9.1	-0.0246	0.66	-0.0219	9.15	-0.0262			0.53	-0.2894	0.53	-0.3765	0.53	-0.1279			29.26	-0.193	29.49	-0.2251	29.5	-0.2542
	9.1	-0.0246	0.66	-0.0219	9.15	-0.0262			0.53	-0.2891	0.53	-0.3762	0.53	-0.128			29.28	-0.1925	29.5	-0.2272	29.52	-0.2499
	9.1	-0.0246	0.66	-0.0219	9.15	-0.0264			0.53	-0.2888	0.53	-0.3764	0.53	-0.1282			29.3	-0.1921	29.52	-0.2276	29.54	-0.2458
	9.1	-0.0246	0.66	-0.0219	9.16	-0.0264			0.53	-0.2888	0.53	-0.3762	0.53	-0.1283			29.31	-0.1914	29.54	-0.2291	29.55	-0.2415
	9.1	-0.0246	0.66	-0.0217	9.16	-0.0262			0.53	-0.2885	0.53	-0.3762	0.53	-0.1285			29.33	-0.1907	29.55	-0.2288	29.57	-0.2375
	9.1	-0.0246	0.66	-0.0219	9.16	-0.0262			0.53	-0.2882	0.53	-0.3764	0.53	-0.1288			29.35	-0.1905	29.57	-0.2291	29.59	-0.2338
	9.1	-0.0246	0.66	-0.0217	9.16	-0.0262			0.53	-0.2879	0.53	-0.3762	0.53	-0.129			29.36	-0.1897	29.59	-0.2291	29.6	-0.231
	9.1	-0.0246	0.66	-0.0219	9.16	-0.0264			0.53	-0.2875	0.54	-0.3761	0.53	-0.1291			29.38	-0.1893	29.6	-0.2294	29.62	-0.2294
	9.1	-0.0246	0.66	-0.0217	9.16	-0.0264			0.53	-0.2872	0.54	-0.3761	0.53	-0.1293			29.4	-0.189	29.62	-0.2307	29.64	-0.2291
	9.1	-0.0246	0.66	-0.0219	9.16	-0.0262			0.53	-0.2871	0.54	-0.3762	0.53	-0.1296			29.41	-0.1883	29.64	-0.2365	29.65	-0.2307
	9.1	-0.0246	0.66	-0.0217	9.16	-0.0262			0.53	-0.2866	0.54	-0.3759	0.53	-0.1297			29.43	-0.1885	29.65	-0.2359	29.67	-0.2338
	9.1	-0.0246	0.66	-0.0219	9.16	-0.0264			0.53	-0.2866	0.54	-0.3762	0.53	-0.1299			29.45	-0.1877	29.67	-0.2359	29.69	-0.2375
	9.1	-0.0246	0.66	-0.0219	9.16	-0.0262			0.53	-0.2861	0.54	-0.3759	0.53	-0.1301			29.46	-0.1876	29.69	-0.2359	29.7	-0.2424
	9.1	-0.0246	0.66	-0.0219	9.16	-0.0264			0.53	-0.286	0.54	-0.3759	0.53	-0.1304			29.48	-0.1871	29.7	-0.2359	29.72	-0.2483
	9.1	-0.0246	0.66	-0.0217	9.16	-0.0262			0.53	-0.2857	0.54	-0.3761	0.53	-0.1305			29.5	-0.1873	29.72	-0.2353	29.74	-0.2548
	9.11	-0.0246	0.66	-0.0219	9.16	-0.0262			0.53	-0.2854	0.54	-0.3761	0.54	-0.1307			29.51	-0.1866	29.74	-0.2356	29.75	-0.2617
	9.11	-0.0246	0.66	-0.0217	9.16	-0.0262			0.53	-0.2854	0.54	-0.3757	0.54	-0.1308			29.53	-0.1866	29.75	-0.2353	29.77	-0.2688
	9.11	-0.0246	0.66	-0.0217	9.16	-0.0262			0.53	-0.2851	0.54	-0.3757	0.54	-0.1311			29.55	-0.1865	29.77	-0.2356	29.79	-0.2768
	9.11	-0.0246	0.66	-0.0219	9.17	-0.0262			0.54	-0.2846	0.54	-0.3759	0.54	-0.1314			29.56	-0.1866	29.79	-0.2359	29.8	-0.2849
	9.11	-0.0246	0.66	-0.0217	9.17	-0.0262			0.54	-0.2844	0.54	-0.3756	0.54	-0.1316			29.58	-0.1863	29.8	-0.2359	29.82	-0.2933
	9.11	-0.0246	0.66	-0.0217	9.17	-0.0262			0.54	-0.284	0.54	-0.3757	0.54	-0.1319			29.6	-0.1862	29.82	-0.2353	29.84	-0.301
	9.11	-0.0246	0.66	-0.0219	9.17	-0.0262			0.54	-0.2837	0.54	-0.3753	0.54	-0.1321			29.61	-0.1863	29.84	-0.235	29.85	-0.3082
	9.11	-0.0246	0.66	-0.0217	9.17	-0.0262			0.54	-0.2835	0.54	-0.3754	0.54	-0.1322			29.63	-0.1863	29.85	-0.2341	29.87	-0.3147
	9.11	-0.0246	0.66	-0.0219	9.17	-0.0262			0.54	-0.2834	0.54	-0.3756	0.54	-0.1325			29.65	-0.1869	29.87	-0.2341	29.89	-0.3196
	9.11	-0.0246	0.66	-0.0217	9.17	-0.0264			0.54	-0.2832	0.54	-0.3754	0.54	-0.1327			29.66	-0.1866	29.89	-0.2341	29.9	-0.3237
	9.11	-0.0246	0.66	-0.0219	9.17	-0.0262			0.54	-0.2829	0.54	-0.3756	0.54	-0.1328			29.68	-0.1873	29.9	-0.2334	29.92	-0.3265
	9.11	-0.0246	0.67	-0.0217	9.17	-0.0264			0.54	-0.2824	0.54	-0.3757	0.54	-0.1332			29.7	-0.1876	29.92	-0.2338	29.94	-0.3286
	9.11	-0.0246	0.67	-0.0219	9.17	-0.0262			0.54	-0.2823	0.54	-0.3756	0.54	-0.1333			29.71	-0.1879	29.94	-0.2334	29.95	-0.3302
	9.11	-0.0246	0.67	-0.0219	9.17	-0.0262			0.54	-0.282	0.54	-0.3759	0.54	-0.1336			29.73	-0.1891	29.95	-0.2341	29.97	-0.3311
	9.11	-0.0246	0.67	-0.0217	9.17	-0.0262			0.54	-0.2818	0.54	-0.3754	0.54	-0.1339			29.75	-0.19	29.97	-0.2369	29.99	-0.3311
	9.11	-0.0246	0.67	-0.0219	9.17	-0.0262			0.54	-0.2817	0.54	-0.3754	0.54	-0.1341			29.76	-0.1911	29.99	-0.2381	30	-0.3311
	9.11	-0.0246	0.67	-0.0217	9.17	-0.0262			0.54	-0.2815	0.54	-0.3756	0.54	-0.1342			29.78	-0.1927	30	-0.239	30	-0.3311
	9.11	-0.0246	0.67	-0.0217	9.17	-0.026			0.54	-0.2812	0.54	-0.3753	0.54	-0.1344			29.8	-0.1941	30	-0.239	30	-0.3311
	9.11	-0.0246	0.67	-0.0217	9.17	-0.026			0.54	-0.281	0.54	-0.3753	0.54	-0.1347			29.81	-0.1961	30	0.2217	30	0.164
	9.11	-0.0246	0.67	-0.0219	9.17	-0.0262			0.54	-0.2809	0.54	-0.3754	0.54	-0.1349			29.83	-0.1975	30.02	0.2365	30.02	0.2858
	9.11	-0.0246	0.67	-0.0219	9.17	-0.0262			0.54	-0.2806	0.54	-0.3754	0.54	-0.1352			29.85	-0.199	30.04	0.2387	30.04	0.302
	9.12	-0.0246	0.67	-0.0217	9.17	-0.026			0.54	-0.2804	0.54	-0.3754	0.54	-0.1353			29.86	-0.2007	30.05	0.2412	30.05	0.3054
	9.12	-0.0246	0.67	-0.0219	9.17	-0.0262			0.54	-0.2803	0.54	-0.3751	0.54	-0.1356			29.88	-0.2021	30.07	0.2418	30.07	0.3047
	9.12	-0.0246	0.67	-0.0217	9.18	-0.0262			0.54	-0.2799	0.54	-0.3753	0.54	-0.1359			29.9	-0.2035	30.09	0.2635	30.09	0.3023
	9.12	-0.0246	0.67	-0.0217	9.18	-0.026			0.54	-0.2798	0.54	-0.3754	0.54	-0.1363			29.91	-0.2046	30.1	0.2812	30.1	0.2985
	9.12	-0.0246	0.67	-0.0217	9.18	-0.0262			0.54	-0.2795	0.54	-0.3751	0.54	-0.1364			29.93	-0.206	30.12	0.2861	30.12	0.2945
	9.12	-0.0246	0.67	-0.0217	9.18	-0.0262			0.54	-0.2792	0.55	-0.3753	0.54	-0.1367			29.95	-0.2069	30.14	0.2927	30.14	0.2902
	9.12	-0.0246	0.67	-0.0217	9.18	-0.0262			0.54	-0.279	0.55	-0.3751	0.54	-0.1369			29.96	-0.2079	30.15	0.2911	30.15	0.2861
	9.12	-0.0246	0.67	-0.0219	9.18	-0.0262			0.54	-0.2789	0.55	-0.3751	0.54	-0.1372			29.98	-0.2088	30.17	0.3125	30.17	0.2815
	9.12	-0.0246	0.67	-0.0217	9.18	-0.026			0.54	-0.2787	0.55	-0.3753	0.54	-0.1373			30	-0.2096	30.19	0.302	30.19	0.2772
	9.12	-0.0246	0.67	-0.0219	9.18	-0.0262			0.54	-0.2784	0.55	-0.3751	0.54	-0.1376			30	-0.2096	30.2	0.3131	30.2	0.2722
	9.12	-0.0246	0.67	-0.0217	9.18	-0.026			0.54	-0.2782	0.55	-0.3748	0.54	-0.1378			30	-0.2096	30.22	0.2951	30.22	0.2679
	9.12	-0.0246	0.67	-0.0217	9.18	-0.0262			0.54	-0.2779	0.55	-0.375	0.54	-0.1381			30	0.1418	30.24	0.2961	30.24	0.2632
	9.12	-0.0246	0.67	-0.0217	9.18	-0.0262			0.54	-0.2778	0.55	-0.375	0.55	-0.1383			30.01	0.1964	30.25	0.2384	30.25	0.2586
	9.12	-0.0246	0.67	-0.0219	9.18	-0.0262			0.54	-0.2775	0.55	-0.375	0.55	-0.1386			30.03	0.1972	30.27	0.239	30.27	0.2536
	9.12	-0.0246	0.67	-0.0219	9.18	-0.0262			0.54	-0.2773	0.55	-0.3748	0.55	-0.1387			30.05	0.1972	30.29	0.2393	30.29	0.2489
	9.12	-0.0246	0.67	-0.0217	9.18	-0.026			0.54	-0.277	0.55	-0.3748	0.55	-0.139			30.06	0.1962	30.3	0.2483	30.3	0.2446
	9.12	-0.0246	0.67	-0.0217	9.18	-0.026			0.55	-0.2768	0.55	-0.3748	0.55	-0.1394			30.08	0.1958	30.32	0.2483	30.32	0.2403
	9.12	-0.0246	0.67	-0.0217	9.18	-0.026			0.55	-0.2767	0.55	-0.3748	0.55	-0.1397			30.1	0.1947	30.34	0.2489	30.34	0.2359
	9.12	-0.0246	0.67	-0.0219	9.18	-0.0262			0.55	-0.2764	0.55	-0.3748	0.55	-0.1398			30.11	0.1939	30.35	0.2489	30.35	0.2322
	9.12	-0.0246	0.67	-0.0217	9.18	-0.026			0.55	-0.2762	0.55	-0.3748	0.55	-0.1401			30.13	0.193	30.37	0.2493	30.37	0.2303
	9.12	-0.0246	0.67	-0.0217	9.18	-0.026			0.55	-0.2761	0.55	-0.3747	0.55	-0.1403			30.15	0.1921	30.39	0.2486	30.39	0.2297
	9.12	-0.0246	0.67	-0.0217	9.18	-0.026			0.55	-0.2758	0.55	-0.3745	0.55	-0.1406			30.16	0.1917	30.4	0.2486	30.4	0.2307
	9.13	-0.0246	0.67	-0.0217	9.19	-0.026			0.55	-0.2756	0.55	-0.3748	0.55	-0.1409			30.18	0.191	30.42	0.2477	30.42	0.2331
	9.13	-0.0246	0.67	-0.0217	9.19	-0.026			0.55	-0.2755	0.55	-0.3747	0.55	-0.1412			30.2	0.1904	30.44	0.2465	30.44	0.2365
	9.13	-0.0246	0.67	-0.0217	9.19	-0.026			0.55	-0.2751	0.55	-0.3745	0.55	-0.1414			30.21	0.1896	30.45	0.2458	30.45	0.2406
	9.13	-0.0246	0.68	-0.0217	9.19	-0.026			0.55	-0.275	0.55	-0.3745	0.55	-0.1417			30.23	0.1894	30.47	0.2452	30.47	0.2452
	9.13	-0.0246	0.68	-0.0219	9.19	-0.026			0.55	-0.2748	0.55	-0.3745	0.55	-0.142			30.25	0.1885	30.49	0.2452	30.49	0.2502
	9.13	-0.0246	0.68	-0.0219	9.19	-0.026			0.55	-0.2745	0.55	-0.3745	0.55	-0.1421			30.26	0.1885	30.5	0.2437	30.5	0.2561
	9.13	-0.0246	0.68	-0.0217	9.19	-0.0259			0.55	-0.2744	0.55	-0.3745	0.55	-0.1425			30.28	0.1876	30.52	0.2427	30.52	0.2617
	9.13	-0.0246	0.68	-0.0219	9.19	-0.026			0.55	-0.2742	0.55	-0.3742	0.55	-0.1426			30.3	0.1869	30.54	0.2418	30.54	0.2675
	9.13	-0.0246	0.68	-0.0217	9.19	-0.026			0.55	-0.2739	0.55	-0.3743	0.55	-0.1429			30.31	0.1866	30.55	0.2412	30.55	0.2734
	9.13	-0.0246	0.68	-0.0217	9.19	-0.0262			0.55	-0.2736	0.55	-0.3745	0.55	-0.1431			30.33	0.1863	30.57	0.2406	30.57	0.2799
	9.13	-0.0246	0.68	-0.0217	9.19	-0.026			0.55	-0.2736	0.55	-0.3743	0.55	-0.1434			30.35	0.1859	30.59	0.2378	30.59	0.2861
	9.13	-0.0246	0.68	-0.0217	9.19	-0.026			0.55	-0.2734	0.55	-0.3742	0.55	-0.1435			30.36	0.1854	30.6	0.2362	30.6	0.2914
	9.13	-0.0246	0.68	-0.0217	9.19	-0.026			0.55	-0.2731	0.55	-0.3742	0.55	-0.1438			30.38	0.1851	30.62	0.2338	30.62	0.2961
	9.13	-0.0246	0.68	-0.0217	9.19	-0.026			0.55	-0.273	0.55	-0.3743	0.55	-0.1442			30.4	0.1848	30.64	0.2325	30.64	0.3001
	9.13	-0.0246	0.68	-0.0217	9.19	-0.026			0.55	-0.2727	0.55	-0.3743	0.55	-0.1443			30.41	0.1849	30.65	0.231	30.65	0.3032
	9.13	-0.0246	0.68	-0.0217	9.19	-0.026			0.55	-0.2727	0.55	-0.374	0.55	-0.1446			30.43	0.1843	30.67	0.2303	30.67	0.306
	9.13	-0.0246	0.68	-0.0217	9.19	-0.0259			0.55	-0.2724	0.56	-0.374	0.55	-0.1449			30.45	0.1843	30.69	0.23	30.69	0.3078
	9.13	-0.0246	0.68	-0.0217	9.19	-0.0262			0.55	-0.2722	0.56	-0.3742	0.55	-0.1451			30.46	0.184	30.7	0.2297	30.7	0.3097
	9.13	-0.0246	0.68	-0.0219	9.19	-0.026			0.55	-0.272	0.56	-0.3742	0.55	-0.1454			30.48	0.1838	30.72	0.2288	30.72	0.3109
	9.13	-0.0246	0.68	-0.0217	9.2	-0.026			0.55	-0.2717	0.56	-0.374	0.55	-0.1457			30.5	0.1834	30.74	0.2282	30.74	0.3119
	9.14	-0.0246	0.68	-0.0217	9.2	-0.026			0.55	-0.2716	0.56	-0.3739	0.55	-0.1459			30.51	0.1834	30.75	0.2282	30.75	0.3122
	9.14	-0.0246	0.68	-0.0217	9.2	-0.0259			0.55	-0.2714	0.56	-0.3742	0.55	-0.1462			30.53	0.1832	30.77	0.2288	30.77	0.3122
	9.14	-0.0246	0.68	-0.0217	9.2	-0.026			0.55	-0.2713	0.56	-0.3742	0.55	-0.1465			30.55	0.1829	30.79	0.2291	30.79	0.3119
	9.14	-0.0246	0.68	-0.0217	9.2	-0.026			0.55	-0.271	0.56	-0.3739	0.56	-0.1468			30.56	0.1831	30.8	0.2294	30.8	0.3113
	9.14	-0.0246	0.68	-0.0217	9.2	-0.0259			0.55	-0.2708	0.56	-0.374	0.56	-0.1471			30.58	0.1828	30.82	0.23	30.82	0.3103
	9.14	-0.0246	0.68	-0.0217	9.2	-0.0259			0.55	-0.2706	0.56	-0.3742	0.56	-0.1474			30.6	0.1829	30.84	0.2303	30.84	0.3091
	9.14	-0.0246	0.68	-0.0217	9.2	-0.026			0.55	-0.2705	0.56	-0.374	0.56	-0.1476			30.61	0.1828	30.85	0.2303	30.85	0.3075
	9.14	-0.0246	0.68	-0.0217	9.2	-0.026			0.56	-0.2703	0.56	-0.3737	0.56	-0.148			30.63	0.1831	30.87	0.231	30.87	0.3057
	9.14	-0.0246	0.68	-0.0217	9.2	-0.0259			0.56	-0.2702	0.56	-0.3737	0.56	-0.1483			30.65	0.1829	30.89	0.2313	30.89	0.3035
	9.14	-0.0246	0.68	-0.0217	9.2	-0.0257			0.56	-0.27	0.56	-0.374	0.56	-0.1487			30.66	0.1832	30.9	0.2316	30.9	0.301
	9.14	-0.0246	0.68	-0.0217	9.2	-0.0259			0.56	-0.2697	0.56	-0.374	0.56	-0.1488			30.68	0.1837	30.92	0.2316	30.92	0.2982
	9.14	-0.0246	0.68	-0.0217	9.2	-0.0259			0.56	-0.2697	0.56	-0.3736	0.56	-0.1493			30.7	0.1842	30.94	0.2269	30.94	0.2951
	9.14	-0.0246	0.68	-0.0217	9.2	-0.0259			0.56	-0.2696	0.56	-0.3736	0.56	-0.1494			30.71	0.1845	30.95	0.2266	30.95	0.292
	9.14	-0.0246	0.68	-0.0217	9.2	-0.0259			0.56	-0.2693	0.56	-0.3736	0.56	-0.1497			30.73	0.1851	30.97	0.2263	30.97	0.2886
	9.14	-0.0246	0.68	-0.0217	9.2	-0.0259			0.56	-0.2691	0.56	-0.3737	0.56	-0.1502			30.75	0.1865	30.99	0.2263	30.99	0.2855
	9.14	-0.0246	0.68	-0.0217	9.2	-0.0259			0.56	-0.2689	0.56	-0.3736	0.56	-0.1504			30.76	0.1877	31	0.2263	31	0.2818
	9.14	-0.0246	0.68	-0.0217	9.21	-0.0259			0.56	-0.2688	0.56	-0.3737	0.56	-0.1507			30.78	0.1893	31	0.2263	31	0.2821
	9.14	-0.0246	0.68	-0.0217	9.21	-0.0259			0.56	-0.2686	0.56	-0.3736	0.56	-0.151			30.8	0.1908	31	0.2263	31	0.2821
	9.15	-0.0246	0.68	-0.0217	9.21	-0.0259			0.56	-0.2685	0.56	-0.3736	0.56	-0.1513			30.81	0.1927	31	-0.2099	31	-0.1395
	9.15	-0.0246	0.69	-0.0217	9.21	-0.0259			0.56	-0.2683	0.56	-0.3736	0.56	-0.1514			30.83	0.1956	31.02	-0.2189	31.02	-0.2431
	9.15	-0.0246	0.69	-0.0217	9.21	-0.0259			0.56	-0.2682	0.56	-0.3736	0.56	-0.1519			30.85	0.1976	31.04	-0.2198	31.04	-0.253
	9.15	-0.0246	0.69	-0.0217	9.21	-0.0259			0.56	-0.268	0.56	-0.3734	0.56	-0.1522			30.86	0.2004	31.05	-0.2214	31.05	-0.2527
	9.15	-0.0246	0.69	-0.0217	9.21	-0.0259			0.56	-0.2679	0.56	-0.3736	0.56	-0.1525			30.88	0.2023	31.07	-0.2248	31.07	-0.2496
	9.15	-0.0245	0.69	-0.0217	9.21	-0.0257			0.56	-0.2677	0.56	-0.3737	0.56	-0.153			30.9	0.2043	31.09	-0.2375	31.09	-0.2455
	9.15	-0.0246	0.69	-0.0217	9.21	-0.0259			0.56	-0.2674	0.56	-0.3734	0.56	-0.1533			30.91	0.2055	31.1	-0.2725	31.1	-0.2418
	9.15	-0.0246	0.69	-0.0217	9.21	-0.0259			0.56	-0.2674	0.56	-0.3734	0.56	-0.1536			30.93	0.2071	31.12	-0.2731	31.12	-0.2387
	9.15	-0.0246	0.69	-0.0217	9.21	-0.0257			0.56	-0.2671	0.56	-0.3736	0.56	-0.1539			30.95	0.2083	31.14	-0.2737	31.14	-0.2372
	9.15	-0.0246	0.69	-0.0217	9.21	-0.0259			0.56	-0.2669	0.56	-0.3734	0.56	-0.1542			30.96	0.2099	31.15	-0.2737	31.15	-0.2372
	9.15	-0.0246	0.69	-0.0217	9.21	-0.0259			0.56	-0.2668	0.56	-0.3736	0.56	-0.1545			30.98	0.2113	31.17	-0.2731	31.17	-0.2381
	9.15	-0.0246	0.69	-0.0217	9.21	-0.0259			0.56	-0.2668	0.57	-0.3733	0.56	-0.1549			31	0.2122	31.19	-0.2728	31.19	-0.2406
	9.15	-0.0246	0.69	-0.0217	9.21	-0.0259			0.56	-0.2665	0.57	-0.3734	0.56	-0.1552			31	0.2125	31.2	-0.2725	31.2	-0.244
	9.15	-0.0246	0.69	-0.0217	9.22	-0.0259			0.56	-0.2663	0.57	-0.3733	0.56	-0.1555			31	0.2125	31.22	-0.2725	31.22	-0.248
	9.15	-0.0246	0.69	-0.0217	9.22	-0.0259			0.56	-0.2662	0.57	-0.3733	0.56	-0.1558			31	-0.1482	31.24	-0.2719	31.24	-0.253
	9.15	-0.0246	0.69	-0.0217	9.22	-0.0259			0.56	-0.266	0.57	-0.3731	0.56	-0.1561			31.01	-0.1989	31.25	-0.2713	31.25	-0.2576
	9.15	-0.0246	0.69	-0.0217	9.22	-0.0259			0.56	-0.2658	0.57	-0.3733	0.56	-0.1564			31.03	-0.199	31.27	-0.2706	31.27	-0.2629
	9.15	-0.0246	0.69	-0.0217	9.22	-0.0259			0.56	-0.2658	0.57	-0.3733	0.56	-0.1566			31.05	-0.1984	31.29	-0.27	31.29	-0.2682
	9.15	-0.0246	0.69	-0.0217	9.22	-0.0259			0.56	-0.2657	0.57	-0.3731	0.56	-0.157			31.06	-0.1973	31.3	-0.2697	31.3	-0.2744
	9.15	-0.0245	0.69	-0.0217	9.22	-0.0259			0.56	-0.2655	0.57	-0.3731	0.57	-0.1573			31.08	-0.1967	31.32	-0.2685	31.32	-0.2803
	9.15	-0.0246	0.69	-0.0217	9.22	-0.0259			0.56	-0.2654	0.57	-0.3731	0.57	-0.1578			31.1	-0.1956	31.34	-0.2675	31.34	-0.2861
	9.15	-0.0245	0.69	-0.0217	9.22	-0.0257			0.56	-0.2654	0.57	-0.3731	0.57	-0.1581			31.11	-0.1945	31.35	-0.2669	31.35	-0.292
	9.15	-0.0246	0.69	-0.0217	9.22	-0.0259			0.57	-0.2652	0.57	-0.3731	0.57	-0.1584			31.13	-0.1938	31.37	-0.266	31.37	-0.2967
	9.16	-0.0246	0.69	-0.0217	9.22	-0.0257			0.57	-0.2651	0.57	-0.3731	0.57	-0.1586			31.15	-0.1927	31.39	-0.2654	31.39	-0.3004
	9.16	-0.0246	0.69	-0.0217	9.22	-0.0257			0.57	-0.2646	0.57	-0.373	0.57	-0.159			31.16	-0.1919	31.4	-0.2651	31.4	-0.3032
	9.16	-0.0246	0.69	-0.0217	9.22	-0.0259			0.57	-0.2644	0.57	-0.373	0.57	-0.1594			31.18	-0.1911	31.42	-0.2648	31.42	-0.3054
	9.16	-0.0245	0.69	-0.0217	9.22	-0.0257			0.57	-0.2646	0.57	-0.373	0.57	-0.1597			31.2	-0.1905	31.44	-0.2648	31.44	-0.3069
	9.16	-0.0246	0.69	-0.0217	9.22	-0.0257			0.57	-0.2646	0.57	-0.3726	0.57	-0.16			31.21	-0.1896	31.45	-0.2657	31.45	-0.3078
	9.16	-0.0246	0.69	-0.0217	9.22	-0.0259			0.57	-0.2644	0.57	-0.3726	0.57	-0.1603			31.23	-0.189	31.47	-0.2672	31.47	-0.3082
	9.16	-0.0246	0.69	-0.0217	9.22	-0.0259			0.57	-0.2643	0.57	-0.373	0.57	-0.1606			31.25	-0.1882	31.49	-0.27	31.49	-0.3075
	9.16	-0.0246	0.69	-0.0217	9.22	-0.0256			0.57	-0.2641	0.57	-0.3728	0.57	-0.1611			31.26	-0.1876	31.5	-0.2713	31.5	-0.3069
	9.16	-0.0246	0.69	-0.0217	9.23	-0.0259			0.57	-0.2638	0.57	-0.3726	0.57	-0.1614			31.28	-0.1871	31.52	-0.2728	31.52	-0.3057
	9.16	-0.0246	0.69	-0.0217	9.23	-0.0259			0.57	-0.2637	0.57	-0.373	0.57	-0.1618			31.3	-0.1865	31.54	-0.2741	31.54	-0.3038
	9.16	-0.0246	0.69	-0.0217	9.23	-0.0257			0.57	-0.2637	0.57	-0.3728	0.57	-0.1623			31.31	-0.1862	31.55	-0.275	31.55	-0.3016
	9.16	-0.0245	0.69	-0.0217	9.23	-0.0257			0.57	-0.2635	0.57	-0.3723	0.57	-0.1628			31.33	-0.1854	31.57	-0.2768	31.57	-0.2989
	9.16	-0.0246	0.69	-0.0217	9.23	-0.0257			0.57	-0.2634	0.57	-0.3726	0.57	-0.1629			31.35	-0.1849	31.59	-0.2784	31.59	-0.2961
	9.16	-0.0245	0.69	-0.0217	9.23	-0.0257			0.57	-0.2632	0.57	-0.3725	0.57	-0.1634			31.36	-0.1848	31.6	-0.2812	31.6	-0.293
	9.16	-0.0245	0.69	-0.0217	9.23	-0.0257			0.57	-0.2632	0.57	-0.3726	0.57	-0.1637			31.38	-0.1842	31.62	-0.2837	31.62	-0.2896
	9.16	-0.0246	0.7	-0.0217	9.23	-0.0257			0.57	-0.2631	0.57	-0.3728	0.57	-0.1638			31.4	-0.1837	31.64	-0.2846	31.64	-0.2865
	9.16	-0.0246	0.7	-0.0217	9.23	-0.0257			0.57	-0.2629	0.57	-0.3725	0.57	-0.1643			31.41	-0.1835	31.65	-0.2865	31.65	-0.283
	9.16	-0.0245	0.7	-0.0217	9.23	-0.0257			0.57	-0.2627	0.57	-0.3728	0.57	-0.1645			31.43	-0.1829	31.67	-0.2886	31.67	-0.2799
	9.16	-0.0246	0.7	-0.0217	9.23	-0.0257			0.57	-0.2626	0.57	-0.3725	0.57	-0.1649			31.45	-0.1826	31.69	-0.2973	31.69	-0.2768
	9.16	-0.0246	0.7	-0.0217	9.23	-0.0257			0.57	-0.2624	0.57	-0.3726	0.57	-0.1654			31.46	-0.1826	31.7	-0.3001	31.7	-0.2737
	9.16	-0.0245	0.7	-0.0217	9.23	-0.0257			0.57	-0.2623	0.57	-0.3728	0.57	-0.1657			31.48	-0.1824	31.72	-0.302	31.72	-0.2706
	9.17	-0.0245	0.7	-0.0217	9.23	-0.0257			0.57	-0.2623	0.57	-0.373	0.57	-0.1662			31.5	-0.1824	31.74	-0.302	31.74	-0.2675
	9.17	-0.0245	0.7	-0.0217	9.23	-0.0257			0.57	-0.2621	0.58	-0.3725	0.57	-0.1665			31.51	-0.182	31.75	-0.3026	31.75	-0.2648
	9.17	-0.0245	0.7	-0.0217	9.23	-0.0256			0.57	-0.262	0.58	-0.3725	0.57	-0.1669			31.53	-0.1818	31.77	-0.3044	31.77	-0.262
	9.17	-0.0245	0.7	-0.0217	9.23	-0.0257			0.57	-0.262	0.58	-0.3728	0.57	-0.1673			31.55	-0.1817	31.79	-0.3047	31.79	-0.2592
	9.17	-0.0245	0.7	-0.0217	9.23	-0.0257			0.57	-0.2617	0.58	-0.3726	0.57	-0.1676			31.56	-0.1815	31.8	-0.3054	31.8	-0.257
	9.17	-0.0246	0.7	-0.0217	9.23	-0.0257			0.57	-0.2617	0.58	-0.3726	0.57	-0.1679			31.58	-0.1815	31.82	-0.3063	31.82	-0.2542
	9.17	-0.0245	0.7	-0.0217	9.23	-0.0259			0.57	-0.2615	0.58	-0.3723	0.57	-0.1682			31.6	-0.1814	31.84	-0.3072	31.84	-0.2514
	9.17	-0.0245	0.7	-0.0217	9.23	-0.0257			0.57	-0.2613	0.58	-0.3725	0.57	-0.1685			31.61	-0.1817	31.85	-0.3075	31.85	-0.2489
	9.17	-0.0245	0.7	-0.0217	9.24	-0.0257			0.57	-0.2612	0.58	-0.3725	0.58	-0.169			31.63	-0.1815	31.87	-0.3075	31.87	-0.2468
	9.17	-0.0245	0.7	-0.0217	9.24	-0.0257			0.57	-0.2612	0.58	-0.3726	0.58	-0.1694			31.65	-0.1815	31.89	-0.3088	31.89	-0.2468
	9.17	-0.0245	0.7	-0.0217	9.24	-0.0257			0.57	-0.261	0.58	-0.3723	0.58	-0.1697			31.66	-0.1818	31.9	-0.3051	31.9	-0.2474
	9.17	-0.0245	0.7	-0.0217	9.24	-0.0257			0.58	-0.2609	0.58	-0.3725	0.58	-0.1702			31.68	-0.182	31.92	-0.3054	31.92	-0.2499
	9.17	-0.0245	0.7	-0.0217	9.24	-0.0257			0.58	-0.2607	0.58	-0.3726	0.58	-0.1705			31.7	-0.1826	31.94	-0.3063	31.94	-0.2536
	9.17	-0.0245	0.7	-0.0217	9.24	-0.0257			0.58	-0.2606	0.58	-0.3723	0.58	-0.1708			31.71	-0.1829	31.95	-0.3094	31.95	-0.2579
	9.17	-0.0245	0.7	-0.0217	9.24	-0.0256			0.58	-0.2604	0.58	-0.3722	0.58	-0.1711			31.73	-0.184	31.97	-0.3125	31.97	-0.2632
	9.17	-0.0245	0.7	-0.0217	9.24	-0.0257			0.58	-0.2604	0.58	-0.3722	0.58	-0.1714			31.75	-0.1849	31.99	-0.3454	31.99	-0.2688
	9.17	-0.0245	0.7	-0.0217	9.24	-0.0257			0.58	-0.2603	0.58	-0.3722	0.58	-0.1718			31.76	-0.1859	32	-0.3943	32	-0.2753
	9.17	-0.0245	0.7	-0.0215	9.24	-0.0257			0.58	-0.2601	0.58	-0.3723	0.58	-0.1722			31.78	-0.1874	32	-0.3943	32	-0.2753
	9.17	-0.0245	0.7	-0.0217	9.24	-0.0257			0.58	-0.2601	0.58	-0.372	0.58	-0.1725			31.8	-0.1888	32	0.3354	32	0.1336
	9.17	-0.0245	0.7	-0.0217	9.24	-0.0257			0.58	-0.26	0.58	-0.372	0.58	-0.173			31.81	-0.1904	32.02	0.3891	32.02	0.2477
	9.17	-0.0245	0.7	-0.0217	9.24	-0.0257			0.58	-0.26	0.58	-0.3722	0.58	-0.1731			31.83	-0.1917	32.04	0.416	32.04	0.2672
	9.17	-0.0245	0.7	-0.0217	9.24	-0.0257			0.58	-0.2598	0.58	-0.372	0.58	-0.1735			31.85	-0.1938	32.05	0.4148	32.05	0.2778
	9.17	-0.0245	0.7	-0.0217	9.24	-0.0257			0.58	-0.2596	0.58	-0.372	0.58	-0.1738			31.86	-0.1955	32.07	0.4148	32.07	0.2849
	9.18	-0.0245	0.7	-0.0217	9.24	-0.0256			0.58	-0.2596	0.58	-0.3722	0.58	-0.1741			31.88	-0.197	32.09	0.4095	32.09	0.2914
	9.18	-0.0245	0.7	-0.0217	9.25	-0.0257			0.58	-0.2595	0.58	-0.3722	0.58	-0.1744			31.9	-0.1984	32.1	0.4077	32.1	0.2973
	9.18	-0.0245	0.7	-0.0217	9.25	-0.0257			0.58	-0.2593	0.58	-0.3719	0.58	-0.1747			31.91	-0.1997	32.12	0.4114	32.12	0.3013
	9.18	-0.0245	0.7	-0.0217	9.25	-0.0256			0.58	-0.2592	0.58	-0.3723	0.58	-0.1752			31.93	-0.2012	32.14	0.4126	32.14	0.3044
	9.18	-0.0245	0.7	-0.0217	9.25	-0.0256			0.58	-0.2592	0.58	-0.3722	0.58	-0.1755			31.95	-0.202	32.15	0.4148	32.15	0.3066
	9.18	-0.0245	0.7	-0.0217	9.25	-0.0257			0.58	-0.259	0.58	-0.372	0.58	-0.1758			31.96	-0.2031	32.17	0.403	32.17	0.3082
	9.18	-0.0245	0.7	-0.0217	9.25	-0.0256			0.58	-0.259	0.58	-0.3722	0.58	-0.1762			31.98	-0.204	32.19	0.3733	32.19	0.3091
	9.18	-0.0245	0.71	-0.0217	9.25	-0.0256			0.58	-0.2589	0.58	-0.372	0.58	-0.1766			32	-0.2049	32.2	0.3692	32.2	0.3094
	9.18	-0.0245	0.71	-0.0217	9.25	-0.0256			0.58	-0.2587	0.58	-0.3719	0.58	-0.1769			32	-0.2049	32.22	0.3503	32.22	0.3091
	9.18	-0.0245	0.71	-0.0217	9.25	-0.0257			0.58	-0.2586	0.58	-0.3719	0.58	-0.1773			32	0.142	32.24	0.3401	32.24	0.3082
	9.18	-0.0245	0.71	-0.0217	9.25	-0.0256			0.58	-0.2584	0.58	-0.3719	0.58	-0.1775			32.01	0.1913	32.25	0.3398	32.25	0.3069
	9.18	-0.0245	0.71	-0.0217	9.25	-0.0256			0.58	-0.2581	0.59	-0.3719	0.58	-0.178			32.03	0.1922	32.27	0.3382	32.27	0.3051
	9.18	-0.0245	0.71	-0.0217	9.25	-0.0256			0.58	-0.2581	0.59	-0.372	0.58	-0.1783			32.05	0.1917	32.29	0.3382	32.29	0.3026
	9.18	-0.0245	0.71	-0.0217	9.25	-0.0256			0.58	-0.2579	0.59	-0.3719	0.58	-0.1787			32.06	0.1913	32.3	0.3376	32.3	0.2998
	9.18	-0.0245	0.71	-0.0217	9.25	-0.0254			0.58	-0.2578	0.59	-0.3717	0.58	-0.179			32.08	0.1907	32.32	0.3286	32.32	0.2967
	9.18	-0.0245	0.71	-0.0217	9.25	-0.0256			0.58	-0.2578	0.59	-0.3716	0.58	-0.1793			32.1	0.1897	32.34	0.3289	32.34	0.293
	9.18	-0.0245	0.71	-0.0217	9.25	-0.0256			0.58	-0.2576	0.59	-0.3717	0.58	-0.1797			32.11	0.1891	32.35	0.3379	32.35	0.2892
	9.18	-0.0245	0.71	-0.0217	9.26	-0.0256			0.58	-0.2576	0.59	-0.3714	0.58	-0.18			32.13	0.1883	32.37	0.3354	32.37	0.2858
	9.18	-0.0245	0.71	-0.0217	9.26	-0.0256			0.58	-0.2575	0.59	-0.3716	0.59	-0.1804			32.15	0.1877	32.39	0.3358	32.39	0.2818
	9.18	-0.0245	0.71	-0.0217	9.26	-0.0256			0.58	-0.2573	0.59	-0.3717	0.59	-0.1807			32.16	0.1869	32.4	0.3367	32.4	0.2781
	9.18	-0.0245	0.71	-0.0217	9.26	-0.0254			0.58	-0.2573	0.59	-0.3717	0.59	-0.1811			32.18	0.1866	32.42	0.3491	32.42	0.2737
	9.18	-0.0245	0.71	-0.0217	9.26	-0.0254			0.58	-0.2572	0.59	-0.3714	0.59	-0.1814			32.2	0.186	32.44	0.3497	32.44	0.2694
	9.18	-0.0245	0.71	-0.0217	9.26	-0.0256			0.59	-0.2572	0.59	-0.3716	0.59	-0.1817			32.21	0.1854	32.45	0.3478	32.45	0.2654
	9.19	-0.0245	0.71	-0.0217	9.26	-0.0254			0.59	-0.257	0.59	-0.3717	0.59	-0.182			32.23	0.1849	32.47	0.3454	32.47	0.2613
	9.19	-0.0245	0.71	-0.0217	9.26	-0.0256			0.59	-0.257	0.59	-0.3716	0.59	-0.1826			32.25	0.1845	32.49	0.3327	32.49	0.2573
	9.19	-0.0245	0.71	-0.0215	9.26	-0.0253			0.59	-0.257	0.59	-0.3712	0.59	-0.1829			32.26	0.1842	32.5	0.3327	32.5	0.2527
	9.19	-0.0245	0.71	-0.0217	9.26	-0.0254			0.59	-0.257	0.59	-0.3717	0.59	-0.1832			32.28	0.1834	32.52	0.3311	32.52	0.2486
	9.19	-0.0245	0.71	-0.0217	9.26	-0.0254			0.59	-0.2569	0.59	-0.3712	0.59	-0.1835			32.3	0.1834	32.54	0.3243	32.54	0.2443
	9.19	-0.0245	0.71	-0.0217	9.26	-0.0254			0.59	-0.2567	0.59	-0.3712	0.59	-0.184			32.31	0.1826	32.55	0.323	32.55	0.2403
	9.19	-0.0245	0.71	-0.0217	9.26	-0.0254			0.59	-0.2565	0.59	-0.3716	0.59	-0.1843			32.33	0.1821	32.57	0.3147	32.57	0.2365
	9.19	-0.0245	0.71	-0.0217	9.26	-0.0256			0.59	-0.2565	0.59	-0.3716	0.59	-0.1848			32.35	0.1815	32.59	0.3159	32.59	0.2322
	9.19	-0.0245	0.71	-0.0217	9.26	-0.0256			0.59	-0.2564	0.59	-0.3714	0.59	-0.1849			32.36	0.1812	32.6	0.3144	32.6	0.2288
	9.19	-0.0245	0.71	-0.0217	9.26	-0.0254			0.59	-0.2562	0.59	-0.3714	0.59	-0.1854			32.38	0.1811	32.62	0.3023	32.62	0.2263
	9.19	-0.0245	0.71	-0.0217	9.26	-0.0254			0.59	-0.2561	0.59	-0.3714	0.59	-0.1857			32.4	0.1807	32.64	0.3004	32.64	0.2248
	9.19	-0.0245	0.71	-0.0215	9.26	-0.0254			0.59	-0.2561	0.59	-0.3716	0.59	-0.186			32.41	0.1803	32.65	0.2877	32.65	0.2251
	9.19	-0.0245	0.71	-0.0215	9.26	-0.0254			0.59	-0.2561	0.59	-0.3712	0.59	-0.1865			32.43	0.1801	32.67	0.2858	32.67	0.2269
	9.19	-0.0245	0.71	-0.0215	9.26	-0.0254			0.59	-0.2559	0.59	-0.3716	0.59	-0.1869			32.45	0.1797	32.69	0.2861	32.69	0.23
	9.19	-0.0245	0.71	-0.0217	9.26	-0.0254			0.59	-0.2558	0.59	-0.3712	0.59	-0.1871			32.46	0.1795	32.7	0.2843	32.7	0.2347
	9.19	-0.0245	0.71	-0.0217	9.26	-0.0254			0.59	-0.2556	0.59	-0.3716	0.59	-0.1876			32.48	0.1793	32.72	0.2821	32.72	0.24
	9.19	-0.0245	0.71	-0.0215	9.26	-0.0254			0.59	-0.2556	0.59	-0.3716	0.59	-0.1879			32.5	0.1789	32.74	0.2809	32.74	0.2462
	9.19	-0.0245	0.71	-0.0217	9.27	-0.0253			0.59	-0.2556	0.59	-0.3712	0.59	-0.1882			32.51	0.179	32.75	0.2793	32.75	0.2524
	9.19	-0.0245	0.71	-0.0217	9.27	-0.0254			0.59	-0.2556	0.59	-0.3712	0.59	-0.1886			32.53	0.1789	32.77	0.2775	32.77	0.2595
	9.19	-0.0245	0.72	-0.0215	9.27	-0.0254			0.59	-0.2555	0.59	-0.3712	0.59	-0.189			32.55	0.1786	32.79	0.2759	32.79	0.2669
	9.2	-0.0245	0.72	-0.0217	9.27	-0.0254			0.59	-0.2553	0.59	-0.3716	0.59	-0.1894			32.56	0.1783	32.8	0.2747	32.8	0.2744
	9.2	-0.0245	0.72	-0.0215	9.27	-0.0254			0.59	-0.2553	0.6	-0.3714	0.59	-0.1897			32.58	0.1781	32.82	0.2728	32.82	0.2821
	9.2	-0.0245	0.72	-0.0217	9.27	-0.0254			0.59	-0.2551	0.6	-0.3712	0.59	-0.19			32.6	0.178	32.84	0.2713	32.84	0.2899
	9.2	-0.0245	0.72	-0.0217	9.27	-0.0253			0.59	-0.255	0.6	-0.3712	0.59	-0.1904			32.61	0.178	32.85	0.2713	32.85	0.2976
	9.2	-0.0245	0.72	-0.0217	9.27	-0.0253			0.59	-0.255	0.6	-0.3711	0.59	-0.1907			32.63	0.1778	32.87	0.2713	32.87	0.3044
	9.2	-0.0245	0.72	-0.0215	9.27	-0.0254			0.59	-0.2548	0.6	-0.3714	0.59	-0.191			32.65	0.1781	32.89	0.271	32.89	0.31
	9.2	-0.0245	0.72	-0.0217	9.27	-0.0253			0.59	-0.2548	0.6	-0.3711	0.59	-0.1913			32.66	0.1787	32.9	0.27	32.9	0.3144
	9.2	-0.0245	0.72	-0.0215	9.27	-0.0253			0.59	-0.2547	0.6	-0.3711	0.59	-0.1916			32.68	0.179	32.92	0.2685	32.92	0.3184
	9.2	-0.0245	0.72	-0.0217	9.27	-0.0253			0.59	-0.2545	0.6	-0.3711	0.59	-0.1921			32.7	0.1792	32.94	0.2682	32.94	0.3215
	9.2	-0.0245	0.72	-0.0217	9.27	-0.0253			0.59	-0.2544	0.6	-0.3712	0.6	-0.1924			32.71	0.1801	32.95	0.2691	32.95	0.3237
	9.2	-0.0245	0.72	-0.0217	9.27	-0.0253			0.59	-0.2542	0.6	-0.3712	0.6	-0.1927			32.73	0.1804	32.97	0.2675	32.97	0.3252
	9.2	-0.0245	0.72	-0.0217	9.27	-0.0253			0.59	-0.2541	0.6	-0.3709	0.6	-0.1931			32.75	0.1817	32.99	0.2675	32.99	0.3261
	9.2	-0.0245	0.72	-0.0215	9.27	-0.0253			0.6	-0.2539	0.6	-0.3714	0.6	-0.1935			32.76	0.1829	33	0.2641	33	0.3265
	9.2	-0.0245	0.72	-0.0217	9.28	-0.0253			0.6	-0.2539	0.6	-0.3711	0.6	-0.1938			32.78	0.1843	33	0.2641	33	0.3265
	9.2	-0.0245	0.72	-0.0217	9.28	-0.0253			0.6	-0.2538	0.6	-0.3709	0.6	-0.1941			32.8	0.1863	33	-0.2356	33	-0.1603
	9.2	-0.0245	0.72	-0.0217	9.28	-0.0254			0.6	-0.2538	0.6	-0.3711	0.6	-0.1944			32.81	0.1879	33.02	-0.2542	33.02	-0.2803
	9.2	-0.0245	0.72	-0.0217	9.28	-0.0253			0.6	-0.2536	0.6	-0.3709	0.6	-0.1947			32.83	0.19	33.04	-0.2558	33.04	-0.2967
	9.2	-0.0245	0.72	-0.0215	9.28	-0.0251			0.6	-0.2536	0.6	-0.3711	0.6	-0.1952			32.85	0.1924	33.05	-0.2573	33.05	-0.3001
	9.21	-0.0245	0.72	-0.0217	9.28	-0.0253			0.6	-0.2534	0.6	-0.3711	0.6	-0.1955			32.86	0.1947	33.07	-0.2582	33.07	-0.2995
	9.21	-0.0245	0.72	-0.0217	9.28	-0.0251			0.6	-0.2534	0.6	-0.3708	0.6	-0.1958			32.88	0.1967	33.09	-0.2613	33.09	-0.297
	9.21	-0.0245	0.72	-0.0215	9.28	-0.0253			0.6	-0.2533	0.6	-0.3711	0.6	-0.1961			32.9	0.1987	33.1	-0.262	33.1	-0.2942
	9.21	-0.0245	0.72	-0.0217	9.28	-0.0253			0.6	-0.2533	0.6	-0.3711	0.6	-0.1964			32.91	0.2001	33.12	-0.2626	33.12	-0.2899
	9.21	-0.0245	0.72	-0.0215	9.28	-0.0251			0.6	-0.2531	0.6	-0.3708	0.6	-0.1966			32.93	0.2018	33.14	-0.2626	33.14	-0.2861
	9.21	-0.0245	0.72	-0.0217	9.28	-0.0251			0.6	-0.2531	0.6	-0.3708	0.6	-0.1967			32.95	0.2034	33.15	-0.262	33.15	-0.2818
[truncated: 1,046,576+ more rows]
