# Supplementary material for: Multifunctional electrolyte additive for high power lithium metal batteries at ultra-low temperatures
Source: Nat Commun. 2025 Apr 8;16:3344. doi: 10.1038/s41467-025-58627-3 (PMC11978743; doi:10.1038/s41467-025-58627-3)
Supplement: Supplementary file 5 — Source Data [file 41467_2025_58627_MOESM5_ESM.zip › Source data for Fig. 4.xlsx]

## Sheet: Sheet1
	LSV							current relaxation							Self-discharge
	DEE		DDE		DDE-PN			DEE		DDE		DDE-PN			DEE		DDE		DDE-PN
	Potential (V) Vs. Li	Current density (mA cm-2)						Time (h)	Current (mA)						Time (h)	Voltage (V)
	2	0.42333	1.4	0.0278	1.83	0.0258		0	0.441	0	0.459	0	0.353		0	4.3001	-7.10543e-15	4.3001	0	4.3003
	2.001	0.38667	1.401	0.02713	1.831	0.02617		0.01	0.4083	0.01	0.3859	0	0.36		0.01	4.3001	0.01	4.3001	0.01	4.3003
	2.002	0.35667	1.402	0.02793	1.832	0.02623		0.01	0.3982	0.01	0.3506	0	0.327		0.01	4.3001	0.01	4.3001	0.01	4.3003
	2.003	0.33033	1.403	0.02803	1.833	0.02617		0.01	0.3875	0.01	0.3356	0	0.325		0.01	4.3001	0.01	4.3001	0.01	4.3003
	2.004	0.30833	1.404	0.0283	1.834	0.0257		0.01	0.3656	0.01	0.2997	0	0.319		0.01	4.3001	0.01	4.3001	0.01	4.3003
	2.005	0.28933	1.405	0.02823	1.835	0.0258		0.01	0.3582	0.01	0.275	0	0.311		0.01	4.3001	0.01	4.3001	0.01	4.3003
	2.006	0.27267	1.406	0.02953	1.836	0.02583		0.01	0.3402	0.01	0.2664	0	0.304		0.01	4.3001	0.01	4.3001	0.01	4.3003
	2.007	0.25833	1.407	0.02833	1.837	0.02567		0.01	0.3334	0.01	0.2396	0	0.298		0.01	4.3001	0.01	4.3001	0.01	4.3003
	2.008	0.24533	1.408	0.02693	1.838	0.0251		0.01	0.3266	0.01	0.2322	0	0.293		0.01	4.3001	0.01	4.3001	0.01	4.3003
	2.009	0.23367	1.409	0.0272	1.839	0.026		0.01	0.3204	0.01	0.2145	0	0.286		0.01	4.3001	0.01	4.3001	0.01	4.3003
	2.01	0.22367	1.41	0.02703	1.84	0.0262		0.01	0.3057	0.01	0.2088	0	0.285		0.01	4.3001	0.01	4.3001	0.01	4.3003
	2.011	0.214	1.411	0.02713	1.841	0.02613		0.01	0.3	0.01	0.1958	0	0.279		0.01	4.3001	0.01	4.3001	0.01	4.3003
	2.012	0.20567	1.412	0.0267	1.842	0.02633		0.01	0.2942	0.01	0.189	0	0.273		0.01	4.3001	0.01	4.3001	0.01	4.3003
	2.013	0.19767	1.413	0.02717	1.843	0.0264		0.01	0.2813	0.02	0.157	0	0.268		0.01	4.3001	0.01	4.3001	0.01	4.3003
	2.014	0.19033	1.414	0.02853	1.844	0.02607		0.01	0.2762	0.02	0.1434	0	0.264		0.01	4.3001	0.01	4.3001	0.01	4.3003
	2.015	0.18367	1.415	0.02867	1.845	0.0262		0.01	0.2699	0.02	0.1334	0	0.258		0.01	4.3001	0.02	4.3001	0.01	4.3003
	2.016	0.17767	1.416	0.02877	1.846	0.02607		0.01	0.2586	0.02	0.1105	0	0.253		0.01	4.3001	0.02	4.3001	0.01	4.3003
	2.017	0.17267	1.417	0.02767	1.847	0.0256		0.01	0.2536	0.02	0.1074	0	0.247		0.02	4.3001	0.02	4.3001	0.01	4.3003
	2.018	0.168	1.418	0.02733	1.85	0.0257		0.01	0.2354	0.02	0.1059	0.01	0.244		0.02	4.3001	0.02	4.3001	0.01	4.3003
	2.019	0.16333	1.419	0.0283	1.85	0.02577		0.02	0.2219	0.02	0.0997	0.01	0.241		0.02	4.3001	0.02	4.3001	0.01	4.3003
	2.02	0.15867	1.42	0.02717	1.85	0.0257		0.02	0.2083	0.02	0.098	0.01	0.238		0.02	4.3001	0.02	4.3	0.01	4.3003
	2.021	0.15433	1.421	0.02603	1.85	0.0259		0.02	0.196	0.02	0.0942	0.01	0.233		0.02	4.3001	0.02	4.3001	0.01	4.3003
	2.02	0.151	1.422	0.02607	1.85	0.026		0.02	0.1863	0.02	0.0901	0.01	0.231		0.02	4.3001	0.02	4.3001	0.01	4.3003
	2.02	0.14733	1.423	0.0278	1.85	0.0264		0.02	0.1699	0.02	0.0892	0.01	0.227		0.02	4.3001	0.02	4.3001	0.01	4.3003
	2.02	0.14367	1.424	0.02707	1.85	0.026		0.02	0.1624	0.03	0.084	0.01	0.223		0.02	4.3001	0.02	4.3001	0.01	4.3003
	2.03	0.14067	1.425	0.0282	1.86	0.0261		0.02	0.1554	0.03	0.0835	0.01	0.215		0.02	4.3001	0.02	4.3001	0.01	4.3003
	2.03	0.13733	1.426	0.02707	1.86	0.02583		0.02	0.1532	0.03	0.0788	0.01	0.213		0.02	4.3001	0.02	4.3001	0.01	4.3003
	2.03	0.13467	1.427	0.0268	1.86	0.02593		0.02	0.1488	0.03	0.0782	0.01	0.208		0.02	4.3001	0.02	4.3001	0.01	4.3003
	2.03	0.13233	1.428	0.02783	1.86	0.02613		0.02	0.1469	0.03	0.0751	0.01	0.207		0.02	4.3001	0.02	4.3001	0.01	4.3003
	2.03	0.12967	1.429	0.02847	1.86	0.0253		0.03	0.1416	0.03	0.0729	0.01	0.202		0.02	4.3001	0.02	4.3001	0.01	4.3003
	2.03	0.12633	1.43	0.02913	1.86	0.02587		0.03	0.1398	0.03	0.0714	0.01	0.2		0.02	4.3001	0.03	4.3001	0.01	4.3003
	2.03	0.124	1.431	0.02803	1.86	0.02593		0.03	0.1384	0.03	0.0699	0.01	0.196		0.02	4.3001	0.03	4.3001	0.01	4.3003
	2.03	0.12233	1.432	0.0282	1.86	0.02593		0.03	0.1322	0.03	0.0688	0.01	0.193		0.02	4.3001	0.03	4.3001	0.01	4.3003
	2.03	0.12033	1.433	0.0287	1.86	0.02627		0.03	0.1308	0.03	0.0673	0.01	0.19		0.02	4.3001	0.03	4.3001	0.02	4.3003
	2.03	0.118	1.434	0.02727	1.86	0.02613		0.03	0.1271	0.03	0.066	0.01	0.187		0.02	4.3001	0.03	4.3001	0.02	4.3003
	2.04	0.11667	1.435	0.0268	1.87	0.0262		0.03	0.1262	0.03	0.0653	0.01	0.182		0.02	4.3001	0.03	4.3001	0.02	4.3003
	2.04	0.11467	1.436	0.02603	1.87	0.0259		0.03	0.1252	0.03	0.0631	0.01	0.176		0.02	4.3001	0.03	4.3001	0.02	4.3003
	2.04	0.11267	1.437	0.02653	1.87	0.02597		0.03	0.1207	0.03	0.0623	0.01	0.176		0.03	4.3001	0.03	4.3001	0.02	4.3003
	2.04	0.11133	1.438	0.02603	1.87	0.02583		0.03	0.1197	0.03	0.0618	0.01	0.174		0.03	4.3001	0.03	4.3001	0.02	4.3003
	2.04	0.10933	1.439	0.02593	1.87	0.0257		0.03	0.1172	0.03	0.0606	0.01	0.171		0.03	4.3001	0.03	4.3001	0.02	4.3003
	2.04	0.10767	1.44	0.02683	1.87	0.02597		0.03	0.1153	0.03	0.0605	0.01	0.166		0.03	4.3001	0.03	4.3001	0.02	4.3003
	2.04	0.10633	1.441	0.02647	1.87	0.02643		0.03	0.1132	0.04	0.0563	0.01	0.166		0.03	4.3001	0.03	4.3001	0.02	4.3003
	2.04	0.104	1.442	0.02677	1.87	0.02587		0.03	0.1119	0.04	0.0561	0.01	0.165		0.03	4.3001	0.03	4.3001	0.02	4.3003
	2.04	0.10133	1.443	0.02703	1.87	0.026		0.03	0.1091	0.04	0.0561	0.01	0.162		0.03	4.3001	0.03	4.3001	0.02	4.3003
	2.04	0.101	1.444	0.0288	1.87	0.026		0.03	0.108	0.04	0.0556	0.01	0.16		0.03	4.3001	0.04	4.3001	0.02	4.3003
	2.05	0.101	1.445	0.02737	1.88	0.02577		0.04	0.1056	0.04	0.0527	0.01	0.157		0.03	4.3001	0.04	4.3001	0.02	4.3003
	2.05	0.1	1.446	0.02803	1.88	0.02493		0.04	0.1047	0.04	0.0504	0.01	0.156		0.03	4.3001	0.04	4.3001	0.02	4.3003
	2.05	0.09867	1.447	0.02683	1.88	0.0255		0.04	0.1024	0.04	0.0503	0.01	0.153		0.03	4.3001	0.04	4.3001	0.02	4.3003
	2.05	0.09733	1.448	0.02703	1.88	0.0254		0.04	0.1015	0.04	0.0493	0.01	0.15		0.03	4.3001	0.04	4.3001	0.02	4.3003
	2.05	0.09667	1.449	0.02853	1.88	0.02607		0.04	0.1007	0.04	0.049	0.02	0.144		0.04	4.3001	0.04	4.3001	0.02	4.3003
	2.05	0.09467	1.45	0.02673	1.88	0.02567		0.04	0.0979	0.04	0.0478	0.02	0.143		0.04	4.3001	0.04	4.3001	0.02	4.3003
	2.05	0.094	1.451	0.02733	1.88	0.02603		0.04	0.0963	0.04	0.0477	0.02	0.143		0.04	4.3001	0.04	4.3001	0.02	4.3003
	2.05	0.094	1.452	0.027	1.88	0.02557		0.04	0.0953	0.04	0.0474	0.02	0.143		0.04	4.3001	0.04	4.3001	0.02	4.3003
	2.05	0.09267	1.453	0.02547	1.88	0.02573		0.04	0.0938	0.04	0.0459	0.02	0.14		0.04	4.3001	0.04	4.3001	0.02	4.3003
	2.05	0.09233	1.454	0.02507	1.88	0.0257		0.04	0.0931	0.04	0.0459	0.02	0.136		0.04	4.3001	0.04	4.3001	0.02	4.3003
	2.06	0.091	1.455	0.0257	1.89	0.02557		0.04	0.0921	0.04	0.0451	0.02	0.136		0.04	4.3001	0.04	4.3001	0.02	4.3003
	2.06	0.09033	1.456	0.0267	1.89	0.02563		0.04	0.0902	0.05	0.0445	0.02	0.135		0.04	4.3001	0.04	4.3001	0.02	4.3003
	2.06	0.089	1.457	0.0267	1.89	0.02583		0.04	0.0896	0.05	0.0444	0.02	0.133		0.04	4.3001	0.04	4.3001	0.02	4.3003
	2.06	0.08867	1.458	0.02753	1.89	0.02563		0.04	0.0889	0.05	0.0441	0.02	0.129		0.04	4.3001	0.04	4.3001	0.02	4.3003
	2.06	0.08833	1.459	0.02727	1.89	0.02587		0.04	0.0883	0.05	0.0432	0.02	0.129		0.04	4.3001	0.04	4.3001	0.02	4.3003
	2.06	0.08533	1.46	0.02763	1.89	0.02593		0.04	0.0876	0.05	0.0428	0.02	0.129		0.04	4.3001	0.05	4.3001	0.02	4.3003
	2.06	0.08467	1.461	0.02717	1.89	0.02533		0.04	0.0862	0.05	0.0428	0.02	0.128		0.04	4.3001	0.05	4.3001	0.02	4.3003
	2.06	0.086	1.462	0.02787	1.89	0.02547		0.04	0.0859	0.05	0.0427	0.02	0.126		0.04	4.3001	0.05	4.3001	0.02	4.3003
	2.06	0.08533	1.463	0.028	1.89	0.0257		0.04	0.0853	0.05	0.042	0.02	0.12		0.04	4.3001	0.05	4.3001	0.02	4.3003
	2.06	0.08467	1.464	0.02793	1.89	0.02593		0.04	0.0848	0.05	0.0419	0.02	0.12		0.05	4.3001	0.05	4.3001	0.02	4.3003
	2.07	0.084	1.465	0.02683	1.9	0.02583		0.05	0.0842	0.05	0.041	0.02	0.12		0.05	4.3001	0.05	4.3001	0.03	4.3003
	2.07	0.08333	1.466	0.0257	1.9	0.02583		0.05	0.0831	0.05	0.0402	0.02	0.114		0.05	4.3001	0.05	4.3001	0.03	4.3003
	2.07	0.08267	1.467	0.02597	1.9	0.02593		0.05	0.0819	0.05	0.0401	0.02	0.113		0.05	4.3001	0.05	4.3001	0.03	4.3003
	2.07	0.081	1.468	0.02743	1.9	0.02583		0.05	0.0813	0.05	0.0392	0.02	0.113		0.05	4.3001	0.05	4.3001	0.03	4.3003
	2.07	0.08167	1.469	0.0262	1.9	0.02533		0.05	0.0797	0.05	0.0392	0.02	0.113		0.05	4.3001	0.05	4.3001	0.03	4.3003
	2.07	0.08133	1.47	0.02547	1.9	0.02503		0.05	0.0783	0.05	0.0392	0.02	0.112		0.05	4.3001	0.05	4.3001	0.03	4.3003
	2.07	0.08067	1.471	0.02577	1.9	0.02567		0.05	0.0777	0.05	0.0391	0.02	0.11		0.05	4.3001	0.05	4.3001	0.03	4.3003
	2.07	0.08	1.472	0.02547	1.9	0.0255		0.05	0.0769	0.05	0.0388	0.02	0.108		0.05	4.3001	0.05	4.3001	0.03	4.3003
	2.07	0.07967	1.473	0.02607	1.9	0.02563		0.05	0.0761	0.05	0.0381	0.02	0.108		0.05	4.3001	0.05	4.3001	0.03	4.3003
	2.07	0.07933	1.474	0.02663	1.9	0.02583		0.05	0.076	0.05	0.0377	0.02	0.107		0.05	4.3001	0.05	4.3001	0.03	4.3003
	2.08	0.07867	1.475	0.02693	1.91	0.02547		0.05	0.0756	0.05	0.0377	0.02	0.105		0.05	4.3001	0.06	4.3001	0.03	4.3003
	2.08	0.07733	1.476	0.02613	1.91	0.02553		0.05	0.0741	0.06	0.0372	0.02	0.105		0.05	4.3001	0.06	4.3001	0.03	4.3003
	2.08	0.077	1.477	0.02557	1.91	0.02577		0.05	0.0737	0.06	0.0361	0.02	0.103		0.05	4.3001	0.06	4.3001	0.03	4.3003
	2.08	0.077	1.478	0.0259	1.91	0.02577		0.05	0.0735	0.06	0.0356	0.02	0.1		0.05	4.3001	0.06	4.3001	0.03	4.3003
	2.08	0.077	1.479	0.02647	1.91	0.02583		0.05	0.0728	0.06	0.0349	0.02	0.1		0.05	4.3	0.06	4.3001	0.03	4.3003
	2.08	0.076	1.48	0.02647	1.91	0.0257		0.05	0.0721	0.06	0.0347	0.02	0.099		0.06	4.3001	0.06	4.3001	0.03	4.3003
	2.08	0.07567	1.481	0.02747	1.91	0.02547		0.06	0.0716	0.06	0.0339	0.03	0.098		0.06	4.3001	0.06	4.3001	0.03	4.3003
	2.08	0.075	1.482	0.0256	1.91	0.0251		0.06	0.0712	0.06	0.0335	0.03	0.098		0.06	4.3001	0.06	4.3001	0.03	4.3003
	2.08	0.07467	1.483	0.0273	1.91	0.02517		0.06	0.0711	0.06	0.0335	0.03	0.097		0.06	4.3001	0.06	4.3001	0.03	4.3003
	2.08	0.074	1.484	0.02707	1.91	0.02507		0.06	0.0704	0.06	0.0329	0.03	0.095		0.06	4.3001	0.06	4.3001	0.03	4.3003
	2.09	0.074	1.485	0.0265	1.92	0.02523		0.06	0.0696	0.06	0.0327	0.03	0.095		0.06	4.3001	0.06	4.3001	0.03	4.3003
	2.09	0.074	1.486	0.02657	1.92	0.0257		0.06	0.0692	0.06	0.0319	0.03	0.092		0.06	4.3001	0.06	4.3001	0.03	4.3003
	2.09	0.07333	1.487	0.02763	1.92	0.02603		0.06	0.0682	0.07	0.0312	0.03	0.092		0.06	4.3001	0.06	4.3001	0.03	4.3003
	2.09	0.073	1.488	0.02547	1.92	0.02573		0.06	0.0682	0.07	0.0307	0.03	0.092		0.06	4.3001	0.06	4.3001	0.03	4.3003
	2.09	0.07267	1.489	0.02637	1.92	0.02593		0.06	0.0679	0.07	0.0307	0.03	0.089		0.06	4.3001	0.07	4.3001	0.03	4.3003
	2.09	0.072	1.49	0.02637	1.92	0.02563		0.06	0.0674	0.07	0.0303	0.03	0.088		0.06	4.3001	0.07	4.3001	0.03	4.3003
	2.09	0.072	1.491	0.0256	1.92	0.02607		0.06	0.0672	0.07	0.0303	0.03	0.088		0.06	4.3	0.07	4.3001	0.03	4.3003
	2.09	0.07167	1.492	0.02493	1.92	0.02583		0.06	0.0665	0.07	0.03	0.03	0.086		0.06	4.3001	0.07	4.3001	0.03	4.3003
	2.09	0.07133	1.493	0.0263	1.92	0.02557		0.06	0.0662	0.07	0.0295	0.03	0.086		0.06	4.3	0.07	4.3001	0.03	4.3003
	2.09	0.071	1.494	0.02733	1.92	0.0257		0.06	0.066	0.07	0.0292	0.03	0.084		0.06	4.3001	0.07	4.3001	0.03	4.3003
	2.1	0.07033	1.495	0.0263	1.93	0.0259		0.06	0.0654	0.07	0.0292	0.03	0.078		0.06	4.3	0.07	4.3001	0.03	4.3003
	2.1	0.07033	1.496	0.02643	1.93	0.0254		0.06	0.0651	0.07	0.0292	0.03	0.078		0.06	4.3	0.07	4.3001	0.04	4.3003
	2.1	0.07	1.497	0.0267	1.93	0.02483		0.06	0.0646	0.07	0.0292	0.03	0.078		0.07	4.3001	0.07	4.3001	0.04	4.3003
	2.1	0.07	1.498	0.02643	1.93	0.0258		0.06	0.0646	0.07	0.029	0.03	0.078		0.07	4.3	0.07	4.3001	0.04	4.3003
	2.1	0.06833	1.499	0.02603	1.93	0.0259		0.06	0.0644	0.07	0.0282	0.03	0.078		0.07	4.3	0.07	4.3001	0.04	4.3003
	2.1	0.069	1.5	0.02743	1.93	0.02543		0.07	0.0639	0.07	0.0281	0.03	0.078		0.07	4.3	0.07	4.3001	0.04	4.3003
	2.1	0.06867	1.501	0.0273	1.93	0.02557		0.07	0.0634	0.07	0.0281	0.03	0.078		0.07	4.3001	0.07	4.3001	0.04	4.3003
	2.1	0.06867	1.502	0.02693	1.93	0.0254		0.07	0.0633	0.07	0.0281	0.03	0.078		0.07	4.3001	0.07	4.3001	0.04	4.3003
	2.1	0.06867	1.503	0.02623	1.93	0.0257		0.07	0.063	0.07	0.0281	0.03	0.078		0.07	4.3001	0.07	4.3001	0.04	4.3003
	2.1	0.06833	1.504	0.02597	1.93	0.02537		0.07	0.0623	0.08	0.0273	0.03	0.077		0.07	4.3	0.07	4.3001	0.04	4.3003
	2.11	0.068	1.505	0.02643	1.94	0.0251		0.07	0.0618	0.08	0.0273	0.03	0.076		0.07	4.3	0.08	4.3001	0.04	4.3003
	2.11	0.06767	1.506	0.0265	1.94	0.02567		0.07	0.0618	0.08	0.0267	0.03	0.076		0.07	4.3	0.08	4.3001	0.04	4.3003
	2.11	0.067	1.507	0.02647	1.94	0.02543		0.07	0.0618	0.08	0.0267	0.03	0.074		0.07	4.3	0.08	4.3001	0.04	4.3003
	2.11	0.06733	1.508	0.02667	1.94	0.02567		0.07	0.0615	0.08	0.0265	0.03	0.073		0.07	4.3001	0.08	4.3001	0.04	4.3003
	2.11	0.06667	1.509	0.0275	1.94	0.0258		0.07	0.0608	0.08	0.0263	0.03	0.073		0.07	4.3	0.08	4.3001	0.04	4.3003
	2.11	0.067	1.51	0.02703	1.94	0.02507		0.07	0.0601	0.08	0.0263	0.03	0.071		0.07	4.3001	0.08	4.3001	0.04	4.3003
	2.11	0.06667	1.511	0.02593	1.94	0.025		0.07	0.0601	0.08	0.0259	0.03	0.071		0.08	4.3001	0.08	4.3001	0.04	4.3003
	2.11	0.06633	1.512	0.0262	1.94	0.02593		0.07	0.0601	0.08	0.026	0.03	0.071		0.08	4.3	0.08	4.3001	0.04	4.3003
	2.11	0.066	1.513	0.02573	1.94	0.0257		0.07	0.06	0.08	0.026	0.04	0.069		0.08	4.3	0.08	4.3001	0.04	4.3003
	2.11	0.066	1.514	0.02627	1.94	0.02547		0.07	0.0594	0.08	0.0259	0.04	0.068		0.08	4.3	0.08	4.3001	0.04	4.3003
	2.12	0.065	1.515	0.02633	1.95	0.02533		0.07	0.0593	0.09	0.0254	0.04	0.068		0.08	4.3	0.08	4.3001	0.04	4.3003
	2.12	0.06533	1.516	0.0257	1.95	0.0255		0.07	0.0593	0.09	0.0252	0.04	0.068		0.08	4.3	0.08	4.3001	0.04	4.3003
	2.12	0.06533	1.517	0.02553	1.95	0.0252		0.07	0.059	0.09	0.025	0.04	0.068		0.08	4.3	0.08	4.3001	0.04	4.3003
	2.12	0.06467	1.518	0.0254	1.95	0.02547		0.07	0.0586	0.09	0.025	0.04	0.066		0.08	4.3	0.08	4.3001	0.04	4.3003
	2.12	0.06433	1.519	0.02567	1.95	0.02517		0.07	0.0585	0.09	0.0246	0.04	0.066		0.08	4.3	0.08	4.3001	0.04	4.3003
	2.12	0.06367	1.52	0.0254	1.95	0.02537		0.08	0.0585	0.09	0.0242	0.04	0.066		0.08	4.3	0.08	4.3001	0.04	4.3003
	2.12	0.06433	1.521	0.0259	1.95	0.0256		0.08	0.0577	0.09	0.0242	0.04	0.066		0.08	4.3	0.08	4.3001	0.04	4.3003
	2.12	0.064	1.522	0.02657	1.95	0.02537		0.08	0.0577	0.09	0.024	0.04	0.063		0.08	4.3	0.09	4.3001	0.04	4.3003
	2.12	0.064	1.523	0.02613	1.95	0.02557		0.08	0.0576	0.09	0.024	0.04	0.063		0.08	4.3	0.09	4.3001	0.04	4.3003
	2.12	0.06367	1.524	0.025	1.95	0.0252		0.08	0.0575	0.09	0.024	0.04	0.063		0.08	4.3	0.09	4.3001	0.04	4.3003
	2.13	0.06367	1.525	0.02563	1.96	0.02507		0.08	0.057	0.09	0.024	0.04	0.063		0.08	4.3	0.09	4.3001	0.04	4.3003
	2.13	0.063	1.526	0.02673	1.96	0.0246		0.08	0.0565	0.09	0.024	0.04	0.062		0.08	4.3	0.09	4.3001	0.04	4.3003
	2.13	0.063	1.527	0.02747	1.96	0.02537		0.08	0.0559	0.09	0.024	0.04	0.062		0.08	4.3	0.09	4.3001	0.05	4.3003
	2.13	0.06367	1.528	0.02727	1.96	0.025		0.08	0.0558	0.09	0.0239	0.04	0.062		0.09	4.3	0.09	4.3001	0.05	4.3003
	2.13	0.063	1.529	0.02637	1.96	0.02503		0.08	0.0556	0.09	0.0237	0.04	0.062		0.09	4.3	0.09	4.3001	0.05	4.3003
	2.13	0.06233	1.53	0.02643	1.96	0.0251		0.08	0.0555	0.09	0.0238	0.04	0.055		0.09	4.3	0.09	4.3001	0.05	4.3003
	2.13	0.06233	1.531	0.02617	1.96	0.0254		0.08	0.0552	0.09	0.0236	0.04	0.055		0.09	4.3	0.09	4.3001	0.05	4.3003
	2.13	0.062	1.532	0.02763	1.96	0.02493		0.08	0.0552	0.09	0.0236	0.04	0.055		0.09	4.3	0.09	4.3001	0.05	4.3003
	2.13	0.06233	1.533	0.02657	1.96	0.0254		0.08	0.0551	0.1	0.0236	0.04	0.055		0.09	4.3	0.09	4.3001	0.05	4.3003
	2.13	0.06233	1.534	0.02587	1.96	0.0251		0.08	0.055	0.1	0.0236	0.04	0.055		0.09	4.3	0.09	4.3001	0.05	4.3003
	2.14	0.06167	1.535	0.0268	1.97	0.02543		0.08	0.0549	0.1	0.023	0.04	0.055		0.09	4.3	0.1	4.3001	0.05	4.3003
	2.14	0.06167	1.536	0.0263	1.97	0.02507		0.08	0.0549	0.1	0.023	0.04	0.055		0.09	4.3	0.1	4.3001	0.05	4.3003
	2.14	0.06167	1.537	0.02677	1.97	0.02533		0.09	0.0548	0.1	0.023	0.04	0.055		0.09	4.3	0.1	4.3001	0.05	4.3003
	2.14	0.06167	1.538	0.0268	1.97	0.02517		0.09	0.054	0.1	0.0228	0.04	0.055		0.09	4.3	0.1	4.3001	0.05	4.3003
	2.14	0.06133	1.539	0.02603	1.97	0.025		0.09	0.0538	0.1	0.0227	0.04	0.055		0.09	4.3	0.1	4.3001	0.05	4.3003
	2.14	0.06133	1.54	0.02657	1.97	0.0252		0.09	0.0535	0.1	0.0227	0.04	0.055		0.09	4.3	0.1	4.3001	0.05	4.3003
	2.14	0.061	1.541	0.02583	1.97	0.02497		0.09	0.0535	0.1	0.0224	0.04	0.055		0.09	4.3	0.1	4.3001	0.05	4.3003
	2.14	0.06133	1.542	0.02587	1.97	0.02503		0.09	0.0532	0.1	0.0224	0.04	0.052		0.09	4.3	0.1	4.3001	0.05	4.3003
	2.14	0.061	1.543	0.02573	1.97	0.02527		0.09	0.0532	0.1	0.0222	0.04	0.052		0.09	4.3	0.1	4.3001	0.05	4.3003
	2.14	0.06033	1.544	0.02673	1.97	0.02503		0.09	0.0532	0.1	0.0222	0.04	0.052		0.09	4.3	0.1	4.3001	0.05	4.3003
	2.15	0.05967	1.545	0.02637	1.98	0.025		0.09	0.0527	0.1	0.0222	0.04	0.052		0.09	4.3	0.1	4.3001	0.05	4.3003
	2.15	0.05933	1.546	0.02603	1.98	0.02483		0.09	0.0527	0.1	0.0218	0.05	0.052		0.09	4.3	0.1	4.3001	0.05	4.3003
	2.15	0.05733	1.547	0.02583	1.98	0.02493		0.09	0.0523	0.1	0.0218	0.05	0.052		0.1	4.3	0.1	4.3001	0.05	4.3003
	2.15	0.05733	1.548	0.02547	1.98	0.02557		0.09	0.0521	0.11	0.0218	0.05	0.05		0.1	4.3	0.1	4.3001	0.05	4.3003
	2.15	0.05767	1.549	0.0256	1.98	0.0251		0.09	0.052	0.11	0.0218	0.05	0.05		0.1	4.3	0.1	4.3001	0.05	4.3003
	2.15	0.05933	1.55	0.02537	1.98	0.02447		0.09	0.0519	0.11	0.0217	0.05	0.05		0.1	4.3	0.1	4.3001	0.05	4.3003
	2.15	0.05967	1.551	0.02483	1.98	0.02533		0.09	0.0512	0.11	0.0217	0.05	0.05		0.1	4.3	0.11	4.3001	0.05	4.3003
	2.15	0.059	1.552	0.02523	1.98	0.02523		0.09	0.0511	0.11	0.0217	0.05	0.05		0.1	4.3	0.11	4.3001	0.05	4.3003
	2.15	0.05933	1.553	0.0251	1.98	0.02503		0.09	0.0511	0.11	0.0212	0.05	0.048		0.1	4.3	0.11	4.3001	0.05	4.3003
	2.15	0.059	1.554	0.02553	1.98	0.0252		0.1	0.0511	0.11	0.0212	0.05	0.047		0.1	4.3	0.11	4.3001	0.05	4.3003
	2.16	0.05933	1.555	0.02707	1.99	0.02507		0.1	0.0506	0.11	0.0212	0.05	0.047		0.1	4.3	0.11	4.3001	0.05	4.3003
	2.16	0.05933	1.556	0.02597	1.99	0.02543		0.1	0.0504	0.11	0.0212	0.05	0.047		0.1	4.3	0.11	4.3001	0.05	4.3003
	2.16	0.059	1.557	0.0263	1.99	0.02547		0.1	0.0502	0.11	0.0212	0.05	0.047		0.1	4.3	0.11	4.3001	0.05	4.3003
	2.16	0.05867	1.558	0.02477	1.99	0.02557		0.1	0.0499	0.11	0.0212	0.05	0.047		0.1	4.3	0.11	4.3001	0.05	4.3003
	2.16	0.05867	1.559	0.02607	1.99	0.02533		0.1	0.0496	0.11	0.021	0.05	0.045		0.1	4.3	0.11	4.3001	0.05	4.3003
	2.16	0.05867	1.56	0.02553	1.99	0.02537		0.1	0.0496	0.11	0.0208	0.05	0.045		0.1	4.3	0.11	4.3001	0.06	4.3003
	2.16	0.05833	1.561	0.02603	1.99	0.0254		0.1	0.0496	0.11	0.0208	0.05	0.045		0.1	4.3	0.11	4.3001	0.06	4.3003
	2.16	0.058	1.562	0.0254	1.99	0.02543		0.1	0.0496	0.11	0.0206	0.05	0.045		0.1	4.3	0.11	4.3001	0.06	4.3003
	2.16	0.058	1.563	0.02533	1.99	0.02573		0.1	0.0496	0.12	0.0207	0.05	0.045		0.11	4.3	0.11	4.3001	0.06	4.3003
	2.16	0.058	1.564	0.02627	1.99	0.02543		0.1	0.0495	0.12	0.0207	0.05	0.045		0.11	4.3	0.11	4.3001	0.06	4.3003
	2.17	0.058	1.565	0.0259	2	0.0257		0.1	0.0493	0.12	0.0207	0.05	0.045		0.11	4.3	0.12	4.3001	0.06	4.3003
	2.17	0.05767	1.566	0.02527	2	0.02533		0.1	0.0491	0.12	0.0207	0.05	0.045		0.11	4.3	0.12	4.3001	0.06	4.3003
	2.17	0.058	1.567	0.0262	2	0.02547		0.1	0.049	0.12	0.02	0.05	0.045		0.11	4.3	0.12	4.3001	0.06	4.3003
	2.17	0.05667	1.568	0.02663	2	0.02537		0.11	0.0485	0.12	0.02	0.05	0.045		0.11	4.3	0.12	4.3001	0.06	4.3003
	2.17	0.056	1.569	0.0261	2	0.0256		0.11	0.0483	0.12	0.02	0.05	0.043		0.11	4.3	0.12	4.3001	0.06	4.3003
	2.17	0.05733	1.57	0.02557	2	0.02543		0.11	0.0482	0.12	0.02	0.05	0.042		0.11	4.3	0.12	4.3001	0.06	4.3003
	2.17	0.05733	1.571	0.02557	2	0.02507		0.11	0.0482	0.12	0.0198	0.05	0.042		0.11	4.3	0.12	4.3001	0.06	4.3003
	2.17	0.05767	1.572	0.02593	2	0.0247		0.11	0.0482	0.12	0.0197	0.05	0.042		0.11	4.3	0.12	4.3001	0.06	4.3003
	2.17	0.05733	1.573	0.0263	2	0.02507		0.11	0.0481	0.12	0.0197	0.05	0.042		0.11	4.3	0.12	4.3001	0.06	4.3003
	2.17	0.057	1.574	0.02557	2	0.02423		0.11	0.0481	0.12	0.0198	0.05	0.042		0.12	4.3	0.12	4.3001	0.06	4.3003
	2.18	0.05633	1.575	0.0256	2.01	0.02347		0.11	0.0478	0.12	0.0194	0.05	0.042		0.12	4.3	0.12	4.3001	0.06	4.3003
	2.18	0.05733	1.576	0.02547	2.01	0.02483		0.11	0.0478	0.12	0.0194	0.05	0.041		0.12	4.3	0.12	4.3001	0.06	4.3003
	2.18	0.057	1.577	0.02503	2.01	0.0253		0.11	0.0478	0.12	0.0194	0.05	0.041		0.12	4.3	0.12	4.3001	0.06	4.3003
	2.18	0.057	1.578	0.02563	2.01	0.0257		0.11	0.0476	0.12	0.0194	0.06	0.041		0.12	4.3	0.13	4.3001	0.06	4.3003
	2.18	0.057	1.579	0.02607	2.01	0.0253		0.11	0.0474	0.12	0.0194	0.06	0.041		0.12	4.3	0.13	4.3001	0.06	4.3003
	2.18	0.05667	1.58	0.02447	2.01	0.0254		0.11	0.0473	0.13	0.0194	0.06	0.041		0.12	4.3	0.13	4.3001	0.06	4.3003
	2.18	0.056	1.581	0.0252	2.01	0.02547		0.11	0.0469	0.13	0.0194	0.06	0.04		0.12	4.3	0.13	4.3001	0.06	4.3003
	2.18	0.05633	1.582	0.0267	2.01	0.02523		0.11	0.0468	0.13	0.0193	0.06	0.038		0.12	4.3	0.13	4.3001	0.06	4.3003
	2.18	0.05567	1.583	0.02607	2.01	0.02497		0.11	0.0468	0.13	0.0193	0.06	0.038		0.12	4.3	0.13	4.3001	0.06	4.3003
	2.18	0.056	1.584	0.02687	2.01	0.02517		0.11	0.0464	0.13	0.0192	0.06	0.038		0.12	4.3	0.13	4.3001	0.06	4.3003
	2.19	0.05633	1.585	0.02603	2.02	0.02487		0.11	0.0464	0.13	0.0192	0.06	0.038		0.12	4.3	0.13	4.3001	0.06	4.3003
	2.19	0.05633	1.586	0.026	2.02	0.02483		0.11	0.0462	0.13	0.0192	0.06	0.038		0.12	4.3	0.13	4.3001	0.06	4.3003
	2.19	0.056	1.587	0.02563	2.02	0.0248		0.12	0.046	0.13	0.0192	0.06	0.038		0.12	4.3	0.13	4.3001	0.06	4.3003
	2.19	0.056	1.588	0.02483	2.02	0.02533		0.12	0.0458	0.13	0.0192	0.06	0.038		0.12	4.3	0.13	4.3001	0.06	4.3003
	2.19	0.056	1.589	0.02483	2.02	0.02567		0.12	0.0458	0.13	0.0192	0.06	0.038		0.12	4.3	0.13	4.3001	0.06	4.3003
	2.19	0.056	1.59	0.02527	2.02	0.0252		0.12	0.0457	0.13	0.0192	0.06	0.038		0.12	4.3	0.13	4.3001	0.06	4.3003
	2.19	0.055	1.591	0.02513	2.02	0.0257		0.12	0.0456	0.13	0.0192	0.06	0.038		0.12	4.3	0.13	4.3001	0.07	4.3003
	2.19	0.05133	1.592	0.02507	2.02	0.0255		0.12	0.0453	0.13	0.0187	0.06	0.036		0.13	4.3	0.13	4.3001	0.07	4.3003
	2.19	0.05333	1.593	0.0252	2.02	0.0257		0.12	0.0453	0.13	0.0187	0.06	0.036		0.13	4.3	0.13	4.3001	0.07	4.3003
	2.19	0.054	1.594	0.02503	2.02	0.02527		0.12	0.0453	0.14	0.0185	0.06	0.036		0.13	4.3	0.13	4.3001	0.07	4.3003
	2.2	0.05333	1.595	0.02507	2.03	0.02497		0.12	0.045	0.14	0.0183	0.06	0.036		0.13	4.3	0.14	4.3001	0.07	4.3003
	2.2	0.054	1.596	0.02617	2.03	0.0252		0.12	0.045	0.14	0.0183	0.06	0.036		0.13	4.3	0.14	4.3001	0.07	4.3003
	2.2	0.055	1.597	0.0257	2.03	0.02497		0.12	0.0449	0.14	0.0183	0.06	0.036		0.13	4.3	0.14	4.3001	0.07	4.3003
	2.2	0.05533	1.598	0.02497	2.03	0.0238		0.12	0.045	0.14	0.0183	0.06	0.036		0.13	4.3	0.14	4.3001	0.07	4.3003
	2.2	0.05467	1.599	0.02553	2.03	0.02497		0.12	0.045	0.14	0.0183	0.06	0.036		0.13	4.3	0.14	4.3001	0.07	4.3003
	2.2	0.05433	1.6	0.02653	2.03	0.02413		0.12	0.045	0.14	0.0182	0.06	0.036		0.13	4.3	0.14	4.3001	0.07	4.3003
	2.2	0.05433	1.601	0.02517	2.03	0.02543		0.12	0.0449	0.14	0.018	0.06	0.036		0.13	4.3	0.14	4.3001	0.07	4.3003
	2.2	0.05467	1.602	0.0255	2.03	0.02597		0.12	0.0446	0.14	0.0179	0.06	0.036		0.13	4.3	0.14	4.3001	0.07	4.3003
	2.2	0.05433	1.603	0.025	2.03	0.0254		0.12	0.0446	0.14	0.0179	0.06	0.036		0.13	4.3	0.14	4.3001	0.07	4.3003
	2.2	0.055	1.604	0.02547	2.03	0.02523		0.12	0.0444	0.14	0.0179	0.06	0.033		0.13	4.3	0.14	4.3001	0.07	4.3003
	2.21	0.05433	1.605	0.02697	2.04	0.02557		0.12	0.0441	0.14	0.0179	0.06	0.033		0.13	4.3	0.14	4.3001	0.07	4.3003
	2.21	0.05467	1.606	0.0265	2.04	0.0255		0.12	0.0441	0.14	0.0177	0.06	0.033		0.13	4.3	0.14	4.3001	0.07	4.3003
	2.21	0.054	1.607	0.02583	2.04	0.02563		0.13	0.0441	0.15	0.0176	0.06	0.033		0.13	4.3	0.14	4.3001	0.07	4.3003
	2.21	0.05333	1.608	0.02483	2.04	0.02533		0.13	0.0441	0.15	0.0177	0.06	0.033		0.13	4.3	0.14	4.3001	0.07	4.3003
	2.21	0.05067	1.609	0.02677	2.04	0.0246		0.13	0.0436	0.15	0.0177	0.06	0.033		0.13	4.3	0.14	4.3	0.07	4.3003
	2.21	0.05333	1.61	0.02627	2.04	0.02453		0.13	0.0435	0.15	0.0177	0.07	0.033		0.14	4.3	0.15	4.3001	0.07	4.3003
	2.21	0.05333	1.611	0.02553	2.04	0.0251		0.13	0.0434	0.15	0.0177	0.07	0.033		0.14	4.3	0.15	4.3001	0.07	4.3003
	2.21	0.053	1.612	0.02567	2.04	0.02443		0.13	0.0434	0.15	0.0177	0.07	0.033		0.14	4.3	0.15	4.3001	0.07	4.3003
	2.21	0.05333	1.613	0.02533	2.04	0.0246		0.13	0.0434	0.15	0.0177	0.07	0.033		0.14	4.3	0.15	4.3001	0.07	4.3003
	2.21	0.05267	1.614	0.02527	2.04	0.02547		0.13	0.0434	0.15	0.0177	0.07	0.033		0.14	4.3	0.15	4.3001	0.07	4.3003
	2.22	0.053	1.615	0.0267	2.05	0.0246		0.13	0.0434	0.15	0.0177	0.07	0.033		0.14	4.3	0.15	4.3001	0.07	4.3003
	2.22	0.053	1.616	0.02647	2.05	0.025		0.13	0.043	0.15	0.0177	0.07	0.033		0.14	4.3	0.15	4.3001	0.07	4.3003
	2.22	0.053	1.617	0.02573	2.05	0.0255		0.13	0.043	0.15	0.0177	0.07	0.031		0.14	4.3	0.15	4.3001	0.07	4.3003
	2.22	0.053	1.618	0.02703	2.05	0.0251		0.13	0.043	0.15	0.0177	0.07	0.03		0.14	4.3	0.15	4.3001	0.07	4.3003
	2.22	0.05267	1.619	0.02673	2.05	0.02437		0.13	0.043	0.15	0.0176	0.07	0.03		0.14	4.3	0.15	4.3	0.07	4.3003
	2.22	0.05267	1.62	0.0261	2.05	0.0235		0.13	0.043	0.15	0.0176	0.07	0.03		0.14	4.3	0.15	4.3001	0.07	4.3003
	2.22	0.05333	1.621	0.02613	2.05	0.02413		0.13	0.043	0.15	0.0176	0.07	0.03		0.14	4.3	0.15	4.3001	0.07	4.3003
	2.22	0.053	1.622	0.02627	2.05	0.02333		0.13	0.043	0.15	0.0176	0.07	0.03		0.14	4.3	0.15	4.3	0.07	4.3003
	2.22	0.05367	1.623	0.02497	2.05	0.02413		0.13	0.0428	0.15	0.0173	0.07	0.03		0.14	4.3	0.16	4.3001	0.08	4.3003
	2.22	0.054	1.624	0.02507	2.05	0.0246		0.13	0.0428	0.16	0.0169	0.07	0.03		0.14	4.3	0.16	4.3001	0.08	4.3003
	2.23	0.054	1.625	0.02573	2.06	0.02453		0.13	0.0428	0.16	0.0169	0.07	0.03		0.15	4.3	0.16	4.3	0.08	4.3003
	2.23	0.05367	1.626	0.02533	2.06	0.02297		0.13	0.0428	0.16	0.0169	0.07	0.03		0.15	4.3	0.16	4.3001	0.08	4.3003
	2.23	0.05233	1.627	0.02483	2.06	0.02223		0.13	0.0425	0.16	0.0169	0.07	0.03		0.15	4.3	0.16	4.3001	0.08	4.3003
	2.23	0.04767	1.628	0.02503	2.06	0.02557		0.13	0.0424	0.16	0.0168	0.07	0.03		0.15	4.3	0.16	4.3001	0.08	4.3003
	2.23	0.05033	1.629	0.02493	2.06	0.0252		0.14	0.0424	0.16	0.0167	0.07	0.03		0.15	4.3	0.16	4.3001	0.08	4.3003
	2.23	0.05233	1.63	0.0252	2.06	0.02573		0.14	0.042	0.16	0.0168	0.07	0.03		0.15	4.3	0.16	4.3	0.08	4.3003
	2.23	0.05233	1.631	0.02543	2.06	0.02137		0.14	0.042	0.16	0.0168	0.07	0.03		0.15	4.3	0.16	4.3001	0.08	4.3003
	2.23	0.053	1.632	0.026	2.06	0.02317		0.14	0.042	0.16	0.0168	0.07	0.03		0.15	4.3	0.16	4.3	0.08	4.3003
	2.23	0.05233	1.633	0.02637	2.06	0.0209		0.14	0.042	0.16	0.0168	0.07	0.03		0.15	4.3	0.16	4.3	0.08	4.3003
	2.23	0.052	1.634	0.0263	2.06	0.0239		0.14	0.042	0.16	0.0168	0.07	0.03		0.15	4.3	0.16	4.3	0.08	4.3003
	2.24	0.052	1.635	0.02557	2.07	0.0251		0.14	0.042	0.16	0.0168	0.07	0.03		0.15	4.3	0.16	4.3001	0.08	4.3003
	2.24	0.05233	1.636	0.02497	2.07	0.0244		0.14	0.0417	0.16	0.0168	0.07	0.03		0.15	4.3	0.16	4.3001	0.08	4.3003
	2.24	0.05333	1.637	0.0254	2.07	0.02303		0.14	0.0417	0.16	0.0167	0.07	0.03		0.15	4.3	0.17	4.3001	0.08	4.3003
	2.24	0.053	1.638	0.02513	2.07	0.0241		0.14	0.0413	0.16	0.0166	0.07	0.03		0.15	4.3	0.17	4.3	0.08	4.3003
	2.24	0.053	1.639	0.0252	2.07	0.024		0.14	0.0411	0.16	0.0166	0.07	0.03		0.15	4.3	0.17	4.3001	0.08	4.3003
	2.24	0.053	1.64	0.02583	2.07	0.02447		0.14	0.0408	0.17	0.0166	0.07	0.03		0.16	4.3	0.17	4.3001	0.08	4.3003
	2.24	0.05267	1.641	0.02533	2.07	0.02297		0.14	0.0408	0.17	0.0166	0.07	0.03		0.16	4.3	0.17	4.3001	0.08	4.3003
	2.24	0.053	1.642	0.02507	2.07	0.02557		0.15	0.0408	0.17	0.0166	0.07	0.03		0.16	4.3	0.17	4.3001	0.08	4.3003
	2.24	0.053	1.643	0.02507	2.07	0.02547		0.15	0.0408	0.17	0.0166	0.08	0.026		0.16	4.3	0.17	4.3	0.08	4.3003
	2.24	0.053	1.644	0.02593	2.07	0.0258		0.15	0.0401	0.17	0.0166	0.08	0.026		0.16	4.3	0.17	4.3	0.08	4.3003
	2.25	0.053	1.645	0.02537	2.08	0.02443		0.15	0.0402	0.17	0.0166	0.08	0.026		0.16	4.3	0.17	4.3001	0.08	4.3003
	2.25	0.052	1.646	0.02607	2.08	0.0251		0.15	0.0402	0.17	0.0164	0.08	0.026		0.16	4.3	0.17	4.3	0.08	4.3003
	2.25	0.052	1.647	0.02627	2.08	0.02507		0.15	0.0402	0.17	0.0165	0.08	0.026		0.16	4.3	0.17	4.3001	0.08	4.3003
	2.25	0.052	1.648	0.02637	2.08	0.025		0.15	0.0398	0.17	0.0165	0.08	0.026		0.16	4.3	0.17	4.3	0.08	4.3003
	2.25	0.05233	1.649	0.02613	2.08	0.02453		0.15	0.0398	0.17	0.0165	0.08	0.026		0.16	4.3	0.17	4.3001	0.08	4.3003
	2.25	0.051	1.65	0.02613	2.08	0.02113		0.15	0.0398	0.17	0.0165	0.08	0.026		0.16	4.3	0.17	4.3	0.08	4.3003
	2.25	0.05167	1.651	0.0257	2.08	0.0231		0.15	0.0398	0.17	0.0165	0.08	0.026		0.16	4.3	0.17	4.3	0.08	4.3003
	2.25	0.05233	1.652	0.02493	2.08	0.02477		0.15	0.0397	0.17	0.0165	0.08	0.026		0.16	4.3	0.18	4.3	0.08	4.3003
	2.25	0.052	1.653	0.02517	2.08	0.0252		0.15	0.0396	0.17	0.0165	0.08	0.026		0.16	4.3	0.18	4.3	0.08	4.3003
	2.25	0.048	1.654	0.02543	2.08	0.02537		0.15	0.0396	0.17	0.0164	0.08	0.026		0.16	4.3	0.18	4.3	0.08	4.3003
	2.26	0.04633	1.655	0.02507	2.09	0.02543		0.15	0.0396	0.17	0.0164	0.08	0.026		0.16	4.3	0.18	4.3	0.09	4.3003
	2.26	0.051	1.656	0.0252	2.09	0.02537		0.15	0.0394	0.17	0.0164	0.08	0.026		0.17	4.3	0.18	4.3	0.09	4.3003
	2.26	0.051	1.657	0.02517	2.09	0.02533		0.15	0.0394	0.18	0.0164	0.08	0.026		0.17	4.3	0.18	4.3	0.09	4.3003
	2.26	0.05033	1.658	0.02497	2.09	0.02567		0.15	0.0392	0.18	0.0164	0.08	0.026		0.17	4.3	0.18	4.3	0.09	4.3003
	2.26	0.05033	1.659	0.02467	2.09	0.02527		0.16	0.0392	0.18	0.0162	0.08	0.026		0.17	4.3	0.18	4.3	0.09	4.3003
	2.26	0.05167	1.66	0.0254	2.09	0.02517		0.16	0.0392	0.18	0.0162	0.08	0.026		0.17	4.3	0.18	4.3	0.09	4.3003
	2.26	0.05233	1.661	0.02607	2.09	0.02487		0.16	0.0392	0.18	0.0162	0.08	0.026		0.17	4.3	0.18	4.3	0.09	4.3003
	2.26	0.05233	1.662	0.02543	2.09	0.02513		0.16	0.0388	0.18	0.0162	0.08	0.026		0.17	4.3	0.18	4.3	0.09	4.3003
	2.26	0.05233	1.663	0.02483	2.09	0.02483		0.16	0.0388	0.18	0.0161	0.08	0.025		0.17	4.3	0.18	4.3	0.09	4.3003
	2.26	0.052	1.664	0.0255	2.09	0.02537		0.16	0.0386	0.18	0.0161	0.08	0.025		0.17	4.3	0.19	4.3	0.09	4.3003
	2.27	0.05167	1.665	0.0262	2.1	0.0256		0.16	0.0386	0.18	0.0159	0.08	0.025		0.17	4.3	0.19	4.3001	0.09	4.3003
	2.27	0.05167	1.666	0.02563	2.1	0.02543		0.16	0.0386	0.18	0.0159	0.08	0.025		0.17	4.3	0.19	4.3	0.09	4.3003
	2.27	0.05067	1.667	0.02567	2.1	0.0227		0.16	0.0386	0.18	0.0159	0.08	0.025		0.17	4.3	0.19	4.3	0.09	4.3003
	2.27	0.05133	1.668	0.02593	2.1	0.0229		0.16	0.0385	0.18	0.0159	0.08	0.025		0.17	4.3	0.19	4.3	0.09	4.3003
	2.27	0.052	1.669	0.0257	2.1	0.02373		0.16	0.0383	0.18	0.0158	0.08	0.025		0.17	4.3	0.19	4.3	0.09	4.3003
	2.27	0.05133	1.67	0.02593	2.1	0.02053		0.16	0.0383	0.18	0.0153	0.08	0.025		0.18	4.3	0.19	4.3	0.09	4.3003
	2.27	0.05133	1.671	0.0253	2.1	0.0222		0.16	0.0382	0.18	0.0154	0.08	0.025		0.18	4.3	0.19	4.3	0.09	4.3003
	2.27	0.05133	1.672	0.02533	2.1	0.02397		0.16	0.0382	0.18	0.0154	0.08	0.025		0.18	4.3	0.19	4.3	0.09	4.3003
	2.27	0.05067	1.673	0.02553	2.1	0.02187		0.16	0.0381	0.18	0.0154	0.08	0.025		0.18	4.3	0.19	4.3	0.09	4.3003
	2.27	0.05133	1.674	0.02583	2.1	0.02277		0.16	0.0381	0.19	0.0153	0.08	0.025		0.18	4.3	0.19	4.3	0.09	4.3003
	2.28	0.051	1.675	0.02613	2.11	0.02177		0.16	0.0381	0.19	0.0154	0.09	0.025		0.18	4.3	0.19	4.3	0.09	4.3003
	2.28	0.051	1.676	0.02557	2.11	0.0241		0.16	0.038	0.19	0.0154	0.09	0.025		0.18	4.3	0.19	4.3	0.09	4.3003
	2.28	0.051	1.677	0.0255	2.11	0.02533		0.17	0.0379	0.19	0.0154	0.09	0.025		0.18	4.3	0.19	4.3	0.09	4.3003
	2.28	0.05033	1.678	0.02507	2.11	0.02527		0.17	0.0377	0.19	0.0154	0.09	0.025		0.18	4.3	0.19	4.3	0.09	4.3003
	2.28	0.051	1.679	0.02517	2.11	0.0241		0.17	0.0377	0.19	0.0153	0.09	0.025		0.18	4.3	0.19	4.3	0.09	4.3003
	2.28	0.051	1.68	0.0247	2.11	0.0237		0.17	0.0375	0.19	0.0154	0.09	0.025		0.18	4.3	0.2	4.3	0.09	4.3003
	2.28	0.051	1.681	0.0252	2.11	0.0252		0.17	0.0375	0.19	0.0154	0.09	0.025		0.18	4.3	0.2	4.3	0.09	4.3003
	2.28	0.051	1.682	0.02643	2.11	0.02533		0.17	0.0375	0.19	0.0154	0.09	0.025		0.18	4.3	0.2	4.3	0.09	4.3003
	2.28	0.05	1.683	0.02533	2.11	0.02447		0.17	0.0375	0.19	0.0154	0.09	0.025		0.18	4.3	0.2	4.3	0.09	4.3003
	2.28	0.05067	1.684	0.0253	2.11	0.02467		0.17	0.0375	0.19	0.0154	0.09	0.022		0.18	4.3	0.2	4.3	0.09	4.3003
	2.29	0.051	1.685	0.02547	2.12	0.0257		0.17	0.0375	0.19	0.0154	0.09	0.022		0.18	4.3	0.2	4.3	0.09	4.3003
	2.29	0.04967	1.686	0.02577	2.12	0.023		0.17	0.0375	0.19	0.0153	0.09	0.022		0.18	4.3	0.2	4.3	0.09	4.3003
	2.29	0.04767	1.687	0.0266	2.12	0.02493		0.17	0.0374	0.2	0.0154	0.09	0.022		0.18	4.3	0.2	4.3	0.09	4.3003
	2.29	0.05	1.688	0.0257	2.12	0.0253		0.17	0.0373	0.2	0.0153	0.09	0.022		0.19	4.3	0.2	4.3	0.1	4.3003
	2.29	0.05033	1.689	0.0258	2.12	0.02547		0.17	0.0373	0.2	0.0153	0.09	0.022		0.19	4.3	0.2	4.3	0.1	4.3003
	2.29	0.05	1.69	0.0262	2.12	0.02573		0.17	0.0373	0.2	0.0153	0.09	0.022		0.19	4.3	0.2	4.3	0.1	4.3003
	2.29	0.05067	1.691	0.0262	2.12	0.02557		0.17	0.0373	0.2	0.015	0.09	0.022		0.19	4.3	0.2	4.3	0.1	4.3003
	2.29	0.05033	1.692	0.02543	2.12	0.02537		0.18	0.0373	0.2	0.015	0.09	0.022		0.19	4.3	0.2	4.3	0.1	4.3003
	2.29	0.05	1.693	0.02643	2.12	0.02527		0.18	0.0373	0.2	0.0147	0.09	0.022		0.19	4.3	0.2	4.3	0.1	4.3003
	2.29	0.05	1.694	0.02613	2.12	0.02533		0.18	0.0373	0.2	0.0147	0.09	0.022		0.19	4.3	0.21	4.3	0.1	4.3003
	2.3	0.05	1.695	0.0249	2.13	0.02543		0.18	0.0373	0.2	0.0147	0.09	0.022		0.19	4.3	0.21	4.3	0.1	4.3003
	2.3	0.05033	1.696	0.0248	2.13	0.0254		0.18	0.0373	0.2	0.0147	0.09	0.022		0.19	4.3	0.21	4.3	0.1	4.3003
	2.3	0.05033	1.697	0.02477	2.13	0.0252		0.18	0.0371	0.2	0.0147	0.09	0.022		0.19	4.3	0.21	4.3	0.1	4.3003
	2.3	0.05	1.698	0.02437	2.13	0.02527		0.18	0.0371	0.2	0.0147	0.09	0.022		0.19	4.3001	0.21	4.3	0.1	4.3003
	2.3	0.04933	1.699	0.02497	2.13	0.02483		0.18	0.0371	0.2	0.0147	0.09	0.022		0.19	4.3	0.21	4.3	0.1	4.3003
	2.3	0.05	1.7	0.02457	2.13	0.02523		0.18	0.0371	0.2	0.0147	0.09	0.022		0.19	4.3	0.21	4.3	0.1	4.3003
	2.3	0.05	1.701	0.02477	2.13	0.02567		0.18	0.0371	0.21	0.0147	0.09	0.022		0.2	4.3	0.21	4.3	0.1	4.3003
	2.3	0.05033	1.702	0.02543	2.13	0.0247		0.18	0.0371	0.21	0.0147	0.09	0.022		0.2	4.3	0.21	4.3	0.1	4.3003
	2.3	0.04967	1.703	0.02523	2.13	0.0252		0.18	0.037	0.21	0.0147	0.09	0.022		0.2	4.3	0.21	4.3	0.1	4.3003
	2.3	0.05	1.704	0.02497	2.13	0.02523		0.18	0.037	0.21	0.0147	0.09	0.022		0.2	4.3	0.21	4.3	0.1	4.3003
	2.31	0.04967	1.705	0.02533	2.14	0.02533		0.18	0.037	0.21	0.0147	0.09	0.022		0.2	4.3001	0.21	4.3	0.1	4.3003
	2.31	0.04967	1.706	0.0255	2.14	0.02547		0.18	0.0369	0.21	0.0147	0.09	0.022		0.2	4.3	0.22	4.3	0.1	4.3003
	2.31	0.05	1.707	0.02497	2.14	0.02517		0.18	0.0369	0.21	0.0147	0.1	0.022		0.2	4.3	0.22	4.3	0.1	4.3003
	2.31	0.04967	1.708	0.02503	2.14	0.02507		0.18	0.0369	0.21	0.0147	0.1	0.022		0.2	4.3	0.22	4.3	0.1	4.3003
	2.31	0.04967	1.709	0.02517	2.14	0.02507		0.18	0.0367	0.21	0.0146	0.1	0.022		0.2	4.3	0.22	4.3	0.1	4.3003
	2.31	0.04967	1.71	0.02523	2.14	0.02507		0.18	0.0365	0.21	0.0146	0.1	0.022		0.2	4.3	0.22	4.3	0.1	4.3003
	2.31	0.049	1.711	0.02593	2.14	0.025		0.19	0.0363	0.21	0.0146	0.1	0.022		0.2	4.3	0.22	4.3	0.1	4.3003
	2.31	0.04933	1.712	0.02647	2.14	0.02557		0.19	0.0363	0.21	0.0146	0.1	0.022		0.2	4.3	0.22	4.3	0.1	4.3003
	2.31	0.04933	1.713	0.02657	2.14	0.02513		0.19	0.0363	0.21	0.0146	0.1	0.022		0.2	4.3001	0.22	4.3	0.1	4.3003
	2.31	0.049	1.714	0.02623	2.14	0.02507		0.19	0.0363	0.21	0.0146	0.1	0.022		0.2	4.3	0.22	4.3	0.1	4.3003
	2.32	0.04867	1.715	0.02547	2.15	0.02497		0.19	0.0363	0.22	0.0146	0.1	0.022		0.21	4.3	0.22	4.3	0.1	4.3003
	2.32	0.04933	1.716	0.02543	2.15	0.02547		0.19	0.0361	0.22	0.0146	0.1	0.022		0.21	4.3	0.22	4.3	0.1	4.3003
	2.32	0.049	1.717	0.02533	2.15	0.02527		0.19	0.0361	0.22	0.0146	0.1	0.022		0.21	4.3001	0.22	4.3	0.1	4.3003
	2.32	0.04933	1.718	0.02503	2.15	0.0252		0.19	0.0361	0.22	0.0146	0.1	0.022		0.21	4.3001	0.22	4.3	0.1	4.3003
	2.32	0.049	1.719	0.02567	2.15	0.0255		0.19	0.0361	0.22	0.0145	0.1	0.022		0.21	4.3	0.22	4.3	0.1	4.3003
	2.32	0.04933	1.72	0.02537	2.15	0.02507		0.19	0.036	0.22	0.0146	0.1	0.021		0.21	4.3001	0.23	4.3	0.1	4.3003
	2.32	0.049	1.721	0.02533	2.15	0.02337		0.19	0.0358	0.22	0.0146	0.1	0.021		0.21	4.3	0.23	4.3	0.11	4.3003
	2.32	0.049	1.722	0.02567	2.15	0.02473		0.19	0.0357	0.22	0.0145	0.1	0.021		0.21	4.3	0.23	4.3	0.11	4.3003
	2.32	0.04833	1.723	0.02527	2.15	0.02547		0.19	0.0356	0.22	0.0145	0.1	0.021		0.21	4.3001	0.23	4.3	0.11	4.3003
	2.32	0.04933	1.724	0.02537	2.15	0.02513		0.19	0.0353	0.22	0.0146	0.1	0.021		0.21	4.3	0.23	4.3	0.11	4.3003
	2.33	0.048	1.725	0.0257	2.16	0.0254		0.19	0.0353	0.22	0.0145	0.1	0.021		0.21	4.3	0.23	4.3	0.11	4.3003
	2.33	0.04333	1.726	0.02557	2.16	0.02547		0.19	0.0353	0.22	0.0145	0.1	0.021		0.21	4.3001	0.23	4.3	0.11	4.3003
	2.33	0.04633	1.727	0.02447	2.16	0.0254		0.19	0.0353	0.22	0.0146	0.1	0.021		0.21	4.3001	0.23	4.3	0.11	4.3003
	2.33	0.04767	1.728	0.02523	2.16	0.02527		0.2	0.0353	0.23	0.0144	0.1	0.021		0.21	4.3	0.23	4.3	0.11	4.3003
	2.33	0.04767	1.729	0.02537	2.16	0.02513		0.2	0.0353	0.23	0.0143	0.1	0.021		0.21	4.3	0.23	4.3	0.11	4.3003
	2.33	0.04733	1.73	0.02517	2.16	0.02547		0.2	0.0353	0.23	0.0141	0.1	0.021		0.22	4.3	0.23	4.3	0.11	4.3003
	2.33	0.04733	1.731	0.0251	2.16	0.0256		0.2	0.0353	0.23	0.0141	0.1	0.021		0.22	4.3001	0.23	4.3	0.11	4.3003
	2.33	0.047	1.732	0.02507	2.16	0.02507		0.2	0.0353	0.23	0.0141	0.1	0.021		0.22	4.3	0.23	4.3	0.11	4.3003
	2.33	0.04733	1.733	0.02523	2.16	0.02507		0.2	0.0353	0.23	0.0141	0.1	0.019		0.22	4.3001	0.23	4.3	0.11	4.3003
	2.33	0.04733	1.734	0.02543	2.16	0.02497		0.2	0.0353	0.23	0.0141	0.1	0.019		0.22	4.3	0.24	4.3	0.11	4.3003
	2.34	0.04833	1.735	0.0255	2.17	0.02523		0.2	0.0353	0.23	0.014	0.1	0.019		0.22	4.3	0.24	4.3	0.11	4.3003
	2.34	0.04867	1.736	0.02507	2.17	0.0257		0.2	0.0352	0.23	0.0138	0.1	0.019		0.22	4.3001	0.24	4.3	0.11	4.3003
	2.34	0.04867	1.737	0.0259	2.17	0.02577		0.2	0.0352	0.23	0.0136	0.1	0.019		0.22	4.3	0.24	4.3	0.11	4.3003
	2.34	0.04867	1.738	0.02533	2.17	0.02483		0.2	0.035	0.23	0.0136	0.11	0.019		0.22	4.3	0.24	4.3	0.11	4.3003
	2.34	0.04867	1.739	0.02567	2.17	0.02527		0.2	0.035	0.23	0.0136	0.11	0.019		0.22	4.3001	0.24	4.3	0.11	4.3003
	2.34	0.04867	1.74	0.0247	2.17	0.02547		0.2	0.035	0.23	0.0136	0.11	0.019		0.22	4.3	0.24	4.3	0.11	4.3003
	2.34	0.04833	1.741	0.0252	2.17	0.02523		0.2	0.035	0.24	0.0136	0.11	0.019		0.22	4.3001	0.24	4.3	0.11	4.3003
	2.34	0.04833	1.742	0.02523	2.17	0.02547		0.2	0.035	0.24	0.0136	0.11	0.019		0.22	4.3001	0.24	4.3	0.11	4.3003
	2.34	0.048	1.743	0.0262	2.17	0.02533		0.2	0.035	0.24	0.0136	0.11	0.019		0.22	4.3001	0.24	4.3	0.11	4.3003
	2.34	0.04833	1.744	0.02563	2.17	0.02493		0.21	0.035	0.24	0.0137	0.11	0.019		0.23	4.3	0.24	4.3	0.11	4.3003
	2.35	0.04867	1.745	0.02557	2.18	0.02543		0.21	0.0349	0.24	0.0137	0.11	0.019		0.23	4.3001	0.24	4.3	0.11	4.3003
	2.35	0.04833	1.746	0.02553	2.18	0.02383		0.21	0.0349	0.24	0.0137	0.11	0.019		0.23	4.3	0.24	4.2998	0.11	4.3003
	2.35	0.048	1.747	0.02523	2.18	0.02323		0.21	0.0349	0.24	0.0137	0.11	0.019		0.23	4.3	0.24	4.3	0.11	4.3003
	2.35	0.04867	1.748	0.026	2.18	0.02557		0.21	0.0349	0.24	0.0137	0.11	0.019		0.23	4.3	0.24	4.3	0.11	4.3003
	2.35	0.04767	1.749	0.02607	2.18	0.02557		0.21	0.0349	0.24	0.0137	0.11	0.019		0.23	4.3001	0.24	4.3	0.11	4.3003
	2.35	0.04767	1.75	0.02603	2.18	0.0254		0.21	0.0349	0.24	0.0136	0.11	0.019		0.23	4.3001	0.25	4.3	0.11	4.3003
	2.35	0.048	1.751	0.02547	2.18	0.024		0.21	0.0349	0.24	0.0137	0.11	0.019		0.23	4.3001	0.25	4.2998	0.11	4.3003
	2.35	0.04833	1.752	0.02537	2.18	0.02483		0.21	0.0349	0.24	0.0136	0.11	0.019		0.23	4.3	0.25	4.2998	0.11	4.3003
	2.35	0.048	1.753	0.02553	2.18	0.02337		0.21	0.0349	0.24	0.0136	0.11	0.019		0.23	4.3001	0.25	4.3	0.12	4.3003
	2.35	0.04767	1.754	0.02617	2.18	0.024		0.21	0.0349	0.25	0.0136	0.11	0.019		0.23	4.3001	0.25	4.3	0.12	4.3003
	2.36	0.04767	1.755	0.0248	2.19	0.02533		0.21	0.0348	0.25	0.0136	0.11	0.019		0.23	4.3001	0.25	4.2998	0.12	4.3003
	2.36	0.04733	1.756	0.0253	2.19	0.02533		0.21	0.0348	0.25	0.0136	0.11	0.019		0.23	4.3001	0.25	4.3	0.12	4.3003
	2.36	0.04767	1.757	0.02573	2.19	0.0254		0.21	0.0348	0.25	0.0136	0.11	0.019		0.23	4.3	0.25	4.3	0.12	4.3003
	2.36	0.046	1.758	0.02493	2.19	0.02517		0.21	0.0347	0.25	0.0137	0.11	0.019		0.23	4.3001	0.25	4.2998	0.12	4.3003
	2.36	0.048	1.759	0.02547	2.19	0.02593		0.21	0.0347	0.25	0.0136	0.11	0.019		0.24	4.3001	0.25	4.2998	0.12	4.3003
	2.36	0.04333	1.76	0.02467	2.19	0.02573		0.21	0.0347	0.25	0.0137	0.11	0.019		0.24	4.3001	0.25	4.2998	0.12	4.3003
	2.36	0.04733	1.761	0.02533	2.19	0.0257		0.21	0.0347	0.25	0.0136	0.11	0.019		0.24	4.3001	0.25	4.2998	0.12	4.3003
	2.36	0.047	1.762	0.02483	2.19	0.0252		0.21	0.0347	0.25	0.0136	0.11	0.019		0.24	4.3001	0.25	4.2998	0.12	4.3003
	2.36	0.047	1.763	0.0254	2.19	0.02547		0.22	0.0347	0.25	0.0136	0.11	0.019		0.24	4.3001	0.25	4.2998	0.12	4.3003
	2.36	0.04767	1.764	0.02527	2.19	0.02597		0.22	0.0347	0.25	0.0136	0.11	0.019		0.24	4.3001	0.26	4.3	0.12	4.3003
	2.37	0.04767	1.765	0.0251	2.2	0.02607		0.22	0.0347	0.25	0.0136	0.11	0.019		0.24	4.3001	0.26	4.2998	0.12	4.3003
	2.37	0.04833	1.766	0.02577	2.2	0.0257		0.22	0.0347	0.25	0.0136	0.11	0.019		0.24	4.3001	0.26	4.2998	0.12	4.3003
	2.37	0.048	1.767	0.02507	2.2	0.02593		0.22	0.0346	0.25	0.0136	0.11	0.019		0.24	4.3001	0.26	4.2998	0.12	4.3003
	2.37	0.04767	1.768	0.0256	2.2	0.0259		0.22	0.0346	0.26	0.0137	0.11	0.019		0.24	4.3001	0.26	4.2998	0.12	4.3003
	2.37	0.047	1.769	0.02593	2.2	0.02543		0.22	0.0346	0.26	0.0137	0.11	0.019		0.24	4.3001	0.26	4.2998	0.12	4.3003
	2.37	0.04667	1.77	0.02637	2.2	0.02577		0.22	0.0346	0.26	0.0137	0.11	0.019		0.24	4.3001	0.26	4.2998	0.12	4.3003
	2.37	0.04733	1.771	0.02543	2.2	0.02533		0.22	0.0346	0.26	0.0136	0.12	0.019		0.24	4.3001	0.26	4.2998	0.12	4.3003
	2.37	0.047	1.772	0.0252	2.2	0.0251		0.22	0.0346	0.26	0.0136	0.12	0.019		0.24	4.3001	0.26	4.2998	0.12	4.3003
	2.37	0.04767	1.773	0.0253	2.2	0.0253		0.22	0.0346	0.26	0.0136	0.12	0.019		0.25	4.3001	0.26	4.2998	0.12	4.3003
	2.37	0.04733	1.774	0.02537	2.2	0.02557		0.22	0.0345	0.26	0.0137	0.12	0.019		0.25	4.3001	0.26	4.2998	0.12	4.3003
	2.38	0.04633	1.775	0.0246	2.21	0.02473		0.22	0.0345	0.26	0.0137	0.12	0.019		0.25	4.3001	0.26	4.2998	0.12	4.3003
	2.38	0.047	1.776	0.02527	2.21	0.02543		0.22	0.0344	0.26	0.0136	0.12	0.019		0.25	4.3001	0.26	4.2998	0.12	4.3003
	2.38	0.04733	1.777	0.02573	2.21	0.02567		0.22	0.0344	0.26	0.0136	0.12	0.019		0.25	4.3001	0.26	4.2998	0.12	4.3003
	2.38	0.044	1.778	0.02533	2.21	0.0257		0.23	0.034	0.26	0.0137	0.12	0.019		0.25	4.3001	0.26	4.2998	0.12	4.3003
	2.38	0.04	1.779	0.02567	2.21	0.02547		0.23	0.034	0.26	0.0137	0.12	0.016		0.25	4.3001	0.27	4.2998	0.12	4.3003
	2.38	0.045	1.78	0.0248	2.21	0.0254		0.23	0.034	0.26	0.0136	0.12	0.016		0.25	4.3001	0.27	4.2998	0.12	4.3003
	2.38	0.04567	1.781	0.02533	2.21	0.02547		0.23	0.034	0.26	0.0137	0.12	0.016		0.25	4.3001	0.27	4.2998	0.12	4.3003
	2.38	0.046	1.782	0.02477	2.21	0.02553		0.23	0.034	0.26	0.0137	0.12	0.016		0.25	4.3001	0.27	4.2998	0.12	4.3003
	2.38	0.046	1.783	0.0247	2.21	0.02507		0.23	0.034	0.27	0.0137	0.12	0.016		0.25	4.3001	0.27	4.2998	0.12	4.3003
	2.38	0.046	1.784	0.02543	2.21	0.0256		0.23	0.034	0.27	0.0136	0.12	0.016		0.26	4.3001	0.27	4.2998	0.13	4.3003
	2.39	0.04667	1.785	0.02513	2.22	0.02563		0.23	0.034	0.27	0.0136	0.12	0.016		0.26	4.3001	0.27	4.2998	0.13	4.3003
	2.39	0.047	1.786	0.02513	2.22	0.0252		0.23	0.034	0.27	0.0135	0.12	0.016		0.26	4.3001	0.27	4.2998	0.13	4.3003
	2.39	0.04667	1.787	0.0248	2.22	0.0251		0.23	0.034	0.27	0.0135	0.12	0.016		0.26	4.3001	0.27	4.2998	0.13	4.3003
	2.39	0.047	1.788	0.02503	2.22	0.02503		0.23	0.034	0.27	0.0135	0.12	0.016		0.26	4.3001	0.27	4.2998	0.13	4.3003
	2.39	0.04667	1.789	0.02527	2.22	0.02533		0.23	0.034	0.27	0.0135	0.12	0.016		0.26	4.3001	0.27	4.2998	0.13	4.3003
	2.39	0.047	1.79	0.0257	2.22	0.02513		0.23	0.034	0.27	0.0135	0.12	0.016		0.26	4.3001	0.27	4.2998	0.13	4.3003
	2.39	0.04667	1.791	0.02547	2.22	0.02483		0.23	0.034	0.27	0.0135	0.12	0.016		0.26	4.3001	0.27	4.2998	0.13	4.3003
	2.39	0.04633	1.792	0.0255	2.22	0.0252		0.23	0.034	0.27	0.0135	0.12	0.016		0.26	4.3001	0.27	4.2998	0.13	4.3003
	2.39	0.04667	1.793	0.02533	2.22	0.0257		0.23	0.034	0.27	0.0135	0.12	0.016		0.26	4.3001	0.27	4.2998	0.13	4.3003
	2.39	0.047	1.794	0.02487	2.22	0.02583		0.23	0.034	0.27	0.0135	0.12	0.016		0.26	4.3001	0.27	4.2998	0.13	4.3003
	2.4	0.04633	1.795	0.02523	2.23	0.02533		0.24	0.034	0.27	0.0135	0.12	0.016		0.26	4.3001	0.28	4.2998	0.13	4.3003
	2.4	0.04633	1.796	0.02637	2.23	0.0255		0.24	0.034	0.27	0.0135	0.12	0.016		0.27	4.3001	0.28	4.2998	0.13	4.3003
	2.4	0.04667	1.797	0.02557	2.23	0.02427		0.24	0.034	0.27	0.0135	0.12	0.016		0.27	4.3001	0.28	4.2998	0.13	4.3003
	2.4	0.04667	1.798	0.02557	2.23	0.02437		0.24	0.034	0.27	0.0135	0.12	0.016		0.27	4.3001	0.28	4.2998	0.13	4.3003
	2.4	0.046	1.799	0.02527	2.23	0.02517		0.24	0.0339	0.27	0.0135	0.12	0.016		0.27	4.3001	0.28	4.2998	0.13	4.3003
	2.4	0.04567	1.8	0.02587	2.23	0.02507		0.24	0.0339	0.28	0.0134	0.12	0.016		0.27	4.3001	0.28	4.2998	0.13	4.3003
	2.4	0.04533	1.801	0.026	2.23	0.0253		0.24	0.0339	0.28	0.0134	0.12	0.016		0.27	4.3001	0.28	4.2998	0.13	4.3003
	2.4	0.046	1.802	0.0264	2.23	0.02557		0.24	0.0339	0.28	0.0134	0.12	0.016		0.27	4.3001	0.28	4.2998	0.13	4.3003
	2.4	0.04633	1.803	0.02593	2.23	0.02593		0.24	0.0339	0.28	0.0134	0.13	0.016		0.27	4.3001	0.28	4.2998	0.13	4.3003
	2.4	0.046	1.804	0.02497	2.23	0.0258		0.24	0.0339	0.28	0.0134	0.13	0.016		0.27	4.3001	0.28	4.2998	0.13	4.3003
	2.41	0.046	1.805	0.02473	2.24	0.02447		0.24	0.0338	0.28	0.0131	0.13	0.016		0.27	4.3003	0.28	4.2998	0.13	4.3003
	2.41	0.046	1.806	0.02483	2.24	0.02553		0.24	0.0338	0.28	0.0131	0.13	0.016		0.27	4.3001	0.28	4.2998	0.13	4.3003
	2.41	0.04567	1.807	0.0252	2.24	0.0262		0.24	0.0338	0.28	0.0129	0.13	0.016		0.27	4.3003	0.28	4.2998	0.13	4.3003
	2.41	0.046	1.808	0.02483	2.24	0.02623		0.24	0.0338	0.28	0.0129	0.13	0.016		0.27	4.3001	0.28	4.2998	0.13	4.3003
	2.41	0.04633	1.809	0.02497	2.24	0.02483		0.24	0.0337	0.28	0.0128	0.13	0.016		0.28	4.3001	0.29	4.2998	0.13	4.3003
	2.41	0.04667	1.81	0.02553	2.24	0.0251		0.24	0.0337	0.28	0.0128	0.13	0.016		0.28	4.3001	0.29	4.2998	0.13	4.3003
	2.41	0.046	1.811	0.02503	2.24	0.0251		0.24	0.0337	0.28	0.0128	0.13	0.016		0.28	4.3001	0.29	4.2998	0.13	4.3003
	2.41	0.04533	1.812	0.02537	2.24	0.02423		0.25	0.0337	0.28	0.0128	0.13	0.016		0.28	4.3001	0.29	4.2998	0.13	4.3003
	2.41	0.04567	1.813	0.02497	2.24	0.02477		0.25	0.0337	0.28	0.0128	0.13	0.016		0.28	4.3001	0.29	4.2998	0.13	4.3003
	2.41	0.04567	1.814	0.02583	2.24	0.0257		0.25	0.0337	0.28	0.0128	0.13	0.016		0.28	4.3001	0.29	4.2998	0.13	4.3003
	2.42	0.046	1.815	0.02547	2.25	0.02537		0.25	0.0337	0.28	0.0128	0.13	0.016		0.28	4.3003	0.29	4.2998	0.13	4.3003
	2.42	0.046	1.816	0.0259	2.25	0.02493		0.25	0.0337	0.29	0.0128	0.13	0.016		0.28	4.3001	0.29	4.2998	0.14	4.3003
	2.42	0.04567	1.817	0.02553	2.25	0.0252		0.25	0.0337	0.29	0.0128	0.13	0.016		0.28	4.3001	0.29	4.2998	0.14	4.3003
	2.42	0.046	1.818	0.02607	2.25	0.0257		0.25	0.0335	0.29	0.0128	0.13	0.016		0.28	4.3001	0.29	4.2998	0.14	4.3003
	2.42	0.04567	1.819	0.026	2.25	0.0254		0.25	0.0334	0.29	0.0128	0.13	0.016		0.28	4.3001	0.29	4.2998	0.14	4.3003
	2.42	0.04567	1.82	0.0252	2.25	0.02423		0.25	0.0334	0.29	0.0128	0.13	0.016		0.28	4.3003	0.29	4.2998	0.14	4.3003
	2.42	0.04533	1.821	0.0252	2.25	0.0246		0.25	0.0334	0.29	0.0128	0.13	0.016		0.28	4.3003	0.29	4.2998	0.14	4.3003
	2.42	0.045	1.822	0.02553	2.25	0.02403		0.25	0.0333	0.29	0.0128	0.13	0.016		0.28	4.3001	0.29	4.2998	0.14	4.3003
	2.42	0.04533	1.823	0.02607	2.25	0.02483		0.25	0.0334	0.29	0.0128	0.13	0.016		0.28	4.3003	0.29	4.2998	0.14	4.3003
	2.42	0.046	1.824	0.02583	2.25	0.02533		0.25	0.0334	0.29	0.0128	0.13	0.016		0.29	4.3003	0.29	4.2998	0.14	4.3003
	2.43	0.04533	1.825	0.02553	2.26	0.02563		0.25	0.0334	0.29	0.0128	0.13	0.016		0.29	4.3003	0.29	4.2998	0.14	4.3003
	2.43	0.045	1.826	0.02597	2.26	0.02557		0.25	0.0334	0.29	0.0128	0.13	0.016		0.29	4.3003	0.3	4.2998	0.14	4.3003
	2.43	0.04467	1.827	0.0258	2.26	0.02583		0.25	0.0334	0.29	0.0128	0.13	0.016		0.29	4.3003	0.3	4.2998	0.14	4.3003
	2.43	0.046	1.828	0.0261	2.26	0.02583		0.25	0.0333	0.29	0.0128	0.13	0.016		0.29	4.3003	0.3	4.2998	0.14	4.3003
	2.43	0.046	1.829	0.02553	2.26	0.02583		0.25	0.0333	0.29	0.0128	0.13	0.016		0.29	4.3003	0.3	4.2997	0.14	4.3003
	2.43	0.046	1.83	0.0254	2.26	0.02557		0.25	0.0334	0.3	0.0128	0.13	0.016		0.29	4.3003	0.3	4.2997	0.14	4.3003
	2.43	0.046	1.831	0.02567	2.26	0.02583		0.26	0.0333	0.3	0.0128	0.13	0.016		0.29	4.3003	0.3	4.2997	0.14	4.3003
	2.43	0.04567	1.832	0.02537	2.26	0.0257		0.26	0.0333	0.3	0.0128	0.13	0.016		0.29	4.3003	0.3	4.2998	0.14	4.3003
	2.43	0.04567	1.833	0.02567	2.26	0.02533		0.26	0.0333	0.3	0.0128	0.13	0.016		0.29	4.3003	0.3	4.2998	0.14	4.3003
	2.43	0.04533	1.834	0.02547	2.26	0.02567		0.26	0.033	0.3	0.0128	0.13	0.016		0.29	4.3003	0.3	4.2997	0.14	4.3003
	2.44	0.04567	1.835	0.02567	2.27	0.0261		0.26	0.033	0.3	0.0128	0.14	0.017		0.29	4.3003	0.3	4.2998	0.14	4.3003
	2.44	0.04567	1.836	0.02493	2.27	0.026		0.26	0.033	0.3	0.0128	0.14	0.017		0.29	4.3003	0.3	4.2998	0.14	4.3003
	2.44	0.04533	1.837	0.02563	2.27	0.0257		0.26	0.033	0.3	0.0128	0.14	0.016		0.29	4.3003	0.3	4.2997	0.14	4.3003
	2.44	0.04533	1.838	0.02557	2.27	0.02437		0.26	0.033	0.3	0.0128	0.14	0.016		0.3	4.3003	0.3	4.2997	0.14	4.3003
	2.44	0.04467	1.839	0.02603	2.27	0.0241		0.26	0.033	0.3	0.0128	0.14	0.016		0.3	4.3003	0.3	4.2997	0.14	4.3003
	2.44	0.04333	1.84	0.02703	2.27	0.02523		0.26	0.033	0.3	0.0128	0.14	0.016		0.3	4.3003	0.3	4.2998	0.14	4.3003
	2.44	0.04333	1.841	0.0263	2.27	0.02617		0.26	0.033	0.3	0.0128	0.14	0.016		0.3	4.3003	0.31	4.2997	0.14	4.3003
	2.44	0.04533	1.842	0.0259	2.27	0.0257		0.26	0.033	0.3	0.0128	0.14	0.016		0.3	4.3003	0.31	4.2998	0.14	4.3003
	2.44	0.04567	1.843	0.02573	2.27	0.02597		0.26	0.033	0.3	0.0128	0.14	0.017		0.3	4.3003	0.31	4.2997	0.14	4.3003
	2.44	0.04533	1.844	0.0258	2.27	0.02583		0.26	0.033	0.31	0.0128	0.14	0.017		0.3	4.3003	0.31	4.2997	0.14	4.3003
	2.45	0.045	1.845	0.0252	2.28	0.02477		0.27	0.033	0.31	0.0128	0.14	0.016		0.3	4.3003	0.31	4.2997	0.14	4.3003
	2.45	0.045	1.846	0.02527	2.28	0.02397		0.27	0.033	0.31	0.0128	0.14	0.016		0.3	4.3003	0.31	4.2997	0.14	4.3003
	2.45	0.045	1.847	0.02527	2.28	0.02567		0.27	0.033	0.31	0.0128	0.14	0.016		0.3	4.3003	0.31	4.2998	0.14	4.3003
	2.45	0.045	1.848	0.0257	2.28	0.0261		0.27	0.0329	0.31	0.0128	0.14	0.014		0.3	4.3003	0.31	4.2997	0.15	4.3003
	2.45	0.04433	1.849	0.02577	2.28	0.02577		0.27	0.0328	0.31	0.0128	0.14	0.015		0.3	4.3003	0.31	4.2997	0.15	4.3003
	2.45	0.044	1.85	0.02693	2.28	0.02583		0.27	0.0328	0.31	0.0128	0.14	0.015		0.3	4.3003	0.31	4.2997	0.15	4.3003
	2.45	0.045	1.851	0.0257	2.28	0.02573		0.27	0.0328	0.31	0.0128	0.14	0.015		0.3	4.3003	0.31	4.2997	0.15	4.3003
	2.45	0.04433	1.852	0.0258	2.28	0.026		0.27	0.0326	0.31	0.0128	0.14	0.015		0.31	4.3003	0.31	4.2997	0.15	4.3003
	2.45	0.045	1.853	0.02653	2.28	0.02587		0.27	0.0326	0.31	0.0128	0.14	0.015		0.31	4.3004	0.31	4.2997	0.15	4.3003
	2.45	0.04367	1.854	0.0253	2.28	0.02567		0.27	0.0326	0.31	0.0128	0.14	0.015		0.31	4.3003	0.31	4.2997	0.15	4.3003
	2.46	0.04433	1.855	0.0257	2.29	0.02573		0.27	0.0326	0.31	0.0128	0.14	0.015		0.31	4.3003	0.31	4.2997	0.15	4.3003
	2.46	0.04467	1.856	0.02663	2.29	0.02583		0.27	0.0326	0.31	0.0128	0.14	0.015		0.31	4.3003	0.31	4.2997	0.15	4.3003
	2.46	0.045	1.857	0.02643	2.29	0.0261		0.27	0.0326	0.32	0.0128	0.14	0.015		0.31	4.3003	0.31	4.2997	0.15	4.3003
	2.46	0.045	1.858	0.0251	2.29	0.0242		0.27	0.0326	0.32	0.0128	0.14	0.015		0.31	4.3004	0.31	4.2997	0.15	4.3003
	2.46	0.04467	1.859	0.02523	2.29	0.0214		0.28	0.0326	0.32	0.0128	0.14	0.015		0.31	4.3003	0.32	4.2997	0.15	4.3003
	2.46	0.04367	1.86	0.02547	2.29	0.0235		0.28	0.0325	0.32	0.0128	0.14	0.014		0.31	4.3003	0.32	4.2997	0.15	4.3003
	2.46	0.03967	1.861	0.0258	2.29	0.02363		0.28	0.0324	0.32	0.0128	0.14	0.015		0.31	4.3003	0.32	4.2997	0.15	4.3003
	2.46	0.04267	1.862	0.02547	2.29	0.0254		0.28	0.0322	0.32	0.0128	0.14	0.015		0.31	4.3003	0.32	4.2997	0.15	4.3003
	2.46	0.04333	1.863	0.0252	2.29	0.02567		0.28	0.0322	0.32	0.0128	0.14	0.015		0.31	4.3003	0.32	4.2997	0.15	4.3003
	2.46	0.04467	1.864	0.0247	2.29	0.02427		0.28	0.0322	0.32	0.0128	0.14	0.015		0.31	4.3004	0.32	4.2997	0.15	4.3003
	2.47	0.04433	1.865	0.02557	2.3	0.02547		0.28	0.0322	0.32	0.0128	0.14	0.015		0.31	4.3003	0.32	4.2997	0.15	4.3003
	2.47	0.04367	1.866	0.0261	2.3	0.02467		0.28	0.0322	0.32	0.0128	0.14	0.015		0.32	4.3004	0.32	4.2997	0.15	4.3003
	2.47	0.04433	1.867	0.0267	2.3	0.02513		0.28	0.0322	0.32	0.0128	0.14	0.015		0.32	4.3004	0.32	4.2997	0.15	4.3003
	2.47	0.04467	1.868	0.02597	2.3	0.0256		0.28	0.0322	0.32	0.0128	0.15	0.015		0.32	4.3003	0.32	4.2997	0.15	4.3003
	2.47	0.04467	1.869	0.0262	2.3	0.02583		0.28	0.0322	0.32	0.0128	0.15	0.015		0.32	4.3003	0.32	4.2997	0.15	4.3003
	2.47	0.04467	1.87	0.02657	2.3	0.02513		0.28	0.0322	0.32	0.0128	0.15	0.015		0.32	4.3003	0.32	4.2997	0.15	4.3003
	2.47	0.044	1.871	0.02723	2.3	-0.00296		0.28	0.0322	0.32	0.0128	0.15	0.015		0.32	4.3003	0.32	4.2997	0.15	4.3003
	2.47	0.04433	1.872	0.02557	2.3	0.0148		0.28	0.0322	0.33	0.0128	0.15	0.015		0.32	4.3004	0.32	4.2997	0.15	4.3003
	2.47	0.044	1.873	0.026	2.3	0.02127		0.28	0.0322	0.33	0.0128	0.15	0.015		0.32	4.3003	0.33	4.2997	0.15	4.3003
	2.47	0.04433	1.874	0.02607	2.3	0.0228		0.28	0.0322	0.33	0.0127	0.15	0.015		0.32	4.3003	0.33	4.2997	0.15	4.3003
	2.48	0.04433	1.875	0.02557	2.31	0.02483		0.28	0.0322	0.33	0.0127	0.15	0.015		0.32	4.3004	0.33	4.2997	0.15	4.3003
	2.48	0.04367	1.876	0.02547	2.31	0.02293		0.28	0.0322	0.33	0.0126	0.15	0.015		0.32	4.3003	0.33	4.2997	0.15	4.3003
	2.48	0.04133	1.877	0.02503	2.31	-0.0041		0.28	0.0322	0.33	0.0126	0.15	0.015		0.32	4.3003	0.33	4.2997	0.15	4.3003
	2.48	0.037	1.878	0.02577	2.31	0.01163		0.29	0.0321	0.33	0.0126	0.15	0.015		0.32	4.3003	0.33	4.2997	0.15	4.3003
	2.48	0.03867	1.879	0.0264	2.31	0.00323		0.29	0.0321	0.33	0.0126	0.15	0.015		0.32	4.3004	0.33	4.2997	0.15	4.3003
	2.48	0.041	1.88	0.02613	2.31	0.02413		0.29	0.0321	0.33	0.0126	0.15	0.015		0.32	4.3003	0.33	4.2997	0.16	4.3003
	2.48	0.04167	1.881	0.02537	2.31	0.0246		0.29	0.0321	0.33	0.0126	0.15	0.015		0.33	4.3003	0.33	4.2997	0.16	4.3003
	2.48	0.04133	1.882	0.02593	2.31	0.02563		0.29	0.0321	0.33	0.0126	0.15	0.015		0.33	4.3003	0.33	4.2997	0.16	4.3003
	2.48	0.04233	1.883	0.02627	2.31	0.0256		0.29	0.0321	0.33	0.0126	0.15	0.015		0.33	4.3003	0.33	4.2997	0.16	4.3003
	2.48	0.043	1.884	0.02573	2.31	0.0129		0.29	0.0321	0.33	0.0125	0.15	0.015		0.33	4.3003	0.33	4.2997	0.16	4.3003
	2.49	0.043	1.885	0.0257	2.32	-0.01217		0.29	0.0321	0.33	0.0124	0.15	0.015		0.33	4.3004	0.34	4.2997	0.16	4.3003
	2.49	0.04267	1.886	0.02607	2.32	0.02583		0.29	0.032	0.33	0.0124	0.15	0.015		0.33	4.3004	0.34	4.2997	0.16	4.3003
	2.49	0.04233	1.887	0.0257	2.32	0.02447		0.29	0.0319	0.33	0.0122	0.15	0.015		0.33	4.3004	0.34	4.2997	0.16	4.3003
	2.49	0.04167	1.888	0.02503	2.32	0.02433		0.29	0.0319	0.34	0.0121	0.15	0.015		0.33	4.3004	0.34	4.2997	0.16	4.3003
	2.49	0.04267	1.889	0.02543	2.32	0.02587		0.29	0.0319	0.34	0.0121	0.15	0.015		0.33	4.3003	0.34	4.2997	0.16	4.3003
	2.49	0.04267	1.89	0.026	2.32	0.0134		0.29	0.0319	0.34	0.0121	0.15	0.015		0.33	4.3003	0.34	4.2997	0.16	4.3003
	2.49	0.04167	1.891	0.02593	2.32	0.02423		0.29	0.0319	0.34	0.0121	0.15	0.015		0.33	4.3003	0.34	4.2997	0.16	4.3003
	2.49	0.04	1.892	0.02583	2.32	0.02437		0.29	0.0319	0.34	0.0121	0.15	0.015		0.33	4.3003	0.34	4.2997	0.16	4.3003
	2.49	0.04067	1.893	0.02593	2.32	0.02533		0.29	0.0319	0.34	0.0121	0.15	0.015		0.33	4.3003	0.34	4.2997	0.16	4.3003
	2.49	0.04067	1.894	0.02603	2.32	0.02583		0.3	0.0319	0.34	0.0121	0.15	0.015		0.33	4.3004	0.34	4.2997	0.16	4.3003
	2.5	0.042	1.895	0.0262	2.33	0.0109		0.3	0.0319	0.34	0.0121	0.15	0.015		0.33	4.3004	0.34	4.2997	0.16	4.3003
	2.5	0.04133	1.896	0.02533	2.33	0.0246		0.3	0.0319	0.34	0.0121	0.15	0.015		0.34	4.3004	0.34	4.2997	0.16	4.3003
	2.5	0.04267	1.897	0.02493	2.33	0.0242		0.3	0.0319	0.34	0.0121	0.15	0.015		0.34	4.3003	0.34	4.2997	0.16	4.3003
	2.5	0.04267	1.898	0.02507	2.33	0.0256		0.3	0.0319	0.34	0.0121	0.15	0.015		0.34	4.3004	0.34	4.2997	0.16	4.3003
	2.5	0.04233	1.899	0.02607	2.33	0.02323		0.3	0.0319	0.34	0.0121	0.15	0.015		0.34	4.3003	0.34	4.2997	0.16	4.3003
	2.5	0.042	1.9	0.0259	2.33	0.02073		0.3	0.0319	0.34	0.0121	0.15	0.015		0.34	4.3004	0.35	4.2997	0.16	4.3003
	2.5	0.04267	1.901	0.02557	2.33	0.0168		0.3	0.0319	0.34	0.0121	0.16	0.015		0.34	4.3004	0.35	4.2997	0.16	4.3003
	2.5	0.04333	1.902	0.02543	2.33	0.0236		0.3	0.0319	0.34	0.0121	0.16	0.015		0.34	4.3003	0.35	4.2997	0.16	4.3003
	2.5	0.04333	1.903	0.02643	2.33	0.0249		0.3	0.0318	0.35	0.0121	0.16	0.015		0.34	4.3004	0.35	4.2997	0.16	4.3003
	2.5	0.04367	1.904	0.02717	2.33	0.0207		0.3	0.0317	0.35	0.0121	0.16	0.015		0.34	4.3004	0.35	4.2997	0.16	4.3003
	2.51	0.044	1.905	0.02593	2.34	0.02547		0.3	0.0317	0.35	0.0121	0.16	0.015		0.34	4.3003	0.35	4.2997	0.16	4.3003
	2.51	0.044	1.906	0.02583	2.34	0.01087		0.3	0.0317	0.35	0.0121	0.16	0.015		0.34	4.3003	0.35	4.2997	0.16	4.3003
	2.51	0.043	1.907	0.02657	2.34	0.02503		0.3	0.0317	0.35	0.0121	0.16	0.015		0.34	4.3003	0.35	4.2997	0.16	4.3003
	2.51	0.044	1.908	0.027	2.34	0.02403		0.3	0.0317	0.35	0.0121	0.16	0.015		0.34	4.3003	0.35	4.2997	0.16	4.3003
	2.51	0.04367	1.909	0.0261	2.34	0.0247		0.3	0.0317	0.35	0.0121	0.16	0.015		0.34	4.3004	0.35	4.2997	0.16	4.3003
	2.51	0.04333	1.91	0.02607	2.34	0.02553		0.3	0.0316	0.35	0.0121	0.16	0.015		0.35	4.3003	0.35	4.2997	0.16	4.3003
	2.51	0.043	1.911	0.02607	2.34	0.0165		0.31	0.0313	0.35	0.0121	0.16	0.015		0.35	4.3003	0.35	4.2997	0.16	4.3003
	2.51	0.043	1.912	0.0256	2.34	0.0257		0.31	0.0313	0.35	0.0121	0.16	0.015		0.35	4.3003	0.36	4.2997	0.16	4.3003
	2.51	0.04367	1.913	0.0262	2.34	0.02273		0.31	0.0313	0.35	0.0121	0.16	0.015		0.35	4.3003	0.36	4.2997	0.17	4.3003
	2.51	0.04333	1.914	0.02593	2.34	0.02567		0.31	0.0313	0.35	0.0121	0.16	0.015		0.35	4.3003	0.36	4.2997	0.17	4.3003
	2.52	0.04333	1.915	0.02623	2.35	0.02477		0.31	0.0313	0.35	0.0121	0.16	0.015		0.35	4.3004	0.36	4.2997	0.17	4.3003
	2.52	0.04333	1.916	0.02633	2.35	0.01153		0.31	0.0313	0.35	0.0121	0.16	0.015		0.35	4.3003	0.36	4.2997	0.17	4.3003
	2.52	0.043	1.917	0.0263	2.35	0.02413		0.31	0.0313	0.35	0.0121	0.16	0.015		0.35	4.3003	0.36	4.2997	0.17	4.3003
	2.52	0.04367	1.918	0.02537	2.35	0.02427		0.31	0.0313	0.35	0.0121	0.16	0.015		0.35	4.3003	0.36	4.2997	0.17	4.3003
	2.52	0.04333	1.919	0.02517	2.35	0.0259		0.31	0.0313	0.36	0.0121	0.16	0.015		0.35	4.3003	0.36	4.2997	0.17	4.3003
	2.52	0.04333	1.92	0.0254	2.35	0.02593		0.31	0.0313	0.36	0.0121	0.16	0.015		0.35	4.3004	0.36	4.2997	0.17	4.3003
	2.52	0.04367	1.921	0.0251	2.35	0.014		0.31	0.0313	0.36	0.0121	0.16	0.015		0.35	4.3004	0.36	4.2997	0.17	4.3003
	2.52	0.04367	1.922	0.0253	2.35	0.02597		0.31	0.0313	0.36	0.0121	0.16	0.015		0.35	4.3003	0.36	4.2997	0.17	4.3003
	2.52	0.043	1.923	0.02597	2.35	0.02463		0.31	0.0313	0.36	0.0121	0.16	0.015		0.36	4.3003	0.36	4.2997	0.17	4.3003
	2.52	0.04333	1.924	0.0257	2.35	0.0262		0.31	0.0313	0.36	0.0121	0.16	0.015		0.36	4.3004	0.36	4.2997	0.17	4.3003
	2.53	0.04333	1.925	0.0263	2.36	0.02597		0.31	0.0313	0.36	0.0121	0.16	0.015		0.36	4.3004	0.37	4.2997	0.17	4.3003
	2.53	0.043	1.926	0.0268	2.36	0.00163		0.31	0.0313	0.36	0.0121	0.16	0.015		0.36	4.3003	0.37	4.2997	0.17	4.3003
	2.53	0.043	1.927	0.02603	2.36	0.004		0.31	0.0313	0.36	0.0121	0.16	0.015		0.36	4.3004	0.37	4.2997	0.17	4.3003
	2.53	0.04267	1.928	0.0261	2.36	0.02423		0.31	0.0313	0.36	0.0121	0.16	0.015		0.36	4.3003	0.37	4.2997	0.17	4.3003
	2.53	0.04267	1.929	0.02607	2.36	0.0258		0.31	0.0313	0.36	0.0121	0.16	0.015		0.36	4.3003	0.37	4.2997	0.17	4.3003
	2.53	0.043	1.93	0.02607	2.36	0.02377		0.32	0.0313	0.36	0.0121	0.16	0.015		0.36	4.3004	0.37	4.2997	0.17	4.3003
	2.53	0.04333	1.931	0.02683	2.36	0.02583		0.32	0.0313	0.37	0.0121	0.16	0.015		0.36	4.3003	0.37	4.2997	0.17	4.3003
	2.53	0.04367	1.932	0.02577	2.36	0.00657		0.32	0.0313	0.37	0.0121	0.16	0.015		0.36	4.3004	0.37	4.2997	0.17	4.3003
	2.53	0.04067	1.933	0.02533	2.36	0.00757		0.32	0.0313	0.37	0.0121	0.17	0.015		0.36	4.3003	0.37	4.2997	0.17	4.3003
	2.53	0.04267	1.934	0.0257	2.36	-0.01877		0.32	0.0313	0.37	0.0121	0.17	0.015		0.36	4.3004	0.37	4.2997	0.17	4.3003
	2.54	0.043	1.935	0.0255	2.37	0.0243		0.32	0.0313	0.37	0.0121	0.17	0.015		0.36	4.3003	0.37	4.2997	0.17	4.3003
	2.54	0.04367	1.936	0.02533	2.37	0.02563		0.32	0.0313	0.37	0.0121	0.17	0.015		0.37	4.3003	0.38	4.2997	0.17	4.3003
	2.54	0.04367	1.937	0.02577	2.37	0.00623		0.32	0.0313	0.37	0.0121	0.17	0.015		0.37	4.3003	0.38	4.2997	0.17	4.3003
	2.54	0.04333	1.938	0.02613	2.37	0.0256		0.32	0.0313	0.37	0.0121	0.17	0.015		0.37	4.3003	0.38	4.2997	0.17	4.3003
	2.54	0.043	1.939	0.02633	2.37	0.01693		0.32	0.0313	0.37	0.0121	0.17	0.015		0.37	4.3004	0.38	4.2997	0.17	4.3003
	2.54	0.043	1.94	0.0267	2.37	0.01737		0.32	0.0313	0.37	0.0121	0.17	0.015		0.37	4.3003	0.38	4.2997	0.17	4.3003
	2.54	0.043	1.941	0.026	2.37	0.02543		0.32	0.0312	0.37	0.0121	0.17	0.015		0.37	4.3004	0.38	4.2997	0.17	4.3003
	2.54	0.04267	1.942	0.02617	2.37	0.02563		0.32	0.0312	0.37	0.0121	0.17	0.015		0.37	4.3003	0.38	4.2997	0.17	4.3003
	2.54	0.04233	1.943	0.02607	2.37	0.02577		0.32	0.0312	0.38	0.0121	0.17	0.015		0.37	4.3003	0.38	4.2997	0.17	4.3003
	2.54	0.04233	1.944	0.0255	2.37	0.0103		0.32	0.0312	0.38	0.0121	0.17	0.015		0.37	4.3003	0.38	4.2997	0.17	4.3003
	2.55	0.043	1.945	0.02573	2.38	0.0262		0.33	0.0311	0.38	0.0121	0.17	0.015		0.37	4.3003	0.38	4.2997	0.17	4.3003
	2.55	0.043	1.946	0.02547	2.38	0.0246		0.33	0.0311	0.38	0.0121	0.17	0.015		0.37	4.3003	0.38	4.2997	0.18	4.3003
	2.55	0.043	1.947	0.02627	2.38	0.0263		0.33	0.0311	0.38	0.0121	0.17	0.015		0.37	4.3003	0.38	4.2997	0.18	4.3003
	2.55	0.04267	1.948	0.02693	2.38	0.02617		0.33	0.0311	0.38	0.0121	0.17	0.015		0.37	4.3003	0.38	4.2997	0.18	4.3003
	2.55	0.03733	1.949	0.02687	2.38	0.01087		0.33	0.0311	0.38	0.0121	0.17	0.015		0.38	4.3004	0.38	4.2997	0.18	4.3003
	2.55	0.03633	1.95	0.02643	2.38	0.0257		0.33	0.031	0.38	0.0121	0.17	0.015		0.38	4.3003	0.39	4.2997	0.18	4.3003
	2.55	0.04	1.951	0.0263	2.38	0.0253		0.33	0.031	0.38	0.0121	0.17	0.015		0.38	4.3003	0.39	4.2997	0.18	4.3003
	2.55	0.042	1.952	0.02627	2.38	0.02383		0.33	0.031	0.38	0.0121	0.17	0.014		0.38	4.3003	0.39	4.2997	0.18	4.3003
	2.55	0.04167	1.953	0.02553	2.38	0.02397		0.33	0.031	0.38	0.0121	0.17	0.014		0.38	4.3003	0.39	4.2997	0.18	4.3003
	2.55	0.04033	1.954	0.02553	2.38	0.01923		0.33	0.031	0.38	0.0121	0.17	0.014		0.38	4.3003	0.39	4.2997	0.18	4.3003
	2.56	0.04233	1.955	0.02617	2.39	0.0205		0.33	0.031	0.38	0.0121	0.17	0.014		0.38	4.3003	0.39	4.2997	0.18	4.3003
	2.56	0.03833	1.956	0.02557	2.39	0.0254		0.33	0.031	0.38	0.0121	0.17	0.014		0.38	4.3003	0.39	4.2997	0.18	4.3003
	2.56	0.04133	1.957	0.0262	2.39	0.0253		0.33	0.0309	0.38	0.0121	0.17	0.014		0.38	4.3003	0.39	4.2997	0.18	4.3003
	2.56	0.04233	1.958	0.02637	2.39	0.0252		0.33	0.0308	0.38	0.0121	0.17	0.014		0.38	4.3003	0.39	4.2997	0.18	4.3003
	2.56	0.04033	1.959	0.0262	2.39	0.02543		0.33	0.0308	0.38	0.0121	0.17	0.014		0.38	4.3003	0.39	4.2997	0.18	4.3003
	2.56	0.04167	1.96	0.02607	2.39	0.0087		0.33	0.0307	0.39	0.0121	0.17	0.014		0.38	4.3003	0.39	4.2997	0.18	4.3003
	2.56	0.04267	1.961	0.0267	2.39	0.00883		0.34	0.0307	0.39	0.0121	0.17	0.014		0.38	4.3003	0.39	4.2997	0.18	4.3003
	2.56	0.039	1.962	0.026	2.39	0.0256		0.34	0.0307	0.39	0.0121	0.17	0.014		0.38	4.3003	0.39	4.2997	0.18	4.3003
	2.56	0.04167	1.963	0.026	2.39	0.02593		0.34	0.0307	0.39	0.0121	0.17	0.014		0.38	4.3003	0.39	4.2997	0.18	4.3003
	2.56	0.04267	1.964	0.0265	2.39	0.02633		0.34	0.0307	0.39	0.0121	0.18	0.014		0.39	4.3003	0.39	4.2997	0.18	4.3003
	2.57	0.04233	1.965	0.02697	2.4	0.01203		0.34	0.0307	0.39	0.0121	0.18	0.014		0.39	4.3003	0.39	4.2997	0.18	4.3003
	2.57	0.04233	1.966	0.02653	2.4	0.02557		0.34	0.0307	0.39	0.0121	0.18	0.014		0.39	4.3003	0.4	4.2997	0.18	4.3003
	2.57	0.04233	1.967	0.02657	2.4	0.02557		0.34	0.0304	0.39	0.0121	0.18	0.014		0.39	4.3003	0.4	4.2997	0.18	4.3003
	2.57	0.04233	1.968	0.0266	2.4	0.02557		0.34	0.0303	0.39	0.0121	0.18	0.014		0.39	4.3003	0.4	4.2997	0.18	4.3003
	2.57	0.043	1.969	0.02687	2.4	0.02447		0.34	0.0302	0.39	0.0121	0.18	0.014		0.39	4.3003	0.4	4.2997	0.18	4.3003
	2.57	0.042	1.97	0.02607	2.4	0.01923		0.34	0.0302	0.39	0.0121	0.18	0.014		0.39	4.3003	0.4	4.2997	0.18	4.3003
	2.57	0.04233	1.971	0.02633	2.4	0.0247		0.34	0.0302	0.39	0.0121	0.18	0.014		0.39	4.3003	0.4	4.2997	0.18	4.3003
	2.57	0.04233	1.972	0.02633	2.4	-0.01467		0.34	0.0302	0.39	0.0121	0.18	0.014		0.39	4.3003	0.4	4.2997	0.18	4.3003
	2.57	0.04233	1.973	0.02657	2.4	-0.06267		0.34	0.0302	0.39	0.0121	0.18	0.014		0.39	4.3003	0.4	4.2997	0.18	4.3003
	2.57	0.04233	1.974	0.02687	2.4	-0.01953		0.34	0.0302	0.39	0.0121	0.18	0.014		0.39	4.3003	0.4	4.2997	0.18	4.3003
	2.58	0.04233	1.975	0.02707	2.41	0.01813		0.34	0.0302	0.39	0.0121	0.18	0.014		0.4	4.3003	0.4	4.2997	0.18	4.3003
	2.58	0.043	1.976	0.0265	2.41	0.00453		0.34	0.0302	0.4	0.0121	0.18	0.014		0.4	4.3003	0.4	4.2997	0.18	4.3003
	2.58	0.04233	1.977	0.0263	2.41	0.02557		0.35	0.0302	0.4	0.0121	0.18	0.014		0.4	4.3003	0.4	4.2997	0.18	4.3003
	2.58	0.04267	1.978	0.0263	2.41	0.00587		0.35	0.0302	0.4	0.0121	0.18	0.014		0.4	4.3003	0.4	4.2997	0.18	4.3003
	2.58	0.04233	1.979	0.02593	2.41	0.00953		0.35	0.0302	0.4	0.0121	0.18	0.014		0.4	4.3003	0.4	4.2997	0.19	4.3003
	2.58	0.04133	1.98	0.0263	2.41	0.02557		0.35	0.0302	0.4	0.0121	0.18	0.014		0.4	4.3003	0.41	4.2997	0.19	4.3003
	2.58	0.04267	1.981	0.02613	2.41	0.02373		0.35	0.0302	0.4	0.0121	0.18	0.014		0.4	4.3003	0.41	4.2997	0.19	4.3003
	2.58	0.04333	1.982	0.0263	2.41	0.0236		0.35	0.0302	0.4	0.0121	0.18	0.014		0.4	4.3003	0.41	4.2997	0.19	4.3003
	2.58	0.043	1.983	0.02583	2.41	0.0259		0.35	0.0302	0.4	0.0121	0.18	0.014		0.4	4.3003	0.41	4.2997	0.19	4.3003
	2.58	0.04267	1.984	0.02593	2.41	0.0071		0.35	0.0302	0.4	0.0121	0.18	0.014		0.4	4.3003	0.41	4.2997	0.19	4.3003
	2.59	0.04233	1.985	0.02583	2.42	0.0262		0.35	0.0302	0.4	0.0121	0.18	0.014		0.4	4.3003	0.41	4.2997	0.19	4.3003
	2.59	0.03933	1.986	0.02647	2.42	0.0261		0.35	0.0302	0.4	0.0121	0.18	0.014		0.4	4.3003	0.41	4.2997	0.19	4.3003
	2.59	0.03933	1.987	0.02593	2.42	0.02627		0.35	0.0302	0.4	0.0121	0.18	0.014		0.4	4.3003	0.41	4.2997	0.19	4.3003
	2.59	0.04133	1.988	0.02627	2.42	0.02607		0.35	0.0302	0.4	0.0121	0.18	0.014		0.4	4.3003	0.41	4.2997	0.19	4.3003
	2.59	0.042	1.989	0.02617	2.42	0.0114		0.35	0.0301	0.41	0.0121	0.18	0.014		0.41	4.3003	0.41	4.2997	0.19	4.3003
	2.59	0.04267	1.99	0.02597	2.42	0.00427		0.35	0.0301	0.41	0.0121	0.18	0.014		0.41	4.3003	0.41	4.2997	0.19	4.3003
	2.59	0.042	1.991	0.02607	2.42	0.00983		0.35	0.0301	0.41	0.0121	0.18	0.014		0.41	4.3003	0.41	4.2997	0.19	4.3003
	2.59	0.04233	1.992	0.02587	2.42	0.02567		0.35	0.0301	0.41	0.0121	0.18	0.014		0.41	4.3003	0.41	4.2997	0.19	4.3003
	2.59	0.04233	1.993	0.02593	2.42	0.02543		0.35	0.03	0.41	0.0121	0.18	0.014		0.41	4.3003	0.41	4.2997	0.19	4.3003
	2.59	0.042	1.994	0.02613	2.42	0.01843		0.36	0.0299	0.41	0.0121	0.18	0.014		0.41	4.3003	0.42	4.2997	0.19	4.3003
	2.6	0.04267	1.995	0.02637	2.43	0.0122		0.36	0.0299	0.41	0.0121	0.18	0.014		0.41	4.3003	0.42	4.2997	0.19	4.3003
	2.6	0.042	1.996	0.02673	2.43	0.02547		0.36	0.0296	0.41	0.0121	0.19	0.014		0.41	4.3003	0.42	4.2997	0.19	4.3003
	2.6	0.04267	1.997	0.0273	2.43	0.02413		0.36	0.0296	0.41	0.0121	0.19	0.014		0.41	4.3003	0.42	4.2997	0.19	4.3003
	2.6	0.04167	1.998	0.0262	2.43	0.0249		0.36	0.0296	0.41	0.0121	0.19	0.014		0.41	4.3003	0.42	4.2997	0.19	4.3003
	2.6	0.042	1.999	0.0263	2.43	0.02487		0.36	0.0296	0.41	0.0121	0.19	0.014		0.41	4.3003	0.42	4.2997	0.19	4.3003
	2.6	0.042	2	0.0264	2.43	0.0076		0.36	0.0296	0.41	0.0121	0.19	0.014		0.41	4.3003	0.42	4.2997	0.19	4.3003
	2.6	0.04233	2.001	0.02593	2.43	0.02447		0.36	0.0296	0.41	0.0121	0.19	0.014		0.41	4.3003	0.42	4.2997	0.19	4.3003
	2.6	0.04233	2.002	0.02633	2.43	0.02613		0.36	0.0296	0.41	0.0121	0.19	0.014		0.41	4.3003	0.42	4.2997	0.19	4.3003
	2.6	0.04133	2.003	0.02617	2.43	0.02447		0.36	0.0296	0.42	0.0121	0.19	0.014		0.41	4.3003	0.42	4.2997	0.19	4.3003
	2.6	0.04267	2.004	0.02593	2.43	0.02597		0.36	0.0296	0.42	0.0121	0.19	0.014		0.42	4.3003	0.42	4.2997	0.19	4.3003
	2.61	0.042	2.005	0.0262	2.44	0.00917		0.36	0.0296	0.42	0.0121	0.19	0.014		0.42	4.3003	0.42	4.2997	0.19	4.3003
	2.61	0.04133	2.006	0.0273	2.44	0.02643		0.36	0.0295	0.42	0.0121	0.19	0.014		0.42	4.3003	0.42	4.2997	0.19	4.3003
	2.61	0.04233	2.007	0.02647	2.44	0.02643		0.36	0.0295	0.42	0.0121	0.19	0.014		0.42	4.3003	0.42	4.2997	0.19	4.3003
	2.61	0.04167	2.008	0.02587	2.44	0.0264		0.36	0.0295	0.42	0.0121	0.19	0.014		0.42	4.3003	0.42	4.2997	0.19	4.3003
	2.61	0.04167	2.009	0.0268	2.44	0.02637		0.36	0.0295	0.42	0.0121	0.19	0.014		0.42	4.3003	0.43	4.2997	0.19	4.3003
	2.61	0.042	2.01	0.0267	2.44	0.01367		0.37	0.0295	0.42	0.0121	0.19	0.014		0.42	4.3003	0.43	4.2997	0.2	4.3003
	2.61	0.042	2.011	0.0263	2.44	0.0151		0.37	0.0295	0.42	0.0121	0.19	0.014		0.42	4.3003	0.43	4.2997	0.2	4.3003
	2.61	0.04233	2.012	0.026	2.44	-0.00241		0.37	0.0295	0.42	0.0121	0.19	0.014		0.42	4.3003	0.43	4.2997	0.2	4.3003
	2.61	0.04167	2.013	0.0261	2.44	0.01637		0.37	0.0295	0.42	0.0121	0.19	0.014		0.42	4.3003	0.43	4.2997	0.2	4.3003
	2.61	0.042	2.014	0.02657	2.44	0.0263		0.37	0.0295	0.42	0.0121	0.19	0.014		0.42	4.3003	0.43	4.2997	0.2	4.3003
	2.62	0.042	2.015	0.02637	2.45	0.01743		0.37	0.0295	0.42	0.012	0.19	0.014		0.42	4.3003	0.43	4.2997	0.2	4.3003
	2.62	0.04233	2.016	0.02603	2.45	0.02523		0.37	0.0295	0.42	0.012	0.19	0.014		0.42	4.3003	0.43	4.2997	0.2	4.3003
	2.62	0.042	2.017	0.0258	2.45	0.02453		0.37	0.0295	0.43	0.012	0.19	0.014		0.42	4.3003	0.43	4.2997	0.2	4.3003
	2.62	0.042	2.018	0.0263	2.45	0.02603		0.37	0.0295	0.43	0.0118	0.19	0.014		0.42	4.3003	0.43	4.2997	0.2	4.3003
	2.62	0.04133	2.019	0.02653	2.45	0.02503		0.37	0.0295	0.43	0.0118	0.19	0.014		0.43	4.3003	0.44	4.2997	0.2	4.3003
	2.62	0.04233	2.02	0.02587	2.45	0.01683		0.37	0.0294	0.43	0.0118	0.19	0.014		0.43	4.3003	0.44	4.2998	0.2	4.3003
	2.62	0.04267	2.021	0.02607	2.45	0.02637		0.37	0.0293	0.43	0.0118	0.19	0.014		0.43	4.3003	0.44	4.2998	0.2	4.3003
	2.62	0.04233	2.022	0.02647	2.45	0.02477		0.37	0.0293	0.43	0.0118	0.19	0.014		0.43	4.3001	0.44	4.2997	0.2	4.3003
	2.62	0.042	2.023	0.0269	2.45	0.02597		0.37	0.0293	0.43	0.0117	0.19	0.014		0.43	4.3003	0.44	4.2998	0.2	4.3003
	2.62	0.04167	2.024	0.02657	2.45	0.02473		0.37	0.0293	0.43	0.0117	0.19	0.014		0.43	4.3003	0.44	4.2997	0.2	4.3003
	2.63	0.04267	2.025	0.02667	2.46	0.02317		0.37	0.0293	0.43	0.0118	0.19	0.014		0.43	4.3001	0.44	4.2997	0.2	4.3003
	2.63	0.04233	2.026	0.02663	2.46	-0.00247		0.37	0.0292	0.43	0.0118	0.19	0.014		0.43	4.3003	0.44	4.2997	0.2	4.3003
	2.63	0.04233	2.027	0.02643	2.46	-0.01683		0.37	0.0292	0.43	0.0118	0.2	0.014		0.43	4.3003	0.44	4.2997	0.2	4.3003
	2.63	0.04167	2.028	0.0259	2.46	0.0072		0.38	0.0291	0.43	0.0118	0.2	0.014		0.43	4.3003	0.44	4.2997	0.2	4.3003
	2.63	0.04133	2.029	0.0263	2.46	-0.00693		0.38	0.029	0.43	0.0118	0.2	0.014		0.43	4.3001	0.44	4.2998	0.2	4.3003
	2.63	0.04167	2.03	0.02653	2.46	0.00703		0.38	0.029	0.43	0.0118	0.2	0.014		0.43	4.3001	0.44	4.2998	0.2	4.3003
	2.63	0.04167	2.031	0.02623	2.46	7.36667E-9		0.38	0.029	0.44	0.0118	0.2	0.014		0.43	4.3003	0.44	4.2997	0.2	4.3003
	2.63	0.04133	2.032	0.02623	2.46	-0.00647		0.38	0.029	0.44	0.0118	0.2	0.014		0.44	4.3003	0.44	4.2997	0.2	4.3003
	2.63	0.042	2.033	0.02637	2.46	0.00873		0.38	0.0286	0.44	0.0118	0.2	0.014		0.44	4.3003	0.45	4.2998	0.2	4.3003
	2.63	0.042	2.034	0.02627	2.46	0.01013		0.38	0.0285	0.44	0.0118	0.2	0.014		0.44	4.3001	0.45	4.2998	0.2	4.3003
	2.64	0.04233	2.035	0.02643	2.47	0.02437		0.38	0.0285	0.44	0.0118	0.2	0.014		0.44	4.3003	0.45	4.2998	0.2	4.3003
	2.64	0.04267	2.036	0.02613	2.47	0.01957		0.38	0.0285	0.44	0.0118	0.2	0.014		0.44	4.3001	0.45	4.2998	0.2	4.3003
	2.64	0.043	2.037	0.02657	2.47	0.00837		0.38	0.0285	0.44	0.0118	0.2	0.014		0.44	4.3003	0.45	4.2998	0.2	4.3003
	2.64	0.04267	2.038	0.0266	2.47	0.02543		0.38	0.0285	0.44	0.0118	0.2	0.014		0.44	4.3003	0.45	4.2998	0.2	4.3003
	2.64	0.042	2.039	0.02727	2.47	0.02403		0.38	0.0285	0.44	0.0118	0.2	0.014		0.44	4.3003	0.45	4.2998	0.2	4.3003
	2.64	0.04267	2.04	0.0264	2.47	0.02433		0.38	0.0285	0.44	0.0118	0.2	0.014		0.44	4.3001	0.45	4.2998	0.2	4.3003
	2.64	0.04267	2.041	0.0264	2.47	0.0214		0.38	0.0285	0.44	0.0118	0.2	0.014		0.44	4.3003	0.45	4.2998	0.2	4.3003
	2.64	0.04233	2.042	0.02653	2.47	0.00587		0.38	0.0285	0.44	0.0118	0.2	0.014		0.44	4.3001	0.45	4.2998	0.21	4.3003
	2.64	0.04233	2.043	0.0262	2.47	0.022		0.38	0.0285	0.44	0.0113	0.2	0.014		0.44	4.3001	0.45	4.2998	0.21	4.3003
	2.64	0.042	2.044	0.02667	2.47	0.02597		0.39	0.0285	0.45	0.0113	0.2	0.014		0.44	4.3001	0.45	4.2998	0.21	4.3003
	2.65	0.04233	2.045	0.02623	2.48	0.026		0.39	0.0285	0.45	0.0113	0.2	0.014		0.45	4.3003	0.45	4.2998	0.21	4.3003
	2.65	0.04233	2.046	0.0263	2.48	0.02423		0.39	0.0285	0.45	0.0113	0.2	0.014		0.45	4.3001	0.46	4.2998	0.21	4.3003
	2.65	0.04233	2.047	0.02637	2.48	0.00703		0.39	0.0285	0.45	0.0113	0.2	0.014		0.45	4.3001	0.46	4.2998	0.21	4.3003
	2.65	0.04267	2.048	0.02607	2.48	0.02563		0.39	0.0285	0.45	0.0113	0.2	0.014		0.45	4.3001	0.46	4.2998	0.21	4.3003
	2.65	0.04167	2.049	0.0263	2.48	0.02593		0.39	0.0285	0.45	0.0113	0.2	0.014		0.45	4.3003	0.46	4.2998	0.21	4.3003
	2.65	0.04167	2.05	0.02653	2.48	0.02417		0.39	0.0285	0.45	0.0113	0.2	0.014		0.45	4.3001	0.46	4.2998	0.21	4.3003
	2.65	0.04233	2.051	0.0272	2.48	0.02563		0.39	0.0285	0.45	0.0113	0.2	0.014		0.45	4.3001	0.46	4.2998	0.21	4.3003
	2.65	0.04267	2.052	0.02683	2.48	0.01077		0.39	0.0285	0.45	0.0113	0.2	0.014		0.45	4.3003	0.46	4.2998	0.21	4.3003
	2.65	0.04233	2.053	0.0267	2.48	0.02563		0.39	0.0285	0.45	0.0113	0.2	0.014		0.45	4.3001	0.46	4.2998	0.21	4.3003
	2.65	0.04233	2.054	0.02613	2.48	0.02387		0.39	0.0285	0.45	0.0113	0.2	0.014		0.45	4.3001	0.46	4.2998	0.21	4.3003
	2.66	0.04233	2.055	0.02677	2.49	0.02627		0.39	0.0285	0.45	0.0113	0.2	0.014		0.45	4.3001	0.46	4.2998	0.21	4.3003
	2.66	0.04233	2.056	0.02727	2.49	0.02593		0.39	0.0285	0.45	0.0113	0.2	0.014		0.45	4.3001	0.46	4.2998	0.21	4.3003
	2.66	0.04233	2.057	0.02687	2.49	0.01603		0.39	0.0285	0.46	0.0113	0.2	0.014		0.45	4.3001	0.46	4.2998	0.21	4.3003
	2.66	0.04267	2.058	0.02707	2.49	0.0149		0.39	0.0285	0.46	0.0113	0.2	0.014		0.45	4.3001	0.46	4.2998	0.21	4.3003
	2.66	0.04267	2.059	0.02617	2.49	0.0227		0.39	0.0285	0.46	0.0113	0.2	0.014		0.46	4.3001	0.47	4.2998	0.21	4.3003
	2.66	0.042	2.06	0.0267	2.49	0.02417		0.39	0.0285	0.46	0.0113	0.21	0.014		0.46	4.3001	0.47	4.2998	0.21	4.3003
	2.66	0.04233	2.061	0.02647	2.49	0.01627		0.4	0.0285	0.46	0.0113	0.21	0.014		0.46	4.3001	0.47	4.2998	0.21	4.3003
	2.66	0.042	2.062	0.02617	2.49	0.02627		0.4	0.0285	0.46	0.0113	0.21	0.014		0.46	4.3001	0.47	4.2998	0.21	4.3003
	2.66	0.042	2.063	0.0262	2.49	0.01717		0.4	0.0285	0.46	0.0113	0.21	0.014		0.46	4.3001	0.47	4.2998	0.21	4.3003
	2.66	0.042	2.064	0.02697	2.49	0.0247		0.4	0.0285	0.46	0.0113	0.21	0.014		0.46	4.3001	0.47	4.2998	0.21	4.3003
	2.67	0.042	2.065	0.02693	2.5	0.02623		0.4	0.0285	0.46	0.0113	0.21	0.014		0.46	4.3001	0.47	4.2998	0.21	4.3003
	2.67	0.04233	2.066	0.02667	2.5	0.02673		0.4	0.0285	0.46	0.0113	0.21	0.014		0.46	4.3001	0.47	4.2998	0.21	4.3003
	2.67	0.04233	2.067	0.0261	2.5	0.01733		0.4	0.0285	0.46	0.0113	0.21	0.014		0.46	4.3001	0.47	4.2998	0.21	4.3003
	2.67	0.04267	2.068	0.026	2.5	0.0261		0.4	0.0285	0.46	0.0113	0.21	0.014		0.46	4.3001	0.47	4.2998	0.21	4.3003
	2.67	0.04267	2.069	0.0264	2.5	0.024		0.4	0.0285	0.46	0.0113	0.21	0.014		0.46	4.3001	0.47	4.2998	0.21	4.3003
	2.67	0.04233	2.07	0.02657	2.5	0.02337		0.4	0.0285	0.47	0.0113	0.21	0.014		0.46	4.3001	0.47	4.2998	0.21	4.3003
	2.67	0.04233	2.071	0.0261	2.5	0.02487		0.4	0.0285	0.47	0.0113	0.21	0.014		0.46	4.3001	0.47	4.2998	0.21	4.3003
	2.67	0.042	2.072	0.0261	2.5	0.02623		0.4	0.0285	0.47	0.0113	0.21	0.014		0.46	4.3001	0.47	4.2998	0.21	4.3003
	2.67	0.04267	2.073	0.0271	2.5	0.0224		0.4	0.0285	0.47	0.0113	0.21	0.014		0.46	4.3001	0.47	4.2998	0.21	4.3003
	2.67	0.04233	2.074	0.0272	2.5	0.01817		0.4	0.0285	0.47	0.0113	0.21	0.014		0.46	4.3001	0.47	4.2998	0.22	4.3003
	2.68	0.04133	2.075	0.02667	2.51	0.02643		0.4	0.0285	0.47	0.0113	0.21	0.014		0.46	4.3001	0.48	4.2998	0.22	4.3003
	2.68	0.04067	2.076	0.02693	2.51	-0.000183667		0.4	0.0285	0.47	0.0113	0.21	0.014		0.47	4.3001	0.48	4.2998	0.22	4.3003
	2.68	0.041	2.077	0.02643	2.51	0.0258		0.4	0.0285	0.47	0.0113	0.21	0.014		0.47	4.3001	0.48	4.2998	0.22	4.3003
	2.68	0.04167	2.078	0.02633	2.51	0.02597		0.41	0.0285	0.47	0.0113	0.21	0.014		0.47	4.3001	0.48	4.2998	0.22	4.3003
	2.68	0.04167	2.079	0.02583	2.51	0.00907		0.41	0.0285	0.47	0.0113	0.21	0.014		0.47	4.3001	0.48	4.2998	0.22	4.3003
	2.68	0.042	2.08	0.02577	2.51	0.0244		0.41	0.0285	0.47	0.0113	0.21	0.014		0.47	4.3001	0.48	4.2998	0.22	4.3003
	2.68	0.04233	2.081	0.02633	2.51	-0.00097		0.41	0.0285	0.47	0.0113	0.21	0.014		0.47	4.3001	0.48	4.2998	0.22	4.3003
	2.68	0.04233	2.082	0.02663	2.51	0.02657		0.41	0.0285	0.47	0.0113	0.21	0.014		0.47	4.3001	0.48	4.2998	0.22	4.3003
	2.68	0.04167	2.083	0.0269	2.51	0.02643		0.41	0.0285	0.48	0.0113	0.21	0.014		0.47	4.3001	0.48	4.2998	0.22	4.3003
	2.68	0.042	2.084	0.0262	2.51	0.01167		0.41	0.0285	0.48	0.0113	0.21	0.014		0.47	4.3001	0.48	4.2998	0.22	4.3003
	2.69	0.04233	2.085	0.027	2.52	0.02643		0.41	0.0285	0.48	0.0113	0.21	0.014		0.47	4.3001	0.48	4.2998	0.22	4.3003
	2.69	0.04133	2.086	0.02703	2.52	0.0264		0.41	0.0285	0.48	0.0113	0.21	0.014		0.47	4.3001	0.49	4.2998	0.22	4.3003
	2.69	0.04233	2.087	0.0267	2.52	0.02647		0.41	0.0285	0.48	0.0113	0.21	0.014		0.48	4.3001	0.49	4.2998	0.22	4.3003
	2.69	0.04167	2.088	0.02643	2.52	0.02707		0.41	0.0285	0.48	0.0113	0.21	0.014		0.48	4.3001	0.49	4.2998	0.22	4.3003
	2.69	0.042	2.089	0.0269	2.52	0.01153		0.41	0.0285	0.48	0.0113	0.21	0.014		0.48	4.3001	0.49	4.2998	0.22	4.3003
	2.69	0.04267	2.09	0.02667	2.52	0.02607		0.41	0.0285	0.48	0.0113	0.21	0.014		0.48	4.3001	0.49	4.2998	0.22	4.3003
	2.69	0.04267	2.091	0.0268	2.52	0.02643		0.41	0.0285	0.48	0.0113	0.21	0.014		0.48	4.3	0.49	4.2998	0.22	4.3003
	2.69	0.04233	2.092	0.0269	2.52	0.02643		0.41	0.0285	0.48	0.0113	0.22	0.014		0.48	4.3001	0.49	4.2998	0.22	4.3003
	2.69	0.042	2.093	0.02657	2.52	0.0246		0.42	0.0285	0.48	0.0113	0.22	0.014		0.48	4.3	0.49	4.2998	0.22	4.3003
	2.69	0.042	2.094	0.02607	2.52	0.0108		0.42	0.0285	0.48	0.0113	0.22	0.014		0.48	4.3001	0.49	4.2998	0.22	4.3003
	2.7	0.042	2.095	0.0265	2.53	0.0244		0.42	0.0285	0.48	0.0113	0.22	0.014		0.48	4.3001	0.49	4.2998	0.22	4.3003
	2.7	0.04233	2.096	0.0271	2.53	0.02597		0.42	0.0285	0.48	0.0113	0.22	0.014		0.48	4.3001	0.49	4.2998	0.22	4.3003
	2.7	0.04233	2.097	0.02707	2.53	0.026		0.42	0.0285	0.48	0.0113	0.22	0.014		0.48	4.3001	0.49	4.3	0.22	4.3003
	2.7	0.042	2.098	0.0269	2.53	0.0262		0.42	0.0285	0.48	0.0113	0.22	0.014		0.48	4.3	0.49	4.2998	0.22	4.3003
	2.7	0.04167	2.099	0.0272	2.53	0.0209		0.42	0.0285	0.48	0.0113	0.22	0.014		0.48	4.3001	0.49	4.2998	0.22	4.3003
	2.7	0.04267	2.1	0.0271	2.53	0.0074		0.42	0.0285	0.49	0.0113	0.22	0.014		0.48	4.3001	0.5	4.2998	0.22	4.3003
	2.7	0.042	2.101	0.02657	2.53	0.026		0.42	0.0285	0.49	0.0113	0.22	0.014		0.48	4.3001	0.5	4.2998	0.22	4.3003
	2.7	0.042	2.102	0.02637	2.53	0.02683		0.42	0.0285	0.49	0.0113	0.22	0.014		0.49	4.3001	0.5	4.2998	0.22	4.3003
	2.7	0.04167	2.103	0.02633	2.53	0.02447		0.42	0.0285	0.49	0.0113	0.22	0.014		0.49	4.3	0.5	4.2998	0.22	4.3003
	2.7	0.042	2.104	0.02653	2.53	0.0263		0.42	0.0285	0.49	0.0113	0.22	0.014		0.49	4.3001	0.5	4.3	0.22	4.3003
	2.71	0.042	2.105	0.02603	2.54	0.00283		0.42	0.0285	0.49	0.0113	0.22	0.014		0.49	4.3001	0.5	4.3	0.22	4.3003
	2.71	0.042	2.106	0.0261	2.54	0.02607		0.42	0.0285	0.49	0.0113	0.22	0.014		0.49	4.3001	0.5	4.2998	0.23	4.3003
	2.71	0.042	2.107	0.0264	2.54	0.02423		0.42	0.0285	0.49	0.0113	0.22	0.014		0.49	4.3	0.5	4.2998	0.23	4.3003
	2.71	0.04133	2.108	0.0269	2.54	0.02657		0.42	0.0285	0.49	0.0113	0.22	0.014		0.49	4.3	0.5	4.2998	0.23	4.3003
	2.71	0.04167	2.109	0.02703	2.54	0.0237		0.42	0.0285	0.49	0.0113	0.22	0.014		0.49	4.3001	0.5	4.2998	0.23	4.3003
	2.71	0.04267	2.11	0.02733	2.54	0.0081		0.43	0.0285	0.49	0.0113	0.22	0.014		0.49	4.3	0.5	4.3	0.23	4.3003
	2.71	0.042	2.111	0.02643	2.54	0.01223		0.43	0.0285	0.49	0.0113	0.22	0.014		0.49	4.3001	0.5	4.2998	0.23	4.3003
	2.71	0.04233	2.112	0.02627	2.54	0.02107		0.43	0.0285	0.49	0.0113	0.22	0.014		0.49	4.3001	0.5	4.3	0.23	4.3003
	2.71	0.042	2.113	0.0269	2.54	0.025		0.43	0.0285	0.49	0.0113	0.22	0.014		0.49	4.3	0.5	4.3	0.23	4.3003
	2.71	0.042	2.114	0.02717	2.54	0.02643		0.43	0.0285	0.49	0.0113	0.22	0.014		0.49	4.3001	0.51	4.3	0.23	4.3003
	2.72	0.042	2.115	0.02683	2.55	0.01533		0.43	0.0285	0.49	0.0113	0.22	0.014		0.49	4.3001	0.51	4.3	0.23	4.3003
	2.72	0.04233	2.116	0.02643	2.55	0.02497		0.43	0.0285	0.5	0.0113	0.22	0.014		0.49	4.3001	0.51	4.3	0.23	4.3003
	2.72	0.043	2.117	0.0268	2.55	0.02593		0.43	0.0285	0.5	0.0113	0.22	0.014		0.5	4.3	0.51	4.3	0.23	4.3003
	2.72	0.04267	2.118	0.0269	2.55	0.02553		0.43	0.0285	0.5	0.0113	0.22	0.014		0.5	4.3001	0.51	4.3	0.23	4.3003
	2.72	0.04233	2.119	0.02653	2.55	0.0244		0.43	0.0285	0.5	0.0113	0.22	0.014		0.5	4.3001	0.51	4.3	0.23	4.3003
	2.72	0.042	2.12	0.0263	2.55	0.0196		0.43	0.0285	0.5	0.0113	0.22	0.014		0.5	4.3	0.51	4.3	0.23	4.3003
	2.72	0.042	2.121	0.02643	2.55	0.023		0.43	0.0285	0.5	0.0113	0.22	0.014		0.5	4.3001	0.51	4.3	0.23	4.3003
	2.72	0.042	2.122	0.02617	2.55	0.0263		0.43	0.0285	0.5	0.0113	0.22	0.014		0.5	4.3001	0.51	4.3	0.23	4.3003
	2.72	0.04233	2.123	0.02663	2.55	0.02637		0.43	0.0285	0.5	0.0113	0.22	0.014		0.5	4.3001	0.51	4.3	0.23	4.3003
	2.72	0.042	2.124	0.0262	2.55	0.02613		0.43	0.0285	0.5	0.0113	0.22	0.014		0.5	4.3	0.51	4.3	0.23	4.3003
	2.73	0.04133	2.125	0.02677	2.56	0.0212		0.43	0.0285	0.5	0.0113	0.23	0.014		0.5	4.3	0.51	4.3	0.23	4.3003
	2.73	0.04233	2.126	0.02703	2.56	-0.00241		0.43	0.0285	0.5	0.0113	0.23	0.014		0.5	4.3	0.51	4.3	0.23	4.3003
	2.73	0.042	2.127	0.02683	2.56	0.02653		0.43	0.0285	0.5	0.0113	0.23	0.014		0.5	4.3	0.51	4.3	0.23	4.3003
	2.73	0.042	2.128	0.02697	2.56	0.0262		0.43	0.0285	0.5	0.0113	0.23	0.014		0.5	4.3	0.51	4.3	0.23	4.3003
	2.73	0.04267	2.129	0.02703	2.56	0.02627		0.43	0.0285	0.5	0.0113	0.23	0.014		0.5	4.3	0.52	4.3	0.23	4.3003
	2.73	0.04267	2.13	0.02707	2.56	0.02607		0.44	0.0285	0.51	0.0113	0.23	0.014		0.5	4.3	0.52	4.3	0.23	4.3003
	2.73	0.042	2.131	0.02677	2.56	0.01063		0.44	0.0285	0.51	0.0113	0.23	0.014		0.5	4.3	0.52	4.3	0.23	4.3003
	2.73	0.042	2.132	0.0267	2.56	0.0063		0.44	0.0285	0.51	0.0113	0.23	0.014		0.5	4.3	0.52	4.3	0.23	4.3003
	2.73	0.042	2.133	0.0265	2.56	0.0241		0.44	0.0285	0.51	0.0113	0.23	0.014		0.51	4.3	0.52	4.3	0.23	4.3003
	2.73	0.042	2.134	0.02633	2.56	0.02643		0.44	0.0285	0.51	0.0113	0.23	0.014		0.51	4.3	0.52	4.3	0.23	4.3003
	2.74	0.042	2.135	0.0267	2.57	0.02433		0.44	0.0285	0.51	0.0113	0.23	0.014		0.51	4.3	0.52	4.3	0.23	4.3003
	2.74	0.04167	2.136	0.02697	2.57	0.0061		0.44	0.0285	0.51	0.0113	0.23	0.014		0.51	4.3	0.52	4.3	0.23	4.3003
	2.74	0.04233	2.137	0.02667	2.57	0.02457		0.44	0.0285	0.51	0.0113	0.23	0.014		0.51	4.3	0.52	4.3	0.23	4.3003
	2.74	0.04267	2.138	0.0264	2.57	0.02607		0.44	0.0285	0.51	0.0113	0.23	0.014		0.51	4.3	0.52	4.3	0.24	4.3003
	2.74	0.04267	2.139	0.02617	2.57	0.02607		0.44	0.0285	0.51	0.0113	0.23	0.014		0.51	4.3	0.52	4.3	0.24	4.3003
	2.74	0.042	2.14	0.0262	2.57	0.02593		0.44	0.0285	0.51	0.0113	0.23	0.014		0.51	4.3	0.52	4.3	0.24	4.3003
	2.74	0.04233	2.141	0.0267	2.57	0.0066		0.44	0.0285	0.51	0.0113	0.23	0.014		0.51	4.3	0.52	4.3	0.24	4.3003
	2.74	0.04267	2.142	0.02693	2.57	0.0256		0.44	0.0285	0.51	0.0113	0.23	0.014		0.51	4.3	0.52	4.3	0.24	4.3003
	2.74	0.04267	2.143	0.02657	2.57	0.0243		0.44	0.0285	0.52	0.0113	0.23	0.014		0.51	4.3	0.52	4.3	0.24	4.3003
	2.74	0.04233	2.144	0.0263	2.57	0.02583		0.44	0.0285	0.52	0.0113	0.23	0.014		0.51	4.3	0.52	4.3	0.24	4.3003
	2.75	0.042	2.145	0.0263	2.58	0.02413		0.45	0.0285	0.52	0.0113	0.23	0.014		0.51	4.3	0.53	4.3	0.24	4.3003
	2.75	0.04167	2.146	0.02693	2.58	0.0267		0.45	0.0285	0.52	0.0113	0.23	0.014		0.52	4.3	0.53	4.3	0.24	4.3003
	2.75	0.04233	2.147	0.02703	2.58	0.0269		0.45	0.0285	0.52	0.0113	0.23	0.014		0.52	4.3	0.53	4.3	0.24	4.3003
	2.75	0.042	2.148	0.02627	2.58	0.02663		0.45	0.0285	0.52	0.0113	0.23	0.014		0.52	4.3	0.53	4.3	0.24	4.3003
	2.75	0.04133	2.149	0.02673	2.58	0.02627		0.45	0.0285	0.52	0.0113	0.23	0.014		0.52	4.3	0.53	4.3	0.24	4.3003
	2.75	0.04133	2.15	0.02633	2.58	0.02657		0.45	0.0285	0.52	0.0113	0.23	0.014		0.52	4.3	0.53	4.3	0.24	4.3003
	2.75	0.04233	2.151	0.0264	2.58	0.0268		0.45	0.0285	0.52	0.0113	0.23	0.014		0.52	4.3	0.53	4.3	0.24	4.3003
	2.75	0.04267	2.152	0.02657	2.58	0.0268		0.45	0.0285	0.52	0.0113	0.23	0.014		0.52	4.3	0.53	4.3	0.24	4.3003
	2.75	0.04233	2.153	0.02707	2.58	0.0268		0.45	0.0285	0.52	0.0113	0.23	0.014		0.52	4.3	0.53	4.3	0.24	4.3003
	2.75	0.041	2.154	0.02693	2.58	0.0269		0.45	0.0285	0.53	0.0113	0.23	0.014		0.52	4.3	0.53	4.3	0.24	4.3003
	2.76	0.04167	2.155	0.02663	2.59	0.02707		0.45	0.0285	0.53	0.0113	0.23	0.014		0.52	4.3	0.53	4.3	0.24	4.3003
	2.76	0.042	2.156	0.02593	2.59	0.02657		0.45	0.0285	0.53	0.0113	0.24	0.014		0.52	4.3	0.53	4.3	0.24	4.3003
	2.76	0.04233	2.157	0.0267	2.59	0.0261		0.45	0.0285	0.53	0.0113	0.24	0.014		0.52	4.3	0.53	4.3	0.24	4.3003
	2.76	0.04233	2.158	0.0268	2.59	0.02607		0.45	0.0285	0.53	0.0113	0.24	0.014		0.52	4.3	0.54	4.3	0.24	4.3003
	2.76	0.042	2.159	0.0267	2.59	0.02643		0.46	0.0285	0.53	0.0113	0.24	0.014		0.53	4.3	0.54	4.3	0.24	4.3003
	2.76	0.042	2.16	0.02633	2.59	0.0268		0.46	0.0285	0.53	0.0113	0.24	0.014		0.53	4.3	0.54	4.3	0.24	4.3003
	2.76	0.042	2.161	0.02673	2.59	0.02637		0.46	0.0285	0.53	0.0113	0.24	0.014		0.53	4.3	0.54	4.3	0.24	4.3003
	2.76	0.04233	2.162	0.02657	2.59	0.02653		0.46	0.0285	0.53	0.0113	0.24	0.014		0.53	4.3	0.54	4.3	0.24	4.3003
	2.76	0.04233	2.163	0.0269	2.59	0.02607		0.46	0.0285	0.53	0.0113	0.24	0.014		0.53	4.3	0.54	4.3	0.24	4.3003
	2.76	0.04233	2.164	0.02717	2.59	0.02643		0.46	0.0285	0.53	0.0113	0.24	0.014		0.53	4.3	0.54	4.3	0.24	4.3003
	2.77	0.042	2.165	0.02673	2.6	0.02657		0.46	0.0285	0.53	0.0113	0.24	0.014		0.53	4.3	0.54	4.3	0.24	4.3003
	2.77	0.042	2.166	0.0272	2.6	0.0262		0.46	0.0285	0.53	0.0113	0.24	0.014		0.53	4.3	0.54	4.3	0.24	4.3003
	2.77	0.04233	2.167	0.02757	2.6	0.0268		0.46	0.0285	0.54	0.0113	0.24	0.014		0.53	4.3	0.54	4.3	0.24	4.3003
	2.77	0.042	2.168	0.02707	2.6	0.02647		0.46	0.0285	0.54	0.0113	0.24	0.014		0.53	4.3	0.54	4.3	0.24	4.3003
	2.77	0.042	2.169	0.02737	2.6	0.02623		0.46	0.0285	0.54	0.0113	0.24	0.014		0.53	4.3	0.54	4.3	0.24	4.3003
	2.77	0.042	2.17	0.02693	2.6	0.02663		0.46	0.0285	0.54	0.0113	0.24	0.014		0.53	4.3	0.54	4.3	0.25	4.3003
	2.77	0.04033	2.171	0.0268	2.6	0.02683		0.46	0.0285	0.54	0.0113	0.24	0.014		0.53	4.3	0.55	4.3	0.25	4.3003
	2.77	0.04133	2.172	0.02703	2.6	0.0263		0.46	0.0285	0.54	0.0113	0.24	0.014		0.53	4.3	0.55	4.3	0.25	4.3003
	2.77	0.04133	2.173	0.02617	2.6	0.02643		0.46	0.0285	0.54	0.0113	0.24	0.014		0.53	4.3	0.55	4.3001	0.25	4.3003
	2.77	0.042	2.174	0.02683	2.6	0.02657		0.46	0.0285	0.54	0.0113	0.24	0.014		0.53	4.3	0.55	4.3	0.25	4.3003
	2.78	0.04133	2.175	0.02683	2.61	0.0262		0.47	0.0285	0.54	0.0113	0.24	0.014		0.53	4.3	0.55	4.3	0.25	4.3003
	2.78	0.04133	2.176	0.02673	2.61	0.0262		0.47	0.0285	0.54	0.0113	0.24	0.014		0.53	4.3	0.55	4.3	0.25	4.3003
	2.78	0.042	2.177	0.02673	2.61	0.02677		0.47	0.0285	0.54	0.0113	0.24	0.014		0.54	4.3	0.55	4.3	0.25	4.3003
	2.78	0.042	2.178	0.02747	2.61	0.0267		0.47	0.0285	0.54	0.0113	0.24	0.014		0.54	4.3	0.55	4.3001	0.25	4.3003
	2.78	0.04167	2.179	0.02737	2.61	0.0264		0.47	0.0285	0.54	0.0113	0.24	0.014		0.54	4.3	0.55	4.3	0.25	4.3003
	2.78	0.04167	2.18	0.02747	2.61	0.0264		0.47	0.0285	0.55	0.0113	0.24	0.014		0.54	4.3	0.55	4.3	0.25	4.3003
	2.78	0.04167	2.181	0.02717	2.61	0.02657		0.47	0.0285	0.55	0.0113	0.24	0.014		0.54	4.3	0.55	4.3	0.25	4.3003
	2.78	0.04167	2.182	0.02677	2.61	0.02643		0.47	0.0285	0.55	0.0113	0.24	0.014		0.54	4.3	0.55	4.3	0.25	4.3003
	2.78	0.042	2.183	0.02687	2.61	0.02687		0.47	0.0285	0.55	0.0113	0.24	0.014		0.54	4.3	0.55	4.3	0.25	4.3003
	2.78	0.04167	2.184	0.02693	2.61	0.02713		0.47	0.0285	0.55	0.0112	0.24	0.014		0.54	4.3	0.55	4.3001	0.25	4.3003
	2.79	0.042	2.185	0.02623	2.62	0.02643		0.47	0.0285	0.55	0.0112	0.24	0.014		0.54	4.3	0.55	4.3001	0.25	4.3003
	2.79	0.042	2.186	0.02667	2.62	0.02603		0.47	0.0285	0.55	0.0111	0.24	0.014		0.54	4.3	0.56	4.3001	0.25	4.3003
	2.79	0.04233	2.187	0.02683	2.62	0.0263		0.47	0.0285	0.55	0.0111	0.24	0.014		0.54	4.3	0.56	4.3001	0.25	4.3003
	2.79	0.04233	2.188	0.0271	2.62	0.0261		0.47	0.0285	0.55	0.0111	0.25	0.014		0.54	4.3	0.56	4.3001	0.25	4.3003
	2.79	0.04233	2.189	0.02657	2.62	0.0262		0.47	0.0285	0.55	0.0109	0.25	0.014		0.55	4.3	0.56	4.3001	0.25	4.3003
	2.79	0.04267	2.19	0.02603	2.62	0.0262		0.47	0.0285	0.55	0.0109	0.25	0.014		0.55	4.3	0.56	4.3001	0.25	4.3003
	2.79	0.04233	2.191	0.02593	2.62	0.02633		0.47	0.0285	0.55	0.0109	0.25	0.014		0.55	4.3	0.56	4.3001	0.25	4.3003
	2.79	0.04233	2.192	0.02633	2.62	0.0263		0.48	0.0285	0.55	0.0109	0.25	0.014		0.55	4.3	0.56	4.3001	0.25	4.3003
	2.79	0.04233	2.193	0.02707	2.62	0.0263		0.48	0.0285	0.55	0.0109	0.25	0.014		0.55	4.3	0.56	4.3001	0.25	4.3003
	2.79	0.042	2.194	0.02673	2.62	0.0265		0.48	0.0285	0.55	0.0109	0.25	0.014		0.55	4.3	0.56	4.3	0.25	4.3003
	2.8	0.042	2.195	0.02733	2.63	0.0263		0.48	0.0285	0.55	0.0109	0.25	0.014		0.55	4.3	0.56	4.3001	0.25	4.3003
	2.8	0.04233	2.196	0.02743	2.63	0.02633		0.48	0.0285	0.56	0.0109	0.25	0.014		0.55	4.3	0.56	4.3001	0.25	4.3003
	2.8	0.04233	2.197	0.02673	2.63	0.02627		0.48	0.0285	0.56	0.0109	0.25	0.014		0.55	4.3	0.56	4.3001	0.25	4.3003
	2.8	0.04233	2.198	0.02703	2.63	0.0266		0.48	0.0285	0.56	0.0109	0.25	0.014		0.55	4.3	0.56	4.3001	0.25	4.3003
	2.8	0.04233	2.199	0.0268	2.63	0.0263		0.48	0.0284	0.56	0.0109	0.25	0.014		0.55	4.3	0.57	4.3001	0.25	4.3003
	2.8	0.04233	2.2	0.0264	2.63	0.0264		0.48	0.0284	0.56	0.0109	0.25	0.014		0.56	4.3	0.57	4.3001	0.25	4.3003
	2.8	0.04167	2.201	0.02693	2.63	0.02603		0.48	0.0284	0.56	0.0109	0.25	0.014		0.56	4.2998	0.57	4.3001	0.26	4.3003
	2.8	0.042	2.202	0.02683	2.63	0.026		0.48	0.0284	0.56	0.0108	0.25	0.014		0.56	4.3	0.57	4.3001	0.26	4.3003
	2.8	0.04233	2.203	0.0268	2.63	0.02667		0.48	0.0284	0.56	0.0108	0.25	0.014		0.56	4.3	0.57	4.3001	0.26	4.3003
	2.8	0.04233	2.204	0.02767	2.63	0.0268		0.48	0.0284	0.56	0.0108	0.25	0.014		0.56	4.3	0.57	4.3001	0.26	4.3003
	2.81	0.042	2.205	0.0277	2.64	0.02653		0.48	0.0283	0.56	0.0108	0.25	0.014		0.56	4.3	0.57	4.3001	0.26	4.3003
	2.81	0.04267	2.206	0.02763	2.64	0.0268		0.49	0.0283	0.56	0.0108	0.25	0.014		0.56	4.3	0.57	4.3001	0.26	4.3003
	2.81	0.04233	2.207	0.02713	2.64	0.02663		0.49	0.0283	0.56	0.0105	0.25	0.014		0.56	4.3	0.57	4.3001	0.26	4.3003
	2.81	0.042	2.208	0.02657	2.64	0.0268		0.49	0.0283	0.56	0.0106	0.25	0.014		0.56	4.3	0.57	4.3001	0.26	4.3003
	2.81	0.04267	2.209	0.02647	2.64	0.02653		0.49	0.0283	0.56	0.0106	0.25	0.014		0.56	4.3	0.57	4.3001	0.26	4.3003
	2.81	0.04233	2.21	0.0267	2.64	0.0262		0.49	0.0283	0.56	0.0106	0.25	0.014		0.56	4.3	0.57	4.3001	0.26	4.3003
	2.81	0.04133	2.211	0.02633	2.64	0.0264		0.49	0.0281	0.57	0.0106	0.25	0.014		0.56	4.3	0.57	4.3001	0.26	4.3003
	2.81	0.04233	2.212	0.0269	2.64	0.0269		0.49	0.0281	0.57	0.0106	0.25	0.014		0.56	4.3	0.57	4.3001	0.26	4.3003
	2.81	0.042	2.213	0.0282	2.64	0.02653		0.49	0.0281	0.57	0.0106	0.25	0.014		0.56	4.3	0.58	4.3001	0.26	4.3003
	2.81	0.04233	2.214	0.027	2.64	0.0271		0.49	0.0281	0.57	0.0106	0.25	0.014		0.56	4.3	0.58	4.3001	0.26	4.3003
	2.82	0.04233	2.215	0.02657	2.65	0.02707		0.49	0.0281	0.57	0.0106	0.25	0.014		0.57	4.3	0.58	4.3001	0.26	4.3003
	2.82	0.04233	2.216	0.0264	2.65	0.02727		0.49	0.0281	0.57	0.0106	0.25	0.014		0.57	4.3	0.58	4.3001	0.26	4.3003
	2.82	0.042	2.217	0.02777	2.65	0.0272		0.49	0.028	0.57	0.0106	0.25	0.014		0.57	4.3	0.58	4.3001	0.26	4.3003
	2.82	0.042	2.218	0.02757	2.65	0.02663		0.49	0.0281	0.57	0.0106	0.25	0.014		0.57	4.3001	0.58	4.3001	0.26	4.3003
	2.82	0.04233	2.219	0.0271	2.65	0.02653		0.49	0.0281	0.57	0.0106	0.25	0.014		0.57	4.3	0.58	4.3001	0.26	4.3003
	2.82	0.04233	2.22	0.02727	2.65	0.02623		0.49	0.0281	0.57	0.0106	0.25	0.014		0.57	4.3	0.58	4.3001	0.26	4.3003
	2.82	0.04267	2.221	0.0272	2.65	0.0263		0.5	0.0281	0.57	0.0106	0.26	0.014		0.57	4.3001	0.58	4.3001	0.26	4.3003
	2.82	0.04133	2.222	0.0272	2.65	0.0263		0.5	0.0281	0.57	0.0106	0.26	0.014		0.57	4.3	0.58	4.3001	0.26	4.3003
	2.82	0.042	2.223	0.0269	2.65	0.0274		0.5	0.028	0.57	0.0106	0.26	0.014		0.57	4.3001	0.58	4.3001	0.26	4.3003
	2.82	0.042	2.224	0.0275	2.65	0.0267		0.5	0.028	0.57	0.0106	0.26	0.014		0.57	4.3001	0.59	4.3001	0.26	4.3003
	2.83	0.04267	2.225	0.02707	2.66	0.0268		0.5	0.028	0.57	0.0106	0.26	0.014		0.57	4.3001	0.59	4.3001	0.26	4.3003
	2.83	0.04267	2.226	0.0273	2.66	0.02703		0.5	0.028	0.57	0.0106	0.26	0.014		0.57	4.3001	0.59	4.3001	0.26	4.3003
	2.83	0.04267	2.227	0.02737	2.66	0.02673		0.5	0.028	0.58	0.0106	0.26	0.014		0.57	4.3001	0.59	4.3001	0.26	4.3003
	2.83	0.04233	2.228	0.0278	2.66	0.02657		0.5	0.028	0.58	0.0106	0.26	0.014		0.57	4.3001	0.59	4.3001	0.26	4.3003
	2.83	0.04167	2.229	0.02713	2.66	0.02677		0.5	0.028	0.58	0.0106	0.26	0.014		0.58	4.3001	0.59	4.3001	0.26	4.3003
	2.83	0.04167	2.23	0.02707	2.66	0.02667		0.5	0.028	0.58	0.0106	0.26	0.014		0.58	4.3001	0.59	4.3001	0.26	4.3003
	2.83	0.04233	2.231	0.02663	2.66	0.02647		0.5	0.0279	0.58	0.0106	0.26	0.014		0.58	4.3001	0.59	4.3001	0.26	4.3003
	2.83	0.04233	2.232	0.02747	2.66	0.02657		0.5	0.0279	0.58	0.0106	0.26	0.014		0.58	4.3001	0.59	4.3001	0.26	4.3003
	2.83	0.042	2.233	0.0275	2.66	0.02693		0.5	0.0279	0.58	0.0106	0.26	0.014		0.58	4.3001	0.59	4.3001	0.26	4.3003
	2.83	0.042	2.234	0.02723	2.66	0.02667		0.5	0.0277	0.58	0.0106	0.26	0.014		0.58	4.3001	0.59	4.3001	0.27	4.3003
	2.84	0.04233	2.235	0.02717	2.67	0.0264		0.5	0.0277	0.58	0.0106	0.26	0.014		0.58	4.3001	0.59	4.3001	0.27	4.3003
	2.84	0.042	2.236	0.02783	2.67	0.02677		0.51	0.0277	0.58	0.0106	0.26	0.014		0.58	4.3001	0.59	4.3001	0.27	4.3003
	2.84	0.042	2.237	0.0279	2.67	0.02643		0.51	0.0277	0.58	0.0106	0.26	0.014		0.58	4.3001	0.59	4.3001	0.27	4.3003
	2.84	0.04233	2.238	0.0276	2.67	0.02673		0.51	0.0277	0.58	0.0106	0.26	0.014		0.58	4.3001	0.59	4.3001	0.27	4.3003
	2.84	0.04267	2.239	0.02733	2.67	0.02687		0.51	0.0277	0.58	0.0106	0.26	0.014		0.58	4.3001	0.59	4.3001	0.27	4.3003
	2.84	0.043	2.24	0.02767	2.67	0.0265		0.51	0.0277	0.59	0.0106	0.26	0.014		0.58	4.3003	0.6	4.3001	0.27	4.3003
	2.84	0.043	2.241	0.0277	2.67	0.02667		0.51	0.0277	0.59	0.0106	0.26	0.014		0.58	4.3001	0.6	4.3001	0.27	4.3003
	2.84	0.04267	2.242	0.02817	2.67	0.02687		0.51	0.0277	0.59	0.0106	0.26	0.014		0.59	4.3001	0.6	4.3001	0.27	4.3003
	2.84	0.04267	2.243	0.02777	2.67	0.0273		0.51	0.0277	0.59	0.0106	0.26	0.012		0.59	4.3001	0.6	4.3001	0.27	4.3003
	2.84	0.04267	2.244	0.0273	2.67	0.02727		0.51	0.0277	0.59	0.0106	0.26	0.014		0.59	4.3001	0.6	4.3001	0.27	4.3003
	2.85	0.04233	2.245	0.0272	2.68	0.02707		0.51	0.0277	0.59	0.0106	0.26	0.014		0.59	4.3001	0.6	4.3001	0.27	4.3003
	2.85	0.04233	2.246	0.0276	2.68	0.02707		0.51	0.0277	0.59	0.0106	0.26	0.014		0.59	4.3003	0.6	4.3001	0.27	4.3003
	2.85	0.04233	2.247	0.02697	2.68	0.0268		0.51	0.0277	0.59	0.0106	0.26	0.014		0.59	4.3003	0.6	4.3001	0.27	4.3003
	2.85	0.04267	2.248	0.0273	2.68	0.02677		0.51	0.0277	0.59	0.0106	0.26	0.014		0.59	4.3001	0.6	4.3001	0.27	4.3003
	2.85	0.04267	2.249	0.02793	2.68	0.02677		0.51	0.0277	0.59	0.0106	0.26	0.014		0.59	4.3003	0.6	4.3001	0.27	4.3003
	2.85	0.04233	2.25	0.02787	2.68	0.027		0.51	0.0277	0.59	0.0106	0.26	0.012		0.59	4.3003	0.6	4.3001	0.27	4.3003
	2.85	0.043	2.251	0.02697	2.68	0.02707		0.51	0.0277	0.59	0.0106	0.26	0.014		0.59	4.3003	0.6	4.3001	0.27	4.3003
	2.85	0.043	2.252	0.02753	2.68	0.0266		0.51	0.0277	0.59	0.0106	0.26	0.014		0.59	4.3003	0.6	4.3001	0.27	4.3003
	2.85	0.04267	2.253	0.02803	2.68	0.02667		0.52	0.0277	0.59	0.0106	0.27	0.014		0.59	4.3003	0.6	4.3001	0.27	4.3003
	2.85	0.04267	2.254	0.02747	2.68	0.0269		0.52	0.0277	0.59	0.0106	0.27	0.014		0.59	4.3003	0.6	4.3001	0.27	4.3003
	2.86	0.04233	2.255	0.02803	2.69	0.0266		0.52	0.0277	0.6	0.0106	0.27	0.014		0.59	4.3003	0.61	4.3001	0.27	4.3003
	2.86	0.04233	2.256	0.0283	2.69	0.0268		0.52	0.0277	0.6	0.0106	0.27	0.012		0.59	4.3003	0.61	4.3001	0.27	4.3003
	2.86	0.04267	2.257	0.02763	2.69	0.0266		0.52	0.0277	0.6	0.0106	0.27	0.014		0.59	4.3003	0.61	4.3001	0.27	4.3003
	2.86	0.04267	2.258	0.02757	2.69	0.027		0.52	0.0277	0.6	0.0106	0.27	0.014		0.59	4.3003	0.61	4.3001	0.27	4.3003
	2.86	0.04267	2.259	0.02707	2.69	0.02623		0.52	0.0277	0.6	0.0106	0.27	0.014		0.6	4.3003	0.61	4.3001	0.27	4.3003
	2.86	0.04267	2.26	0.02737	2.69	0.0264		0.52	0.0277	0.6	0.0106	0.27	0.014		0.6	4.3003	0.61	4.3001	0.27	4.3003
	2.86	0.04267	2.261	0.02693	2.69	0.02697		0.52	0.0277	0.6	0.0106	0.27	0.012		0.6	4.3003	0.61	4.3001	0.27	4.3003
	2.86	0.04233	2.262	0.02747	2.69	0.02707		0.52	0.0277	0.6	0.0106	0.27	0.014		0.6	4.3003	0.61	4.3001	0.27	4.3003
	2.86	0.04267	2.263	0.02787	2.69	0.02687		0.52	0.0277	0.6	0.0106	0.27	0.014		0.6	4.3003	0.61	4.3001	0.27	4.3003
	2.86	0.04233	2.264	0.02743	2.69	0.02693		0.52	0.0277	0.6	0.0106	0.27	0.014		0.6	4.3003	0.61	4.3001	0.27	4.3003
	2.87	0.04233	2.265	0.0265	2.7	0.02673		0.52	0.0277	0.6	0.0106	0.27	0.014		0.6	4.3003	0.61	4.3001	0.27	4.3003
	2.87	0.04267	2.266	0.027	2.7	0.0267		0.52	0.0277	0.6	0.0106	0.27	0.014		0.6	4.3003	0.61	4.3001	0.27	4.3003
	2.87	0.04267	2.267	0.0278	2.7	0.0268		0.52	0.0277	0.6	0.0106	0.27	0.014		0.6	4.3003	0.61	4.3001	0.28	4.3003
	2.87	0.043	2.268	0.02793	2.7	0.02677		0.53	0.0277	0.6	0.0106	0.27	0.014		0.6	4.3004	0.61	4.3001	0.28	4.3003
	2.87	0.043	2.269	0.0269	2.7	0.02623		0.53	0.0277	0.6	0.0106	0.27	0.014		0.6	4.3004	0.61	4.3001	0.28	4.3003
	2.87	0.04333	2.27	0.0263	2.7	0.02583		0.53	0.0277	0.6	0.0106	0.27	0.014		0.6	4.3004	0.62	4.3001	0.28	4.3003
	2.87	0.043	2.271	0.02667	2.7	0.02627		0.53	0.0277	0.61	0.0106	0.27	0.014		0.61	4.3003	0.62	4.3001	0.28	4.3003
	2.87	0.043	2.272	0.0273	2.7	0.0262		0.53	0.0277	0.61	0.0106	0.27	0.014		0.61	4.3003	0.62	4.3001	0.28	4.3003
	2.87	0.043	2.273	0.02747	2.7	0.0264		0.53	0.0277	0.61	0.0106	0.27	0.014		0.61	4.3003	0.62	4.3001	0.28	4.3003
	2.87	0.04233	2.274	0.02757	2.7	0.02697		0.53	0.0276	0.61	0.0106	0.27	0.014		0.61	4.3004	0.62	4.3001	0.28	4.3003
	2.88	0.043	2.275	0.02823	2.71	0.0272		0.53	0.0276	0.61	0.0106	0.27	0.014		0.61	4.3003	0.62	4.3001	0.28	4.3003
	2.88	0.04267	2.276	0.0279	2.71	0.02703		0.53	0.0275	0.61	0.0106	0.27	0.014		0.61	4.3003	0.62	4.3001	0.28	4.3003
	2.88	0.04333	2.277	0.02787	2.71	0.0268		0.53	0.0275	0.61	0.0106	0.27	0.014		0.61	4.3003	0.62	4.3001	0.28	4.3003
	2.88	0.04267	2.278	0.02793	2.71	0.0268		0.53	0.0272	0.61	0.0106	0.27	0.012		0.61	4.3003	0.62	4.3001	0.28	4.3003
	2.88	0.04233	2.279	0.02807	2.71	0.0268		0.53	0.0272	0.61	0.0106	0.27	0.014		0.61	4.3003	0.62	4.3001	0.28	4.3003
	2.88	0.04267	2.28	0.02787	2.71	0.02717		0.53	0.0272	0.61	0.0106	0.27	0.014		0.61	4.3003	0.62	4.3001	0.28	4.3003
	2.88	0.043	2.281	0.02747	2.71	0.02693		0.53	0.0272	0.61	0.0106	0.27	0.014		0.61	4.3003	0.62	4.3001	0.28	4.3003
	2.88	0.043	2.282	0.02777	2.71	0.0265		0.53	0.0272	0.61	0.0106	0.27	0.012		0.61	4.3004	0.62	4.3001	0.28	4.3003
	2.88	0.04333	2.283	0.0282	2.71	0.02653		0.53	0.0272	0.61	0.0106	0.27	0.014		0.61	4.3003	0.62	4.3001	0.28	4.3003
	2.88	0.043	2.284	0.02793	2.71	0.0267		0.53	0.0272	0.61	0.0106	0.27	0.014		0.61	4.3003	0.62	4.3001	0.28	4.3003
	2.89	0.043	2.285	0.0277	2.72	0.0264		0.54	0.0272	0.61	0.0106	0.28	0.014		0.61	4.3003	0.62	4.3001	0.28	4.3003
	2.89	0.04267	2.286	0.02717	2.72	0.0263		0.54	0.0272	0.61	0.0106	0.28	0.012		0.61	4.3004	0.63	4.3001	0.28	4.3003
	2.89	0.04267	2.287	0.02713	2.72	0.02663		0.54	0.0272	0.61	0.0106	0.28	0.012		0.61	4.3004	0.63	4.3001	0.28	4.3003
	2.89	0.04267	2.288	0.02703	2.72	0.0269		0.54	0.0272	0.62	0.0106	0.28	0.012		0.61	4.3004	0.63	4.3001	0.28	4.3003
	2.89	0.04267	2.289	0.02727	2.72	0.0267		0.54	0.0272	0.62	0.0106	0.28	0.014		0.62	4.3003	0.63	4.3001	0.28	4.3003
	2.89	0.04267	2.29	0.02863	2.72	0.02687		0.54	0.0272	0.62	0.0106	0.28	0.014		0.62	4.3004	0.63	4.3001	0.28	4.3003
	2.89	0.04267	2.291	0.02803	2.72	0.02693		0.54	0.0272	0.62	0.0106	0.28	0.014		0.62	4.3003	0.63	4.3001	0.28	4.3003
	2.89	0.04267	2.292	0.02737	2.72	0.02673		0.54	0.0272	0.62	0.0106	0.28	0.012		0.62	4.3003	0.63	4.3001	0.28	4.3003
	2.89	0.04267	2.293	0.02707	2.72	0.0271		0.54	0.0272	0.62	0.0106	0.28	0.012		0.62	4.3003	0.63	4.3001	0.28	4.3003
	2.89	0.04333	2.294	0.0274	2.72	0.02673		0.54	0.0272	0.62	0.0106	0.28	0.014		0.62	4.3004	0.63	4.3001	0.28	4.3003
	2.9	0.04267	2.295	0.02707	2.73	0.0265		0.54	0.0272	0.62	0.0106	0.28	0.012		0.62	4.3004	0.63	4.3001	0.28	4.3003
	2.9	0.04333	2.296	0.02703	2.73	0.02673		0.54	0.0272	0.62	0.0106	0.28	0.014		0.62	4.3003	0.63	4.3001	0.28	4.3003
	2.9	0.04333	2.297	0.02743	2.73	0.0269		0.54	0.0272	0.62	0.0106	0.28	0.012		0.62	4.3004	0.63	4.3001	0.28	4.3003
	2.9	0.04367	2.298	0.0284	2.73	0.0268		0.54	0.0272	0.62	0.0106	0.28	0.012		0.62	4.3003	0.63	4.3001	0.28	4.3003
	2.9	0.04333	2.299	0.02727	2.73	0.0267		0.54	0.0272	0.62	0.0106	0.28	0.012		0.62	4.3003	0.63	4.3001	0.29	4.3003
	2.9	0.04267	2.3	0.0277	2.73	0.0262		0.54	0.0272	0.62	0.0106	0.28	0.014		0.62	4.3003	0.63	4.3001	0.29	4.3003
	2.9	0.04267	2.301	0.02743	2.73	0.0264		0.55	0.0272	0.62	0.0106	0.28	0.014		0.62	4.3004	0.63	4.3001	0.29	4.3003
	2.9	0.043	2.302	0.02713	2.73	0.0269		0.55	0.0272	0.62	0.0106	0.28	0.014		0.62	4.3003	0.64	4.3001	0.29	4.3003
	2.9	0.043	2.303	0.0278	2.73	0.0266		0.55	0.0272	0.63	0.0106	0.28	0.012		0.62	4.3003	0.64	4.3001	0.29	4.3003
	2.9	0.04267	2.304	0.02773	2.73	0.02683		0.55	0.0272	0.63	0.0106	0.28	0.012		0.63	4.3003	0.64	4.3001	0.29	4.3003
	2.91	0.043	2.305	0.02753	2.74	0.02693		0.55	0.0272	0.63	0.0106	0.28	0.012		0.63	4.3003	0.64	4.3001	0.29	4.3003
	2.91	0.04267	2.306	0.0273	2.74	0.0271		0.55	0.0272	0.63	0.0106	0.28	0.014		0.63	4.3004	0.64	4.3001	0.29	4.3003
	2.91	0.04267	2.307	0.02743	2.74	0.0268		0.55	0.0272	0.63	0.0106	0.28	0.014		0.63	4.3004	0.64	4.3001	0.29	4.3003
	2.91	0.043	2.308	0.02817	2.74	0.02673		0.55	0.0272	0.63	0.0106	0.28	0.012		0.63	4.3003	0.64	4.3001	0.29	4.3003
	2.91	0.04267	2.309	0.02803	2.74	0.0267		0.55	0.0272	0.63	0.0106	0.28	0.012		0.63	4.3003	0.64	4.3001	0.29	4.3003
	2.91	0.04267	2.31	0.0283	2.74	0.02687		0.55	0.0272	0.63	0.0106	0.28	0.012		0.63	4.3003	0.64	4.3001	0.29	4.3003
	2.91	0.04233	2.311	0.02823	2.74	0.02703		0.55	0.0272	0.63	0.0106	0.28	0.012		0.63	4.3003	0.64	4.3001	0.29	4.3003
	2.91	0.04267	2.312	0.02783	2.74	0.02643		0.55	0.0272	0.63	0.0106	0.28	0.014		0.63	4.3004	0.64	4.3001	0.29	4.3003
	2.91	0.04333	2.313	0.02733	2.74	0.0267		0.55	0.0272	0.63	0.0106	0.28	0.014		0.63	4.3004	0.64	4.3001	0.29	4.3003
	2.91	0.043	2.314	0.02733	2.74	0.02667		0.55	0.0271	0.63	0.0106	0.28	0.012		0.63	4.3003	0.65	4.3001	0.29	4.3003
	2.92	0.04333	2.315	0.0279	2.75	0.02663		0.55	0.0271	0.63	0.0106	0.28	0.012		0.63	4.3003	0.65	4.3001	0.29	4.3003
	2.92	0.04333	2.316	0.02767	2.75	0.02687		0.55	0.0271	0.63	0.0106	0.28	0.012		0.63	4.3004	0.65	4.3001	0.29	4.3003
	2.92	0.04333	2.317	0.02687	2.75	0.0268		0.56	0.0271	0.63	0.0106	0.29	0.012		0.64	4.3003	0.65	4.3001	0.29	4.3003
	2.92	0.043	2.318	0.02663	2.75	0.02647		0.56	0.0271	0.63	0.0106	0.29	0.012		0.64	4.3003	0.65	4.3001	0.29	4.3003
	2.92	0.043	2.319	0.02663	2.75	0.02663		0.56	0.027	0.63	0.0106	0.29	0.012		0.64	4.3003	0.65	4.3001	0.29	4.3003
	2.92	0.04333	2.32	0.02753	2.75	0.0268		0.56	0.027	0.63	0.0106	0.29	0.012		0.64	4.3003	0.65	4.3001	0.29	4.3003
	2.92	0.04333	2.321	0.02787	2.75	0.0269		0.56	0.027	0.63	0.0106	0.29	0.014		0.64	4.3003	0.65	4.3001	0.29	4.3003
	2.92	0.04333	2.322	0.02717	2.75	0.02697		0.56	0.027	0.63	0.0106	0.29	0.011		0.64	4.3003	0.65	4.3001	0.29	4.3003
	2.92	0.04333	2.323	0.0278	2.75	0.02657		0.56	0.027	0.64	0.0106	0.29	0.012		0.64	4.3003	0.65	4.3001	0.29	4.3003
	2.92	0.04367	2.324	0.0276	2.75	0.0268		0.56	0.0269	0.64	0.0106	0.29	0.012		0.64	4.3003	0.65	4.3001	0.29	4.3003
	2.93	0.043	2.325	0.02753	2.76	0.02683		0.56	0.0269	0.64	0.0106	0.29	0.012		0.64	4.3003	0.65	4.3001	0.29	4.3003
	2.93	0.04333	2.326	0.0279	2.76	0.0265		0.56	0.0269	0.64	0.0106	0.29	0.012		0.64	4.3003	0.65	4.3001	0.29	4.3003
	2.93	0.04333	2.327	0.028	2.76	0.02673		0.56	0.0269	0.64	0.0106	0.29	0.012		0.64	4.3003	0.65	4.3001	0.29	4.3003
	2.93	0.04333	2.328	0.02767	2.76	0.02687		0.56	0.0268	0.64	0.0106	0.29	0.012		0.64	4.3003	0.66	4.3001	0.29	4.3003
	2.93	0.04333	2.329	0.0272	2.76	0.02653		0.56	0.0268	0.64	0.0106	0.29	0.012		0.64	4.3003	0.66	4.3001	0.29	4.3003
	2.93	0.043	2.33	0.0276	2.76	0.0267		0.56	0.0268	0.64	0.0106	0.29	0.012		0.64	4.3003	0.66	4.3001	0.3	4.3003
	2.93	0.043	2.331	0.02783	2.76	0.02703		0.56	0.0268	0.64	0.0106	0.29	0.012		0.64	4.3003	0.66	4.3001	0.3	4.3003
	2.93	0.043	2.332	0.02777	2.76	0.0264		0.56	0.0268	0.64	0.0106	0.29	0.012		0.65	4.3003	0.66	4.3001	0.3	4.3003
	2.93	0.04333	2.333	0.0274	2.76	0.02637		0.56	0.0268	0.64	0.0106	0.29	0.012		0.65	4.3003	0.66	4.3001	0.3	4.3003
	2.93	0.04333	2.334	0.02753	2.76	0.0267		0.56	0.0268	0.65	0.0106	0.29	0.011		0.65	4.3003	0.66	4.3001	0.3	4.3003
	2.94	0.04333	2.335	0.0279	2.77	0.0263		0.57	0.0268	0.65	0.0106	0.29	0.011		0.65	4.3003	0.66	4.3001	0.3	4.3003
	2.94	0.043	2.336	0.02847	2.77	0.02613		0.57	0.0268	0.65	0.0106	0.29	0.011		0.65	4.3003	0.66	4.3001	0.3	4.3003
	2.94	0.04367	2.337	0.02727	2.77	0.0267		0.57	0.0268	0.65	0.0106	0.29	0.012		0.65	4.3003	0.66	4.3001	0.3	4.3003
	2.94	0.04333	2.338	0.02777	2.77	0.02663		0.57	0.0268	0.65	0.0106	0.29	0.014		0.65	4.3003	0.66	4.3001	0.3	4.3003
	2.94	0.043	2.339	0.02753	2.77	0.02653		0.57	0.0268	0.65	0.0106	0.29	0.012		0.65	4.3003	0.66	4.3001	0.3	4.3003
	2.94	0.04367	2.34	0.02693	2.77	0.02667		0.57	0.0268	0.65	0.0106	0.29	0.012		0.65	4.3003	0.67	4.3001	0.3	4.3003
	2.94	0.04333	2.341	0.02697	2.77	0.02643		0.57	0.0268	0.65	0.0106	0.29	0.011		0.65	4.3003	0.67	4.3001	0.3	4.3003
	2.94	0.04167	2.342	0.0274	2.77	0.0269		0.57	0.0268	0.65	0.0106	0.29	0.012		0.65	4.3003	0.67	4.3001	0.3	4.3003
	2.94	0.04167	2.343	0.0277	2.77	0.0269		0.57	0.0268	0.65	0.0106	0.29	0.011		0.65	4.3003	0.67	4.3001	0.3	4.3003
	2.94	0.04233	2.344	0.02777	2.77	0.0271		0.57	0.0268	0.65	0.0106	0.29	0.012		0.65	4.3003	0.67	4.3001	0.3	4.3003
	2.95	0.04267	2.345	0.02767	2.78	0.0268		0.57	0.0268	0.65	0.0106	0.29	0.012		0.65	4.3003	0.67	4.3001	0.3	4.3003
	2.95	0.04333	2.346	0.02753	2.78	0.0272		0.57	0.0268	0.65	0.0106	0.29	0.012		0.65	4.3003	0.67	4.3001	0.3	4.3003
	2.95	0.043	2.347	0.0274	2.78	0.02693		0.57	0.0268	0.65	0.0106	0.29	0.011		0.66	4.3003	0.67	4.3001	0.3	4.3003
	2.95	0.04267	2.348	0.0278	2.78	0.02693		0.57	0.0268	0.65	0.0106	0.29	0.011		0.66	4.3003	0.67	4.3001	0.3	4.3003
	2.95	0.043	2.349	0.02803	2.78	0.0263		0.57	0.0268	0.65	0.0106	0.3	0.012		0.66	4.3003	0.67	4.3001	0.3	4.3003
	2.95	0.04333	2.35	0.02843	2.78	0.0263		0.58	0.0268	0.66	0.0106	0.3	0.012		0.66	4.3003	0.67	4.3001	0.3	4.3003
	2.95	0.04267	2.351	0.0282	2.78	0.0268		0.58	0.0268	0.66	0.0106	0.3	0.012		0.66	4.3003	0.67	4.3001	0.3	4.3003
	2.95	0.04267	2.352	0.0274	2.78	0.02717		0.58	0.0268	0.66	0.0106	0.3	0.012		0.66	4.3003	0.67	4.3001	0.3	4.3003
	2.95	0.043	2.353	0.02817	2.78	0.02683		0.58	0.0268	0.66	0.0106	0.3	0.011		0.66	4.3003	0.68	4.3001	0.3	4.3003
	2.95	0.043	2.354	0.02837	2.78	0.02683		0.58	0.0268	0.66	0.0106	0.3	0.011		0.66	4.3003	0.68	4.3001	0.3	4.3003
	2.96	0.043	2.355	0.0278	2.79	0.02693		0.58	0.0268	0.66	0.0106	0.3	0.011		0.66	4.3003	0.68	4.3001	0.3	4.3003
	2.96	0.04333	2.356	0.02773	2.79	0.02707		0.58	0.0268	0.66	0.0106	0.3	0.012		0.66	4.3003	0.68	4.3001	0.3	4.3003
	2.96	0.04333	2.357	0.02733	2.79	0.02693		0.58	0.0268	0.66	0.0106	0.3	0.012		0.66	4.3003	0.68	4.3001	0.3	4.3003
	2.96	0.04333	2.358	0.02723	2.79	0.02693		0.58	0.0268	0.66	0.0106	0.3	0.012		0.66	4.3003	0.68	4.3001	0.3	4.3003
	2.96	0.04333	2.359	0.02727	2.79	0.0272		0.58	0.0268	0.66	0.0106	0.3	0.011		0.66	4.3003	0.68	4.3001	0.3	4.3003
	2.96	0.04367	2.36	0.0272	2.79	0.02567		0.58	0.0268	0.66	0.0106	0.3	0.011		0.66	4.3003	0.68	4.3001	0.3	4.3003
	2.96	0.04233	2.361	0.02733	2.79	0.02647		0.58	0.0268	0.66	0.0106	0.3	0.012		0.66	4.3003	0.68	4.3001	0.3	4.3003
	2.96	0.04333	2.362	0.02757	2.79	0.02607		0.59	0.0268	0.66	0.0106	0.3	0.012		0.66	4.3003	0.68	4.3001	0.3	4.3003
	2.96	0.04333	2.363	0.02747	2.79	0.02527		0.59	0.0268	0.66	0.0106	0.3	0.012		0.67	4.3003	0.68	4.3001	0.31	4.3003
	2.96	0.04333	2.364	0.0278	2.79	0.02553		0.59	0.0268	0.66	0.0106	0.3	0.012		0.67	4.3003	0.68	4.3001	0.31	4.3003
	2.97	0.043	2.365	0.02777	2.8	0.0255		0.59	0.0268	0.66	0.0106	0.3	0.011		0.67	4.3003	0.68	4.3001	0.31	4.3003
	2.97	0.04367	2.366	0.0281	2.8	0.0251		0.59	0.0268	0.67	0.0106	0.3	0.012		0.67	4.3003	0.68	4.3001	0.31	4.3003
	2.97	0.04367	2.367	0.02797	2.8	0.02557		0.59	0.0268	0.67	0.0106	0.3	0.012		0.67	4.3003	0.68	4.3001	0.31	4.3003
	2.97	0.04367	2.368	0.02853	2.8	0.0257		0.59	0.0268	0.67	0.0106	0.3	0.012		0.67	4.3003	0.69	4.3001	0.31	4.3003
	2.97	0.04367	2.369	0.0282	2.8	0.02573		0.59	0.0268	0.67	0.0106	0.3	0.012		0.67	4.3003	0.69	4.3001	0.31	4.3003
	2.97	0.04367	2.37	0.0275	2.8	0.02583		0.59	0.0268	0.67	0.0106	0.3	0.012		0.67	4.3001	0.69	4.3001	0.31	4.3003
	2.97	0.04333	2.371	0.02767	2.8	0.0265		0.59	0.0268	0.67	0.0106	0.3	0.011		0.67	4.3003	0.69	4.3001	0.31	4.3003
	2.97	0.04333	2.372	0.0274	2.8	0.0266		0.59	0.0268	0.67	0.0106	0.3	0.011		0.67	4.3003	0.69	4.3001	0.31	4.3003
	2.97	0.04333	2.373	0.0272	2.8	0.02637		0.59	0.0268	0.67	0.0106	0.3	0.012		0.67	4.3003	0.69	4.3001	0.31	4.3003
	2.97	0.04367	2.374	0.02703	2.8	0.02667		0.59	0.0268	0.67	0.0106	0.3	0.012		0.67	4.3003	0.69	4.3001	0.31	4.3003
	2.98	0.04333	2.375	0.02737	2.81	0.0261		0.59	0.0268	0.67	0.0106	0.3	0.012		0.67	4.3003	0.69	4.3001	0.31	4.3003
	2.98	0.043	2.376	0.02743	2.81	0.02533		0.59	0.0268	0.67	0.0106	0.3	0.011		0.67	4.3003	0.69	4.3001	0.31	4.3003
	2.98	0.04367	2.377	0.0278	2.81	0.02533		0.6	0.0268	0.67	0.0106	0.3	0.011		0.67	4.3003	0.69	4.3001	0.31	4.3003
	2.98	0.044	2.378	0.0278	2.81	0.02567		0.6	0.0268	0.67	0.0106	0.3	0.011		0.68	4.3003	0.69	4.3001	0.31	4.3003
	2.98	0.04433	2.379	0.0276	2.81	0.02567		0.6	0.0268	0.67	0.0106	0.3	0.011		0.68	4.3003	0.69	4.3001	0.31	4.3003
	2.98	0.044	2.38	0.02753	2.81	0.0257		0.6	0.0268	0.67	0.0106	0.3	0.012		0.68	4.3003	0.69	4.3001	0.31	4.3003
	2.98	0.04433	2.381	0.02827	2.81	0.02583		0.6	0.0268	0.67	0.0106	0.31	0.012		0.68	4.3001	0.69	4.3001	0.31	4.3003
	2.98	0.044	2.382	0.02813	2.81	0.02593		0.6	0.0268	0.67	0.0106	0.31	0.011		0.68	4.3001	0.69	4.3001	0.31	4.3003
	2.98	0.04367	2.383	0.02783	2.81	0.02593		0.6	0.0268	0.68	0.0106	0.31	0.01		0.68	4.3003	0.69	4.3001	0.31	4.3003
	2.98	0.04367	2.384	0.02773	2.81	0.02603		0.6	0.0268	0.68	0.0106	0.31	0.01		0.68	4.3001	0.7	4.3001	0.31	4.3003
	2.99	0.04433	2.385	0.02743	2.82	0.02607		0.6	0.0268	0.68	0.0106	0.31	0.012		0.68	4.3003	0.7	4.3001	0.31	4.3003
	2.99	0.044	2.386	0.0274	2.82	0.02577		0.6	0.0268	0.68	0.0106	0.31	0.012		0.68	4.3001	0.7	4.3001	0.31	4.3003
	2.99	0.044	2.387	0.02773	2.82	0.0257		0.6	0.0268	0.68	0.0106	0.31	0.011		0.68	4.3001	0.7	4.3001	0.31	4.3003
	2.99	0.044	2.388	0.0277	2.82	0.0255		0.6	0.0268	0.68	0.0106	0.31	0.011		0.68	4.3001	0.7	4.3001	0.31	4.3003
	2.99	0.04367	2.389	0.0273	2.82	0.02587		0.6	0.0268	0.68	0.0106	0.31	0.011		0.68	4.3003	0.7	4.3001	0.31	4.3003
	2.99	0.04367	2.39	0.02733	2.82	0.02587		0.6	0.0267	0.68	0.0106	0.31	0.011		0.69	4.3001	0.7	4.3001	0.31	4.3003
	2.99	0.044	2.391	0.0273	2.82	0.02593		0.6	0.0267	0.68	0.0106	0.31	0.012		0.69	4.3001	0.7	4.3001	0.31	4.3003
	2.99	0.044	2.392	0.0271	2.82	0.02557		0.61	0.0267	0.68	0.0106	0.31	0.012		0.69	4.3001	0.7	4.3001	0.31	4.3003
	2.99	0.044	2.393	0.02753	2.82	0.02537		0.61	0.0266	0.68	0.0106	0.31	0.01		0.69	4.3001	0.7	4.3001	0.31	4.3003
	2.99	0.04367	2.394	0.02827	2.82	0.0257		0.61	0.0266	0.68	0.0106	0.31	0.01		0.69	4.3003	0.7	4.3001	0.31	4.3003
	3	0.04367	2.395	0.02797	2.83	0.02557		0.61	0.0266	0.68	0.0106	0.31	0.011		0.69	4.3001	0.7	4.3001	0.32	4.3003
	3	0.043	2.396	0.02767	2.83	0.02577		0.61	0.0266	0.68	0.0106	0.31	0.011		0.69	4.3001	0.7	4.3001	0.32	4.3003
	3	0.04367	2.397	0.02827	2.83	0.02607		0.61	0.0266	0.68	0.0106	0.31	0.011		0.69	4.3001	0.7	4.3001	0.32	4.3003
	3	0.04367	2.398	0.02817	2.83	0.02603		0.61	0.0266	0.69	0.0106	0.31	0.011		0.69	4.3001	0.7	4.3001	0.32	4.3003
	3	0.04433	2.399	0.0278	2.83	0.02597		0.61	0.0266	0.69	0.0106	0.31	0.01		0.69	4.3003	0.7	4.3001	0.32	4.3003
	3	0.04433	2.4	0.0276	2.83	0.02603		0.61	0.0266	0.69	0.0106	0.31	0.011		0.69	4.3001	0.71	4.3001	0.32	4.3003
	3	0.04367	2.401	0.0276	2.83	0.0258		0.61	0.0266	0.69	0.0106	0.31	0.011		0.69	4.3001	0.71	4.3001	0.32	4.3003
	3	0.04367	2.402	0.02797	2.83	0.02577		0.61	0.0266	0.69	0.0106	0.31	0.012		0.7	4.3001	0.71	4.3001	0.32	4.3003
	3	0.044	2.403	0.02797	2.83	0.02573		0.61	0.0266	0.69	0.0106	0.31	0.012		0.7	4.3001	0.71	4.3001	0.32	4.3003
	3	0.044	2.404	0.0274	2.83	0.0258		0.61	0.0266	0.69	0.0106	0.31	0.011		0.7	4.3001	0.71	4.3001	0.32	4.3003
	3.01	0.044	2.405	0.0279	2.84	0.02547		0.61	0.0266	0.69	0.0106	0.31	0.011		0.7	4.3001	0.71	4.3001	0.32	4.3003
	3.01	0.04367	2.406	0.0283	2.84	0.02563		0.61	0.0266	0.69	0.0106	0.31	0.01		0.7	4.3001	0.71	4.3001	0.32	4.3003
	3.01	0.04367	2.407	0.02793	2.84	0.0257		0.62	0.0266	0.69	0.0106	0.31	0.011		0.7	4.3001	0.71	4.3001	0.32	4.3003
	3.01	0.04367	2.408	0.02733	2.84	0.02577		0.62	0.0266	0.69	0.0106	0.31	0.011		0.7	4.3001	0.71	4.3001	0.32	4.3003
	3.01	0.04433	2.409	0.02803	2.84	0.02547		0.62	0.0266	0.69	0.0106	0.31	0.011		0.7	4.3001	0.71	4.3001	0.32	4.3003
	3.01	0.04467	2.41	0.0278	2.84	0.0257		0.62	0.0266	0.69	0.0106	0.31	0.011		0.7	4.3001	0.71	4.3001	0.32	4.3003
	3.01	0.04433	2.411	0.02737	2.84	0.02597		0.62	0.0266	0.7	0.0106	0.31	0.011		0.7	4.3001	0.71	4.3001	0.32	4.3003
	3.01	0.04433	2.412	0.02767	2.84	0.0256		0.62	0.0266	0.7	0.0106	0.31	0.011		0.7	4.3001	0.71	4.3001	0.32	4.3003
	3.01	0.04367	2.413	0.0278	2.84	0.02627		0.62	0.0266	0.7	0.0106	0.32	0.01		0.7	4.3001	0.71	4.3001	0.32	4.3003
	3.01	0.044	2.414	0.02757	2.84	0.02593		0.62	0.0266	0.7	0.0106	0.32	0.01		0.7	4.3001	0.71	4.3001	0.32	4.3003
	3.02	0.04367	2.415	0.02773	2.85	0.0264		0.62	0.0266	0.7	0.0106	0.32	0.011		0.7	4.3001	0.72	4.3001	0.32	4.3003
	3.02	0.04367	2.416	0.0278	2.85	0.02637		0.62	0.0266	0.7	0.0105	0.32	0.012		0.7	4.3001	0.72	4.3001	0.32	4.3003
	3.02	0.044	2.417	0.02763	2.85	0.02587		0.62	0.0266	0.7	0.0105	0.32	0.011		0.7	4.3001	0.72	4.3001	0.32	4.3003
	3.02	0.04433	2.418	0.02803	2.85	0.02617		0.62	0.0266	0.7	0.0105	0.32	0.011		0.71	4.3001	0.72	4.3001	0.32	4.3003
	3.02	0.04433	2.419	0.0278	2.85	0.02627		0.62	0.0266	0.7	0.0106	0.32	0.011		0.71	4.3001	0.72	4.3001	0.32	4.3003
	3.02	0.04467	2.42	0.02733	2.85	0.02643		0.62	0.0266	0.7	0.0105	0.32	0.01		0.71	4.3001	0.72	4.3001	0.32	4.3003
	3.02	0.04467	2.421	0.02733	2.85	0.02647		0.62	0.0266	0.7	0.0105	0.32	0.011		0.71	4.3001	0.72	4.3001	0.32	4.3003
	3.02	0.044	2.422	0.02737	2.85	0.0258		0.62	0.0266	0.7	0.0105	0.32	0.011		0.71	4.3001	0.72	4.3001	0.32	4.3003
	3.02	0.04433	2.423	0.0278	2.85	0.0257		0.62	0.0266	0.7	0.0105	0.32	0.011		0.71	4.3001	0.72	4.3001	0.32	4.3003
	3.02	0.04433	2.424	0.02773	2.85	0.02577		0.63	0.0266	0.7	0.0103	0.32	0.011		0.71	4.3001	0.72	4.3001	0.32	4.3003
	3.03	0.044	2.425	0.0281	2.86	0.02603		0.63	0.0266	0.71	0.0103	0.32	0.01		0.71	4.3001	0.72	4.3001	0.32	4.3003
	3.03	0.04433	2.426	0.02803	2.86	0.0262		0.63	0.0266	0.71	0.0103	0.32	0.01		0.71	4.3001	0.72	4.3001	0.32	4.3003
	3.03	0.04367	2.427	0.02753	2.86	0.0262		0.63	0.0266	0.71	0.0103	0.32	0.01		0.71	4.3001	0.73	4.3001	0.33	4.3003
	3.03	0.04433	2.428	0.0279	2.86	0.02577		0.63	0.0266	0.71	0.0103	0.32	0.011		0.71	4.3001	0.73	4.3001	0.33	4.3003
	3.03	0.044	2.429	0.0283	2.86	0.02607		0.63	0.0266	0.71	0.0102	0.32	0.011		0.71	4.3	0.73	4.3001	0.33	4.3003
	3.03	0.04433	2.43	0.0284	2.86	0.02583		0.63	0.0266	0.71	0.0102	0.32	0.011		0.71	4.3001	0.73	4.3001	0.33	4.3003
	3.03	0.04433	2.431	0.02793	2.86	0.0258		0.63	0.0266	0.71	0.0101	0.32	0.011		0.71	4.3001	0.73	4.3001	0.33	4.3003
	3.03	0.04433	2.432	0.02833	2.86	0.0256		0.63	0.0266	0.71	0.0101	0.32	0.01		0.71	4.3001	0.73	4.3001	0.33	4.3003
	3.03	0.044	2.433	0.02817	2.86	0.02623		0.63	0.0266	0.71	0.0102	0.32	0.01		0.72	4.3001	0.73	4.3001	0.33	4.3003
	3.03	0.04367	2.434	0.0284	2.86	0.02583		0.63	0.0266	0.71	0.0102	0.32	0.01		0.72	4.3001	0.73	4.3001	0.33	4.3003
	3.04	0.044	2.435	0.02847	2.87	0.0259		0.63	0.0266	0.71	0.0102	0.32	0.011		0.72	4.3001	0.73	4.3001	0.33	4.3003
	3.04	0.044	2.436	0.02763	2.87	0.02657		0.63	0.0266	0.71	0.0101	0.32	0.011		0.72	4.3001	0.73	4.3001	0.33	4.3003
	3.04	0.04367	2.437	0.02813	2.87	0.02643		0.63	0.0266	0.72	0.0102	0.32	0.01		0.72	4.3001	0.73	4.3001	0.33	4.3003
	3.04	0.04367	2.438	0.02733	2.87	0.02613		0.64	0.0266	0.72	0.0101	0.32	0.01		0.72	4.3	0.73	4.3001	0.33	4.3003
	3.04	0.04367	2.439	0.02733	2.87	0.0262		0.64	0.0266	0.72	0.0101	0.32	0.011		0.72	4.3001	0.73	4.3001	0.33	4.3003
	3.04	0.04367	2.44	0.02723	2.87	0.02613		0.64	0.0266	0.72	0.0101	0.32	0.01		0.72	4.3001	0.74	4.3001	0.33	4.3003
	3.04	0.044	2.441	0.02767	2.87	0.02597		0.64	0.0266	0.72	0.0101	0.32	0.011		0.72	4.3	0.74	4.3001	0.33	4.3003
	3.04	0.04467	2.442	0.02807	2.87	0.02593		0.64	0.0266	0.72	0.0101	0.32	0.011		0.72	4.3001	0.74	4.3001	0.33	4.3003
	3.04	0.045	2.443	0.02803	2.87	0.02583		0.64	0.0266	0.72	0.0101	0.32	0.01		0.72	4.3001	0.74	4.3001	0.33	4.3003
	3.04	0.04533	2.444	0.02827	2.87	0.02603		0.64	0.0265	0.72	0.01	0.32	0.01		0.72	4.3001	0.74	4.3001	0.33	4.3003
	3.05	0.04533	2.445	0.02823	2.88	0.0264		0.64	0.0265	0.72	0.0101	0.33	0.009		0.72	4.3	0.74	4.3001	0.33	4.3003
	3.05	0.045	2.446	0.02847	2.88	0.02627		0.64	0.0265	0.72	0.0101	0.33	0.01		0.72	4.3	0.74	4.3001	0.33	4.3003
	3.05	0.04467	2.447	0.02843	2.88	0.02643		0.64	0.0265	0.72	0.0101	0.33	0.011		0.72	4.3001	0.74	4.3001	0.33	4.3003
	3.05	0.04467	2.448	0.02777	2.88	0.02643		0.64	0.0265	0.72	0.0101	0.33	0.011		0.72	4.3001	0.74	4.3001	0.33	4.3003
	3.05	0.04467	2.449	0.02813	2.88	0.02677		0.65	0.0265	0.72	0.0101	0.33	0.01		0.72	4.3	0.74	4.3001	0.33	4.3003
	3.05	0.045	2.45	0.02817	2.88	0.02607		0.65	0.0265	0.72	0.0101	0.33	0.01		0.73	4.3	0.74	4.3001	0.33	4.3003
	3.05	0.04467	2.451	0.0282	2.88	0.0262		0.65	0.0265	0.72	0.0101	0.33	0.01		0.73	4.3	0.74	4.3001	0.33	4.3003
	3.05	0.04433	2.452	0.0284	2.88	0.0261		0.65	0.0265	0.72	0.0101	0.33	0.011		0.73	4.3	0.74	4.3001	0.33	4.3003
	3.05	0.044	2.453	0.02793	2.88	0.0262		0.65	0.0265	0.72	0.0101	0.33	0.01		0.73	4.3001	0.74	4.3001	0.33	4.3003
	3.05	0.04267	2.454	0.02853	2.88	0.02593		0.65	0.0265	0.72	0.0101	0.33	0.01		0.73	4.3	0.74	4.3001	0.33	4.3003
	3.06	0.04467	2.455	0.0282	2.89	0.0263		0.65	0.0265	0.73	0.0101	0.33	0.01		0.73	4.3	0.74	4.3001	0.33	4.3003
	3.06	0.04467	2.456	0.0282	2.89	0.02643		0.65	0.0265	0.73	0.0101	0.33	0.01		0.73	4.3001	0.75	4.3001	0.33	4.3003
	3.06	0.04467	2.457	0.0284	2.89	0.02577		0.65	0.0265	0.73	0.0101	0.33	0.01		0.73	4.3	0.75	4.3001	0.33	4.3003
	3.06	0.045	2.458	0.028	2.89	0.0261		0.65	0.0265	0.73	0.0101	0.33	0.01		0.73	4.3001	0.75	4.3001	0.33	4.3003
	3.06	0.04467	2.459	0.02803	2.89	0.02643		0.65	0.0265	0.73	0.0101	0.33	0.011		0.73	4.3	0.75	4.3001	0.34	4.3003
	3.06	0.04433	2.46	0.0282	2.89	0.0267		0.65	0.0265	0.73	0.0101	0.33	0.01		0.73	4.3	0.75	4.3001	0.34	4.3003
	3.06	0.045	2.461	0.02823	2.89	0.0263		0.65	0.0265	0.73	0.0101	0.33	0.01		0.73	4.3	0.75	4.3001	0.34	4.3003
	3.06	0.04533	2.462	0.028	2.89	0.0267		0.65	0.0265	0.73	0.0101	0.33	0.009		0.73	4.3001	0.75	4.3001	0.34	4.3003
	3.06	0.04467	2.463	0.02823	2.89	0.02607		0.65	0.0265	0.73	0.0101	0.33	0.01		0.73	4.3	0.75	4.3001	0.34	4.3003
	3.06	0.04433	2.464	0.02803	2.89	0.02587		0.65	0.0265	0.73	0.0101	0.33	0.01		0.73	4.3	0.75	4.3001	0.34	4.3003
	3.07	0.04433	2.465	0.02787	2.9	0.0261		0.66	0.0265	0.73	0.0101	0.33	0.011		0.73	4.3	0.75	4.3001	0.34	4.3003
	3.07	0.044	2.466	0.02777	2.9	0.02633		0.66	0.0265	0.73	0.0101	0.33	0.01		0.73	4.3	0.75	4.3001	0.34	4.3003
	3.07	0.044	2.467	0.02767	2.9	0.02567		0.66	0.0265	0.73	0.0101	0.33	0.009		0.73	4.3	0.75	4.3001	0.34	4.3003
	3.07	0.04467	2.468	0.02753	2.9	0.02633		0.66	0.0265	0.73	0.0101	0.33	0.009		0.74	4.3	0.75	4.3001	0.34	4.3003
	3.07	0.04433	2.469	0.02743	2.9	0.0262		0.66	0.0265	0.73	0.0101	0.33	0.01		0.74	4.3	0.76	4.3001	0.34	4.3003
	3.07	0.045	2.47	0.02783	2.9	0.02577		0.66	0.0265	0.73	0.0101	0.33	0.01		0.74	4.3	0.76	4.3001	0.34	4.3003
	3.07	0.04533	2.471	0.02793	2.9	0.02617		0.66	0.0265	0.74	0.0101	0.33	0.01		0.74	4.3	0.76	4.3001	0.34	4.3003
	3.07	0.045	2.472	0.02817	2.9	0.02617		0.66	0.0265	0.74	0.0101	0.33	0.01		0.74	4.3	0.76	4.3001	0.34	4.3003
	3.07	0.04467	2.473	0.02867	2.9	0.02627		0.66	0.0265	0.74	0.0101	0.33	0.01		0.74	4.3	0.76	4.3001	0.34	4.3003
	3.07	0.04533	2.474	0.0287	2.9	0.02657		0.66	0.0265	0.74	0.0101	0.33	0.009		0.74	4.3	0.76	4.3001	0.34	4.3003
	3.08	0.045	2.475	0.02887	2.91	0.02693		0.66	0.0265	0.74	0.0101	0.33	0.01		0.74	4.3	0.76	4.3001	0.34	4.3003
	3.08	0.04467	2.476	0.02823	2.91	0.02623		0.66	0.0265	0.74	0.0101	0.33	0.01		0.74	4.3	0.76	4.3001	0.34	4.3003
	3.08	0.04467	2.477	0.02827	2.91	0.02643		0.66	0.0265	0.74	0.0101	0.34	0.01		0.74	4.3	0.76	4.3001	0.34	4.3003
	3.08	0.04433	2.478	0.02787	2.91	0.02673		0.66	0.0265	0.74	0.0101	0.34	0.01		0.74	4.3	0.76	4.3	0.34	4.3003
	3.08	0.044	2.479	0.0278	2.91	0.02663		0.67	0.0265	0.74	0.0101	0.34	0.01		0.75	4.3	0.76	4.3001	0.34	4.3003
	3.08	0.04467	2.48	0.0283	2.91	0.02663		0.67	0.0265	0.74	0.0101	0.34	0.009		0.75	4.3	0.76	4.3001	0.34	4.3003
	3.08	0.04533	2.481	0.02853	2.91	0.02643		0.67	0.0265	0.74	0.0101	0.34	0.011		0.75	4.3	0.76	4.3001	0.34	4.3003
	3.08	0.045	2.482	0.02797	2.91	0.0267		0.67	0.0265	0.74	0.0101	0.34	0.009		0.75	4.3	0.76	4.3001	0.34	4.3003
	3.08	0.045	2.483	0.02837	2.91	0.0267		0.67	0.0265	0.74	0.0101	0.34	0.01		0.75	4.3	0.77	4.3001	0.34	4.3003
	3.08	0.045	2.484	0.0278	2.91	0.0262		0.67	0.0265	0.74	0.0101	0.34	0.009		0.75	4.3	0.77	4.3001	0.34	4.3003
	3.09	0.045	2.485	0.02803	2.92	0.02607		0.67	0.0265	0.74	0.0101	0.34	0.009		0.75	4.3	0.77	4.3001	0.34	4.3003
	3.09	0.045	2.486	0.02823	2.92	0.02643		0.67	0.0265	0.74	0.0101	0.34	0.009		0.75	4.3	0.77	4.3	0.34	4.3003
	3.09	0.045	2.487	0.02827	2.92	0.02633		0.67	0.0265	0.74	0.0101	0.34	0.011		0.75	4.3	0.77	4.3	0.34	4.3003
	3.09	0.045	2.488	0.02803	2.92	0.0268		0.67	0.0265	0.74	0.0101	0.34	0.01		0.75	4.3	0.77	4.3001	0.34	4.3003
	3.09	0.04433	2.489	0.02803	2.92	0.0263		0.67	0.0265	0.75	0.0101	0.34	0.009		0.75	4.3	0.77	4.3001	0.34	4.3003
	3.09	0.04433	2.49	0.0279	2.92	0.02647		0.67	0.0265	0.75	0.0101	0.34	0.009		0.75	4.3	0.77	4.3001	0.34	4.3003
	3.09	0.04467	2.491	0.0277	2.92	0.02613		0.67	0.0265	0.75	0.0101	0.34	0.009		0.75	4.3	0.77	4.3	0.35	4.3003
	3.09	0.04433	2.492	0.0285	2.92	0.02617		0.67	0.0265	0.75	0.0101	0.34	0.01		0.75	4.3	0.77	4.3001	0.35	4.3003
	3.09	0.04433	2.493	0.0284	2.92	0.02593		0.68	0.0265	0.75	0.0101	0.34	0.01		0.75	4.3	0.77	4.3	0.35	4.3003
	3.09	0.045	2.494	0.02793	2.92	0.0264		0.68	0.0265	0.75	0.0101	0.34	0.01		0.75	4.3	0.77	4.3001	0.35	4.3003
	3.1	0.045	2.495	0.02857	2.93	0.0266		0.68	0.0265	0.75	0.0101	0.34	0.009		0.76	4.3	0.77	4.3	0.35	4.3003
	3.1	0.04533	2.496	0.02867	2.93	0.02657		0.68	0.0265	0.75	0.0101	0.34	0.009		0.76	4.3	0.78	4.3001	0.35	4.3003
	3.1	0.045	2.497	0.02857	2.93	0.02643		0.68	0.0265	0.75	0.0101	0.34	0.009		0.76	4.3	0.78	4.3001	0.35	4.3003
	3.1	0.04533	2.498	0.02847	2.93	0.0266		0.68	0.0265	0.75	0.0101	0.34	0.01		0.76	4.3	0.78	4.3	0.35	4.3003
	3.1	0.045	2.499	0.0284	2.93	0.02623		0.68	0.0265	0.75	0.0101	0.34	0.01		0.76	4.3	0.78	4.3	0.35	4.3003
	3.1	0.045	2.5	0.02823	2.93	0.0262		0.68	0.0265	0.75	0.0101	0.34	0.009		0.76	4.3	0.78	4.3	0.35	4.3003
	3.1	0.045	2.501	0.02827	2.93	0.02643		0.68	0.0265	0.75	0.0101	0.34	0.009		0.76	4.3	0.78	4.3001	0.35	4.3003
	3.1	0.04467	2.502	0.028	2.93	0.02623		0.68	0.0265	0.75	0.0101	0.34	0.01		0.76	4.3	0.78	4.3001	0.35	4.3003
	3.1	0.045	2.503	0.02793	2.93	0.0261		0.68	0.0265	0.75	0.0101	0.34	0.01		0.76	4.3	0.78	4.3	0.35	4.3003
	3.1	0.045	2.504	0.0276	2.93	0.0262		0.68	0.0265	0.76	0.0101	0.34	0.01		0.76	4.3	0.78	4.3	0.35	4.3003
	3.11	0.045	2.505	0.0282	2.94	0.02613		0.68	0.0265	0.76	0.0101	0.34	0.01		0.76	4.3	0.78	4.3001	0.35	4.3003
	3.11	0.04533	2.506	0.02803	2.94	0.02593		0.68	0.0265	0.76	0.0101	0.34	0.009		0.76	4.3	0.78	4.3001	0.35	4.3003
	3.11	0.045	2.507	0.02763	2.94	0.0258		0.68	0.0265	0.76	0.0101	0.34	0.009		0.76	4.3	0.78	4.3	0.35	4.3003
	3.11	0.04433	2.508	0.02777	2.94	0.0262		0.68	0.0265	0.76	0.0101	0.34	0.009		0.77	4.3	0.79	4.3001	0.35	4.3003
	3.11	0.04533	2.509	0.02783	2.94	0.02627		0.69	0.0265	0.76	0.0101	0.35	0.01		0.77	4.3	0.79	4.3	0.35	4.3003
	3.11	0.04533	2.51	0.02803	2.94	0.02673		0.69	0.0265	0.76	0.0101	0.35	0.01		0.77	4.3	0.79	4.3001	0.35	4.3003
	3.11	0.045	2.511	0.02867	2.94	0.0267		0.69	0.0265	0.76	0.0101	0.35	0.01		0.77	4.3	0.79	4.3	0.35	4.3003
	3.11	0.04467	2.512	0.0284	2.94	0.0264		0.69	0.0265	0.76	0.0101	0.35	0.01		0.77	4.3	0.79	4.3	0.35	4.3003
	3.11	0.045	2.513	0.02903	2.94	0.02637		0.69	0.0265	0.76	0.0101	0.35	0.009		0.77	4.3	0.79	4.3001	0.35	4.3003
	3.11	0.045	2.514	0.02767	2.94	0.02647		0.69	0.0265	0.76	0.0101	0.35	0.009		0.77	4.3	0.79	4.3	0.35	4.3003
	3.12	0.04533	2.515	0.02813	2.95	0.0263		0.69	0.0265	0.76	0.0101	0.35	0.009		0.77	4.3	0.79	4.3001	0.35	4.3003
	3.12	0.045	2.516	0.0285	2.95	0.0269		0.69	0.0265	0.76	0.0101	0.35	0.01		0.77	4.3	0.79	4.3001	0.35	4.3003
	3.12	0.045	2.517	0.02873	2.95	0.0272		0.69	0.0265	0.76	0.0101	0.35	0.01		0.77	4.3	0.79	4.3	0.35	4.3003
	3.12	0.04467	2.518	0.02873	2.95	0.02593		0.69	0.0265	0.76	0.0101	0.35	0.01		0.77	4.3	0.79	4.3001	0.35	4.3003
	3.12	0.04567	2.519	0.02857	2.95	0.0262		0.69	0.0265	0.77	0.0101	0.35	0.007		0.77	4.3	0.79	4.3001	0.35	4.3003
	3.12	0.045	2.52	0.028	2.95	0.02623		0.69	0.0265	0.77	0.0101	0.35	0.009		0.77	4.3	0.79	4.3001	0.35	4.3003
	3.12	0.04533	2.521	0.028	2.95	0.02657		0.69	0.0265	0.77	0.0101	0.35	0.01		0.78	4.3	0.79	4.3	0.35	4.3003
	3.12	0.04533	2.522	0.02817	2.95	0.0265		0.69	0.0265	0.77	0.0101	0.35	0.01		0.78	4.3	0.79	4.3001	0.36	4.3003
	3.12	0.04533	2.523	0.02817	2.95	0.02663		0.69	0.0265	0.77	0.0101	0.35	0.01		0.78	4.3	0.8	4.3001	0.36	4.3003
	3.12	0.04567	2.524	0.0278	2.95	0.0264		0.69	0.0265	0.77	0.0101	0.35	0.007		0.78	4.3	0.8	4.3	0.36	4.3003
	3.13	0.04533	2.525	0.0279	2.96	0.0262		0.7	0.0265	0.77	0.0101	0.35	0.009		0.78	4.3	0.8	4.3	0.36	4.3003
	3.13	0.04533	2.526	0.0282	2.96	0.02643		0.7	0.0265	0.77	0.0101	0.35	0.009		0.78	4.3	0.8	4.3	0.36	4.3003
	3.13	0.04533	2.527	0.02867	2.96	0.0263		0.7	0.0265	0.77	0.0101	0.35	0.009		0.78	4.3	0.8	4.3	0.36	4.3003
	3.13	0.04533	2.528	0.02853	2.96	0.02613		0.7	0.0265	0.77	0.0101	0.35	0.009		0.78	4.3	0.8	4.3	0.36	4.3003
	3.13	0.04567	2.529	0.02803	2.96	0.0264		0.7	0.0265	0.77	0.0101	0.35	0.007		0.78	4.3	0.8	4.3001	0.36	4.3003
	3.13	0.04533	2.53	0.02823	2.96	0.02637		0.7	0.0265	0.77	0.0101	0.35	0.007		0.78	4.3	0.8	4.3	0.36	4.3003
	3.13	0.045	2.531	0.02833	2.96	0.0263		0.7	0.0265	0.77	0.0101	0.35	0.009		0.78	4.3	0.8	4.3001	0.36	4.3003
	3.13	0.04533	2.532	0.0285	2.96	0.02607		0.7	0.0265	0.78	0.0101	0.35	0.01		0.78	4.3	0.8	4.3001	0.36	4.3003
	3.13	0.04533	2.533	0.02867	2.96	0.02593		0.7	0.0265	0.78	0.0101	0.35	0.01		0.79	4.3	0.8	4.3001	0.36	4.3003
	3.13	0.045	2.534	0.0286	2.96	0.02623		0.7	0.0265	0.78	0.0101	0.35	0.009		0.79	4.3	0.8	4.3	0.36	4.3003
	3.14	0.04533	2.535	0.02857	2.97	0.02693		0.7	0.0265	0.78	0.0101	0.35	0.009		0.79	4.3	0.8	4.3001	0.36	4.3003
	3.14	0.04533	2.536	0.0284	2.97	0.02713		0.7	0.0265	0.78	0.0101	0.35	0.009		0.79	4.3	0.81	4.3001	0.36	4.3003
	3.14	0.045	2.537	0.0284	2.97	0.02743		0.7	0.0265	0.78	0.0101	0.35	0.009		0.79	4.3	0.81	4.3	0.36	4.3003
	3.14	0.045	2.538	0.02853	2.97	0.02747		0.7	0.0265	0.78	0.0101	0.35	0.01		0.79	4.3	0.81	4.3001	0.36	4.3003
	3.14	0.045	2.539	0.02833	2.97	0.02763		0.7	0.0265	0.78	0.0101	0.35	0.01		0.79	4.3	0.81	4.3001	0.36	4.3003
	3.14	0.04467	2.54	0.0284	2.97	0.02713		0.7	0.0265	0.78	0.0101	0.35	0.01		0.79	4.3	0.81	4.3	0.36	4.3003
	3.14	0.04467	2.541	0.02823	2.97	0.02687		0.7	0.0265	0.78	0.0101	0.36	0.009		0.79	4.3	0.81	4.3	0.36	4.3003
	3.14	0.04467	2.542	0.02783	2.97	0.02673		0.71	0.0265	0.78	0.01	0.36	0.007		0.79	4.3	0.81	4.3001	0.36	4.3003
	3.14	0.045	2.543	0.02813	2.97	0.02657		0.71	0.0265	0.78	0.01	0.36	0.009		0.79	4.3	0.81	4.3	0.36	4.3003
	3.14	0.045	2.544	0.02883	2.97	0.02693		0.71	0.0265	0.79	0.01	0.36	0.01		0.79	4.3	0.81	4.3	0.36	4.3003
	3.15	0.04533	2.545	0.0286	2.98	0.027		0.71	0.0265	0.79	0.01	0.36	0.009		0.79	4.3	0.81	4.3	0.36	4.3003
	3.15	0.045	2.546	0.0294	2.98	0.0272		0.71	0.0265	0.79	0.01	0.36	0.01		0.79	4.3	0.81	4.3001	0.36	4.3003
	3.15	0.04533	2.547	0.02833	2.98	0.027		0.71	0.0265	0.79	0.01	0.36	0.007		0.8	4.3	0.81	4.3001	0.36	4.3003
	3.15	0.046	2.548	0.02783	2.98	0.0266		0.71	0.0265	0.79	0.01	0.36	0.009		0.8	4.3	0.81	4.3	0.36	4.3003
	3.15	0.04567	2.549	0.0277	2.98	0.02667		0.71	0.0265	0.79	0.01	0.36	0.007		0.8	4.3	0.81	4.3	0.36	4.3003
	3.15	0.04467	2.55	0.02827	2.98	0.0268		0.71	0.0265	0.79	0.01	0.36	0.01		0.8	4.3	0.81	4.3001	0.36	4.3003
	3.15	0.04467	2.551	0.0284	2.98	0.02687		0.71	0.0265	0.79	0.01	0.36	0.009		0.8	4.3	0.81	4.3001	0.36	4.3003
	3.15	0.045	2.552	0.02833	2.98	0.02693		0.71	0.0265	0.79	0.01	0.36	0.009		0.8	4.3	0.81	4.3001	0.36	4.3003
	3.15	0.04467	2.553	0.02843	2.98	0.0266		0.71	0.0265	0.79	0.01	0.36	0.009		0.8	4.3	0.81	4.3001	0.36	4.3003
	3.15	0.045	2.554	0.02817	2.98	0.02623		0.71	0.0265	0.79	0.01	0.36	0.009		0.8	4.3	0.81	4.3001	0.37	4.3003
	3.16	0.04533	2.555	0.02823	2.99	0.02673		0.71	0.0265	0.79	0.01	0.36	0.007		0.8	4.3	0.82	4.3001	0.37	4.3003
	3.16	0.045	2.556	0.02863	2.99	0.0269		0.72	0.0265	0.79	0.01	0.36	0.009		0.8	4.3	0.82	4.3001	0.37	4.3003
	3.16	0.045	2.557	0.0289	2.99	0.02707		0.72	0.0265	0.79	0.01	0.36	0.01		0.8	4.3	0.82	4.3	0.37	4.3003
	3.16	0.04533	2.558	0.0289	2.99	0.02723		0.72	0.0265	0.79	0.01	0.36	0.009		0.8	4.3	0.82	4.3001	0.37	4.3003
	3.16	0.045	2.559	0.02887	2.99	0.027		0.72	0.0265	0.8	0.01	0.36	0.01		0.81	4.3	0.82	4.3001	0.37	4.3003
	3.16	0.04533	2.56	0.029	2.99	0.02727		0.72	0.0265	0.8	0.01	0.36	0.01		0.81	4.3	0.82	4.3001	0.37	4.3003
	3.16	0.04533	2.561	0.0283	2.99	0.02753		0.72	0.0265	0.8	0.01	0.36	0.007		0.81	4.3	0.82	4.3001	0.37	4.3003
	3.16	0.04567	2.562	0.02853	2.99	0.02767		0.72	0.0265	0.8	0.01	0.36	0.009		0.81	4.3	0.82	4.3001	0.37	4.3003
	3.16	0.04533	2.563	0.02867	2.99	0.02673		0.72	0.0265	0.8	0.01	0.36	0.009		0.81	4.3	0.82	4.3001	0.37	4.3003
	3.16	0.04567	2.564	0.0279	2.99	0.02693		0.72	0.0265	0.8	0.01	0.36	0.007		0.81	4.3	0.82	4.3	0.37	4.3003
	3.17	0.04533	2.565	0.02817	3	0.02657		0.72	0.0265	0.8	0.01	0.36	0.009		0.81	4.3	0.82	4.3001	0.37	4.3003
	3.17	0.04567	2.566	0.02817	3	0.02687		0.72	0.0265	0.8	0.01	0.36	0.01		0.81	4.3	0.82	4.3	0.37	4.3003
	3.17	0.04533	2.567	0.02767	3	0.02693		0.72	0.0265	0.8	0.01	0.36	0.009		0.81	4.3	0.82	4.3001	0.37	4.3003
	3.17	0.04533	2.568	0.028	3	0.0276		0.72	0.0265	0.8	0.01	0.36	0.007		0.81	4.3	0.82	4.3	0.37	4.3003
	3.17	0.045	2.569	0.0286	3	0.02747		0.73	0.0265	0.8	0.01	0.36	0.007		0.81	4.3	0.82	4.3001	0.37	4.3003
	3.17	0.04567	2.57	0.02847	3	0.0272		0.73	0.0265	0.8	0.01	0.36	0.006		0.81	4.3	0.82	4.3	0.37	4.3003
	3.17	0.04567	2.571	0.02823	3	0.02753		0.73	0.0265	0.8	0.01	0.36	0.009		0.81	4.3	0.82	4.3	0.37	4.3003
	3.17	0.04533	2.572	0.02803	3	0.02753		0.73	0.0265	0.8	0.01	0.36	0.009		0.81	4.3	0.83	4.3	0.37	4.3003
	3.17	0.04533	2.573	0.02823	3	0.02713		0.73	0.0265	0.81	0.01	0.37	0.01		0.81	4.3	0.83	4.3	0.37	4.3003
	3.17	0.04567	2.574	0.0284	3	0.02707		0.73	0.0265	0.81	0.01	0.37	0.009		0.81	4.3	0.83	4.3001	0.37	4.3003
	3.18	0.04567	2.575	0.02857	3.01	0.02657		0.73	0.0265	0.81	0.01	0.37	0.007		0.82	4.3	0.83	4.3	0.37	4.3003
	3.18	0.04567	2.576	0.0284	3.01	0.0266		0.73	0.0265	0.81	0.01	0.37	0.009		0.82	4.3	0.83	4.3	0.37	4.3003
	3.18	0.04567	2.577	0.02837	3.01	0.02687		0.73	0.0265	0.81	0.01	0.37	0.009		0.82	4.3	0.83	4.3	0.37	4.3003
	3.18	0.04567	2.578	0.02803	3.01	0.0265		0.73	0.0265	0.81	0.01	0.37	0.009		0.82	4.3	0.83	4.3001	0.37	4.3003
	3.18	0.04533	2.579	0.02853	3.01	0.02693		0.73	0.0265	0.81	0.01	0.37	0.009		0.82	4.3	0.83	4.3001	0.37	4.3003
	3.18	0.04533	2.58	0.02863	3.01	0.02657		0.73	0.0265	0.81	0.01	0.37	0.007		0.82	4.3	0.83	4.3001	0.37	4.3003
	3.18	0.04533	2.581	0.0289	3.01	0.0266		0.73	0.0265	0.81	0.01	0.37	0.007		0.82	4.3	0.83	4.3	0.37	4.3003
	3.18	0.04467	2.582	0.02877	3.01	0.0268		0.73	0.0265	0.81	0.01	0.37	0.006		0.82	4.3	0.83	4.3001	0.37	4.3003
	3.18	0.04533	2.583	0.02813	3.01	0.02687		0.74	0.0265	0.82	0.01	0.37	0.01		0.82	4.3	0.83	4.3001	0.37	4.3003
	3.18	0.04533	2.584	0.02903	3.01	0.02707		0.74	0.0265	0.82	0.01	0.37	0.01		0.82	4.3	0.83	4.3001	0.37	4.3003
	3.19	0.04533	2.585	0.02867	3.02	0.02717		0.74	0.0265	0.82	0.01	0.37	0.009		0.82	4.3	0.83	4.3	0.37	4.3003
	3.19	0.045	2.586	0.0285	3.02	0.02733		0.74	0.0265	0.82	0.01	0.37	0.009		0.82	4.3	0.83	4.3	0.38	4.3003
	3.19	0.04533	2.587	0.02817	3.02	0.0276		0.74	0.0265	0.82	0.0099	0.37	0.009		0.83	4.3	0.84	4.3	0.38	4.3003
	3.19	0.04533	2.588	0.02813	3.02	0.0273		0.74	0.0265	0.82	0.01	0.37	0.007		0.83	4.3	0.84	4.3	0.38	4.3003
	3.19	0.045	2.589	0.0284	3.02	0.02697		0.74	0.0265	0.82	0.01	0.37	0.01		0.83	4.3	0.84	4.3001	0.38	4.3003
	3.19	0.04467	2.59	0.02863	3.02	0.02667		0.74	0.0265	0.82	0.01	0.37	0.009		0.83	4.3	0.84	4.3	0.38	4.3003
	3.19	0.045	2.591	0.0282	3.02	0.02713		0.74	0.0265	0.82	0.0099	0.37	0.009		0.83	4.3	0.84	4.3	0.38	4.3003
	3.19	0.04533	2.592	0.02817	3.02	0.02687		0.74	0.0265	0.83	0.01	0.37	0.007		0.83	4.3	0.84	4.3	0.38	4.3003
	3.19	0.04533	2.593	0.028	3.02	0.02677		0.74	0.0265	0.83	0.01	0.37	0.007		0.83	4.3	0.84	4.3001	0.38	4.3003
	3.19	0.04533	2.594	0.02853	3.02	0.0265		0.74	0.0265	0.83	0.01	0.37	0.009		0.83	4.3	0.84	4.3001	0.38	4.3003
	3.2	0.04533	2.595	0.02867	3.03	0.02657		0.74	0.0265	0.83	0.0099	0.37	0.007		0.83	4.3	0.84	4.3	0.38	4.3003
	3.2	0.04567	2.596	0.02847	3.03	0.02677		0.74	0.0265	0.83	0.0099	0.37	0.01		0.83	4.3	0.84	4.3	0.38	4.3003
	3.2	0.04567	2.597	0.02893	3.03	0.02663		0.74	0.0265	0.83	0.0099	0.37	0.009		0.83	4.3	0.84	4.3001	0.38	4.3003
	3.2	0.04567	2.598	0.02887	3.03	0.02667		0.74	0.0265	0.83	0.0099	0.37	0.007		0.83	4.3	0.84	4.3001	0.38	4.3003
	3.2	0.046	2.599	0.0285	3.03	0.02707		0.74	0.0265	0.83	0.0099	0.37	0.007		0.83	4.3	0.84	4.3	0.38	4.3003
	3.2	0.04567	2.6	0.0285	3.03	0.0272		0.74	0.0265	0.83	0.0099	0.37	0.009		0.83	4.3	0.85	4.3	0.38	4.3003
	3.2	0.04567	2.601	0.02817	3.03	0.027		0.75	0.0265	0.83	0.0099	0.37	0.009		0.84	4.3	0.85	4.3	0.38	4.3003
	3.2	0.04567	2.602	0.02857	3.03	0.02667		0.75	0.0265	0.83	0.01	0.37	0.009		0.84	4.3	0.85	4.3	0.38	4.3003
	3.2	0.04533	2.603	0.02843	3.03	0.0268		0.75	0.0265	0.83	0.01	0.37	0.007		0.84	4.3	0.85	4.3	0.38	4.3003
	3.2	0.04533	2.604	0.02807	3.03	0.02713		0.75	0.0265	0.84	0.0099	0.38	0.007		0.84	4.3	0.85	4.3	0.38	4.3003
	3.21	0.04567	2.605	0.028	3.04	0.02703		0.75	0.0265	0.84	0.0099	0.38	0.007		0.84	4.3	0.85	4.3	0.38	4.3003
	3.21	0.04533	2.606	0.0285	3.04	0.02677		0.75	0.0265	0.84	0.0099	0.38	0.007		0.84	4.3	0.85	4.3001	0.38	4.3003
	3.21	0.04533	2.607	0.0281	3.04	0.02663		0.75	0.0265	0.84	0.0099	0.38	0.009		0.84	4.3	0.85	4.3	0.38	4.3003
	3.21	0.045	2.608	0.0289	3.04	0.0269		0.75	0.0265	0.84	0.0099	0.38	0.009		0.84	4.3	0.85	4.3	0.38	4.3003
	3.21	0.04567	2.609	0.02877	3.04	0.0267		0.75	0.0265	0.84	0.0099	0.38	0.007		0.84	4.3	0.85	4.3	0.38	4.3003
	3.21	0.04567	2.61	0.02893	3.04	0.02693		0.75	0.0265	0.84	0.01	0.38	0.009		0.84	4.3	0.85	4.3	0.38	4.3003
	3.21	0.04567	2.611	0.02873	3.04	0.0271		0.75	0.0265	0.84	0.0099	0.38	0.007		0.84	4.3	0.85	4.3	0.38	4.3003
	3.21	0.04567	2.612	0.02867	3.04	0.02743		0.75	0.0265	0.84	0.0099	0.38	0.007		0.84	4.3	0.85	4.3	0.38	4.3003
	3.21	0.04567	2.613	0.02883	3.04	0.02737		0.76	0.0265	0.84	0.0099	0.38	0.009		0.84	4.3	0.86	4.3	0.38	4.3003
	3.21	0.04567	2.614	0.02783	3.04	0.02697		0.76	0.0265	0.84	0.0099	0.38	0.009		0.85	4.3	0.86	4.3	0.38	4.3003
	3.22	0.04567	2.615	0.02713	3.05	0.02707		0.76	0.0265	0.84	0.0099	0.38	0.007		0.85	4.3	0.86	4.3	0.38	4.3003
	3.22	0.046	2.616	0.02767	3.05	0.02727		0.76	0.0265	0.84	0.01	0.38	0.007		0.85	4.3	0.86	4.3	0.38	4.3003
	3.22	0.04567	2.617	0.0281	3.05	0.02717		0.76	0.0265	0.85	0.0099	0.38	0.007		0.85	4.3	0.86	4.3	0.39	4.3003
	3.22	0.04567	2.618	0.02827	3.05	0.02727		0.76	0.0265	0.85	0.0099	0.38	0.009		0.85	4.3	0.86	4.3	0.39	4.3003
	3.22	0.04567	2.619	0.02843	3.05	0.02767		0.76	0.0265	0.85	0.0099	0.38	0.009		0.85	4.3	0.86	4.3	0.39	4.3003
	3.22	0.04533	2.62	0.02883	3.05	0.02767		0.76	0.0265	0.85	0.0099	0.38	0.009		0.85	4.3	0.86	4.3	0.39	4.3003
	3.22	0.04567	2.621	0.0289	3.05	0.02767		0.76	0.0265	0.85	0.0099	0.38	0.007		0.85	4.3	0.86	4.3	0.39	4.3003
	3.22	0.046	2.622	0.02923	3.05	0.02777		0.76	0.0265	0.85	0.0099	0.38	0.006		0.85	4.3	0.86	4.3	0.39	4.3003
	3.22	0.046	2.623	0.02943	3.05	0.02753		0.76	0.0265	0.85	0.0099	0.38	0.009		0.85	4.3	0.86	4.3	0.39	4.3003
	3.22	0.04567	2.624	0.0289	3.05	0.02717		0.76	0.0265	0.85	0.0099	0.38	0.007		0.85	4.3	0.86	4.3	0.39	4.3003
	3.23	0.04567	2.625	0.0284	3.06	0.02687		0.76	0.0265	0.85	0.0099	0.38	0.009		0.86	4.3	0.86	4.3	0.39	4.3003
	3.23	0.04567	2.626	0.02827	3.06	0.02693		0.76	0.0265	0.85	0.0099	0.38	0.01		0.86	4.3	0.87	4.3	0.39	4.3003
	3.23	0.04533	2.627	0.02833	3.06	0.02707		0.76	0.0265	0.85	0.0099	0.38	0.007		0.86	4.3	0.87	4.3	0.39	4.3003
	3.23	0.04567	2.628	0.02787	3.06	0.02737		0.77	0.0265	0.85	0.0099	0.38	0.007		0.86	4.3	0.87	4.3	0.39	4.3003
	3.23	0.04567	2.629	0.02877	3.06	0.0272		0.77	0.0265	0.85	0.0099	0.38	0.007		0.86	4.3	0.87	4.3	0.39	4.3003
	3.23	0.04533	2.63	0.02843	3.06	0.0272		0.77	0.0265	0.86	0.0099	0.38	0.009		0.86	4.3	0.87	4.3	0.39	4.3003
	3.23	0.04567	2.631	0.0285	3.06	0.02693		0.77	0.0265	0.86	0.0099	0.38	0.009		0.86	4.3	0.87	4.3	0.39	4.3003
	3.23	0.045	2.632	0.02817	3.06	0.0274		0.77	0.0265	0.86	0.0098	0.38	0.007		0.86	4.3	0.87	4.3	0.39	4.3003
	3.23	0.04533	2.633	0.02903	3.06	0.02747		0.77	0.0265	0.86	0.0096	0.38	0.007		0.86	4.3	0.87	4.3	0.39	4.3003
	3.23	0.04533	2.634	0.02943	3.06	0.02753		0.77	0.0265	0.86	0.0096	0.38	0.009		0.86	4.3	0.87	4.3	0.39	4.3003
	3.24	0.04567	2.635	0.029	3.07	0.02727		0.77	0.0265	0.86	0.0096	0.38	0.007		0.86	4.3	0.87	4.3	0.39	4.3003
	3.24	0.04533	2.636	0.02857	3.07	0.02713		0.77	0.0265	0.86	0.0096	0.39	0.009		0.86	4.3	0.87	4.3	0.39	4.3003
	3.24	0.04533	2.637	0.0292	3.07	0.02717		0.77	0.0265	0.86	0.0096	0.39	0.009		0.87	4.3	0.87	4.3	0.39	4.3003
	3.24	0.04533	2.638	0.02967	3.07	0.02763		0.77	0.0265	0.86	0.0096	0.39	0.009		0.87	4.3	0.87	4.3	0.39	4.3003
	3.24	0.04567	2.639	0.02943	3.07	0.02743		0.77	0.0265	0.86	0.0096	0.39	0.007		0.87	4.3	0.87	4.3	0.39	4.3003
	3.24	0.04567	2.64	0.029	3.07	0.02727		0.77	0.0265	0.86	0.0096	0.39	0.007		0.87	4.3	0.87	4.3	0.39	4.3003
	3.24	0.04567	2.641	0.02927	3.07	0.02767		0.77	0.0265	0.86	0.0096	0.39	0.007		0.87	4.3	0.88	4.3	0.39	4.3003
	3.24	0.04567	2.642	0.02903	3.07	0.02717		0.77	0.0265	0.86	0.0096	0.39	0.007		0.87	4.3	0.88	4.3	0.39	4.3003
	3.24	0.04567	2.643	0.02903	3.07	0.02733		0.77	0.0265	0.86	0.0096	0.39	0.009		0.87	4.3	0.88	4.3	0.39	4.3003
	3.24	0.04567	2.644	0.02927	3.07	0.0273		0.77	0.0265	0.86	0.0096	0.39	0.009		0.87	4.3	0.88	4.3	0.39	4.3003
	3.25	0.04533	2.645	0.02883	3.08	0.02723		0.78	0.0265	0.86	0.0096	0.39	0.007		0.87	4.3	0.88	4.3	0.39	4.3003
	3.25	0.04567	2.646	0.0289	3.08	0.02723		0.78	0.0265	0.86	0.0096	0.39	0.007		0.87	4.3	0.88	4.3	0.39	4.3003
	3.25	0.04567	2.647	0.0285	3.08	0.02707		0.78	0.0265	0.86	0.0096	0.39	0.007		0.87	4.3	0.88	4.3	0.39	4.3003
	3.25	0.046	2.648	0.0283	3.08	0.0279		0.78	0.0265	0.86	0.0096	0.39	0.007		0.87	4.3	0.88	4.3	0.39	4.3003
	3.25	0.04567	2.649	0.02863	3.08	0.0278		0.78	0.0265	0.87	0.0096	0.39	0.009		0.87	4.3	0.88	4.3	0.4	4.3003
	3.25	0.046	2.65	0.02877	3.08	0.0274		0.78	0.0265	0.87	0.0096	0.39	0.009		0.87	4.3	0.88	4.3	0.4	4.3003
	3.25	0.04633	2.651	0.02877	3.08	0.0273		0.78	0.0265	0.87	0.0096	0.39	0.009		0.87	4.3	0.88	4.3	0.4	4.3003
	3.25	0.046	2.652	0.02897	3.08	0.02743		0.78	0.0265	0.87	0.0096	0.39	0.007		0.87	4.3	0.88	4.3	0.4	4.3003
	3.25	0.04567	2.653	0.0295	3.08	0.027		0.78	0.0265	0.87	0.0095	0.39	0.007		0.87	4.3	0.88	4.3	0.4	4.3003
	3.25	0.04533	2.654	0.02963	3.08	0.02717		0.78	0.0265	0.87	0.0096	0.39	0.006		0.88	4.3	0.89	4.3	0.4	4.3003
	3.26	0.04567	2.655	0.02953	3.09	0.02687		0.78	0.0265	0.87	0.0096	0.39	0.009		0.88	4.3	0.89	4.3	0.4	4.3003
	3.26	0.04567	2.656	0.02957	3.09	0.0268		0.78	0.0265	0.87	0.0096	0.39	0.009		0.88	4.3	0.89	4.3	0.4	4.3003
	3.26	0.04567	2.657	0.0292	3.09	0.0268		0.78	0.0265	0.87	0.0096	0.39	0.007		0.88	4.3	0.89	4.3	0.4	4.3003
	3.26	0.046	2.658	0.02947	3.09	0.02713		0.78	0.0265	0.87	0.0096	0.39	0.007		0.88	4.3	0.89	4.3	0.4	4.3003
	3.26	0.04567	2.659	0.02927	3.09	0.02753		0.78	0.0265	0.87	0.0096	0.39	0.006		0.88	4.3	0.89	4.3	0.4	4.3003
	3.26	0.046	2.66	0.02913	3.09	0.0273		0.79	0.0265	0.87	0.0096	0.39	0.007		0.88	4.3	0.89	4.3	0.4	4.3003
	3.26	0.04567	2.661	0.0289	3.09	0.02707		0.79	0.0265	0.87	0.0096	0.39	0.01		0.88	4.3	0.89	4.3	0.4	4.3003
	3.26	0.046	2.662	0.0284	3.09	0.02707		0.79	0.0265	0.87	0.0096	0.39	0.009		0.88	4.3	0.89	4.3	0.4	4.3003
	3.26	0.046	2.663	0.02877	3.09	0.02687		0.79	0.0265	0.87	0.0096	0.39	0.007		0.88	4.3	0.89	4.3	0.4	4.3003
	3.26	0.046	2.664	0.02913	3.09	0.02773		0.79	0.0265	0.88	0.0096	0.39	0.007		0.88	4.3	0.89	4.3	0.4	4.3003
	3.27	0.04567	2.665	0.0289	3.1	0.02747		0.79	0.0265	0.88	0.0096	0.39	0.007		0.88	4.3	0.89	4.3	0.4	4.3003
	3.27	0.04567	2.666	0.02937	3.1	0.02737		0.79	0.0265	0.88	0.0096	0.39	0.007		0.88	4.3	0.9	4.3	0.4	4.3003
	3.27	0.04567	2.667	0.0291	3.1	0.02747		0.79	0.0265	0.88	0.0096	0.4	0.007		0.88	4.3001	0.9	4.3	0.4	4.3003
	3.27	0.04567	2.668	0.02913	3.1	0.02743		0.79	0.0265	0.88	0.0096	0.4	0.007		0.88	4.3	0.9	4.3	0.4	4.3003
	3.27	0.04567	2.669	0.02927	3.1	0.02707		0.79	0.0265	0.88	0.0096	0.4	0.006		0.89	4.3	0.9	4.3	0.4	4.3003
	3.27	0.046	2.67	0.02877	3.1	0.02743		0.79	0.0265	0.88	0.0096	0.4	0.007		0.89	4.3001	0.9	4.3	0.4	4.3003
	3.27	0.046	2.671	0.02903	3.1	0.0272		0.79	0.0265	0.88	0.0096	0.4	0.007		0.89	4.3	0.9	4.3	0.4	4.3003
	3.27	0.04533	2.672	0.02927	3.1	0.0273		0.79	0.0265	0.88	0.0096	0.4	0.009		0.89	4.3	0.9	4.3	0.4	4.3003
	3.27	0.046	2.673	0.02917	3.1	0.02763		0.79	0.0265	0.88	0.0096	0.4	0.009		0.89	4.3001	0.9	4.2998	0.4	4.3003
	3.27	0.04667	2.674	0.02903	3.1	0.02707		0.8	0.0265	0.88	0.0096	0.4	0.006		0.89	4.3001	0.9	4.3	0.4	4.3003
	3.28	0.04667	2.675	0.02927	3.11	0.0274		0.8	0.0265	0.88	0.0096	0.4	0.007		0.89	4.3001	0.9	4.3	0.4	4.3003
	3.28	0.04633	2.676	0.02927	3.11	0.02753		0.8	0.0265	0.88	0.0096	0.4	0.007		0.89	4.3001	0.9	4.3	0.4	4.3003
	3.28	0.04633	2.677	0.02963	3.11	0.02767		0.8	0.0265	0.88	0.0096	0.4	0.007		0.89	4.3001	0.9	4.3	0.4	4.3003
	3.28	0.04633	2.678	0.02927	3.11	0.0273		0.8	0.0265	0.88	0.0096	0.4	0.01		0.89	4.3001	0.9	4.3	0.4	4.3003
	3.28	0.04633	2.679	0.02893	3.11	0.02713		0.8	0.0265	0.88	0.0096	0.4	0.009		0.89	4.3001	0.91	4.3	0.4	4.3003
	3.28	0.04633	2.68	0.02947	3.11	0.02743		0.8	0.0265	0.88	0.0096	0.4	0.007		0.89	4.3001	0.91	4.3	0.4	4.3003
	3.28	0.04633	2.681	0.02947	3.11	0.02773		0.8	0.0265	0.89	0.0096	0.4	0.006		0.89	4.3001	0.91	4.3	0.41	4.3003
	3.28	0.04633	2.682	0.02927	3.11	0.0272		0.8	0.0265	0.89	0.0096	0.4	0.007		0.89	4.3001	0.91	4.2998	0.41	4.3003
	3.28	0.04633	2.683	0.02903	3.11	0.02743		0.8	0.0265	0.89	0.0096	0.4	0.007		0.89	4.3001	0.91	4.2998	0.41	4.3003
	3.28	0.046	2.684	0.0294	3.11	0.02733		0.8	0.0265	0.89	0.0096	0.4	0.007		0.9	4.3001	0.91	4.3	0.41	4.3003
	3.29	0.046	2.685	0.02933	3.12	0.0269		0.8	0.0265	0.89	0.0096	0.4	0.007		0.9	4.3001	0.91	4.2998	0.41	4.3003
	3.29	0.04567	2.686	0.02993	3.12	0.02733		0.8	0.0265	0.89	0.0096	0.4	0.009		0.9	4.3001	0.91	4.3	0.41	4.3003
	3.29	0.04567	2.687	0.02963	3.12	0.02737		0.8	0.0265	0.89	0.0096	0.4	0.009		0.9	4.3001	0.91	4.2998	0.41	4.3003
	3.29	0.046	2.688	0.02923	3.12	0.0275		0.81	0.0265	0.89	0.0096	0.4	0.007		0.9	4.3001	0.91	4.2998	0.41	4.3003
	3.29	0.04567	2.689	0.0292	3.12	0.02707		0.81	0.0265	0.89	0.0096	0.4	0.006		0.9	4.3001	0.91	4.2998	0.41	4.3003
	3.29	0.04567	2.69	0.02967	3.12	0.02777		0.81	0.0265	0.89	0.0096	0.4	0.007		0.9	4.3001	0.91	4.3	0.41	4.3003
	3.29	0.04567	2.691	0.02963	3.12	0.02743		0.81	0.0265	0.89	0.0096	0.4	0.009		0.9	4.3001	0.91	4.2998	0.41	4.3003
	3.29	0.04567	2.692	0.02927	3.12	0.02717		0.81	0.0265	0.89	0.0096	0.4	0.007		0.9	4.3001	0.91	4.2998	0.41	4.3003
	3.29	0.046	2.693	0.0289	3.12	0.02773		0.81	0.0265	0.89	0.0096	0.4	0.009		0.9	4.3001	0.91	4.2998	0.41	4.3003
	3.29	0.046	2.694	0.0288	3.12	0.0275		0.81	0.0265	0.89	0.0096	0.4	0.007		0.9	4.3001	0.92	4.2998	0.41	4.3003
	3.3	0.046	2.695	0.02893	3.13	0.02767		0.81	0.0265	0.89	0.0096	0.4	0.007		0.9	4.3001	0.92	4.2998	0.41	4.3003
	3.3	0.046	2.696	0.029	3.13	0.02743		0.81	0.0265	0.89	0.0096	0.4	0.007		0.9	4.3001	0.92	4.2998	0.41	4.3003
	3.3	0.046	2.697	0.02963	3.13	0.0272		0.81	0.0265	0.89	0.0096	0.4	0.009		0.91	4.3001	0.92	4.2998	0.41	4.3003
	3.3	0.04633	2.698	0.02963	3.13	0.02717		0.81	0.0265	0.9	0.0096	0.4	0.007		0.91	4.3001	0.92	4.2998	0.41	4.3003
	3.3	0.04667	2.699	0.0289	3.13	0.02733		0.81	0.0265	0.9	0.0096	0.4	0.009		0.91	4.3001	0.92	4.2998	0.41	4.3003
	3.3	0.04633	2.7	0.02887	3.13	0.02707		0.81	0.0265	0.9	0.0096	0.41	0.007		0.91	4.3001	0.92	4.2998	0.41	4.3003
	3.3	0.04633	2.701	0.02867	3.13	0.02687		0.81	0.0265	0.9	0.0096	0.41	0.007		0.91	4.3001	0.92	4.2998	0.41	4.3003
	3.3	0.04633	2.702	0.02877	3.13	0.0273		0.81	0.0265	0.9	0.0096	0.41	0.007		0.91	4.3001	0.92	4.2998	0.41	4.3003
	3.3	0.046	2.703	0.0293	3.13	0.02717		0.81	0.0265	0.9	0.0096	0.41	0.007		0.91	4.3001	0.92	4.2998	0.41	4.3003
	3.3	0.04633	2.704	0.0295	3.13	0.02727		0.81	0.0265	0.9	0.0096	0.41	0.007		0.91	4.3001	0.92	4.2998	0.41	4.3003
	3.31	0.04633	2.705	0.02913	3.14	0.02767		0.82	0.0265	0.9	0.0096	0.41	0.009		0.91	4.3001	0.92	4.2998	0.41	4.3003
	3.31	0.04633	2.706	0.0291	3.14	0.02753		0.82	0.0265	0.9	0.0096	0.41	0.006		0.91	4.3001	0.92	4.2998	0.41	4.3003
	3.31	0.04633	2.707	0.0291	3.14	0.02707		0.82	0.0265	0.9	0.0096	0.41	0.007		0.91	4.3001	0.92	4.2998	0.41	4.3003
	3.31	0.04667	2.708	0.02927	3.14	0.0269		0.82	0.0265	0.9	0.0096	0.41	0.007		0.91	4.3001	0.92	4.2998	0.41	4.3003
	3.31	0.04667	2.709	0.02927	3.14	0.02737		0.82	0.0265	0.9	0.0096	0.41	0.007		0.91	4.3001	0.92	4.2998	0.41	4.3003
	3.31	0.04667	2.71	0.029	3.14	0.02793		0.82	0.0265	0.9	0.0096	0.41	0.007		0.91	4.3001	0.92	4.2998	0.41	4.3003
	3.31	0.04633	2.711	0.02963	3.14	0.0273		0.82	0.0265	0.9	0.0096	0.41	0.006		0.91	4.3001	0.93	4.2998	0.41	4.3003
	3.31	0.04633	2.712	0.02943	3.14	0.02723		0.82	0.0265	0.9	0.0096	0.41	0.006		0.91	4.3001	0.93	4.2998	0.42	4.3003
	3.31	0.046	2.713	0.02907	3.14	0.0273		0.82	0.0265	0.9	0.0096	0.41	0.009		0.92	4.3001	0.93	4.2998	0.42	4.3003
	3.31	0.046	2.714	0.02937	3.14	0.02767		0.82	0.0265	0.9	0.0096	0.41	0.009		0.92	4.3001	0.93	4.2998	0.42	4.3003
	3.32	0.046	2.715	0.02913	3.15	0.02763		0.82	0.0265	0.91	0.0096	0.41	0.007		0.92	4.3001	0.93	4.2998	0.42	4.3003
	3.32	0.046	2.716	0.02927	3.15	0.02757		0.82	0.0265	0.91	0.0096	0.41	0.006		0.92	4.3001	0.93	4.2998	0.42	4.3003
	3.32	0.04667	2.717	0.0294	3.15	0.0275		0.82	0.0265	0.91	0.0096	0.41	0.006		0.92	4.3001	0.93	4.2998	0.42	4.3003
	3.32	0.04633	2.718	0.02923	3.15	0.02773		0.82	0.0265	0.91	0.0096	0.41	0.007		0.92	4.3001	0.93	4.2998	0.42	4.3003
	3.32	0.04633	2.719	0.02857	3.15	0.02767		0.82	0.0265	0.91	0.0096	0.41	0.006		0.92	4.3003	0.93	4.2998	0.42	4.3003
	3.32	0.04567	2.72	0.02897	3.15	0.02753		0.83	0.0265	0.91	0.0096	0.41	0.009		0.92	4.3003	0.93	4.2998	0.42	4.3003
	3.32	0.04567	2.721	0.0293	3.15	0.0275		0.83	0.0265	0.91	0.0096	0.41	0.009		0.92	4.3001	0.93	4.2998	0.42	4.3003
	3.32	0.04633	2.722	0.02927	3.15	0.02793		0.83	0.0265	0.91	0.0096	0.41	0.007		0.92	4.3001	0.93	4.2998	0.42	4.3003
	3.32	0.046	2.723	0.0289	3.15	0.02747		0.83	0.0265	0.91	0.0096	0.41	0.006		0.92	4.3001	0.93	4.2998	0.42	4.3003
	3.32	0.04633	2.724	0.02853	3.15	0.02767		0.83	0.0265	0.91	0.0096	0.41	0.006		0.92	4.3003	0.93	4.2998	0.42	4.3003
	3.33	0.04633	2.725	0.02843	3.16	0.02743		0.83	0.0265	0.91	0.0096	0.41	0.006		0.92	4.3001	0.93	4.2998	0.42	4.3003
	3.33	0.04633	2.726	0.02887	3.16	0.0275		0.83	0.0265	0.91	0.0096	0.41	0.009		0.92	4.3001	0.93	4.2998	0.42	4.3003
	3.33	0.04667	2.727	0.02897	3.16	0.0271		0.83	0.0265	0.91	0.0096	0.41	0.009		0.93	4.3001	0.93	4.2998	0.42	4.3003
	3.33	0.04667	2.728	0.0288	3.16	0.02713		0.83	0.0265	0.91	0.0096	0.41	0.007		0.93	4.3001	0.93	4.2998	0.42	4.3003
	3.33	0.04633	2.729	0.0289	3.16	0.02687		0.83	0.0265	0.92	0.0096	0.41	0.007		0.93	4.3001	0.94	4.2998	0.42	4.3003
	3.33	0.046	2.73	0.02923	3.16	0.02713		0.83	0.0265	0.92	0.0096	0.41	0.006		0.93	4.3001	0.94	4.2998	0.42	4.3003
	3.33	0.04633	2.731	0.02923	3.16	0.02723		0.83	0.0265	0.92	0.0096	0.41	0.006		0.93	4.3001	0.94	4.2998	0.42	4.3003
	3.33	0.04667	2.732	0.02903	3.16	0.02727		0.83	0.0265	0.92	0.0096	0.42	0.007		0.93	4.3003	0.94	4.2998	0.42	4.3003
	3.33	0.04667	2.733	0.02937	3.16	0.0271		0.83	0.0265	0.92	0.0096	0.42	0.009		0.93	4.3003	0.94	4.2998	0.42	4.3003
	3.33	0.04667	2.734	0.02957	3.16	0.02743		0.83	0.0265	0.92	0.0096	0.42	0.009		0.93	4.3003	0.94	4.2998	0.42	4.3003
	3.34	0.04633	2.735	0.0294	3.17	0.02717		0.84	0.0265	0.92	0.0096	0.42	0.006		0.93	4.3003	0.94	4.2998	0.42	4.3003
	3.34	0.04633	2.736	0.02993	3.17	0.02717		0.84	0.0265	0.92	0.0096	0.42	0.006		0.93	4.3003	0.94	4.2998	0.42	4.3003
	3.34	0.04667	2.737	0.0301	3.17	0.0272		0.84	0.0265	0.92	0.0096	0.42	0.005		0.93	4.3003	0.94	4.2998	0.42	4.3003
	3.34	0.046	2.738	0.02953	3.17	0.0278		0.84	0.0265	0.92	0.0096	0.42	0.007		0.93	4.3003	0.94	4.2998	0.42	4.3003
	3.34	0.04667	2.739	0.0295	3.17	0.0278		0.84	0.0265	0.92	0.0096	0.42	0.009		0.93	4.3003	0.94	4.2998	0.42	4.3003
	3.34	0.04667	2.74	0.0291	3.17	0.02743		0.84	0.0265	0.92	0.0096	0.42	0.009		0.93	4.3003	0.94	4.2998	0.42	4.3003
	3.34	0.04667	2.741	0.0295	3.17	0.02747		0.84	0.0265	0.92	0.0096	0.42	0.005		0.93	4.3003	0.94	4.2998	0.42	4.3003
	3.34	0.04633	2.742	0.02963	3.17	0.02737		0.84	0.0265	0.92	0.0096	0.42	0.006		0.94	4.3001	0.95	4.2998	0.42	4.3003
	3.34	0.046	2.743	0.02897	3.17	0.0273		0.84	0.0265	0.92	0.0096	0.42	0.006		0.94	4.3003	0.95	4.2998	0.42	4.3003
	3.34	0.04633	2.744	0.02933	3.17	0.02733		0.84	0.0265	0.92	0.0096	0.42	0.007		0.94	4.3003	0.95	4.2998	0.43	4.3003
	3.35	0.046	2.745	0.02997	3.18	0.02717		0.84	0.0265	0.93	0.0096	0.42	0.007		0.94	4.3003	0.95	4.2998	0.43	4.3003
	3.35	0.04633	2.746	0.0299	3.18	0.02783		0.84	0.0265	0.93	0.0096	0.42	0.007		0.94	4.3003	0.95	4.2998	0.43	4.3003
	3.35	0.04633	2.747	0.02927	3.18	0.02753		0.84	0.0265	0.93	0.0096	0.42	0.007		0.94	4.3003	0.95	4.2998	0.43	4.3003
	3.35	0.04667	2.748	0.0294	3.18	0.0273		0.84	0.0265	0.93	0.0096	0.42	0.007		0.94	4.3003	0.95	4.2998	0.43	4.3003
	3.35	0.04633	2.749	0.02903	3.18	0.0277		0.85	0.0265	0.93	0.0096	0.42	0.007		0.94	4.3003	0.95	4.2998	0.43	4.3003
	3.35	0.04633	2.75	0.02903	3.18	0.02767		0.85	0.0265	0.93	0.0096	0.42	0.007		0.94	4.3003	0.95	4.2998	0.43	4.3003
	3.35	0.04667	2.751	0.02953	3.18	0.02747		0.85	0.0265	0.93	0.0096	0.42	0.007		0.94	4.3003	0.95	4.2998	0.43	4.3003
	3.35	0.04667	2.752	0.0291	3.18	0.0273		0.85	0.0265	0.93	0.0096	0.42	0.007		0.94	4.3003	0.95	4.2998	0.43	4.3003
	3.35	0.047	2.753	0.02947	3.18	0.02777		0.85	0.0265	0.93	0.0096	0.42	0.006		0.94	4.3003	0.95	4.2998	0.43	4.3003
	3.35	0.04667	2.754	0.02987	3.18	0.02733		0.85	0.0265	0.93	0.0096	0.42	0.006		0.95	4.3003	0.95	4.2998	0.43	4.3003
	3.36	0.04667	2.755	0.02903	3.19	0.02767		0.85	0.0265	0.93	0.0096	0.42	0.006		0.95	4.3003	0.95	4.2998	0.43	4.3003
	3.36	0.047	2.756	0.02913	3.19	0.02753		0.85	0.0265	0.93	0.0096	0.42	0.009		0.95	4.3003	0.95	4.2998	0.43	4.3003
	3.36	0.04667	2.757	0.02957	3.19	0.02747		0.85	0.0265	0.93	0.0096	0.42	0.007		0.95	4.3003	0.95	4.2998	0.43	4.3003
	3.36	0.04633	2.758	0.02963	3.19	0.02827		0.85	0.0265	0.93	0.0096	0.42	0.007		0.95	4.3003	0.96	4.2998	0.43	4.3003
	3.36	0.04633	2.759	0.0289	3.19	0.02813		0.85	0.0265	0.94	0.0096	0.42	0.006		0.95	4.3003	0.96	4.2998	0.43	4.3003
	3.36	0.04633	2.76	0.0294	3.19	0.028		0.85	0.0265	0.94	0.0096	0.42	0.006		0.95	4.3003	0.96	4.2998	0.43	4.3003
	3.36	0.04667	2.761	0.03023	3.19	0.02767		0.85	0.0265	0.94	0.0096	0.42	0.007		0.95	4.3003	0.96	4.2998	0.43	4.3003
	3.36	0.04667	2.762	0.03	3.19	0.02723		0.85	0.0265	0.94	0.0096	0.42	0.007		0.95	4.3003	0.96	4.2998	0.43	4.3003
	3.36	0.04667	2.763	0.02973	3.19	0.0275		0.85	0.0265	0.94	0.0096	0.43	0.007		0.95	4.3003	0.96	4.2998	0.43	4.3003
	3.36	0.04633	2.764	0.0299	3.19	0.0273		0.85	0.0265	0.94	0.0096	0.43	0.006		0.95	4.3003	0.96	4.2998	0.43	4.3003
	3.37	0.04633	2.765	0.02963	3.2	0.02717		0.85	0.0265	0.94	0.0096	0.43	0.007		0.95	4.3003	0.96	4.2998	0.43	4.3003
	3.37	0.04633	2.766	0.02943	3.2	0.02793		0.86	0.0265	0.94	0.0096	0.43	0.006		0.95	4.3003	0.96	4.2998	0.43	4.3003
	3.37	0.04667	2.767	0.02997	3.2	0.02803		0.86	0.0265	0.95	0.0096	0.43	0.006		0.95	4.3003	0.96	4.2998	0.43	4.3003
	3.37	0.04633	2.768	0.02973	3.2	0.02753		0.86	0.0265	0.95	0.0096	0.43	0.006		0.95	4.3003	0.96	4.2997	0.43	4.3003
	3.37	0.04667	2.769	0.02913	3.2	0.0278		0.86	0.0265	0.95	0.0096	0.43	0.007		0.95	4.3003	0.96	4.2998	0.43	4.3003
	3.37	0.04667	2.77	0.02897	3.2	0.02783		0.86	0.0265	0.95	0.0096	0.43	0.007		0.96	4.3003	0.96	4.2998	0.43	4.3003
	3.37	0.04667	2.771	0.02903	3.2	0.02763		0.86	0.0265	0.95	0.0096	0.43	0.007		0.96	4.3003	0.96	4.2998	0.43	4.3003
	3.37	0.04667	2.772	0.0293	3.2	0.0277		0.86	0.0265	0.95	0.0096	0.43	0.006		0.96	4.3003	0.96	4.2998	0.43	4.3003
	3.37	0.04633	2.773	0.02897	3.2	0.02793		0.86	0.0265	0.95	0.0096	0.43	0.006		0.96	4.3003	0.96	4.2997	0.43	4.3003
	3.37	0.04667	2.774	0.02903	3.2	0.0281		0.86	0.0265	0.95	0.0096	0.43	0.007		0.96	4.3004	0.96	4.2998	0.43	4.3003
	3.38	0.047	2.775	0.02867	3.21	0.0283		0.86	0.0265	0.95	0.0096	0.43	0.007		0.96	4.3003	0.97	4.2997	0.43	4.3003
	3.38	0.047	2.776	0.02903	3.21	0.0278		0.86	0.0265	0.95	0.0096	0.43	0.007		0.96	4.3003	0.97	4.2997	0.44	4.3003
	3.38	0.04667	2.777	0.02943	3.21	0.0278		0.86	0.0265	0.95	0.0096	0.43	0.007		0.96	4.3004	0.97	4.2997	0.44	4.3003
	3.38	0.04667	2.778	0.02927	3.21	0.0279		0.86	0.0265	0.95	0.0096	0.43	0.006		0.96	4.3003	0.97	4.2997	0.44	4.3003
	3.38	0.04667	2.779	0.0293	3.21	0.0283		0.86	0.0265	0.95	0.0096	0.43	0.006		0.96	4.3003	0.97	4.2997	0.44	4.3003
	3.38	0.047	2.78	0.02927	3.21	0.0282		0.86	0.0265	0.95	0.0096	0.43	0.006		0.97	4.3003	0.97	4.2997	0.44	4.3003
	3.38	0.047	2.781	0.0295	3.21	0.0283		0.86	0.0265	0.95	0.0096	0.43	0.006		0.97	4.3004	0.97	4.2997	0.44	4.3003
	3.38	0.047	2.782	0.02967	3.21	0.02783		0.86	0.0265	0.96	0.0096	0.43	0.009		0.97	4.3004	0.97	4.2997	0.44	4.3003
	3.38	0.047	2.783	0.02963	3.21	0.0283		0.87	0.0265	0.96	0.0096	0.43	0.007		0.97	4.3003	0.97	4.2997	0.44	4.3003
	3.38	0.04667	2.784	0.02913	3.21	0.02803		0.87	0.0265	0.96	0.0096	0.43	0.006		0.97	4.3003	0.97	4.2997	0.44	4.3003
	3.39	0.04667	2.785	0.02927	3.22	0.02783		0.87	0.0265	0.96	0.0096	0.43	0.005		0.97	4.3004	0.97	4.2997	0.44	4.3003
	3.39	0.04667	2.786	0.0295	3.22	0.02807		0.87	0.0265	0.96	0.0096	0.43	0.006		0.97	4.3004	0.97	4.2997	0.44	4.3003
	3.39	0.04667	2.787	0.0293	3.22	0.02767		0.87	0.0265	0.96	0.0096	0.43	0.007		0.97	4.3004	0.97	4.2997	0.44	4.3003
	3.39	0.047	2.788	0.02943	3.22	0.0278		0.87	0.0265	0.96	0.0096	0.43	0.007		0.97	4.3004	0.97	4.2997	0.44	4.3003
	3.39	0.047	2.789	0.03013	3.22	0.02743		0.87	0.0265	0.96	0.0096	0.43	0.007		0.97	4.3004	0.97	4.2997	0.44	4.3003
	3.39	0.04667	2.79	0.03037	3.22	0.02793		0.87	0.0265	0.96	0.0096	0.43	0.007		0.97	4.3004	0.97	4.2997	0.44	4.3003
	3.39	0.04667	2.791	0.02967	3.22	0.02753		0.87	0.0265	0.96	0.0096	0.43	0.007		0.97	4.3003	0.97	4.2997	0.44	4.3003
	3.39	0.047	2.792	0.0294	3.22	0.02753		0.87	0.0265	0.96	0.0096	0.43	0.007		0.97	4.3004	0.98	4.2997	0.44	4.3003
	3.39	0.04667	2.793	0.02913	3.22	0.0274		0.87	0.0265	0.96	0.0096	0.43	0.006		0.97	4.3003	0.98	4.2997	0.44	4.3003
	3.39	0.04667	2.794	0.029	3.22	0.02783		0.87	0.0265	0.96	0.0096	0.43	0.006		0.98	4.3003	0.98	4.2997	0.44	4.3003
	3.4	0.047	2.795	0.02923	3.23	0.02793		0.87	0.0265	0.96	0.0096	0.43	0.007		0.98	4.3004	0.98	4.2997	0.44	4.3003
	3.4	0.047	2.796	0.02927	3.23	0.02737		0.87	0.0265	0.96	0.0096	0.43	0.007		0.98	4.3003	0.98	4.2997	0.44	4.3003
	3.4	0.04667	2.797	0.02923	3.23	0.0276		0.87	0.0265	0.96	0.0096	0.44	0.007		0.98	4.3003	0.98	4.2997	0.44	4.3003
	3.4	0.047	2.798	0.02953	3.23	0.0284		0.87	0.0265	0.97	0.0096	0.44	0.006		0.98	4.3004	0.98	4.2997	0.44	4.3003
	3.4	0.04667	2.799	0.02943	3.23	0.02817		0.88	0.0265	0.97	0.0096	0.44	0.006		0.98	4.3003	0.98	4.2997	0.44	4.3003
	3.4	0.047	2.8	0.02963	3.23	0.02857		0.88	0.0265	0.97	0.0096	0.44	0.007		0.98	4.3004	0.98	4.2997	0.44	4.3003
	3.4	0.04733	2.801	0.02973	3.23	0.02817		0.88	0.0265	0.97	0.0096	0.44	0.007		0.98	4.3004	0.98	4.2997	0.44	4.3003
	3.4	0.04733	2.802	0.0297	3.23	0.02767		0.88	0.0265	0.97	0.0096	0.44	0.006		0.98	4.3004	0.98	4.2997	0.44	4.3003
	3.4	0.047	2.803	0.02957	3.23	0.028		0.88	0.0265	0.97	0.0096	0.44	0.006		0.98	4.3003	0.98	4.2997	0.44	4.3003
	3.4	0.047	2.804	0.02967	3.23	0.0281		0.88	0.0265	0.97	0.0096	0.44	0.006		0.98	4.3003	0.98	4.2997	0.44	4.3003
	3.41	0.04733	2.805	0.0295	3.24	0.0281		0.88	0.0265	0.97	0.0096	0.44	0.006		0.98	4.3004	0.98	4.2997	0.44	4.3003
	3.41	0.04733	2.806	0.03013	3.24	0.02753		0.88	0.0265	0.97	0.0096	0.44	0.006		0.99	4.3003	0.98	4.2997	0.44	4.3003
	3.41	0.047	2.807	0.0298	3.24	0.02743		0.88	0.0265	0.97	0.0096	0.44	0.007		0.99	4.3004	0.98	4.2997	0.44	4.3003
	3.41	0.047	2.808	0.02953	3.24	0.02753		0.88	0.0265	0.97	0.0096	0.44	0.007		0.99	4.3004	0.99	4.2997	0.45	4.3003
	3.41	0.04667	2.809	0.0295	3.24	0.0275		0.88	0.0265	0.97	0.0096	0.44	0.009		0.99	4.3004	0.99	4.2997	0.45	4.3003
	3.41	0.047	2.81	0.0294	3.24	0.0278		0.88	0.0265	0.97	0.0096	0.44	0.007		0.99	4.3004	0.99	4.2997	0.45	4.3003
	3.41	0.047	2.811	0.0298	3.24	0.0276		0.88	0.0265	0.97	0.0096	0.44	0.006		0.99	4.3004	0.99	4.2997	0.45	4.3003
	3.41	0.04667	2.812	0.02967	3.24	0.0272		0.88	0.0265	0.98	0.0096	0.44	0.006		0.99	4.3004	0.99	4.2997	0.45	4.3003
	3.41	0.047	2.813	0.02993	3.24	0.02793		0.89	0.0265	0.98	0.0096	0.44	0.006		0.99	4.3003	0.99	4.2997	0.45	4.3003
	3.41	0.047	2.814	0.0301	3.24	0.02807		0.89	0.0265	0.98	0.0096	0.44	0.007		0.99	4.3003	0.99	4.2997	0.45	4.3003
	3.42	0.047	2.815	0.02987	3.25	0.02757		0.89	0.0265	0.98	0.0096	0.44	0.007		0.99	4.3003	0.99	4.2997	0.45	4.3003
	3.42	0.047	2.816	0.0299	3.25	0.0275		0.89	0.0265	0.98	0.0096	0.44	0.007		0.99	4.3004	0.99	4.2997	0.45	4.3003
	3.42	0.04733	2.817	0.02917	3.25	0.02777		0.89	0.0265	0.98	0.0096	0.44	0.006		0.99	4.3004	0.99	4.2997	0.45	4.3003
	3.42	0.047	2.818	0.0294	3.25	0.0282		0.89	0.0265	0.98	0.0096	0.44	0.007		0.99	4.3003	0.99	4.2997	0.45	4.3003
	3.42	0.047	2.819	0.02953	3.25	0.02867		0.89	0.0265	0.98	0.0096	0.44	0.007		1	4.3004	0.99	4.2997	0.45	4.3003
	3.42	0.04733	2.82	0.02977	3.25	0.0286		0.89	0.0265	0.98	0.0096	0.44	0.007		1	4.3003	0.99	4.2997	0.45	4.3003
	3.42	0.04733	2.821	0.02997	3.25	0.02873		0.89	0.0265	0.98	0.0096	0.44	0.007		1	4.3004	0.99	4.2997	0.45	4.3003
	3.42	0.04733	2.822	0.0297	3.25	0.0284		0.89	0.0265	0.98	0.0096	0.44	0.006		1	4.3004	0.99	4.2997	0.45	4.3003
	3.42	0.047	2.823	0.03	3.25	0.02847		0.89	0.0265	0.99	0.0096	0.44	0.006		1	4.3003	1	4.2997	0.45	4.3003
	3.42	0.047	2.824	0.02943	3.25	0.0278		0.89	0.0265	0.99	0.0096	0.44	0.006		1	4.3004	1	4.2997	0.45	4.3003
	3.43	0.04733	2.825	0.02957	3.26	0.02793		0.89	0.0265	0.99	0.0096	0.44	0.007		1	4.3004	1	4.2997	0.45	4.3003
	3.43	0.04767	2.826	0.02993	3.26	0.02803		0.89	0.0265	0.99	0.0096	0.44	0.006		1	4.3003	1	4.2997	0.45	4.3003
	3.43	0.04767	2.827	0.02927	3.26	0.02783		0.9	0.0265	0.99	0.0096	0.44	0.007		1	4.3004	1	4.2997	0.45	4.3003
	3.43	0.04767	2.828	0.03003	3.26	0.0278		0.9	0.0265	0.99	0.0096	0.44	0.007		1	4.3003	1	4.2997	0.45	4.3003
	3.43	0.04733	2.829	0.02957	3.26	0.02817		0.9	0.0265	0.99	0.0096	0.45	0.007		1	4.3004	1	4.2997	0.45	4.3003
	3.43	0.04767	2.83	0.0298	3.26	0.02817		0.9	0.0265	0.99	0.0096	0.45	0.006		1	4.3003	1	4.2997	0.45	4.3003
	3.43	0.04733	2.831	0.0296	3.26	0.0284		0.9	0.0265	0.99	0.0096	0.45	0.006		1	4.3004	1	4.2997	0.45	4.3003
	3.43	0.047	2.832	0.02973	3.26	0.0285		0.9	0.0265	0.99	0.0096	0.45	0.006		1	4.3003	1	4.2997	0.45	4.3003
	3.43	0.04733	2.833	0.02997	3.26	0.0288		0.9	0.0265	0.99	0.0096	0.45	0.007		1	4.3003	1	4.2997	0.45	4.3003
	3.43	0.04733	2.834	0.03	3.26	0.02843		0.9	0.0265	0.99	0.0096	0.45	0.007		1.01	4.3003	1	4.2997	0.45	4.3003
	3.44	0.04767	2.835	0.02973	3.27	0.02873		0.9	0.0265	0.99	0.0096	0.45	0.007		1.01	4.3004	1	4.2997	0.45	4.3003
	3.44	0.04767	2.836	0.02917	3.27	0.0282		0.9	0.0265	0.99	0.0096	0.45	0.006		1.01	4.3003	1	4.2997	0.45	4.3003
	3.44	0.04733	2.837	0.03007	3.27	0.0283		0.9	0.0265	0.99	0.0096	0.45	0.006		1.01	4.3004	1	4.2997	0.45	4.3003
	3.44	0.047	2.838	0.02987	3.27	0.02837		0.9	0.0265	0.99	0.0096	0.45	0.006		1.01	4.3004	1	4.2997	0.45	4.3003
	3.44	0.047	2.839	0.02947	3.27	0.0285		0.9	0.0265	1	0.0096	0.45	0.007		1.01	4.3003	1	4.2997	0.45	4.3003
	3.44	0.04767	2.84	0.02983	3.27	0.02837		0.9	0.0265	1	0.0096	0.45	0.007		1.01	4.3003	1	4.2997	0.46	4.3003
	3.44	0.04767	2.841	0.03027	3.27	0.02807		0.91	0.0265	1	0.0096	0.45	0.007		1.01	4.3004	1.01	4.2997	0.46	4.3003
	3.44	0.04767	2.842	0.0305	3.27	0.02857		0.91	0.0265	1	0.0096	0.45	0.007		1.01	4.3004	1.01	4.2997	0.46	4.3003
	3.44	0.04767	2.843	0.03	3.27	0.0291		0.91	0.0265	1	0.0096	0.45	0.006		1.01	4.3004	1.01	4.2997	0.46	4.3003
	3.44	0.04733	2.844	0.02943	3.27	0.02903		0.91	0.0265	1	0.0096	0.45	0.005		1.01	4.3003	1.01	4.2997	0.46	4.3003
	3.45	0.04767	2.845	0.02963	3.28	0.02847		0.91	0.0263	1	0.0096	0.45	0.007		1.01	4.3003	1.01	4.2997	0.46	4.3003
	3.45	0.04767	2.846	0.03013	3.28	0.02857		0.91	0.0263	1	0.0096	0.45	0.007		1.01	4.3003	1.01	4.2997	0.46	4.3003
	3.45	0.04767	2.847	0.03027	3.28	0.02857		0.91	0.0262	1	0.0096	0.45	0.007		1.01	4.3004	1.01	4.2997	0.46	4.3003
	3.45	0.04767	2.848	0.0299	3.28	0.02857		0.91	0.0261	1	0.0096	0.45	0.007		1.01	4.3004	1.01	4.2997	0.46	4.3003
	3.45	0.04733	2.849	0.0299	3.28	0.02853		0.91	0.0261	1	0.0096	0.45	0.006		1.01	4.3003	1.01	4.2997	0.46	4.3003
	3.45	0.047	2.85	0.03003	3.28	0.02833		0.91	0.0261	1	0.0096	0.45	0.006		1.01	4.3004	1.01	4.2997	0.46	4.3003
	3.45	0.04733	2.851	0.02983	3.28	0.02827		0.91	0.0261	1	0.0096	0.45	0.006		1.02	4.3003	1.01	4.2997	0.46	4.3003
	3.45	0.048	2.852	0.02957	3.28	0.02817		0.91	0.0261	1	0.0096	0.45	0.006		1.02	4.3004	1.01	4.2997	0.46	4.3003
	3.45	0.04833	2.853	0.02977	3.28	0.02853		0.91	0.026	1	0.0096	0.45	0.006		1.02	4.3003	1.01	4.2997	0.46	4.3003
	3.45	0.04833	2.854	0.0299	3.28	0.0279		0.91	0.026	1	0.0096	0.45	0.006		1.02	4.3003	1.01	4.2997	0.46	4.3003
	3.46	0.048	2.855	0.02953	3.29	0.028		0.91	0.026	1.01	0.0096	0.45	0.006		1.02	4.3004	1.01	4.2997	0.46	4.3003
	3.46	0.04767	2.856	0.02983	3.29	0.02877		0.92	0.0259	1.01	0.0096	0.45	0.006		1.02	4.3004	1.02	4.2997	0.46	4.3003
	3.46	0.048	2.857	0.03013	3.29	0.0283		0.92	0.0259	1.01	0.0096	0.45	0.006		1.02	4.3003	1.02	4.2997	0.46	4.3003
	3.46	0.048	2.858	0.03	3.29	0.0283		0.92	0.0259	1.01	0.0096	0.45	0.007		1.02	4.3003	1.02	4.2997	0.46	4.3003
	3.46	0.048	2.859	0.03023	3.29	0.02847		0.92	0.0259	1.01	0.0096	0.45	0.006		1.02	4.3004	1.02	4.2997	0.46	4.3003
	3.46	0.04833	2.86	0.0298	3.29	0.02827		0.92	0.0259	1.01	0.0096	0.46	0.007		1.02	4.3004	1.02	4.2997	0.46	4.3003
	3.46	0.04833	2.861	0.03013	3.29	0.0284		0.92	0.0259	1.01	0.0096	0.46	0.006		1.02	4.3004	1.02	4.2997	0.46	4.3003
	3.46	0.04833	2.862	0.03037	3.29	0.02817		0.92	0.0259	1.01	0.0096	0.46	0.005		1.02	4.3003	1.02	4.2997	0.46	4.3003
	3.46	0.04767	2.863	0.0303	3.29	0.02797		0.92	0.0259	1.01	0.0096	0.46	0.006		1.02	4.3003	1.02	4.2997	0.46	4.3003
	3.46	0.04767	2.864	0.03023	3.29	0.02807		0.92	0.0259	1.01	0.0096	0.46	0.007		1.02	4.3003	1.03	4.2997	0.46	4.3003
	3.47	0.04867	2.865	0.03057	3.3	0.02787		0.92	0.0259	1.01	0.0096	0.46	0.007		1.02	4.3003	1.03	4.2997	0.46	4.3003
	3.47	0.048	2.866	0.0299	3.3	0.02833		0.92	0.0259	1.01	0.0096	0.46	0.007		1.03	4.3003	1.03	4.2997	0.46	4.3003
	3.47	0.048	2.867	0.02993	3.3	0.02807		0.92	0.0258	1.01	0.0096	0.46	0.006		1.03	4.3004	1.03	4.2997	0.46	4.3003
	3.47	0.04867	2.868	0.03023	3.3	0.0289		0.92	0.0258	1.01	0.0096	0.46	0.005		1.03	4.3003	1.03	4.2997	0.46	4.3003
	3.47	0.04833	2.869	0.02987	3.3	0.0291		0.92	0.0257	1.01	0.0096	0.46	0.006		1.03	4.3003	1.03	4.2997	0.46	4.3003
	3.47	0.048	2.87	0.03003	3.3	0.02873		0.93	0.0257	1.02	0.0096	0.46	0.006		1.03	4.3004	1.03	4.2997	0.46	4.3003
	3.47	0.048	2.871	0.02997	3.3	0.0285		0.93	0.0257	1.02	0.0096	0.46	0.007		1.03	4.3003	1.03	4.2997	0.46	4.3003
	3.47	0.048	2.872	0.0299	3.3	0.02847		0.93	0.0257	1.02	0.0096	0.46	0.007		1.03	4.3003	1.03	4.2997	0.47	4.3003
	3.47	0.048	2.873	0.02993	3.3	0.02853		0.93	0.0257	1.02	0.0096	0.46	0.007		1.03	4.3004	1.03	4.2997	0.47	4.3003
	3.47	0.04833	2.874	0.03017	3.3	0.02847		0.93	0.0257	1.02	0.0096	0.46	0.006		1.03	4.3004	1.03	4.2997	0.47	4.3003
	3.48	0.048	2.875	0.0299	3.31	0.0285		0.93	0.0257	1.02	0.0096	0.46	0.006		1.03	4.3003	1.03	4.2997	0.47	4.3003
	3.48	0.04867	2.876	0.03047	3.31	0.0286		0.93	0.0257	1.02	0.0096	0.46	0.006		1.03	4.3003	1.03	4.2997	0.47	4.3003
	3.48	0.04833	2.877	0.03013	3.31	0.02877		0.93	0.0257	1.02	0.0096	0.46	0.007		1.03	4.3003	1.03	4.2997	0.47	4.3003
	3.48	0.04867	2.878	0.02963	3.31	0.02867		0.93	0.0257	1.02	0.0096	0.46	0.006		1.03	4.3004	1.04	4.2997	0.47	4.3003
	3.48	0.04867	2.879	0.02973	3.31	0.02887		0.93	0.0257	1.02	0.0096	0.46	0.006		1.03	4.3003	1.04	4.2997	0.47	4.3003
	3.48	0.04867	2.88	0.02933	3.31	0.0281		0.93	0.0257	1.02	0.0096	0.46	0.006		1.03	4.3003	1.04	4.2997	0.47	4.3003
	3.48	0.04867	2.881	0.0298	3.31	0.0283		0.93	0.0257	1.02	0.0096	0.46	0.006		1.03	4.3004	1.04	4.2997	0.47	4.3003
	3.48	0.04833	2.882	0.03087	3.31	0.0286		0.93	0.0257	1.03	0.0096	0.46	0.006		1.04	4.3003	1.04	4.2997	0.47	4.3003
	3.48	0.048	2.883	0.03057	3.31	0.0286		0.93	0.0257	1.03	0.0096	0.46	0.006		1.04	4.3003	1.04	4.2997	0.47	4.3003
	3.48	0.04833	2.884	0.0299	3.31	0.02817		0.93	0.0257	1.03	0.0096	0.46	0.006		1.04	4.3003	1.04	4.2997	0.47	4.3003
	3.49	0.04833	2.885	0.03043	3.32	0.02803		0.94	0.0257	1.03	0.0096	0.46	0.009		1.04	4.3004	1.04	4.2997	0.47	4.3003
	3.49	0.04867	2.886	0.02997	3.32	0.02853		0.94	0.0257	1.03	0.0096	0.46	0.009		1.04	4.3004	1.04	4.2997	0.47	4.3003
	3.49	0.04867	2.887	0.03	3.32	0.02867		0.94	0.0257	1.03	0.0096	0.46	0.006		1.04	4.3004	1.04	4.2997	0.47	4.3003
	3.49	0.04833	2.888	0.03003	3.32	0.02877		0.94	0.0257	1.03	0.0096	0.46	0.005		1.04	4.3003	1.04	4.2997	0.47	4.3003
	3.49	0.04833	2.889	0.03	3.32	0.02853		0.94	0.0257	1.03	0.0096	0.46	0.006		1.04	4.3003	1.04	4.2997	0.47	4.3003
	3.49	0.04867	2.89	0.03053	3.32	0.02867		0.94	0.0257	1.03	0.0096	0.46	0.006		1.04	4.3003	1.04	4.2997	0.47	4.3003
	3.49	0.049	2.891	0.03047	3.32	0.02857		0.94	0.0257	1.03	0.0096	0.46	0.006		1.04	4.3004	1.04	4.2997	0.47	4.3003
	3.49	0.04867	2.892	0.0297	3.32	0.0289		0.94	0.0257	1.03	0.0096	0.47	0.006		1.04	4.3003	1.04	4.2997	0.47	4.3003
	3.49	0.04867	2.893	0.03023	3.32	0.02863		0.94	0.0257	1.03	0.0096	0.47	0.007		1.04	4.3003	1.04	4.2997	0.47	4.3003
	3.49	0.04867	2.894	0.02963	3.32	0.02873		0.94	0.0257	1.03	0.0096	0.47	0.009		1.04	4.3004	1.04	4.2997	0.47	4.3003
	3.5	0.04867	2.895	0.0299	3.33	0.02853		0.94	0.0257	1.03	0.0096	0.47	0.007		1.04	4.3004	1.05	4.2997	0.47	4.3003
	3.5	0.04833	2.896	0.0305	3.33	0.02853		0.94	0.0257	1.04	0.0096	0.47	0.006		1.04	4.3004	1.05	4.2997	0.47	4.3003
	3.5	0.04867	2.897	0.02987	3.33	0.02883		0.94	0.0257	1.04	0.0096	0.47	0.006		1.04	4.3003	1.05	4.2997	0.47	4.3003
	3.5	0.04867	2.898	0.03	3.33	0.02863		0.94	0.0257	1.04	0.0096	0.47	0.006		1.04	4.3003	1.05	4.2997	0.47	4.3003
	3.5	0.04867	2.899	0.03023	3.33	0.0283		0.95	0.0257	1.04	0.0096	0.47	0.006		1.04	4.3004	1.05	4.2997	0.47	4.3003
	3.5	0.04833	2.9	0.02993	3.33	0.02853		0.95	0.0257	1.04	0.0096	0.47	0.007		1.05	4.3003	1.05	4.2997	0.47	4.3003
	3.5	0.048	2.901	0.02987	3.33	0.02853		0.95	0.0256	1.04	0.0096	0.47	0.006		1.05	4.3003	1.05	4.2997	0.47	4.3003
	3.5	0.04867	2.902	0.02997	3.33	0.02833		0.95	0.0256	1.04	0.0096	0.47	0.006		1.05	4.3003	1.05	4.2997	0.47	4.3003
	3.5	0.049	2.903	0.03	3.33	0.02813		0.95	0.0256	1.04	0.0096	0.47	0.005		1.05	4.3003	1.05	4.2997	0.48	4.3003
	3.5	0.04933	2.904	0.02987	3.33	0.02867		0.95	0.0256	1.04	0.0096	0.47	0.005		1.05	4.3003	1.06	4.2997	0.48	4.3003
	3.51	0.049	2.905	0.0301	3.34	0.02867		0.95	0.0256	1.04	0.0096	0.47	0.006		1.05	4.3004	1.06	4.2997	0.48	4.3003
	3.51	0.049	2.906	0.03047	3.34	0.02863		0.95	0.0256	1.04	0.0096	0.47	0.006		1.05	4.3003	1.06	4.2997	0.48	4.3003
	3.51	0.04867	2.907	0.0299	3.34	0.02867		0.95	0.0256	1.04	0.0096	0.47	0.009		1.05	4.3003	1.06	4.2997	0.48	4.3003
	3.51	0.04867	2.908	0.02963	3.34	0.02867		0.95	0.0256	1.05	0.0096	0.47	0.006		1.05	4.3004	1.06	4.2997	0.48	4.3003
	3.51	0.04867	2.909	0.03003	3.34	0.0289		0.95	0.0256	1.05	0.0096	0.47	0.006		1.05	4.3004	1.06	4.2997	0.48	4.3003
	3.51	0.04867	2.91	0.0299	3.34	0.02873		0.95	0.0256	1.05	0.0096	0.47	0.006		1.05	4.3003	1.06	4.2997	0.48	4.3003
	3.51	0.049	2.911	0.03	3.34	0.0285		0.95	0.0256	1.05	0.0096	0.47	0.006		1.05	4.3003	1.06	4.2997	0.48	4.3003
	3.51	0.04867	2.912	0.03	3.34	0.02863		0.95	0.0256	1.05	0.0096	0.47	0.007		1.05	4.3004	1.06	4.2998	0.48	4.3003
	3.51	0.049	2.913	0.03	3.34	0.02903		0.95	0.0255	1.05	0.0096	0.47	0.006		1.05	4.3003	1.06	4.2998	0.48	4.3003
	3.51	0.04867	2.914	0.03	3.34	0.02863		0.95	0.0255	1.05	0.0096	0.47	0.007		1.05	4.3003	1.06	4.2998	0.48	4.3003
	3.52	0.049	2.915	0.0304	3.35	0.0284		0.95	0.0255	1.05	0.0096	0.47	0.006		1.06	4.3003	1.06	4.2997	0.48	4.3003
	3.52	0.049	2.916	0.0303	3.35	0.02823		0.95	0.0255	1.05	0.0096	0.47	0.006		1.06	4.3003	1.06	4.2997	0.48	4.3003
	3.52	0.04867	2.917	0.0305	3.35	0.02817		0.95	0.0255	1.05	0.0096	0.47	0.006		1.06	4.3003	1.06	4.2998	0.48	4.3003
	3.52	0.049	2.918	0.0305	3.35	0.02803		0.95	0.0255	1.05	0.0096	0.47	0.007		1.06	4.3003	1.07	4.2998	0.48	4.3003
	3.52	0.04933	2.919	0.0305	3.35	0.0284		0.96	0.0255	1.05	0.0096	0.47	0.007		1.06	4.3003	1.07	4.2998	0.48	4.3003
	3.52	0.049	2.92	0.0302	3.35	0.02843		0.96	0.0255	1.05	0.0096	0.47	0.006		1.06	4.3003	1.07	4.2997	0.48	4.3003
	3.52	0.04933	2.921	0.0299	3.35	0.0287		0.96	0.0255	1.05	0.0096	0.47	0.006		1.06	4.3003	1.07	4.2998	0.48	4.3003
	3.52	0.04933	2.922	0.0301	3.35	0.0284		0.96	0.0255	1.06	0.0096	0.47	0.006		1.06	4.3004	1.07	4.2998	0.48	4.3003
	3.52	0.04933	2.923	0.03	3.35	0.02883		0.96	0.0254	1.06	0.0096	0.47	0.007		1.06	4.3004	1.07	4.2998	0.48	4.3003
	3.52	0.049	2.924	0.03013	3.35	0.029		0.96	0.0254	1.06	0.0096	0.48	0.006		1.06	4.3004	1.07	4.2998	0.48	4.3003
	3.53	0.04867	2.925	0.03013	3.36	0.02903		0.96	0.0254	1.06	0.0096	0.48	0.007		1.06	4.3003	1.07	4.2998	0.48	4.3003
	3.53	0.04933	2.926	0.0304	3.36	0.02927		0.96	0.0254	1.06	0.0096	0.48	0.007		1.06	4.3003	1.07	4.2998	0.48	4.3003
	3.53	0.04933	2.927	0.031	3.36	0.0285		0.96	0.0254	1.06	0.0096	0.48	0.007		1.06	4.3003	1.07	4.2998	0.48	4.3003
	3.53	0.049	2.928	0.03053	3.36	0.02853		0.96	0.0254	1.06	0.0096	0.48	0.007		1.06	4.3003	1.07	4.2998	0.48	4.3003
	3.53	0.04967	2.929	0.03027	3.36	0.0283		0.96	0.0254	1.06	0.0096	0.48	0.006		1.07	4.3003	1.07	4.2998	0.48	4.3003
	3.53	0.05	2.93	0.03027	3.36	0.02847		0.96	0.0254	1.06	0.0096	0.48	0.006		1.07	4.3004	1.07	4.2998	0.48	4.3003
	3.53	0.05	2.931	0.0304	3.36	0.0284		0.96	0.0254	1.06	0.0096	0.48	0.007		1.07	4.3003	1.07	4.2998	0.48	4.3003
	3.53	0.04967	2.932	0.03023	3.36	0.02867		0.96	0.0254	1.06	0.0096	0.48	0.007		1.07	4.3003	1.07	4.2998	0.48	4.3003
	3.53	0.04967	2.933	0.03047	3.36	0.02883		0.96	0.0254	1.06	0.0096	0.48	0.006		1.07	4.3003	1.08	4.2998	0.48	4.3003
	3.53	0.04933	2.934	0.03017	3.36	0.0284		0.96	0.0254	1.06	0.0096	0.48	0.006		1.07	4.3003	1.08	4.2998	0.48	4.3003
	3.54	0.049	2.935	0.03053	3.37	0.0284		0.96	0.0254	1.06	0.0096	0.48	0.006		1.07	4.3003	1.08	4.2998	0.49	4.3003
	3.54	0.04967	2.936	0.03017	3.37	0.02827		0.97	0.0254	1.06	0.0096	0.48	0.006		1.07	4.3004	1.08	4.2998	0.49	4.3003
	3.54	0.04967	2.937	0.03037	3.37	0.02823		0.97	0.0254	1.06	0.0096	0.48	0.006		1.07	4.3003	1.08	4.2998	0.49	4.3003
	3.54	0.05	2.938	0.03037	3.37	0.0288		0.97	0.0254	1.06	0.0096	0.48	0.006		1.07	4.3003	1.08	4.2998	0.49	4.3003
	3.54	0.05	2.939	0.0299	3.37	0.02873		0.97	0.0254	1.06	0.0096	0.48	0.006		1.07	4.3003	1.08	4.2998	0.49	4.3003
	3.54	0.04967	2.94	0.0299	3.37	0.02853		0.97	0.0254	1.07	0.0096	0.48	0.007		1.07	4.3003	1.08	4.2998	0.49	4.3003
	3.54	0.04967	2.941	0.0303	3.37	0.0285		0.97	0.0254	1.07	0.0096	0.48	0.006		1.07	4.3003	1.08	4.2998	0.49	4.3003
	3.54	0.04967	2.942	0.02997	3.37	0.0282		0.97	0.0254	1.07	0.0096	0.48	0.006		1.07	4.3003	1.08	4.2998	0.49	4.3003
	3.54	0.04967	2.943	0.03017	3.37	0.02837		0.97	0.0254	1.07	0.0096	0.48	0.005		1.07	4.3003	1.08	4.2998	0.49	4.3003
	3.54	0.04967	2.944	0.03037	3.37	0.02827		0.97	0.0254	1.07	0.0096	0.48	0.005		1.08	4.3003	1.08	4.2998	0.49	4.3003
	3.55	0.04967	2.945	0.03003	3.38	0.02817		0.97	0.0254	1.07	0.0096	0.48	0.007		1.08	4.3003	1.08	4.2998	0.49	4.3003
	3.55	0.049	2.946	0.03023	3.38	0.02867		0.97	0.0254	1.07	0.0096	0.48	0.006		1.08	4.3003	1.08	4.2998	0.49	4.3003
	3.55	0.04833	2.947	0.02993	3.38	0.02873		0.97	0.0254	1.07	0.0096	0.48	0.006		1.08	4.3004	1.09	4.2998	0.49	4.3003
	3.55	0.04867	2.948	0.03	3.38	0.02877		0.97	0.0254	1.07	0.0096	0.48	0.006		1.08	4.3004	1.09	4.2998	0.49	4.3003
	3.55	0.048	2.949	0.03027	3.38	0.0284		0.98	0.0254	1.07	0.0096	0.48	0.005		1.08	4.3004	1.09	4.2998	0.49	4.3003
	3.55	0.04733	2.95	0.03123	3.38	0.02843		0.98	0.0254	1.07	0.0096	0.48	0.006		1.08	4.3004	1.09	4.2998	0.49	4.3003
	3.55	0.04767	2.951	0.0308	3.38	0.02867		0.98	0.0254	1.08	0.0096	0.48	0.006		1.08	4.3003	1.09	4.2998	0.49	4.3003
	3.55	0.04933	2.952	0.03027	3.38	0.02853		0.98	0.0254	1.08	0.0096	0.48	0.007		1.08	4.3004	1.09	4.2998	0.49	4.3003
	3.55	0.04967	2.953	0.03027	3.38	0.0284		0.98	0.0254	1.08	0.0096	0.48	0.007		1.08	4.3003	1.09	4.2998	0.49	4.3003
	3.55	0.04967	2.954	0.02977	3.38	0.02853		0.98	0.0254	1.08	0.0096	0.48	0.006		1.08	4.3003	1.09	4.2998	0.49	4.3003
	3.56	0.05033	2.955	0.02997	3.39	0.02857		0.98	0.0254	1.08	0.0096	0.48	0.005		1.08	4.3004	1.09	4.2998	0.49	4.3003
	3.56	0.05033	2.956	0.03013	3.39	0.02833		0.98	0.0254	1.08	0.0096	0.49	0.006		1.08	4.3003	1.09	4.2998	0.49	4.3003
	3.56	0.05033	2.957	0.03037	3.39	0.02847		0.98	0.0254	1.08	0.0096	0.49	0.007		1.08	4.3003	1.09	4.2998	0.49	4.3003
	3.56	0.04967	2.958	0.03067	3.39	0.0284		0.98	0.0254	1.08	0.0096	0.49	0.006		1.08	4.3003	1.09	4.2998	0.49	4.3003
	3.56	0.05	2.959	0.03103	3.39	0.0287		0.98	0.0254	1.08	0.0096	0.49	0.007		1.09	4.3003	1.09	4.2998	0.49	4.3003
	3.56	0.04867	2.96	0.0308	3.39	0.0283		0.98	0.0251	1.08	0.0096	0.49	0.006		1.09	4.3003	1.09	4.2998	0.49	4.3003
	3.56	0.04833	2.961	0.03053	3.39	0.02853		0.99	0.0249	1.08	0.0096	0.49	0.006		1.09	4.3004	1.1	4.2998	0.49	4.3003
	3.56	0.049	2.962	0.0299	3.39	0.0283		0.99	0.0249	1.08	0.0096	0.49	0.007		1.09	4.3003	1.1	4.2998	0.49	4.3003
	3.56	0.04933	2.963	0.02987	3.39	0.02847		0.99	0.0249	1.08	0.0096	0.49	0.007		1.09	4.3004	1.1	4.2998	0.49	4.3003
	3.56	0.05	2.964	0.0302	3.39	0.02837		0.99	0.0249	1.08	0.0096	0.49	0.006		1.09	4.3003	1.1	4.2998	0.49	4.3003
	3.57	0.04933	2.965	0.03013	3.4	0.02843		0.99	0.0249	1.09	0.0096	0.49	0.006		1.09	4.3003	1.1	4.2998	0.49	4.3003
	3.57	0.04867	2.966	0.0306	3.4	0.0289		0.99	0.0249	1.09	0.0096	0.49	0.007		1.09	4.3003	1.1	4.2998	0.49	4.3003
	3.57	0.049	2.967	0.03067	3.4	0.02867		0.99	0.0249	1.09	0.0096	0.49	0.006		1.09	4.3003	1.1	4.2998	0.5	4.3003
	3.57	0.04967	2.968	0.0299	3.4	0.02873		0.99	0.0249	1.09	0.0096	0.49	0.006		1.09	4.3003	1.1	4.2998	0.5	4.3003
	3.57	0.049	2.969	0.0299	3.4	0.028		0.99	0.0249	1.09	0.0096	0.49	0.007		1.09	4.3003	1.1	4.2998	0.5	4.3003
	3.57	0.04933	2.97	0.03053	3.4	0.0283		0.99	0.0249	1.09	0.0096	0.49	0.006		1.09	4.3003	1.1	4.2998	0.5	4.3003
	3.57	0.04933	2.971	0.0303	3.4	0.02937		0.99	0.0249	1.09	0.0096	0.49	0.006		1.09	4.3004	1.1	4.2998	0.5	4.3003
	3.57	0.04933	2.972	0.0304	3.4	0.0289		0.99	0.0249	1.09	0.0096	0.49	0.006		1.09	4.3003	1.11	4.2998	0.5	4.3003
	3.57	0.04933	2.973	0.0305	3.4	0.029		0.99	0.0249	1.09	0.0096	0.49	0.006		1.1	4.3003	1.11	4.2998	0.5	4.3003
	3.57	0.04933	2.974	0.0306	3.4	0.02897		0.99	0.0249	1.09	0.0096	0.49	0.006		1.1	4.3003	1.11	4.3	0.5	4.3003
	3.58	0.04967	2.975	0.03063	3.41	0.02867		0.99	0.0249	1.09	0.0096	0.49	0.007		1.1	4.3003	1.11	4.2998	0.5	4.3003
	3.58	0.04967	2.976	0.03017	3.41	0.02863		0.99	0.0249	1.09	0.0096	0.49	0.006		1.1	4.3004	1.11	4.3	0.5	4.3003
	3.58	0.04967	2.977	0.03073	3.41	0.02863		1	0.0249	1.1	0.0096	0.49	0.006		1.1	4.3004	1.11	4.2998	0.5	4.3003
	3.58	0.04967	2.978	0.03063	3.41	0.02913		1	0.0249	1.1	0.0096	0.49	0.007		1.1	4.3003	1.11	4.3	0.5	4.3003
	3.58	0.04933	2.979	0.0307	3.41	0.02923		1	0.0249	1.1	0.0096	0.49	0.006		1.1	4.3003	1.11	4.3	0.5	4.3003
	3.58	0.04933	2.98	0.03023	3.41	0.0281		1	0.0249	1.1	0.0096	0.49	0.006		1.1	4.3003	1.11	4.3	0.5	4.3003
	3.58	0.05033	2.981	0.03013	3.41	0.02817		1	0.0249	1.1	0.0096	0.49	0.005		1.1	4.3003	1.11	4.3	0.5	4.3003
	3.58	0.05067	2.982	0.03013	3.41	0.02817		1	0.0248	1.1	0.0096	0.49	0.006		1.1	4.3004	1.11	4.3	0.5	4.3003
	3.58	0.05067	2.983	0.03087	3.41	0.0284		1	0.0248	1.1	0.0096	0.49	0.006		1.1	4.3003	1.11	4.3	0.5	4.3003
	3.58	0.05033	2.984	0.03053	3.41	0.02897		1	0.0248	1.1	0.0096	0.49	0.006		1.1	4.3003	1.11	4.3	0.5	4.3003
	3.59	0.05033	2.985	0.0305	3.42	0.02863		1	0.0246	1.1	0.0096	0.49	0.007		1.1	4.3003	1.11	4.3	0.5	4.3003
	3.59	0.05033	2.986	0.0303	3.42	0.0284		1	0.0246	1.1	0.0096	0.49	0.006		1.1	4.3004	1.11	4.3	0.5	4.3003
	3.59	0.05	2.987	0.03073	3.42	0.0282		1	0.0246	1.1	0.0096	0.49	0.006		1.1	4.3003	1.12	4.3	0.5	4.3003
	3.59	0.049	2.988	0.02997	3.42	0.0283		1	0.0246	1.1	0.0096	0.49	0.006		1.1	4.3003	1.12	4.3	0.5	4.3003
	3.59	0.05033	2.989	0.0298	3.42	0.0286		1	0.0246	1.1	0.0096	0.5	0.005		1.11	4.3003	1.12	4.3	0.5	4.3003
	3.59	0.05	2.99	0.03047	3.42	0.02887		1	0.0246	1.1	0.0096	0.5	0.007		1.11	4.3004	1.12	4.3	0.5	4.3003
	3.59	0.05067	2.991	0.03107	3.42	0.02863		1	0.0245	1.11	0.0096	0.5	0.006		1.11	4.3004	1.12	4.3	0.5	4.3003
	3.59	0.05067	2.992	0.0307	3.42	0.02853		1	0.0246	1.11	0.0096	0.5	0.006		1.11	4.3003	1.12	4.3	0.5	4.3003
	3.59	0.05033	2.993	0.0316	3.42	0.02853		1	0.0246	1.11	0.0096	0.5	0.006		1.11	4.3003	1.12	4.2998	0.5	4.3003
	3.59	0.05067	2.994	0.03113	3.42	0.0285		1	0.0246	1.11	0.0096	0.5	0.006		1.11	4.3003	1.12	4.2998	0.5	4.3003
	3.6	0.05067	2.995	0.031	3.43	0.0285		1	0.0246	1.11	0.0096	0.5	0.006		1.11	4.3003	1.12	4.3	0.5	4.3003
	3.6	0.051	2.996	0.031	3.43	0.02877		1.01	0.0246	1.11	0.0096	0.5	0.006		1.11	4.3003	1.12	4.3	0.5	4.3003
	3.6	0.05033	2.997	0.03057	3.43	0.0286		1.01	0.0246	1.11	0.0096	0.5	0.007		1.11	4.3003	1.12	4.3	0.5	4.3003
	3.6	0.05	2.998	0.0306	3.43	0.02867		1.01	0.0246	1.11	0.0096	0.5	0.007		1.11	4.3004	1.12	4.3	0.5	4.3003
	3.6	0.05	2.999	0.03053	3.43	0.02833		1.01	0.0245	1.11	0.0096	0.5	0.006		1.11	4.3003	1.12	4.3	0.51	4.3003
	3.6	0.05033	3	0.0306	3.43	0.0283		1.01	0.0244	1.11	0.0096	0.5	0.006		1.11	4.3003	1.12	4.3	0.51	4.3003
	3.6	0.05033	3.001	0.03053	3.43	0.02853		1.01	0.0244	1.11	0.0096	0.5	0.006		1.12	4.3003	1.12	4.3	0.51	4.3003
	3.6	0.05033	3.002	0.03067	3.43	0.02843		1.01	0.0244	1.11	0.0096	0.5	0.007		1.12	4.3003	1.12	4.3	0.51	4.3003
	3.6	0.05033	3.003	0.031	3.43	0.0284		1.01	0.0244	1.11	0.0096	0.5	0.007		1.12	4.3004	1.13	4.3	0.51	4.3003
	3.6	0.051	3.004	0.03057	3.43	0.0283		1.01	0.0244	1.11	0.0096	0.5	0.007		1.12	4.3004	1.13	4.3	0.51	4.3003
	3.61	0.05067	3.005	0.031	3.44	0.02827		1.01	0.0244	1.12	0.0096	0.5	0.007		1.12	4.3004	1.13	4.3	0.51	4.3003
	3.61	0.051	3.006	0.03067	3.44	0.02873		1.01	0.0244	1.12	0.0096	0.5	0.006		1.12	4.3003	1.13	4.3	0.51	4.3003
	3.61	0.051	3.007	0.031	3.44	0.0292		1.01	0.0244	1.12	0.0096	0.5	0.006		1.12	4.3004	1.13	4.3	0.51	4.3003
	3.61	0.05033	3.008	0.03043	3.44	0.02867		1.01	0.0244	1.12	0.0096	0.5	0.005		1.12	4.3003	1.13	4.3	0.51	4.3003
	3.61	0.051	3.009	0.0305	3.44	0.02867		1.01	0.0244	1.12	0.0096	0.5	0.007		1.12	4.3003	1.13	4.3	0.51	4.3003
	3.61	0.051	3.01	0.03053	3.44	0.02887		1.01	0.0244	1.12	0.0096	0.5	0.007		1.12	4.3003	1.13	4.3	0.51	4.3003
	3.61	0.051	3.011	0.03047	3.44	0.0286		1.01	0.0244	1.12	0.0096	0.5	0.007		1.12	4.3003	1.13	4.3	0.51	4.3003
	3.61	0.048	3.012	0.03063	3.44	0.02833		1.01	0.0244	1.12	0.0096	0.5	0.006		1.12	4.3003	1.13	4.3	0.51	4.3003
	3.61	0.05	3.013	0.03077	3.44	0.0283		1.01	0.0244	1.12	0.0096	0.5	0.005		1.12	4.3003	1.13	4.3	0.51	4.3003
	3.61	0.05067	3.014	0.03103	3.44	0.02847		1.02	0.0244	1.12	0.0096	0.5	0.006		1.12	4.3003	1.13	4.3	0.51	4.3003
	3.62	0.051	3.015	0.03017	3.45	0.02863		1.02	0.0244	1.12	0.0096	0.5	0.006		1.12	4.3003	1.13	4.3	0.51	4.3003
	3.62	0.051	3.016	0.03037	3.45	0.0283		1.02	0.0244	1.13	0.0096	0.5	0.007		1.12	4.3003	1.13	4.3	0.51	4.3003
	3.62	0.05	3.017	0.03067	3.45	0.0281		1.02	0.0244	1.13	0.0096	0.5	0.006		1.13	4.3003	1.13	4.3	0.51	4.3003
	3.62	0.05	3.018	0.03123	3.45	0.02863		1.02	0.0244	1.13	0.0096	0.5	0.007		1.13	4.3003	1.14	4.3	0.51	4.3003
	3.62	0.05067	3.019	0.0308	3.45	0.0283		1.02	0.0244	1.13	0.0096	0.5	0.006		1.13	4.3003	1.14	4.3	0.51	4.3003
	3.62	0.05133	3.02	0.03063	3.45	0.02873		1.02	0.0244	1.13	0.0096	0.5	0.006		1.13	4.3004	1.14	4.3	0.51	4.3003
	3.62	0.051	3.021	0.03067	3.45	0.02877		1.02	0.0244	1.13	0.0096	0.5	0.006		1.13	4.3003	1.14	4.3	0.51	4.3003
	3.62	0.051	3.022	0.03063	3.45	0.02893		1.02	0.0244	1.13	0.0096	0.51	0.006		1.13	4.3003	1.14	4.3	0.51	4.3003
	3.62	0.05067	3.023	0.0309	3.45	0.02867		1.02	0.0244	1.13	0.0096	0.51	0.007		1.13	4.3003	1.14	4.3	0.51	4.3003
	3.62	0.05067	3.024	0.031	3.45	0.02933		1.02	0.0244	1.13	0.0096	0.51	0.006		1.13	4.3003	1.14	4.3	0.51	4.3003
	3.63	0.05133	3.025	0.03077	3.46	0.0289		1.02	0.0244	1.13	0.0096	0.51	0.005		1.13	4.3004	1.14	4.3	0.51	4.3003
	3.63	0.05133	3.026	0.03037	3.46	0.02877		1.02	0.0244	1.13	0.0096	0.51	0.006		1.13	4.3003	1.14	4.3	0.51	4.3003
	3.63	0.051	3.027	0.0306	3.46	0.02867		1.02	0.0244	1.13	0.0096	0.51	0.006		1.13	4.3003	1.14	4.3	0.51	4.3003
	3.63	0.051	3.028	0.03057	3.46	0.02877		1.02	0.0244	1.13	0.0096	0.51	0.006		1.13	4.3004	1.14	4.3	0.51	4.3003
	3.63	0.05067	3.029	0.03113	3.46	0.02863		1.02	0.0244	1.13	0.0096	0.51	0.005		1.13	4.3003	1.14	4.3	0.51	4.3003
	3.63	0.051	3.03	0.03067	3.46	0.0286		1.02	0.0244	1.14	0.0096	0.51	0.006		1.13	4.3003	1.14	4.3	0.51	4.3003
	3.63	0.051	3.031	0.03027	3.46	0.02843		1.03	0.0244	1.14	0.0096	0.51	0.006		1.13	4.3003	1.15	4.3	0.51	4.3003
	3.63	0.051	3.032	0.0305	3.46	0.0288		1.03	0.0244	1.14	0.0096	0.51	0.006		1.13	4.3003	1.15	4.3	0.52	4.3003
	3.63	0.05133	3.033	0.03103	3.46	0.02897		1.03	0.0244	1.14	0.0096	0.51	0.005		1.13	4.3003	1.15	4.3	0.52	4.3003
	3.63	0.051	3.034	0.03117	3.46	0.0287		1.03	0.0244	1.14	0.0096	0.51	0.006		1.13	4.3003	1.15	4.3001	0.52	4.3003
	3.64	0.05133	3.035	0.03073	3.47	0.0289		1.03	0.0244	1.14	0.0096	0.51	0.006		1.13	4.3003	1.15	4.3	0.52	4.3003
	3.64	0.05133	3.036	0.0305	3.47	0.02853		1.03	0.0244	1.14	0.0096	0.51	0.006		1.14	4.3003	1.15	4.3	0.52	4.3003
	3.64	0.051	3.037	0.0303	3.47	0.02903		1.03	0.0243	1.14	0.0096	0.51	0.006		1.14	4.3003	1.15	4.3	0.52	4.3003
	3.64	0.05	3.038	0.03053	3.47	0.02913		1.03	0.0243	1.14	0.0096	0.51	0.006		1.14	4.3003	1.15	4.3	0.52	4.3003
	3.64	0.04933	3.039	0.0308	3.47	0.0289		1.03	0.0243	1.14	0.0096	0.51	0.006		1.14	4.3003	1.15	4.3	0.52	4.3003
	3.64	0.04967	3.04	0.031	3.47	0.02863		1.03	0.0242	1.14	0.0096	0.51	0.006		1.14	4.3004	1.15	4.3001	0.52	4.3003
	3.64	0.05067	3.041	0.03037	3.47	0.02893		1.03	0.0242	1.15	0.0096	0.51	0.006		1.14	4.3003	1.15	4.3001	0.52	4.3003
	3.64	0.051	3.042	0.03093	3.47	0.0289		1.03	0.0242	1.15	0.0096	0.51	0.005		1.14	4.3003	1.15	4.3	0.52	4.3003
	3.64	0.05133	3.043	0.031	3.47	0.0288		1.03	0.0242	1.15	0.0096	0.51	0.006		1.14	4.3003	1.16	4.3001	0.52	4.3003
	3.64	0.05133	3.044	0.03117	3.47	0.02863		1.03	0.0242	1.15	0.0096	0.51	0.007		1.14	4.3003	1.16	4.3001	0.52	4.3003
	3.65	0.05133	3.045	0.03187	3.48	0.0287		1.03	0.0242	1.15	0.0096	0.51	0.006		1.14	4.3003	1.16	4.3001	0.52	4.3003
	3.65	0.051	3.046	0.03113	3.48	0.02867		1.03	0.0242	1.15	0.0096	0.51	0.006		1.14	4.3003	1.16	4.3001	0.52	4.3003
	3.65	0.05033	3.047	0.03113	3.48	0.02863		1.04	0.0242	1.15	0.0096	0.51	0.006		1.15	4.3003	1.16	4.3001	0.52	4.3003
	3.65	0.05	3.048	0.03113	3.48	0.02863		1.04	0.0242	1.15	0.0096	0.51	0.006		1.15	4.3003	1.16	4.3001	0.52	4.3003
	3.65	0.05067	3.049	0.03127	3.48	0.0289		1.04	0.0242	1.15	0.0096	0.51	0.006		1.15	4.3003	1.16	4.3001	0.52	4.3003
	3.65	0.05133	3.05	0.0309	3.48	0.02883		1.04	0.0242	1.15	0.0096	0.51	0.005		1.15	4.3003	1.16	4.3001	0.52	4.3003
	3.65	0.05167	3.051	0.0313	3.48	0.02933		1.04	0.0242	1.15	0.0096	0.51	0.005		1.15	4.3003	1.16	4.3001	0.52	4.3003
	3.65	0.05133	3.052	0.03117	3.48	0.02927		1.04	0.0242	1.15	0.0096	0.51	0.007		1.15	4.3003	1.16	4.3001	0.52	4.3003
	3.65	0.05133	3.053	0.0312	3.48	0.02853		1.04	0.0242	1.15	0.0096	0.52	0.006		1.15	4.3003	1.16	4.3001	0.52	4.3003
	3.65	0.05133	3.054	0.03073	3.48	0.0289		1.04	0.0242	1.15	0.0096	0.52	0.007		1.15	4.3003	1.16	4.3001	0.52	4.3003
	3.66	0.05133	3.055	0.0309	3.49	0.02883		1.04	0.0242	1.15	0.0096	0.52	0.006		1.15	4.3003	1.16	4.3001	0.52	4.3003
	3.66	0.05133	3.056	0.03083	3.49	0.02903		1.04	0.0242	1.16	0.0096	0.52	0.006		1.15	4.3003	1.16	4.3001	0.52	4.3003
	3.66	0.05167	3.057	0.031	3.49	0.02877		1.04	0.0242	1.16	0.0096	0.52	0.006		1.15	4.3003	1.17	4.3001	0.52	4.3003
	3.66	0.05167	3.058	0.03083	3.49	0.02853		1.04	0.0241	1.16	0.0096	0.52	0.006		1.15	4.3003	1.17	4.3001	0.52	4.3003
	3.66	0.05133	3.059	0.03103	3.49	0.0288		1.04	0.0241	1.16	0.0096	0.52	0.006		1.15	4.3003	1.17	4.3001	0.52	4.3003
	3.66	0.05133	3.06	0.03083	3.49	0.02893		1.04	0.0241	1.16	0.0096	0.52	0.006		1.15	4.3003	1.17	4.3001	0.52	4.3003
	3.66	0.05167	3.061	0.03083	3.49	0.0287		1.05	0.0241	1.16	0.0096	0.52	0.006		1.15	4.3003	1.17	4.3001	0.52	4.3003
	3.66	0.05167	3.062	0.03123	3.49	0.02887		1.05	0.0241	1.16	0.0096	0.52	0.007		1.15	4.3003	1.17	4.3001	0.52	4.3003
	3.66	0.051	3.063	0.0309	3.49	0.0291		1.05	0.0241	1.16	0.0096	0.52	0.006		1.16	4.3003	1.17	4.3001	0.52	4.3003
	3.66	0.051	3.064	0.03117	3.49	0.02917		1.05	0.0241	1.16	0.0096	0.52	0.006		1.16	4.3003	1.17	4.3001	0.53	4.3003
	3.67	0.05167	3.065	0.03157	3.5	0.0291		1.05	0.0241	1.16	0.0096	0.52	0.006		1.16	4.3003	1.17	4.3001	0.53	4.3003
	3.67	0.05167	3.066	0.03137	3.5	0.02863		1.05	0.0241	1.16	0.0096	0.52	0.006		1.16	4.3003	1.17	4.3001	0.53	4.3003
	3.67	0.051	3.067	0.03137	3.5	0.02853		1.05	0.0241	1.16	0.0096	0.52	0.006		1.16	4.3003	1.17	4.3001	0.53	4.3003
	3.67	0.05133	3.068	0.0314	3.5	0.0293		1.05	0.0241	1.16	0.0096	0.52	0.007		1.16	4.3003	1.17	4.3001	0.53	4.3003
	3.67	0.05133	3.069	0.03147	3.5	0.02873		1.05	0.0241	1.16	0.0096	0.52	0.007		1.16	4.3003	1.17	4.3001	0.53	4.3003
	3.67	0.05133	3.07	0.03147	3.5	0.0292		1.05	0.0241	1.16	0.0096	0.52	0.005		1.16	4.3003	1.17	4.3001	0.53	4.3003
	3.67	0.05033	3.071	0.03093	3.5	0.02907		1.05	0.0241	1.16	0.0096	0.52	0.005		1.16	4.3003	1.18	4.3001	0.53	4.3003
	3.67	0.049	3.072	0.03113	3.5	0.02887		1.05	0.0241	1.16	0.0096	0.52	0.006		1.16	4.3003	1.18	4.3001	0.53	4.3003
	3.67	0.04833	3.073	0.0315	3.5	0.0292		1.05	0.0241	1.17	0.0096	0.52	0.006		1.16	4.3003	1.18	4.3001	0.53	4.3003
	3.67	0.05067	3.074	0.0315	3.5	0.02903		1.05	0.0241	1.17	0.0096	0.52	0.006		1.16	4.3003	1.18	4.3001	0.53	4.3003
	3.68	0.051	3.075	0.03133	3.51	0.02917		1.05	0.0241	1.17	0.0096	0.52	0.006		1.16	4.3003	1.18	4.3001	0.53	4.3003
	3.68	0.05167	3.076	0.03137	3.51	0.0294		1.05	0.0241	1.17	0.0096	0.52	0.006		1.16	4.3003	1.18	4.3001	0.53	4.3003
	3.68	0.05167	3.077	0.03077	3.51	0.02877		1.06	0.0241	1.17	0.0096	0.52	0.006		1.16	4.3003	1.18	4.3001	0.53	4.3003
	3.68	0.05133	3.078	0.03103	3.51	0.02903		1.06	0.0241	1.17	0.0096	0.52	0.005		1.16	4.3003	1.18	4.3001	0.53	4.3003
	3.68	0.05133	3.079	0.03157	3.51	0.02897		1.06	0.0241	1.17	0.0096	0.52	0.006		1.17	4.3003	1.18	4.3001	0.53	4.3003
	3.68	0.05167	3.08	0.0314	3.51	0.0288		1.06	0.0241	1.17	0.0096	0.52	0.005		1.17	4.3003	1.18	4.3001	0.53	4.3003
	3.68	0.05133	3.081	0.03147	3.51	0.02903		1.06	0.0241	1.17	0.0096	0.52	0.006		1.17	4.3003	1.18	4.3001	0.53	4.3003
	3.68	0.051	3.082	0.03157	3.51	0.0291		1.06	0.0241	1.17	0.0096	0.52	0.006		1.17	4.3003	1.18	4.3001	0.53	4.3003
	3.68	0.05167	3.083	0.03093	3.51	0.02903		1.06	0.0241	1.17	0.0096	0.52	0.006		1.17	4.3003	1.18	4.3001	0.53	4.3003
	3.68	0.05133	3.084	0.03077	3.51	0.02917		1.06	0.0241	1.17	0.0096	0.52	0.006		1.17	4.3003	1.18	4.3001	0.53	4.3003
	3.69	0.052	3.085	0.0306	3.52	0.02883		1.06	0.0241	1.17	0.0096	0.52	0.006		1.17	4.3003	1.19	4.3001	0.53	4.3003
	3.69	0.05167	3.086	0.03087	3.52	0.02867		1.06	0.0241	1.17	0.0096	0.53	0.006		1.17	4.3003	1.19	4.3001	0.53	4.3003
	3.69	0.05133	3.087	0.03113	3.52	0.0289		1.06	0.0241	1.18	0.0096	0.53	0.005		1.17	4.3003	1.19	4.3001	0.53	4.3003
	3.69	0.05167	3.088	0.031	3.52	0.02867		1.06	0.0241	1.18	0.0096	0.53	0.006		1.17	4.3003	1.19	4.3001	0.53	4.3003
	3.69	0.05167	3.089	0.0308	3.52	0.02907		1.06	0.0241	1.18	0.0096	0.53	0.006		1.17	4.3003	1.19	4.3001	0.53	4.3003
	3.69	0.05167	3.09	0.03113	3.52	0.02913		1.06	0.0241	1.18	0.0096	0.53	0.006		1.17	4.3003	1.19	4.3001	0.53	4.3003
	3.69	0.052	3.091	0.03073	3.52	0.0284		1.06	0.0241	1.18	0.0096	0.53	0.006		1.17	4.3003	1.19	4.3001	0.53	4.3003
	3.69	0.052	3.092	0.03037	3.52	0.02917		1.07	0.0241	1.18	0.0096	0.53	0.007		1.17	4.3003	1.19	4.3001	0.53	4.3003
	3.69	0.05167	3.093	0.03087	3.52	0.02933		1.07	0.0241	1.18	0.0096	0.53	0.005		1.17	4.3003	1.19	4.3001	0.53	4.3003
	3.69	0.05233	3.094	0.03133	3.52	0.02867		1.07	0.0241	1.18	0.0096	0.53	0.006		1.18	4.3003	1.19	4.3001	0.53	4.3003
	3.7	0.05233	3.095	0.03113	3.53	0.02903		1.07	0.0241	1.18	0.0096	0.53	0.006		1.18	4.3003	1.19	4.3001	0.53	4.3003
	3.7	0.05167	3.096	0.03147	3.53	0.02933		1.07	0.0241	1.18	0.0096	0.53	0.006		1.18	4.3003	1.19	4.3001	0.54	4.3003
	3.7	0.05167	3.097	0.03187	3.53	0.02907		1.07	0.0241	1.18	0.0096	0.53	0.007		1.18	4.3003	1.19	4.3001	0.54	4.3003
	3.7	0.05167	3.098	0.03177	3.53	0.02887		1.07	0.0241	1.18	0.0096	0.53	0.007		1.18	4.3003	1.19	4.3001	0.54	4.3003
	3.7	0.05067	3.099	0.03113	3.53	0.02953		1.07	0.0241	1.18	0.0096	0.53	0.006		1.18	4.3003	1.19	4.3001	0.54	4.3003
	3.7	0.04867	3.1	0.03083	3.53	0.0293		1.07	0.0241	1.18	0.0096	0.53	0.005		1.18	4.3003	1.19	4.3001	0.54	4.3003
	3.7	0.04967	3.101	0.0312	3.53	0.02937		1.07	0.0241	1.19	0.0096	0.53	0.005		1.18	4.3003	1.2	4.3001	0.54	4.3003
	3.7	0.051	3.102	0.03073	3.53	0.02913		1.07	0.0241	1.19	0.0096	0.53	0.007		1.18	4.3003	1.2	4.3001	0.54	4.3003
	3.7	0.05067	3.103	0.03097	3.53	0.02933		1.07	0.0241	1.19	0.0096	0.53	0.006		1.18	4.3003	1.2	4.3001	0.54	4.3003
	3.7	0.05067	3.104	0.03137	3.53	0.02897		1.07	0.0241	1.19	0.0096	0.53	0.006		1.18	4.3003	1.2	4.3001	0.54	4.3003
	3.71	0.051	3.105	0.03113	3.54	0.02933		1.07	0.0241	1.19	0.0096	0.53	0.005		1.18	4.3003	1.2	4.3001	0.54	4.3003
	3.71	0.05067	3.106	0.031	3.54	0.02867		1.07	0.0241	1.19	0.0096	0.53	0.006		1.18	4.3003	1.2	4.3001	0.54	4.3003
	3.71	0.05167	3.107	0.03087	3.54	0.029		1.07	0.0241	1.19	0.0096	0.53	0.006		1.18	4.3003	1.2	4.3001	0.54	4.3003
	3.71	0.052	3.108	0.03147	3.54	0.02867		1.08	0.0241	1.19	0.0096	0.53	0.006		1.18	4.3003	1.2	4.3001	0.54	4.3003
	3.71	0.05233	3.109	0.03097	3.54	0.02893		1.08	0.0241	1.19	0.0096	0.53	0.006		1.18	4.3003	1.2	4.3001	0.54	4.3003
	3.71	0.05233	3.11	0.0316	3.54	0.02957		1.08	0.0241	1.19	0.0096	0.53	0.007		1.18	4.3003	1.2	4.3001	0.54	4.3003
	3.71	0.052	3.111	0.03093	3.54	0.02933		1.08	0.0241	1.19	0.0096	0.53	0.005		1.18	4.3003	1.2	4.3001	0.54	4.3003
	3.71	0.05167	3.112	0.031	3.54	0.0294		1.08	0.0241	1.19	0.0096	0.53	0.005		1.19	4.3003	1.2	4.3001	0.54	4.3003
	3.71	0.052	3.113	0.0312	3.54	0.0294		1.08	0.0241	1.19	0.0096	0.53	0.005		1.19	4.3003	1.2	4.3001	0.54	4.3003
	3.71	0.05233	3.114	0.03137	3.54	0.02937		1.08	0.0241	1.19	0.0096	0.53	0.005		1.19	4.3003	1.21	4.3001	0.54	4.3003
	3.72	0.05133	3.115	0.031	3.55	0.02903		1.08	0.0241	1.19	0.0096	0.53	0.006		1.19	4.3003	1.21	4.3001	0.54	4.3003
	3.72	0.052	3.116	0.03113	3.55	0.0287		1.08	0.0241	1.19	0.0096	0.53	0.006		1.19	4.3003	1.21	4.3001	0.54	4.3003
	3.72	0.05167	3.117	0.03137	3.55	0.02877		1.08	0.0241	1.2	0.0096	0.53	0.006		1.19	4.3003	1.21	4.3001	0.54	4.3003
	3.72	0.05167	3.118	0.03117	3.55	0.02923		1.08	0.0241	1.2	0.0096	0.54	0.006		1.19	4.3003	1.21	4.3001	0.54	4.3003
	3.72	0.05	3.119	0.0312	3.55	0.0294		1.08	0.0241	1.2	0.0096	0.54	0.005		1.19	4.3001	1.21	4.3001	0.54	4.3003
	3.72	0.04933	3.12	0.0315	3.55	0.0294		1.08	0.0241	1.2	0.0096	0.54	0.005		1.19	4.3001	1.21	4.3001	0.54	4.3003
	3.72	0.05167	3.121	0.03157	3.55	0.02903		1.08	0.0241	1.2	0.0096	0.54	0.006		1.19	4.3003	1.21	4.3001	0.54	4.3003
	3.72	0.05167	3.122	0.03163	3.55	0.0289		1.09	0.0241	1.2	0.0096	0.54	0.005		1.19	4.3003	1.21	4.3001	0.54	4.3003
	3.72	0.05167	3.123	0.03137	3.55	0.02913		1.09	0.0241	1.2	0.0096	0.54	0.005		1.19	4.3003	1.21	4.3001	0.54	4.3003
	3.72	0.05167	3.124	0.03137	3.55	0.02987		1.09	0.0241	1.2	0.0096	0.54	0.006		1.2	4.3003	1.21	4.3001	0.54	4.3003
	3.73	0.05233	3.125	0.0316	3.56	0.0296		1.09	0.0241	1.2	0.0096	0.54	0.006		1.2	4.3003	1.21	4.3001	0.54	4.3003
	3.73	0.052	3.126	0.03173	3.56	0.0292		1.09	0.0241	1.2	0.0096	0.54	0.006		1.2	4.3003	1.21	4.3001	0.54	4.3003
	3.73	0.05167	3.127	0.03113	3.56	0.02917		1.09	0.0241	1.2	0.0096	0.54	0.006		1.2	4.3003	1.21	4.3001	0.54	4.3003
	3.73	0.052	3.128	0.03113	3.56	0.02933		1.09	0.0241	1.2	0.0096	0.54	0.005		1.2	4.3003	1.21	4.3001	0.55	4.3003
	3.73	0.05233	3.129	0.03147	3.56	0.02937		1.09	0.0241	1.2	0.0096	0.54	0.006		1.2	4.3003	1.22	4.3	0.55	4.3003
	3.73	0.052	3.13	0.0316	3.56	0.0294		1.09	0.0241	1.21	0.0096	0.54	0.005		1.2	4.3003	1.22	4.3	0.55	4.3003
	3.73	0.05233	3.131	0.0308	3.56	0.02917		1.09	0.0241	1.21	0.0096	0.54	0.005		1.2	4.3003	1.22	4.3	0.55	4.3003
	3.73	0.052	3.132	0.03063	3.56	0.02903		1.09	0.0241	1.21	0.0096	0.54	0.005		1.2	4.3003	1.22	4.3	0.55	4.3003
	3.73	0.05167	3.133	0.03147	3.56	0.0294		1.09	0.0241	1.21	0.0096	0.54	0.006		1.2	4.3003	1.22	4.3	0.55	4.3003
	3.73	0.05167	3.134	0.03157	3.56	0.0297		1.09	0.0241	1.21	0.0096	0.54	0.006		1.2	4.3003	1.22	4.3	0.55	4.3003
	3.74	0.052	3.135	0.03073	3.57	0.02963		1.09	0.0241	1.21	0.0096	0.54	0.006		1.2	4.3003	1.22	4.3	0.55	4.3003
	3.74	0.05233	3.136	0.03067	3.57	0.02927		1.09	0.0241	1.21	0.0096	0.54	0.006		1.2	4.3003	1.22	4.3	0.55	4.3003
	3.74	0.05233	3.137	0.03087	3.57	0.0294		1.09	0.0241	1.21	0.0096	0.54	0.006		1.21	4.3003	1.22	4.3	0.55	4.3003
	3.74	0.05267	3.138	0.03157	3.57	0.0299		1.09	0.0241	1.21	0.0096	0.54	0.006		1.21	4.3001	1.22	4.3	0.55	4.3003
	3.74	0.052	3.139	0.03083	3.57	0.02957		1.1	0.0241	1.21	0.0096	0.54	0.006		1.21	4.3003	1.22	4.3	0.55	4.3003
	3.74	0.05233	3.14	0.03117	3.57	0.02913		1.1	0.0241	1.21	0.0096	0.54	0.005		1.21	4.3003	1.22	4.3	0.55	4.3003
	3.74	0.05233	3.141	0.0311	3.57	0.02903		1.1	0.0241	1.22	0.0096	0.54	0.005		1.21	4.3003	1.22	4.3	0.55	4.3003
	3.74	0.05167	3.142	0.03087	3.57	0.02907		1.1	0.0241	1.22	0.0096	0.54	0.006		1.21	4.3003	1.23	4.3	0.55	4.3003
	3.74	0.052	3.143	0.0314	3.57	0.02907		1.1	0.0241	1.22	0.0096	0.54	0.007		1.21	4.3001	1.23	4.3	0.55	4.3003
	3.74	0.052	3.144	0.03117	3.57	0.02913		1.1	0.0241	1.22	0.0096	0.54	0.006		1.21	4.3001	1.23	4.3	0.55	4.3003
	3.75	0.05167	3.145	0.03167	3.58	0.02967		1.1	0.0241	1.22	0.0096	0.54	0.005		1.21	4.3001	1.23	4.3	0.55	4.3003
	3.75	0.051	3.146	0.03187	3.58	0.02947		1.1	0.0241	1.22	0.0096	0.54	0.006		1.21	4.3001	1.23	4.3	0.55	4.3003
	3.75	0.05167	3.147	0.03187	3.58	0.02943		1.1	0.0241	1.22	0.0096	0.54	0.006		1.21	4.3001	1.23	4.3	0.55	4.3003
	3.75	0.05133	3.148	0.03167	3.58	0.0292		1.1	0.0241	1.22	0.0096	0.54	0.006		1.21	4.3003	1.23	4.3	0.55	4.3003
	3.75	0.05233	3.149	0.0314	3.58	0.02907		1.1	0.0241	1.22	0.0096	0.54	0.006		1.21	4.3001	1.23	4.3	0.55	4.3003
	3.75	0.05267	3.15	0.03133	3.58	0.0293		1.1	0.0241	1.22	0.0096	0.55	0.006		1.21	4.3001	1.23	4.3	0.55	4.3003
	3.75	0.052	3.151	0.0312	3.58	0.0295		1.1	0.0241	1.22	0.0096	0.55	0.005		1.21	4.3003	1.23	4.3	0.55	4.3003
	3.75	0.052	3.152	0.03113	3.58	0.0294		1.1	0.0241	1.22	0.0096	0.55	0.005		1.22	4.3003	1.23	4.3	0.55	4.3003
	3.75	0.05167	3.153	0.03077	3.58	0.02933		1.1	0.0241	1.22	0.0096	0.55	0.005		1.22	4.3001	1.23	4.3	0.55	4.3003
	3.75	0.05167	3.154	0.03087	3.58	0.02907		1.11	0.0241	1.23	0.0096	0.55	0.006		1.22	4.3001	1.23	4.3	0.55	4.3003
	3.76	0.052	3.155	0.0313	3.59	0.02903		1.11	0.0241	1.23	0.0096	0.55	0.006		1.22	4.3003	1.23	4.3	0.55	4.3003
	3.76	0.05233	3.156	0.03197	3.59	0.02903		1.11	0.0241	1.23	0.0096	0.55	0.005		1.22	4.3001	1.23	4.3	0.55	4.3003
	3.76	0.05233	3.157	0.0319	3.59	0.02923		1.11	0.0241	1.23	0.0096	0.55	0.006		1.22	4.3001	1.23	4.3	0.55	4.3003
	3.76	0.052	3.158	0.03203	3.59	0.02937		1.11	0.0241	1.23	0.0096	0.55	0.005		1.22	4.3001	1.24	4.3	0.55	4.3003
	3.76	0.05233	3.159	0.03167	3.59	0.02937		1.11	0.0241	1.23	0.0096	0.55	0.005		1.22	4.3003	1.24	4.3	0.55	4.3003
	3.76	0.05267	3.16	0.0314	3.59	0.0289		1.11	0.0241	1.23	0.0096	0.55	0.005		1.22	4.3001	1.24	4.3	0.56	4.3003
	3.76	0.05233	3.161	0.03087	3.59	0.02903		1.11	0.0241	1.23	0.0096	0.55	0.006		1.22	4.3001	1.24	4.3	0.56	4.3003
	3.76	0.051	3.162	0.031	3.59	0.02913		1.11	0.0241	1.23	0.0096	0.55	0.007		1.22	4.3003	1.24	4.3	0.56	4.3003
	3.76	0.05167	3.163	0.03093	3.59	0.02927		1.11	0.0241	1.23	0.0096	0.55	0.007		1.22	4.3003	1.24	4.3	0.56	4.3003
	3.76	0.05167	3.164	0.0313	3.59	0.0291		1.11	0.0241	1.23	0.0096	0.55	0.006		1.22	4.3001	1.24	4.3	0.56	4.3003
	3.77	0.05167	3.165	0.03113	3.6	0.02947		1.11	0.0241	1.24	0.0096	0.55	0.005		1.22	4.3001	1.24	4.3	0.56	4.3003
	3.77	0.05167	3.166	0.03147	3.6	0.02923		1.11	0.0241	1.24	0.0096	0.55	0.006		1.22	4.3001	1.24	4.3	0.56	4.3003
	3.77	0.05133	3.167	0.0312	3.6	0.0286		1.11	0.0241	1.24	0.0096	0.55	0.005		1.23	4.3003	1.24	4.3	0.56	4.3003
	3.77	0.05133	3.168	0.03113	3.6	0.029		1.11	0.0241	1.24	0.0096	0.55	0.006		1.23	4.3003	1.24	4.3	0.56	4.3003
	3.77	0.05167	3.169	0.03067	3.6	0.02913		1.11	0.0241	1.24	0.0096	0.55	0.006		1.23	4.3003	1.24	4.3	0.56	4.3003
	3.77	0.052	3.17	0.03123	3.6	0.02913		1.11	0.0241	1.24	0.0096	0.55	0.007		1.23	4.3003	1.24	4.3	0.56	4.3003
	3.77	0.052	3.171	0.03113	3.6	0.02893		1.12	0.0241	1.24	0.0096	0.55	0.006		1.23	4.3003	1.25	4.3	0.56	4.3003
	3.77	0.05	3.172	0.031	3.6	0.02907		1.12	0.0241	1.24	0.0096	0.55	0.006		1.23	4.3001	1.25	4.3	0.56	4.3003
	3.77	0.05033	3.173	0.0314	3.6	0.0294		1.12	0.0241	1.24	0.0096	0.55	0.006		1.23	4.3001	1.25	4.3	0.56	4.3003
	3.77	0.05067	3.174	0.03137	3.6	0.0296		1.12	0.0241	1.24	0.0096	0.55	0.005		1.23	4.3003	1.25	4.3	0.56	4.3003
	3.78	0.05133	3.175	0.03123	3.61	0.02953		1.12	0.0241	1.25	0.0096	0.55	0.006		1.23	4.3003	1.25	4.3	0.56	4.3003
	3.78	0.05133	3.176	0.0321	3.61	0.02967		1.12	0.0241	1.25	0.0096	0.55	0.006		1.23	4.3001	1.25	4.3	0.56	4.3003
	3.78	0.051	3.177	0.0318	3.61	0.02987		1.12	0.0241	1.25	0.0096	0.55	0.007		1.23	4.3001	1.25	4.3	0.56	4.3003
	3.78	0.05067	3.178	0.03147	3.61	0.02993		1.12	0.0241	1.25	0.0096	0.55	0.005		1.23	4.3001	1.25	4.3	0.56	4.3003
	3.78	0.05133	3.179	0.0315	3.61	0.02953		1.12	0.0241	1.25	0.0096	0.55	0.005		1.23	4.3001	1.25	4.3	0.56	4.3003
	3.78	0.051	3.18	0.03217	3.61	0.0294		1.12	0.0241	1.25	0.0096	0.56	0.006		1.23	4.3001	1.25	4.3	0.56	4.3003
	3.78	0.051	3.181	0.0315	3.61	0.0289		1.12	0.0241	1.25	0.0096	0.56	0.007		1.23	4.3001	1.25	4.3	0.56	4.3003
	3.78	0.052	3.182	0.0315	3.61	0.02913		1.12	0.0241	1.25	0.0096	0.56	0.006		1.23	4.3001	1.25	4.3	0.56	4.3003
	3.78	0.05067	3.183	0.03177	3.61	0.0296		1.12	0.0241	1.25	0.0096	0.56	0.006		1.24	4.3001	1.25	4.3	0.56	4.3003
	3.78	0.05133	3.184	0.03143	3.61	0.02947		1.13	0.0241	1.25	0.0096	0.56	0.006		1.24	4.3001	1.26	4.3	0.56	4.3003
	3.79	0.052	3.185	0.03153	3.62	0.02963		1.13	0.0241	1.25	0.0096	0.56	0.005		1.24	4.3001	1.26	4.3	0.56	4.3003
	3.79	0.05167	3.186	0.03163	3.62	0.02943		1.13	0.0241	1.25	0.0096	0.56	0.005		1.24	4.3001	1.26	4.3	0.56	4.3003
	3.79	0.05167	3.187	0.03153	3.62	0.02937		1.13	0.0241	1.25	0.0096	0.56	0.005		1.24	4.3001	1.26	4.3	0.56	4.3003
	3.79	0.052	3.188	0.0314	3.62	0.02967		1.13	0.0241	1.25	0.0096	0.56	0.006		1.24	4.3003	1.26	4.3	0.56	4.3003
	3.79	0.052	3.189	0.03193	3.62	0.03017		1.13	0.0241	1.26	0.0096	0.56	0.006		1.24	4.3001	1.26	4.3	0.56	4.3003
	3.79	0.05167	3.19	0.03147	3.62	0.02987		1.13	0.0241	1.26	0.0096	0.56	0.006		1.24	4.3001	1.26	4.3	0.56	4.3003
	3.79	0.05233	3.191	0.03187	3.62	0.02973		1.13	0.0241	1.26	0.0096	0.56	0.006		1.24	4.3001	1.26	4.3	0.56	4.3003
	3.79	0.052	3.192	0.03107	3.62	0.02953		1.13	0.0241	1.26	0.0096	0.56	0.006		1.24	4.3001	1.26	4.3	0.56	4.3003
	3.79	0.052	3.193	0.03133	3.62	0.0295		1.13	0.0241	1.26	0.0096	0.56	0.006		1.24	4.3001	1.26	4.3	0.57	4.3003
	3.79	0.05167	3.194	0.0313	3.62	0.0293		1.13	0.0241	1.26	0.0096	0.56	0.006		1.24	4.3001	1.26	4.3	0.57	4.3003
	3.8	0.05167	3.195	0.03117	3.63	0.02933		1.13	0.0241	1.26	0.0096	0.56	0.007		1.24	4.3003	1.26	4.3	0.57	4.3003
	3.8	0.05167	3.196	0.0312	3.63	0.02923		1.14	0.0241	1.26	0.0096	0.56	0.007		1.24	4.3001	1.26	4.3	0.57	4.3003
	3.8	0.05167	3.197	0.03177	3.63	0.02953		1.14	0.0241	1.26	0.0096	0.56	0.006		1.24	4.3001	1.27	4.3	0.57	4.3003
	3.8	0.05167	3.198	0.03193	3.63	0.02917		1.14	0.0241	1.26	0.0096	0.56	0.005		1.24	4.3001	1.27	4.3	0.57	4.3003
	3.8	0.05133	3.199	0.03187	3.63	0.02917		1.14	0.0241	1.26	0.0096	0.56	0.006		1.25	4.3001	1.27	4.3	0.57	4.3003
	3.8	0.051	3.2	0.0317	3.63	0.02963		1.14	0.0241	1.26	0.0096	0.56	0.006		1.25	4.3001	1.27	4.3	0.57	4.3003
	3.8	0.05233	3.201	0.032	3.63	0.02963		1.14	0.0241	1.26	0.0096	0.56	0.006		1.25	4.3003	1.27	4.3	0.57	4.3003
	3.8	0.052	3.202	0.0319	3.63	0.0299		1.14	0.0241	1.26	0.0096	0.56	0.006		1.25	4.3001	1.27	4.3	0.57	4.3003
	3.8	0.05167	3.203	0.0315	3.63	0.02973		1.14	0.0241	1.26	0.0096	0.56	0.006		1.25	4.3001	1.27	4.3	0.57	4.3003
	3.8	0.052	3.204	0.03147	3.63	0.02973		1.14	0.0241	1.26	0.0096	0.56	0.006		1.25	4.3001	1.27	4.3	0.57	4.3003
	3.81	0.05233	3.205	0.03133	3.64	0.02943		1.14	0.0241	1.26	0.0096	0.56	0.005		1.25	4.3001	1.27	4.3	0.57	4.3003
	3.81	0.05233	3.206	0.03143	3.64	0.02917		1.14	0.0241	1.27	0.0096	0.56	0.005		1.25	4.3001	1.27	4.3	0.57	4.3003
	3.81	0.052	3.207	0.0313	3.64	0.02933		1.14	0.0241	1.27	0.0096	0.56	0.005		1.25	4.3001	1.27	4.3	0.57	4.3003
	3.81	0.05167	3.208	0.0315	3.64	0.02973		1.14	0.0241	1.27	0.0096	0.56	0.006		1.25	4.3001	1.27	4.3	0.57	4.3003
	3.81	0.05167	3.209	0.03187	3.64	0.0295		1.14	0.0241	1.27	0.0096	0.56	0.006		1.25	4.3001	1.27	4.3	0.57	4.3003
	3.81	0.05167	3.21	0.03173	3.64	0.02993		1.14	0.0241	1.27	0.0096	0.56	0.006		1.25	4.3001	1.27	4.3	0.57	4.3003
	3.81	0.05167	3.211	0.03153	3.64	0.03		1.15	0.0241	1.27	0.0096	0.56	0.006		1.25	4.3001	1.27	4.3	0.57	4.3003
	3.81	0.052	3.212	0.0315	3.64	0.0294		1.15	0.0241	1.27	0.0096	0.57	0.006		1.25	4.3001	1.28	4.3	0.57	4.3003
	3.81	0.05133	3.213	0.0315	3.64	0.02987		1.15	0.0241	1.27	0.0096	0.57	0.006		1.25	4.3001	1.28	4.3	0.57	4.3003
	3.81	0.05233	3.214	0.03193	3.64	0.02967		1.15	0.0241	1.27	0.0096	0.57	0.006		1.26	4.3001	1.28	4.3	0.57	4.3003
	3.82	0.052	3.215	0.0316	3.65	0.0297		1.15	0.0241	1.27	0.0096	0.57	0.007		1.26	4.3001	1.28	4.3	0.57	4.3003
	3.82	0.05233	3.216	0.03147	3.65	0.03		1.15	0.0241	1.27	0.0096	0.57	0.006		1.26	4.3001	1.28	4.3	0.57	4.3003
	3.82	0.05233	3.217	0.03093	3.65	0.0299		1.15	0.0241	1.27	0.0096	0.57	0.005		1.26	4.3	1.28	4.3	0.57	4.3003
	3.82	0.052	3.218	0.03187	3.65	0.02937		1.15	0.0241	1.27	0.0096	0.57	0.005		1.26	4.3001	1.28	4.3	0.57	4.3003
	3.82	0.05167	3.219	0.0316	3.65	0.0297		1.15	0.0241	1.27	0.0096	0.57	0.006		1.26	4.3	1.28	4.3	0.57	4.3003
	3.82	0.052	3.22	0.0315	3.65	0.02997		1.15	0.0241	1.28	0.0096	0.57	0.005		1.26	4.3	1.28	4.3	0.57	4.3003
	3.82	0.052	3.221	0.0318	3.65	0.02957		1.15	0.0241	1.28	0.0096	0.57	0.007		1.26	4.3	1.28	4.3	0.57	4.3003
	3.82	0.052	3.222	0.03143	3.65	0.0294		1.15	0.0241	1.28	0.0096	0.57	0.006		1.26	4.3	1.28	4.3	0.57	4.3003
	3.82	0.05233	3.223	0.0318	3.65	0.0292		1.15	0.0241	1.28	0.0096	0.57	0.005		1.26	4.3	1.28	4.3	0.57	4.3003
	3.82	0.05233	3.224	0.03143	3.65	0.0295		1.15	0.0241	1.28	0.0096	0.57	0.005		1.26	4.3	1.28	4.3	0.58	4.3003
	3.83	0.052	3.225	0.03137	3.66	0.02947		1.15	0.0241	1.28	0.0096	0.57	0.005		1.26	4.3	1.28	4.3	0.58	4.3003
	3.83	0.05167	3.226	0.03147	3.66	0.02927		1.15	0.0241	1.28	0.0096	0.57	0.006		1.26	4.3	1.28	4.3	0.58	4.3003
	3.83	0.052	3.227	0.0316	3.66	0.03		1.15	0.0241	1.28	0.0096	0.57	0.006		1.26	4.3	1.29	4.3	0.58	4.3003
	3.83	0.052	3.228	0.03167	3.66	0.02983		1.16	0.0241	1.28	0.0096	0.57	0.006		1.26	4.3	1.29	4.3	0.58	4.3003
	3.83	0.05167	3.229	0.03137	3.66	0.02987		1.16	0.0241	1.28	0.0096	0.57	0.005		1.27	4.3	1.29	4.3	0.58	4.3003
	3.83	0.05167	3.23	0.032	3.66	0.02973		1.16	0.0241	1.28	0.0096	0.57	0.005		1.27	4.3	1.29	4.3	0.58	4.3003
	3.83	0.05167	3.231	0.0318	3.66	0.0301		1.16	0.0241	1.28	0.0096	0.57	0.005		1.27	4.3	1.29	4.3	0.58	4.3003
	3.83	0.05167	3.232	0.0316	3.66	0.03043		1.16	0.0241	1.28	0.0096	0.57	0.006		1.27	4.3	1.29	4.3	0.58	4.3003
	3.83	0.05133	3.233	0.03097	3.66	0.03003		1.16	0.0241	1.28	0.0096	0.57	0.006		1.27	4.3	1.29	4.3	0.58	4.3003
	3.83	0.051	3.234	0.0316	3.66	0.03003		1.16	0.0241	1.28	0.0096	0.57	0.006		1.27	4.3	1.29	4.3	0.58	4.3003
	3.84	0.05167	3.235	0.03137	3.67	0.0294		1.16	0.0241	1.29	0.0096	0.57	0.007		1.27	4.3	1.29	4.3	0.58	4.3003
	3.84	0.052	3.236	0.03123	3.67	0.02927		1.16	0.0241	1.29	0.0096	0.57	0.005		1.27	4.3	1.29	4.3	0.58	4.3003
	3.84	0.052	3.237	0.03173	3.67	0.0298		1.16	0.0241	1.29	0.0096	0.57	0.006		1.27	4.3	1.29	4.3	0.58	4.3003
	3.84	0.052	3.238	0.03177	3.67	0.0296		1.16	0.0241	1.29	0.0096	0.57	0.006		1.27	4.3	1.29	4.3	0.58	4.3003
	3.84	0.052	3.239	0.0315	3.67	0.0299		1.16	0.0241	1.29	0.0096	0.57	0.006		1.27	4.3	1.29	4.3	0.58	4.3003
	3.84	0.052	3.24	0.0314	3.67	0.02963		1.16	0.0241	1.29	0.0096	0.57	0.005		1.27	4.3	1.29	4.3	0.58	4.3003
	3.84	0.052	3.241	0.03197	3.67	0.02993		1.16	0.0241	1.29	0.0096	0.57	0.006		1.27	4.3	1.29	4.3	0.58	4.3003
	3.84	0.05233	3.242	0.03177	3.67	0.0297		1.16	0.0241	1.29	0.0096	0.57	0.006		1.27	4.3	1.3	4.3	0.58	4.3003
	3.84	0.05233	3.243	0.03163	3.67	0.02937		1.16	0.0241	1.29	0.0096	0.57	0.006		1.27	4.3	1.3	4.3	0.58	4.3003
	3.84	0.05233	3.244	0.03163	3.67	0.02927		1.17	0.0241	1.29	0.0096	0.58	0.005		1.27	4.3	1.3	4.3	0.58	4.3003
	3.85	0.052	3.245	0.03177	3.68	0.02927		1.17	0.0241	1.29	0.0096	0.58	0.005		1.28	4.3	1.3	4.3	0.58	4.3003
	3.85	0.05167	3.246	0.03193	3.68	0.0295		1.17	0.0241	1.29	0.0096	0.58	0.006		1.28	4.3	1.3	4.3	0.58	4.3003
	3.85	0.05167	3.247	0.03237	3.68	0.02977		1.17	0.0241	1.29	0.0096	0.58	0.006		1.28	4.3	1.3	4.3	0.58	4.3003
	3.85	0.05167	3.248	0.0321	3.68	0.02987		1.17	0.0241	1.29	0.0096	0.58	0.006		1.28	4.3	1.3	4.3	0.58	4.3003
	3.85	0.052	3.249	0.0319	3.68	0.0299		1.17	0.0241	1.3	0.0096	0.58	0.006		1.28	4.3	1.3	4.3	0.58	4.3003
	3.85	0.052	3.25	0.032	3.68	0.03017		1.17	0.0241	1.3	0.0096	0.58	0.006		1.28	4.3	1.3	4.3001	0.58	4.3003
	3.85	0.052	3.251	0.0316	3.68	0.02957		1.17	0.0241	1.3	0.0096	0.58	0.006		1.28	4.3	1.3	4.3	0.58	4.3003
	3.85	0.051	3.252	0.03143	3.68	0.0297		1.17	0.0241	1.3	0.0096	0.58	0.005		1.28	4.3	1.3	4.3001	0.58	4.3003
	3.85	0.05167	3.253	0.0316	3.68	0.0299		1.17	0.0241	1.3	0.0096	0.58	0.006		1.28	4.3	1.3	4.3001	0.58	4.3003
	3.85	0.05167	3.254	0.0315	3.68	0.03003		1.17	0.0241	1.3	0.0096	0.58	0.005		1.28	4.3	1.3	4.3	0.58	4.3003
	3.86	0.052	3.255	0.03203	3.69	0.03		1.17	0.0241	1.3	0.0096	0.58	0.005		1.28	4.3	1.3	4.3	0.58	4.3003
	3.86	0.052	3.256	0.0317	3.69	0.02987		1.17	0.0241	1.3	0.0096	0.58	0.005		1.28	4.3	1.31	4.3001	0.59	4.3003
	3.86	0.052	3.257	0.0319	3.69	0.0295		1.17	0.0241	1.3	0.0096	0.58	0.005		1.28	4.3	1.31	4.3	0.59	4.3003
	3.86	0.05233	3.258	0.03187	3.69	0.0299		1.17	0.0241	1.3	0.0096	0.58	0.005		1.28	4.3	1.31	4.3	0.59	4.3003
	3.86	0.05133	3.259	0.0316	3.69	0.03027		1.18	0.0241	1.3	0.0096	0.58	0.006		1.28	4.3	1.31	4.3	0.59	4.3003
	3.86	0.05167	3.26	0.03203	3.69	0.02993		1.18	0.0241	1.3	0.0096	0.58	0.006		1.29	4.3	1.31	4.3	0.59	4.3003
	3.86	0.05	3.261	0.03183	3.69	0.02987		1.18	0.0241	1.3	0.0096	0.58	0.006		1.29	4.3	1.31	4.3	0.59	4.3003
	3.86	0.05267	3.262	0.03173	3.69	0.02993		1.18	0.0241	1.3	0.0096	0.58	0.006		1.29	4.3	1.31	4.3	0.59	4.3003
	3.86	0.052	3.263	0.03173	3.69	0.02977		1.18	0.0241	1.3	0.0096	0.58	0.005		1.29	4.3	1.31	4.3	0.59	4.3003
	3.86	0.05233	3.264	0.03187	3.69	0.03003		1.18	0.0241	1.3	0.0096	0.58	0.005		1.29	4.3	1.31	4.3	0.59	4.3003
	3.87	0.053	3.265	0.03167	3.7	0.03013		1.18	0.0241	1.3	0.0096	0.58	0.005		1.29	4.3	1.31	4.3	0.59	4.3003
	3.87	0.05267	3.266	0.0317	3.7	0.03027		1.18	0.0241	1.3	0.0096	0.58	0.005		1.29	4.3	1.31	4.3001	0.59	4.3003
	3.87	0.05233	3.267	0.0318	3.7	0.02983		1.18	0.0241	1.3	0.0096	0.58	0.006		1.29	4.3	1.31	4.3001	0.59	4.3003
	3.87	0.05233	3.268	0.03193	3.7	0.02977		1.18	0.0241	1.3	0.0096	0.58	0.005		1.29	4.3	1.31	4.3	0.59	4.3003
	3.87	0.05267	3.269	0.03137	3.7	0.02977		1.18	0.0241	1.31	0.0096	0.58	0.005		1.29	4.3	1.31	4.3	0.59	4.3003
	3.87	0.053	3.27	0.03183	3.7	0.0297		1.18	0.0241	1.31	0.0096	0.58	0.005		1.29	4.3	1.31	4.3	0.59	4.3003
	3.87	0.053	3.271	0.03233	3.7	0.02953		1.18	0.0241	1.31	0.0096	0.58	0.005		1.29	4.3	1.32	4.3	0.59	4.3003
	3.87	0.05233	3.272	0.032	3.7	0.02963		1.18	0.0241	1.31	0.0096	0.58	0.005		1.29	4.3	1.32	4.3	0.59	4.3003
	3.87	0.052	3.273	0.03243	3.7	0.0292		1.18	0.0241	1.31	0.0096	0.58	0.006		1.3	4.3	1.32	4.3	0.59	4.3003
	3.87	0.05233	3.274	0.03233	3.7	0.02973		1.19	0.0241	1.31	0.0096	0.58	0.006		1.3	4.3	1.32	4.3001	0.59	4.3003
	3.88	0.05267	3.275	0.03223	3.71	0.02953		1.19	0.0241	1.31	0.0096	0.58	0.006		1.3	4.3	1.32	4.3001	0.59	4.3003
	3.88	0.052	3.276	0.03223	3.71	0.03007		1.19	0.0241	1.31	0.0096	0.59	0.006		1.3	4.3	1.32	4.3001	0.59	4.3003
	3.88	0.052	3.277	0.03177	3.71	0.0299		1.19	0.0241	1.31	0.0096	0.59	0.005		1.3	4.3	1.32	4.3001	0.59	4.3003
	3.88	0.05233	3.278	0.0316	3.71	0.02983		1.19	0.0241	1.31	0.0096	0.59	0.005		1.3	4.3	1.32	4.3001	0.59	4.3003
	3.88	0.05233	3.279	0.0319	3.71	0.02957		1.19	0.0241	1.31	0.0096	0.59	0.005		1.3	4.3	1.32	4.3001	0.59	4.3003
	3.88	0.05267	3.28	0.03167	3.71	0.02963		1.19	0.024	1.31	0.0096	0.59	0.006		1.3	4.3	1.32	4.3001	0.59	4.3003
	3.88	0.05267	3.281	0.0318	3.71	0.02963		1.19	0.0241	1.31	0.0096	0.59	0.006		1.3	4.3	1.32	4.3001	0.59	4.3003
	3.88	0.05233	3.282	0.032	3.71	0.03017		1.19	0.0239	1.31	0.0096	0.59	0.005		1.3	4.3	1.32	4.3001	0.59	4.3003
	3.88	0.05267	3.283	0.0321	3.71	0.03007		1.19	0.0239	1.32	0.0096	0.59	0.005		1.3	4.3	1.32	4.3001	0.59	4.3003
	3.88	0.05167	3.284	0.0321	3.71	0.0299		1.19	0.0239	1.32	0.0096	0.59	0.005		1.3	4.3	1.33	4.3001	0.59	4.3003
	3.89	0.05133	3.285	0.0321	3.72	0.02967		1.19	0.0239	1.32	0.0096	0.59	0.006		1.3	4.3	1.33	4.3001	0.59	4.3003
	3.89	0.05233	3.286	0.03213	3.72	0.02997		1.2	0.0239	1.32	0.0096	0.59	0.006		1.3	4.3	1.33	4.3001	0.59	4.3003
	3.89	0.05267	3.287	0.03223	3.72	0.0302		1.2	0.0239	1.32	0.0096	0.59	0.006		1.3	4.3	1.33	4.3001	0.59	4.3003
	3.89	0.05233	3.288	0.03197	3.72	0.0297		1.2	0.0239	1.32	0.0096	0.59	0.005		1.3	4.3	1.33	4.3001	0.6	4.3003
	3.89	0.05233	3.289	0.03247	3.72	0.0294		1.2	0.0239	1.32	0.0096	0.59	0.006		1.3	4.2998	1.33	4.3001	0.6	4.3003
	3.89	0.05267	3.29	0.03217	3.72	0.02957		1.2	0.0239	1.32	0.0096	0.59	0.005		1.3	4.3	1.33	4.3001	0.6	4.3003
	3.89	0.05267	3.291	0.03223	3.72	0.0298		1.2	0.0239	1.32	0.0096	0.59	0.005		1.31	4.3	1.33	4.3001	0.6	4.3003
	3.89	0.05233	3.292	0.03197	3.72	0.02927		1.2	0.0239	1.32	0.0096	0.59	0.006		1.31	4.3	1.33	4.3001	0.6	4.3003
	3.89	0.05267	3.293	0.0321	3.72	0.02967		1.2	0.0238	1.32	0.0096	0.59	0.007		1.31	4.3	1.33	4.3001	0.6	4.3003
	3.89	0.05267	3.294	0.0321	3.72	0.0297		1.2	0.0239	1.32	0.0096	0.59	0.006		1.31	4.3	1.33	4.3001	0.6	4.3003
	3.9	0.05267	3.295	0.03173	3.73	0.02947		1.2	0.0238	1.32	0.0096	0.59	0.005		1.31	4.3	1.33	4.3001	0.6	4.3003
	3.9	0.05233	3.296	0.0317	3.73	0.03033		1.2	0.0238	1.32	0.0096	0.59	0.005		1.31	4.3	1.33	4.3001	0.6	4.3003
	3.9	0.05267	3.297	0.0316	3.73	0.03023		1.2	0.0238	1.32	0.0095	0.59	0.005		1.31	4.3	1.34	4.3001	0.6	4.3003
	3.9	0.05267	3.298	0.03137	3.73	0.02983		1.2	0.0238	1.32	0.0095	0.59	0.006		1.31	4.3	1.34	4.3001	0.6	4.3003
	3.9	0.05167	3.299	0.032	3.73	0.02957		1.2	0.0238	1.33	0.0095	0.59	0.006		1.31	4.3	1.34	4.3001	0.6	4.3003
	3.9	0.05233	3.3	0.03277	3.73	0.02943		1.2	0.0238	1.33	0.0095	0.59	0.006		1.31	4.3	1.34	4.3001	0.6	4.3003
	3.9	0.05267	3.301	0.03237	3.73	0.02963		1.2	0.0238	1.33	0.0095	0.59	0.006		1.31	4.3	1.34	4.3001	0.6	4.3003
	3.9	0.05233	3.302	0.03253	3.73	0.02957		1.21	0.0238	1.33	0.0095	0.59	0.006		1.31	4.3	1.34	4.3001	0.6	4.3003
	3.9	0.05233	3.303	0.03153	3.73	0.0298		1.21	0.0238	1.33	0.0095	0.59	0.006		1.32	4.3	1.34	4.3001	0.6	4.3003
	3.9	0.05267	3.304	0.03173	3.73	0.0303		1.21	0.0237	1.33	0.0095	0.59	0.005		1.32	4.3	1.34	4.3001	0.6	4.3003
	3.91	0.05233	3.305	0.0322	3.74	0.03047		1.21	0.0237	1.33	0.0095	0.59	0.006		1.32	4.3	1.34	4.3001	0.6	4.3003
	3.91	0.052	3.306	0.03227	3.74	0.03013		1.21	0.0237	1.33	0.0094	0.59	0.005		1.32	4.3	1.34	4.3001	0.6	4.3003
	3.91	0.05267	3.307	0.03193	3.74	0.02977		1.21	0.0237	1.33	0.0094	0.6	0.006		1.32	4.3	1.34	4.3001	0.6	4.3003
	3.91	0.05267	3.308	0.03167	3.74	0.03023		1.21	0.0237	1.33	0.0093	0.6	0.005		1.32	4.3	1.34	4.3001	0.6	4.3003
	3.91	0.053	3.309	0.03157	3.74	0.0302		1.21	0.0237	1.33	0.0093	0.6	0.006		1.32	4.3	1.34	4.3001	0.6	4.3003
	3.91	0.05267	3.31	0.03147	3.74	0.02983		1.21	0.0237	1.33	0.0093	0.6	0.005		1.32	4.3	1.34	4.3001	0.6	4.3003
	3.91	0.05233	3.311	0.03173	3.74	0.0298		1.21	0.0237	1.33	0.0092	0.6	0.006		1.32	4.3	1.34	4.3001	0.6	4.3003
	3.91	0.05267	3.312	0.03167	3.74	0.02963		1.21	0.0237	1.33	0.0093	0.6	0.005		1.32	4.3	1.35	4.3001	0.6	4.3003
	3.91	0.053	3.313	0.03157	3.74	0.03003		1.21	0.0237	1.34	0.0093	0.6	0.005		1.33	4.3	1.35	4.3001	0.6	4.3003
	3.91	0.05133	3.314	0.03223	3.74	0.03013		1.21	0.0237	1.34	0.0093	0.6	0.006		1.33	4.3	1.35	4.3001	0.6	4.3003
	3.92	0.05233	3.315	0.03247	3.75	0.0299		1.21	0.0237	1.34	0.0093	0.6	0.006		1.33	4.3	1.35	4.3001	0.6	4.3003
	3.92	0.053	3.316	0.03193	3.75	0.0301		1.21	0.0237	1.34	0.0093	0.6	0.005		1.33	4.3	1.35	4.3001	0.6	4.3003
	3.92	0.053	3.317	0.0321	3.75	0.03013		1.21	0.0237	1.34	0.0093	0.6	0.005		1.33	4.3	1.35	4.3001	0.6	4.3003
	3.92	0.05267	3.318	0.03187	3.75	0.0294		1.21	0.0236	1.34	0.0093	0.6	0.006		1.33	4.3	1.35	4.3001	0.6	4.3003
	3.92	0.05267	3.319	0.032	3.75	0.02957		1.21	0.0236	1.34	0.0093	0.6	0.005		1.33	4.3	1.35	4.3001	0.6	4.3003
	3.92	0.053	3.32	0.0316	3.75	0.02927		1.22	0.0236	1.34	0.0093	0.6	0.006		1.33	4.3	1.35	4.3001	0.6	4.3003
	3.92	0.053	3.321	0.03207	3.75	0.0294		1.22	0.0236	1.34	0.0093	0.6	0.005		1.33	4.3	1.35	4.3001	0.61	4.3003
	3.92	0.05267	3.322	0.0316	3.75	0.02957		1.22	0.0236	1.34	0.0093	0.6	0.005		1.33	4.3	1.35	4.3001	0.61	4.3003
	3.92	0.05267	3.323	0.03167	3.75	0.0298		1.22	0.0235	1.34	0.0093	0.6	0.005		1.33	4.3	1.35	4.3001	0.61	4.3003
	3.92	0.05233	3.324	0.03217	3.75	0.02917		1.22	0.0232	1.34	0.0093	0.6	0.006		1.33	4.3	1.35	4.3001	0.61	4.3003
	3.93	0.05267	3.325	0.03193	3.76	0.0294		1.22	0.0232	1.34	0.0093	0.6	0.005		1.33	4.3	1.35	4.3001	0.61	4.3003
	3.93	0.05267	3.326	0.03173	3.76	0.02917		1.22	0.0232	1.34	0.0093	0.6	0.006		1.33	4.3	1.35	4.3001	0.61	4.3003
	3.93	0.053	3.327	0.03217	3.76	0.02943		1.22	0.0232	1.34	0.0093	0.6	0.006		1.33	4.3	1.36	4.3001	0.61	4.3003
	3.93	0.053	3.328	0.03183	3.76	0.02953		1.22	0.0232	1.35	0.0093	0.6	0.006		1.33	4.3	1.36	4.3001	0.61	4.3003
	3.93	0.053	3.329	0.03143	3.76	0.03013		1.22	0.0232	1.35	0.0093	0.6	0.005		1.33	4.3	1.36	4.3001	0.61	4.3003
	3.93	0.053	3.33	0.03223	3.76	0.0299		1.22	0.0232	1.35	0.0093	0.6	0.005		1.33	4.3	1.36	4.3001	0.61	4.3003
	3.93	0.053	3.331	0.03253	3.76	0.02933		1.22	0.0232	1.35	0.0093	0.6	0.006		1.34	4.3	1.36	4.3001	0.61	4.3003
	3.93	0.05267	3.332	0.03173	3.76	0.02987		1.22	0.0232	1.35	0.0093	0.6	0.006		1.34	4.3	1.36	4.3001	0.61	4.3003
	3.93	0.05267	3.333	0.03177	3.76	0.03013		1.23	0.0232	1.35	0.0093	0.6	0.005		1.34	4.3	1.36	4.3001	0.61	4.3003
	3.93	0.053	3.334	0.0322	3.76	0.0294		1.23	0.0232	1.35	0.0093	0.6	0.005		1.34	4.3	1.36	4.3001	0.61	4.3003
	3.94	0.053	3.335	0.0323	3.77	0.02903		1.23	0.0232	1.35	0.0093	0.6	0.005		1.34	4.3	1.36	4.3001	0.61	4.3003
	3.94	0.053	3.336	0.03247	3.77	0.0297		1.23	0.0232	1.35	0.0093	0.6	0.005		1.34	4.3	1.36	4.3001	0.61	4.3003
	3.94	0.053	3.337	0.0325	3.77	0.0296		1.23	0.0232	1.35	0.0093	0.6	0.005		1.34	4.3	1.36	4.3001	0.61	4.3003
	3.94	0.05333	3.338	0.0321	3.77	0.02953		1.23	0.0232	1.35	0.0093	0.61	0.005		1.34	4.3	1.36	4.3001	0.61	4.3003
	3.94	0.05333	3.339	0.03217	3.77	0.0299		1.23	0.0232	1.35	0.0093	0.61	0.006		1.34	4.3	1.36	4.3001	0.61	4.3003
	3.94	0.05367	3.34	0.03173	3.77	0.03		1.23	0.0232	1.35	0.0093	0.61	0.006		1.34	4.3	1.36	4.3001	0.61	4.3003
	3.94	0.05367	3.341	0.03217	3.77	0.02963		1.23	0.0232	1.35	0.0093	0.61	0.005		1.34	4.3	1.37	4.3001	0.61	4.3003
	3.94	0.05333	3.342	0.0322	3.77	0.0295		1.23	0.0232	1.35	0.0093	0.61	0.005		1.34	4.3	1.37	4.3001	0.61	4.3003
	3.94	0.05333	3.343	0.0315	3.77	0.0295		1.23	0.0232	1.35	0.0093	0.61	0.006		1.34	4.3	1.37	4.3001	0.61	4.3003
	3.94	0.053	3.344	0.03213	3.77	0.02927		1.23	0.0232	1.36	0.0093	0.61	0.005		1.34	4.3	1.37	4.3001	0.61	4.3003
	3.95	0.053	3.345	0.03277	3.78	0.02973		1.23	0.0232	1.36	0.0093	0.61	0.006		1.34	4.3	1.37	4.3001	0.61	4.3003
	3.95	0.053	3.346	0.03273	3.78	0.02953		1.23	0.0231	1.36	0.0093	0.61	0.005		1.34	4.3	1.37	4.3001	0.61	4.3003
	3.95	0.05367	3.347	0.0321	3.78	0.02973		1.23	0.0231	1.36	0.0093	0.61	0.006		1.34	4.3	1.37	4.3001	0.61	4.3003
	3.95	0.05367	3.348	0.032	3.78	0.03027		1.23	0.0231	1.36	0.0093	0.61	0.005		1.35	4.3	1.37	4.3001	0.61	4.3003
	3.95	0.05367	3.349	0.03167	3.78	0.03013		1.24	0.023	1.36	0.0093	0.61	0.005		1.35	4.3	1.37	4.3001	0.61	4.3003
	3.95	0.05433	3.35	0.03267	3.78	0.0296		1.24	0.0229	1.36	0.0093	0.61	0.005		1.35	4.3	1.38	4.3001	0.61	4.3003
	3.95	0.054	3.351	0.03237	3.78	0.02993		1.24	0.0229	1.36	0.0093	0.61	0.005		1.35	4.3	1.38	4.3001	0.61	4.3003
	3.95	0.05367	3.352	0.03203	3.78	0.0294		1.24	0.0229	1.36	0.0093	0.61	0.006		1.35	4.3	1.38	4.3001	0.61	4.3003
	3.95	0.054	3.353	0.03217	3.78	0.02923		1.24	0.0229	1.36	0.0093	0.61	0.005		1.35	4.3	1.38	4.3001	0.62	4.3003
	3.95	0.054	3.354	0.03167	3.78	0.0294		1.24	0.0229	1.36	0.0093	0.61	0.005		1.35	4.3	1.38	4.3001	0.62	4.3003
	3.96	0.05367	3.355	0.03183	3.79	0.02963		1.24	0.0229	1.36	0.0092	0.61	0.006		1.35	4.3	1.38	4.3001	0.62	4.3003
	3.96	0.05367	3.356	0.03287	3.79	0.02963		1.24	0.0229	1.36	0.0092	0.61	0.006		1.35	4.3	1.38	4.3001	0.62	4.3003
	3.96	0.05367	3.357	0.03263	3.79	0.02943		1.24	0.0229	1.36	0.0092	0.61	0.005		1.35	4.3	1.38	4.3001	0.62	4.3003
	3.96	0.05333	3.358	0.03237	3.79	0.02977		1.24	0.0229	1.36	0.0092	0.61	0.005		1.35	4.3	1.38	4.3001	0.62	4.3003
	3.96	0.05367	3.359	0.0326	3.79	0.02963		1.24	0.0229	1.36	0.0092	0.61	0.005		1.35	4.3	1.38	4.3001	0.62	4.3003
	3.96	0.054	3.36	0.0321	3.79	0.0295		1.24	0.0229	1.36	0.0092	0.61	0.006		1.35	4.3	1.38	4.3001	0.62	4.3003
	3.96	0.054	3.361	0.0321	3.79	0.0294		1.24	0.0229	1.36	0.0092	0.61	0.006		1.35	4.3	1.38	4.3001	0.62	4.3003
	3.96	0.054	3.362	0.0324	3.79	0.0294		1.24	0.0229	1.37	0.0092	0.61	0.006		1.35	4.3	1.38	4.3001	0.62	4.3003
	3.96	0.054	3.363	0.0322	3.79	0.0294		1.24	0.0229	1.37	0.0092	0.61	0.005		1.35	4.3	1.38	4.3001	0.62	4.3003
	3.96	0.05467	3.364	0.03237	3.79	0.02923		1.24	0.0229	1.37	0.0092	0.61	0.005		1.35	4.3	1.38	4.3001	0.62	4.3003
	3.97	0.05467	3.365	0.0318	3.8	0.02927		1.24	0.0229	1.37	0.0092	0.61	0.006		1.36	4.3	1.39	4.3001	0.62	4.3003
	3.97	0.05467	3.366	0.03187	3.8	0.0294		1.25	0.0229	1.37	0.0092	0.61	0.005		1.36	4.3	1.39	4.3001	0.62	4.3003
	3.97	0.05467	3.367	0.03237	3.8	0.02977		1.25	0.0229	1.37	0.0092	0.61	0.005		1.36	4.3	1.39	4.3001	0.62	4.3003
	3.97	0.055	3.368	0.0322	3.8	0.03		1.25	0.0229	1.37	0.0092	0.61	0.005		1.36	4.3	1.39	4.3001	0.62	4.3003
	3.97	0.05467	3.369	0.0321	3.8	0.02963		1.25	0.0229	1.37	0.0092	0.61	0.005		1.36	4.3	1.39	4.3001	0.62	4.3003
	3.97	0.05467	3.37	0.03233	3.8	0.02963		1.25	0.0229	1.37	0.0092	0.62	0.005		1.36	4.3	1.39	4.3001	0.62	4.3003
	3.97	0.055	3.371	0.03203	3.8	0.02973		1.25	0.0229	1.37	0.0092	0.62	0.005		1.36	4.3	1.39	4.3001	0.62	4.3003
	3.97	0.055	3.372	0.03223	3.8	0.02987		1.25	0.0229	1.37	0.0092	0.62	0.006		1.36	4.3	1.39	4.3001	0.62	4.3003
	3.97	0.05467	3.373	0.032	3.8	0.02957		1.25	0.0229	1.37	0.0092	0.62	0.006		1.36	4.3	1.39	4.3001	0.62	4.3003
	3.97	0.05333	3.374	0.03173	3.8	0.03		1.25	0.0229	1.37	0.0092	0.62	0.005		1.36	4.3	1.39	4.3001	0.62	4.3003
	3.98	0.054	3.375	0.0323	3.81	0.0294		1.25	0.0229	1.37	0.0092	0.62	0.006		1.36	4.3	1.39	4.3001	0.62	4.3003
	3.98	0.05467	3.376	0.0321	3.81	0.02937		1.25	0.0229	1.37	0.0092	0.62	0.005		1.36	4.3	1.39	4.3001	0.62	4.3003
	3.98	0.055	3.377	0.03193	3.81	0.0293		1.25	0.0229	1.37	0.0092	0.62	0.006		1.36	4.3	1.39	4.3001	0.62	4.3003
	3.98	0.055	3.378	0.0322	3.81	0.02923		1.25	0.0229	1.38	0.0092	0.62	0.005		1.36	4.3	1.39	4.3001	0.62	4.3003
	3.98	0.055	3.379	0.03197	3.81	0.0293		1.25	0.0229	1.38	0.0092	0.62	0.007		1.37	4.3	1.39	4.3001	0.62	4.3003
	3.98	0.055	3.38	0.0324	3.81	0.02953		1.25	0.0229	1.38	0.0092	0.62	0.005		1.37	4.3	1.39	4.3001	0.62	4.3003
	3.98	0.05533	3.381	0.03187	3.81	0.02967		1.25	0.0229	1.38	0.0092	0.62	0.005		1.37	4.3	1.39	4.3001	0.62	4.3003
	3.98	0.055	3.382	0.0321	3.81	0.02957		1.25	0.0229	1.38	0.0092	0.62	0.006		1.37	4.3	1.4	4.3001	0.62	4.3003
	3.98	0.05533	3.383	0.03253	3.81	0.0296		1.25	0.0229	1.38	0.0092	0.62	0.005		1.37	4.3	1.4	4.3001	0.62	4.3003
	3.98	0.05533	3.384	0.03247	3.81	0.0293		1.25	0.0229	1.38	0.0092	0.62	0.006		1.37	4.3	1.4	4.3001	0.63	4.3003
	3.99	0.05567	3.385	0.03137	3.82	0.0289		1.25	0.0229	1.38	0.0092	0.62	0.006		1.37	4.3	1.4	4.3001	0.63	4.3003
	3.99	0.05533	3.386	0.03143	3.82	0.0288		1.26	0.0229	1.38	0.0092	0.62	0.005		1.37	4.3	1.4	4.3001	0.63	4.3003
	3.99	0.05533	3.387	0.0316	3.82	0.02953		1.26	0.0229	1.38	0.0092	0.62	0.005		1.37	4.3	1.4	4.3001	0.63	4.3003
	3.99	0.05533	3.388	0.03187	3.82	0.0294		1.26	0.0229	1.38	0.0092	0.62	0.005		1.37	4.3	1.4	4.3001	0.63	4.3003
	3.99	0.05533	3.389	0.032	3.82	0.0294		1.26	0.0229	1.38	0.0092	0.62	0.006		1.37	4.3	1.4	4.3001	0.63	4.3003
	3.99	0.056	3.39	0.03197	3.82	0.02873		1.26	0.0229	1.38	0.0092	0.62	0.006		1.37	4.3	1.4	4.3001	0.63	4.3003
	3.99	0.056	3.391	0.03173	3.82	0.0294		1.26	0.0229	1.38	0.0092	0.62	0.005		1.37	4.3	1.4	4.3	0.63	4.3003
	3.99	0.05567	3.392	0.03193	3.82	0.02943		1.26	0.0229	1.38	0.0092	0.62	0.004		1.38	4.3	1.4	4.3	0.63	4.3003
	3.99	0.05567	3.393	0.0322	3.82	0.02923		1.26	0.0229	1.38	0.0092	0.62	0.005		1.38	4.3	1.4	4.3	0.63	4.3003
	3.99	0.05533	3.394	0.0321	3.82	0.02953		1.26	0.0229	1.39	0.0092	0.62	0.006		1.38	4.3	1.4	4.3	0.63	4.3003
	4	0.05533	3.395	0.03233	3.83	0.02933		1.26	0.0229	1.39	0.0092	0.62	0.006		1.38	4.3	1.41	4.3	0.63	4.3003
	4	0.056	3.396	0.03263	3.83	0.0296		1.26	0.0229	1.39	0.0092	0.62	0.006		1.38	4.3	1.41	4.3	0.63	4.3003
[truncated: 260,832+ more rows]

## Sheet: Sheet2
	1C									5C
		DEE	DDE	DDE-PN		DEE	DDE	DDE-PN			DEE	DDE	DDE-PN		DEE	DDE	DDE-PN
	循环序号	放电比容量(mAh/g)	放电比容量(mAh/g)	放电比容量/mAh/g	循环序号	效率(%)	效率(%)	效率/%		循环序号	放电比容量(mAh/g)	放电比容量(mAh/g)	放电比容量/mAh/g	循环序号	效率(%)	效率(%)	效率/%
	1	186.2	208.7	213.9	1	55.87	78.74	93.38		1	188.5	205.7	216.4	1	67.3	84.92	93.87
	2	176.9	199.2	206.8	2	92.72	91.75	95.15		2	181.9	202.8	207.9	2	89.89	90.84	95.6
	3	167.4	191.7	200	3	93.72	94.97	95.37		3	151.3	180.8	180.9	3	85.96	88.88	88.63
	4	166.3	192.9	200.2	4	97.46	98.12	98.58		4	149.1	181.6	182.6	4	97.85	99.13	99.76
	5	167	193.6	200.5	5	98.41	98.15	98.79		5	149.4	182.3	182.3	5	99.14	99.54	99.17
	6	166.3	194.3	199.7	6	97.79	98.11	98.39		6	148.4	182.4	183.1	6	98.57	99.12	99.82
	7	165	194.5	198	7	97.53	98.11	98.1		7	148	183.8	182.8	7	99.2	99.8	99.43
	8	165.8	195.2	201.6	8	98.81	98.23	100.69		8	147.7	182.8	183.6	8	99.02	98.61	99.87
	9	164.3	195.3	200.6	9	97.26	98.1	98.4		9	146.8	183.6	183.5	9	99.15	99.46	99.73
	10	162.9	195.9	199.9	10	97.84	98.32	98.64		10	146.8	182.7	183.7	10	99.22	99.08	99.63
	11	163.3	196	201.4	11	98.65	97.95	99.81		11	147	183.1	184	11	99.62	99.6	99.93
	12	162.4	196.3	202.7	12	97.89	98.12	99.55		12	146.5	183.6	183.9	12	99.17	99.63	99.51
	13	160.1	195.8	203.4	13	97.33	97.82	99.29		13	146.4	183.9	184.1	13	99.44	99.1	99.96
	14	158.4	195.7	203.1	14	97.53	97.93	98.73		14	146	185.2	183.8	14	99.25	100.21	99.51
	15	157.3	195.7	203	15	97.85	98.12	98.97		15	145.3	183.3	184.2	15	99.28	98.77	100.04
	16	157.3	196.3	203.2	16	98.35	98.26	99.05		16	145.7	184.3	183.9	16	99.54	99.75	99.54
	17	158.8	196.4	203.4	17	99.19	98.09	99.14		17	145.7	182.9	184.5	17	99.56	98.89	100.05
	18	156.5	196.6	201.4	18	96.7	98.08	98.05		18	145	183.3	183.9	18	99.35	99.3	99.46
	19	155.8	196.6	202.2	19	97.78	98.04	99.55		19	144.9	183.4	184.7	19	99.38	99.71	100.23
	20	155	196.8	201.4	20	97.88	97.91	98.7		20	144.8	183	183.9	20	99.49	99.08	99.4
	21	154.6	196.3	198.3	21	98.07	97.61	97.76		21	144.7	183.3	184.3	21	99.47	99.93	100.02
	22	155.1	196.6	195.3	22	98.39	98.09	98		22	144.7	182.6	183.8	22	99.58	98.84	99.57
	23	154	196.8	200.8	23	97.21	97.94	102.09		23	144.7	183.3	184.2	23	99.53	99.96	99.98
	24	154.1	196.7	200.1	24	98.02	97.56	98.84		24	142.4	182.5	183.8	24	98.18	65.66	99.6
	25	153.3	196.3	200.3	25	97.31	97.54	99.35		25	141.8	182.4	184.3	25	99.65	98.68	100
	26	152.7	195.7	200.5	26	97.47	97.45	99.39		26	142.3	182.2	184.2	26	99.91	98.68	99.93
	27	152.2	196.2	200.7	27	97.59	97.93	99.35		27	142.3	182.8	184.9	27	99.39	99.17	99.95
	28	151.6	196.1	200.2	28	97.44	97.51	99.1		28	141.9	181.9	184	28	99.17	98.37	99.63
	29	150.6	195.9	200	29	97.37	97.32	99.24		29	143.4	182.4	184.1	29	100.6	99.18	99.79
	30	150.2	195.3	199.6	30	97.7	97.03	99.14		30	143.2	180.1	184.2	30	99.28	97.89	99.98
	31	149.3	195.2	199.5	31	97.52	97.22	99.28		31	143.3	179.8	184.3	31	99.46	98.81	99.82
	32	148.8	197.1	198.8	32	97.71	98.2	99		32	142.8	179	184.5	32	99.31	98.69	100.03
	33	148.2	195.1	199	33	97.63	96.16	99.5		33	142.1	179.1	184.1	33	99.4	98.92	99.63
	34	147.4	194.9	199	34	97.53	96.76	99.4		34	142.4	179.6	184.6	34	99.63	99.43	100.13
	35	146.8	194.7	199	35	97.66	96.85	99.39		35	141.6	178.6	184.2	35	99.27	98.42	99.62
	36	146	194.5	199.4	36	97.5	96.61	99.62		36	141.9	178.5	184.7	36	99.74	99.08	100.11
	37	145.6	194.6	199.6	37	97.6	97.29	99.52		37	141.4	178	183.5	37	99.16	98.74	99.18
	38	145.7	193.6	199.3	38	97.7	96.44	99.29		38	141.3	178.7	183.7	38	99.63	99.29	100.12
	39	144.8	194.2	198.8	39	97.01	97.15	99.21		39	141.3	177.8	184.9	39	99.49	98.8	100.48
	40	144.2	192.9	198.8	40	97.14	96.21	99.41		40	140.3	178	183.7	40	99.03	99.15	99.3
	41	143.7	192.6	198.2	41	96.66	96.7	99.2		41	139	178	185.3	41	99.08	98.94	100.55
	42	143.4	189.9	198.2	42	96.87	95.4	99.46		42	139	177.8	186.6	42	99.68	98.91	100.35
	43	142.9	188	197.6	43	97.11	93.06	99.14		43	138.6	177.4	187	43	99.34	98.92	99.98
	44	142	189.5	196	44	96.84	93.3	98.8		44	138	177.2	187	44	99.41	98.89	99.79
	45	141.5	186.8	195.8	45	97.02	92.55	99.44		45	137.7	177.2	185.9	45	99.43	98.94	99.46
	46	141	187.4	195.7	46	97.05	92.33	99.55		46	136.9	176.5	184.3	46	99.17	98.71	99.14
	47	140.1	185.9	195.3	47	96.77	91.54	99.35		47	135.3	176.5	184.1	47	98.97	98.93	99.88
	48	139.3	185.6	196.2	48	97.08	91.29	100.05		48	134.7	176.5	183.9	48	99.26	99.02	99.77
	49	138.7	185.4	196.3	49	97.26	90.79	99.61		49	133.5	176.7	184.7	49	99.3	99.07	100.28
	50	137.9	184.2	196.1	50	97.13	90.39	99.51		50	133.5	176	184.1	50	99.54	98.72	99.48
	51	137.3	184.8	196	51	97.32	91.38	99.52		51	133.2	175.9	184.6	51	99.44	99.05	100.17
	52	136.9	184.3	195.7	52	97.5	91.29	99.44		52	133.1	175.7	184	52	99.64	98.86	99.55
	53	136.1	183.2	195.6	53	97.27	91.04	99.59		53	132.9	176	184.2	53	99.66	99.26	100.01
	54	135.6	181.9	196.2	54	97.41	90.28	99.9		54	132.4	175	184.2	54	99.49	98.74	99.91
	55	135.5	181.4	195.3	55	97.55	90	99.15		55	132.4	175	184	55	99.62	99.13	99.69
	56	134.8	181.5	199.6	56	97.24	90.17	101.58		56	132	174.3	184.2	56	99.45	98.84	100.09
	57	134.4	180	200.5	57	97.37	89.3	99.87		57	134.6	174.3	184.1	57	101.14	98.98	99.69
	58	133.5	178.8	200.2	58	97.06	89.2	99.27		58	136.3	173.7	184	58	100.3	98.95	100
	59	132.9	178.6	201.8	59	97.3	89.33	100.32		59	136.6	174	183.7	59	100.19	99.16	99.66
	60	132.2	178.3	203.4	60	97.15	88.97	100.09		60	138.1	173.5	184	60	99.35	98.96	100.09
	61	131.4	173.8	203.7	61	97.03	87.01	99.46		61	136.2	172.8	183.4	61	99.45	98.83	99.54
	62	130.9	177.6	204.1	62	97.37	89.45	99.49		62	136.1	172.6	184	62	99.9	99.02	100.17
	63	130.1	176.6	204.4	63	97.2	88.73	99.44		63	136.1	172.1	183.3	63	98.07	98.86	99.5
	64	129.5	176.1	204.5	64	97.26	88.75	99.36		64	134.9	172.2	183.9	64	99.68	99.3	100.18
	65	129	174.7	204.7	65	97.34	87.81	99.39		65	134.4	171.6	183.1	65	99.33	98.59	99.49
	66	128.3	174	197.9	66	97.3	87.06	96.03		66	133.8	172	183.6	66	99.54	99.38	100.07
	67	127.6	173.8	195.1	67	97.18	87.36	98.47		67	133.8	171.2	183	67	99.82	98.69	99.62
	68	126.9	172.7	194.2	68	97.3	86.87	99.21		68	132.9	170.9	183.4	68	99.39	99.11	99.99
	69	126.2	172.1	198.3	69	97.26	86.77	101.72		69	132.6	170.4	183.2	69	99.52	98.95	99.87
	70	125.5	169.8	196.6	70	97.17	85.85	98.55		70	132.2	170.5	183.2	70	99.62	99.14	99.79
	71	124.9	169.1	198.8	71	97.28	85.24	100.63		71	131.3	169.9	183.2	71	99.37	98.94	100.02
	72	124.3	168.4	198.2	72	97.27	84.81	99.22		72	132.4	169.9	183.1	72	99.65	99.12	99.68
	73	123.9	167.5	197.9	73	97.26	84.53	99.38		73	131	169.2	183	73	99.37	99.04	100.04
	74	123.2	166.6	197.6	74	97.27	84.05	99.4		74	131.1	169.3	182.9	74	99.82	99.15	99.69
	75	122.6	165.4	197.5	75	97.22	83.63	99.54		75	130.6	168.3	183.2	75	99.37	98.89	100.1
	76	122.1	165.4	197.4	76	97.18	83.87	99.49		76	129.7	168.5	182.5	76	99.44	99.06	99.53
	77	121.5	166.6	196.9	77	97.19	85.26	99.39		77	129.8	167.7	182.9	77	99.73	98.89	100.17
	78	120.9	165.7	196.4	78	97.26	84.91	99.3		78	129.1	167.8	182.4	78	99.48	99.11	99.57
	79	120.4	165.7	196.4	79	97.23	83.93	99.42		79	129	167	183.1	79	99.64	98.95	100.22
	80	119.7	163.7	194.7	80	97.18	82.93	98.86		80	128.6	167.2	182.2	80	99.39	99.07	99.51
	81	119.1	163.5	193.4	81	97.31	83.14	99.01		81	127.8	166.7	183.6	81	99.57	99.2	100.54
	82	118.8	162.1	193.9	82	97.53	81.52	99.92		82	127.7	166.4	185.1	82	99.65	98.95	100.46
	83	117.9	157.1	196.5	83	97.02	78.84	100.97		83	126.7	165.5	185	83	99.31	98.96	99.8
	84	117.2	159.6	198.7	84	97.27	80	100.38		84	127.2	165.6	185.7	84	99.88	99.16	100.12
	85	116.7	157.6	199.1	85	97.28	79.93	99.7		85	126.1	164.7	185.8	85	99.35	99.04	99.94
	86	116.1	157.4	199.4	86	97.2	79.85	99.54		86	125.3	164.8	184.8	86	99.52	99.06	99.33
	87	115.5	156.7	199.5	87	97.31	79.38	99.46		87	125.6	164.4	184	87	99.94	99.23	99.41
	88	115	155.6	199.7	88	97.3	78.92	99.56		88	125	164.1	183.5	88	99.48	98.91	99.98
	89	114.4	156.1	199.7	89	97.25	80.32	99.39		89	125.3	163.1	182.9	89	100.24	98.87	99.49
	90	113.7	155.5	199.5	90	96.99	79.28	99.28		90	124.2	163.2	183.1	90	98.66	98.98	100.17
	91	112.1	152	192.8	91	96.3	77.7	96.18		91	124.4	162	181.1	91	99.81	98.98	98.78
	92	112.1	148.6	194.3	92	98.21	73.95	100.55		92	125	162.9	182	92	101.1	99.57	100.64
	93	111.4	147.2	193.2	93	97.31	72.37	98.96		93	123.1	163.7	184.8	93	98.46	99.14	100.87
	94	110.8	146.3	191.7	94	97.2	70.39	98.95		94	121.9	161.2	185.4	94	99.09	98.21	100.01
	95	110.1	143.2	193.4	95	97.36	66.06	100.54		95	122.1	159.3	185.6	95	99.5	98.93	100.03
	96	109.2	143.5	194.5	96	97.12	66.53	99.88		96	121.1	160.2	185.1	96	99.36	98.62	99.58
	97	108.9	142.6	194.3	97	97.61	66.75	99.44		97	120.9	159.2	184.2	97	99.77	99.56	99.45
	98	108.5	142.3	194.3	98	97.37	66.14	99.57		98	120.5	164.8	183.8	98	99.62	90.24	99.76
	99	107.8	141.1	194.2	99	97.22	65.81	99.47		99	120.3	160.1	184	99	99.63	99.47	100.06
	100	107.3	141.1	194.1	100	97.26	66.78	99.56		100	119.4	163.1	184.2	100	99.52	100.02	99.78
	101	106.8	142.2	193.9	101	97.17	67.26	99.41		101	119.9	162.9	184.3	101	99.59	99.01	100.03
	102	106.2	140.8	193.5	102	97.09	67.73	99.37		102	118.5	161.9	184.2	102	99.61	98.72	99.77
	103	105.6	140.9	192.8	103	97.11	64.98	99.14		103	118.9	160.8	184.6	103	100.05	98.71	100.06
	104	105.2	139.4	189.5	104	97.15	65.99	98.21		104	117.5	160.4	184.3	104	99	98.96	99.76
	105	105.1	141	189.2	105	97.39	68.47	99.55		105	117.3	159.6	184.1	105	99.77	98.9	99.82
	106	104.4	140.9	189.3	106	96.86	67.86	99.67		106	117.3	158.6	183.4	106	99.82	98.78	99.5
	107	103.9	138.9	191.3	107	97.01	67.14	100.48		107	115.9	159	183.9	107	99.19	99.24	100.07
	108	103.8	136.1	192.1	108	97.49	64.23	99.95		108	115.7	158.2	183.1	108	99.58	98.66	99.55
	109	103.1	136.9	191.7	109	96.82	64.31	99.37		109	115.5	155.6	183.7	109	99.98	98.15	100.02
	110	102.6	138.2	191.8	110	97.08	66.77	99.61		110	114.4	155.2	183.4	110	99.18	99.25	99.9
	111	102.4	137.4	191.7	111	97.34	67.2	99.51		111	114.2	155.2	183.3	111	99.65	98.81	99.66
	112	102.4	137.5	191.6	112	97.38	66.04	99.47		112	113.5	154.8	182.7	112	99.9	98.96	99.75
	113	101.4	136.4	191.3	113	96.48	67.13	99.46		113	112.6	152.3	182.1	113	99.32	98.17	99.62
	114	101.7	135.4	191.1	114	97.81	65.39	99.48		114	112.4	150.3	183.1	114	99.6	97.88	100.41
	115	100.8	134	190.9	115	96.53	64.79	99.47		115	111.6	144.5	182.2	115	99.59	97.14	99.38
	116	100.3	134.7	189.5	116	96.95	65.14	98.85		116	111.3	148.1	182.7	116	99.75	100.62	100.13
	117	100	133	193.1	117	97.08	64.85	101.45		117	110.6	152.6	181.9	117	99.49	98.02	99.5
	118	99.6	132.5	190.8	118	97.07	65.03	98.49		118	112	146.7	182.4	118	87.4	98.2	100.11
	119	99.4	130.7	191.6	119	97.06	63.33	99.95		119	110.3	151.2	182.1	119	99.17	93.61	99.72
	120	99	130.5	192.5	120	96.93	61.93	99.96		120	109.5	144.5	182.4	120	99.52	98.06	99.91
	121	98.6	131	192.4	121	96.95	64.87	99.55		121	108.4	145.4	181.9	121	99.59	99.26	99.79
	122	98.3	129.6	192.6	122	96.91	63.98	99.67		122	107.5	150.5	181.9	122	99.24	94.44	99.79
	123	97.8	129.9	191.8	123	96.79	62.04	99.18		123	106.8	146.7	182.1	123	99.54	97.38	100.12
	124	97.2	130.1	191	124	96.8	63.59	99.16		124	105.8	154.7	181.9	124	99.68	88.68	99.62
	125	96.9	130.5	190.9	125	96.95	64.64	99.44		125	104.6	150.5	182.2	125	99.36	93.65	100.19
	126	96.4	129.6	190.6	126	96.83	63.82	99.41		126	103.1	154	181.5	126	99.43	82.83	99.45
	127	96	128.4	190.5	127	96.88	63.32	99.44		127	102.6	151.2	181.7	127	99.77	79.75	100.05
	128	95.6	128	190.1	128	96.84	62.78	99.36		128	100.8	156.7	181.2	128	99.22	58.74	99.63
	129	95.5	126.2	190.1	129	96.98	62.01	99.48		129	99.8	139.9	181.7	129	99.52	100.28	100.03
	130	95.2	124.9	189.9	130	96.87	60.85	99.51		130	98.3	138.8	181.1	130	99.29	99.18	99.68
	131	94.7	126	189.7	131	96.6	61.63	99.56		131	97.7	146.9	181.5	131	99.64	85.72	99.96
	132	94.2	122.6	190.1	132	96.71	59.41	99.78		132	96.3	136.4	181.2	132	99.42	99.44	99.89
	133	93.9	121.6	190.4	133	96.79	58.26	99.77		133	94.8	135	181.3	133	99.31	98.12	99.8
	134	93.5	121.3	190.4	134	96.71	57.62	99.63		134	94.2	134.3	181.4	134	99.69	96.96	100.08
	135	93.2	120.7	189.7	135	96.78	56.46	99.19		135	93.1	139.3	181	135	99.59	95.48	99.56
	136	93	119	189.1	136	96.95	53.98	99.31		136	92.2	132.1	181.3	136	99.46	99.03	100.17
	137	92.8	117.6	188.8	137	96.59	52.9	99.47		137	91.2	149.4	180.9	137	99.54	27.09	99.59
	138	92.3	116.2	188.5	138	96.54	51.03	99.38		138	90.6	146.8	181.5	138	100.06	43.6	100.23
	139	92	114.6	188.1	139	96.69	49.22	99.4		139	89.6	133.2	180.7	139	99.49	96.04	99.45
	140	91.7	114.7	187.6	140	96.7	49.76	99.36		140	88.1	134.1	181.2	140	99.58	93.96	100.14
	141	91.5	112.5	184.9	141	96.67	49.23	98.55		141	87.4	138	180.6	141	99.44	14.61	99.62
	142	91.2	112	182.1	142	96.59	48.5	98.43		142	86.6	152.2	181	142	99.72	9.83	100
	143	91	113	181.6	143	96.69	50.19	99.7		143	85.6	141	180.5	143	99.82	1.19	99.74
	144	91.4	111.1	181.6	144	96.86	50.08	99.68		144	84.5	137.2	180.7	144	99.51	99.87	99.85
	145	91.7	109.3	187	145	96.1	48.26	102.4		145	83.8	144.6	180.4	145	99.39	73.85	99.88
	146	91	109.4	187.6	146	95.44	48.49	99.56		146	91.3	157.2	180.4	146	95.38	2.75	99.81
	147	90.6	107.4	187.9	147	95.75	43.23	99.78		147	81.5	136.5	180.2	147	99.51	99.21	99.94
	148	90.4	104.8	187.8	148	96.09	45.06	99.55		148	81.2	135.6	180	148	100.5	96.58	99.69
	149	90.1	103.8	188	149	96	46.12	99.69		149	80	157	180.6	149	99.27	10.38	100.22
	150	89.7	101.8	188	150	95.78	45.01	99.61		150	79	136.9	180	150	99.72	98.56	99.5
	151	89.1	102.3	188	151	95.77	44.16	99.59		151	78.4	132.8	180.1	151	99.72	95.66	100.03
	152	88.6	99.8	187.8	152	95.89	44.64	99.49		152	77.5	133.8	179.8	152	100.01	96.5	99.71
	153	88.3	98.1	187.2	153	95.88	44.51	99.38		153	90	132	179.8	153	82.79	95.72	99.91
	154	88.2	96.8	187.5	154	95.92	44.1	99.7		154	83.9	148.1	179.6	154	94.4	18.38	99.81
	155	87.8	96.2	186.1	155	95.69	44.88	99.03		155	92	132.1	179.6	155	84.55	99.28	99.86
	156	87.3	95.2	183.1	156	95.59	45.68	98.05		156	74.8	130.8	179.6	156	101.43	97.1	99.89
	157	86.9	94	185.7	157	95.59	44.65	101.01		157	73.7	153.5	179.9	157	100.7	9.14	99.9
	158	87	89.5	183.9	158	96.06	40.01	98.83		158	72.8	133	179.2	158	99.96	100.2	99.77
	159	86.3	88.3	183.7	159	94.97	41.84	99.63		159	71.7	130.2	178.6	159	99.82	96.9	99.34
	160	85.9	85.2	183.3	160	95.44	41.71	99.41		160	70.8	136.8	179.7	160	99.83	76.13	100.64
	161	85.5	83.9	182.7	161	95.19	43.08	99.4		161	70.3	128.2	181.5	161	100.23	96.88	100.53
	162	85.3	82.2	182.4	162	95.35	42.32	99.54		162	69.2	128.1	182.1	162	99.59	96.84	100.1
	163	84.9	76.7	182.3	163	94.75	37.86	99.62		163	68.1	127.3	182.8	163	99.37	94.38	100.13
	164	84.5	76.4	182.3	164	94.88	39.69	99.67		164	67.5	128.4	182.5	164	99.46	95.18	99.61
	165	85.3	74.6	182.1	165	96.59	39.23	99.61		165	67.4	129.8	181.1	165	100.43	92.19	99.39
	166	84.3	72.9	183.7	166	93.93	38.34	100.57		166	66.8	124	181.5	166	99.75	96.53	100.03
	167	83.1	71.3	185.2	167	94.49	40.37	100.35		167	66.5	124.4	180.9	167	99.66	96.58	99.61
	168	82.6	70.3	185.7	168	94.99	37.55	99.57		168	65.9	122.9	180.4	168	99.65	95.83	99.59
	169	82.5	68.8	184.6	169	94.99	39.6	99.09		169	64.8	121.9	180.2	169	99.7	7.77	99.87
	170	82.6	68.1	180.7	170	95.09	40.29	97.8		170	64.1	128.9	180.5	170	99.58	103.31	99.91
	171	82.3	67.3	184.7	171	94.81	40.61	101.77		171	73.2	130.2	180	171	90.29	98.86	99.8
	172	82.1	67	184.9	172	95.01	44.16	99.63		172	64.1	143.4	179.7	172	99.97	17.15	99.74
	173	82.7	67	184.7	173	95.54	44.34	99.56		173	67.3	131.4	179.8	173	98.06	92.24	99.95
	174	82.4	67.2	184.6	174	94.56	43.48	99.6		174	62.6	122.1	179.9	174	99.97	96.59	99.86
	175	82.4	65.1	184.7	175	94.97	44.92	99.72		175	61.9	119.9	180.3	175	100.59	95.86	100.13
	176	81.8	64.1	184.8	176	94.08	43.92	99.67		176	61.6	118.2	179.7	176	100.32	96.4	99.59
	177	81.4	63.2	184.6	177	94.55	45.73	99.58		177	60.9	119	180.3	177	99.31	97.16	100.23
	178	81.2	61.1	184.4	178	94.63	43.4	99.55		178	60.1	119.4	179.7	178	99.62	97.3	99.52
	179	80.9	58.8	184.6	179	94.57	41.93	99.76		179	59.8	119.1	180.6	179	100.19	96.35	100.19
	180	80.6	59.9	183.9	180	94.44	42.94	99.11		180	59.3	118.3	179.6	180	99.32	96.2	99.53
	181	80.3	59.2	180.6	181	94.46	44.3	98.34		181	59.1	117.9	180.6	181	100.13	96.74	100.05
	182	79.9	58.9	180.3	182	94.5	29.96	99.38		182	59	116.9	179.6	182	100.01	96.31	99.69
	183	79.6	55.9	185.8	183	94.58	44.49	102.34		183	58.2	116.7	180.4	183	100	96.76	100
	184	79.2	55.4	184.8	184	94.48	44.27	99.21		184	57.9	116.6	180.5	184	99.38	96.72	100.27
	185	79.2	54.5	188.1	185	94.66	43.62	100.89		185	57.2	115.9	180	185	99.84	95.97	99.49
	186	78.7	53.2	189	186	94.38	43.83	99.88		186	57.2	132.3	180.7	186	99.08	21.9	100.47
	187	78.3	53.6	189.8	187	94.43	43.58	99.84		187	56.8	139	179.7	187	99.62	12.36	99.18
	188	78.2	49.2	190.2	188	94.73	7.08	99.67		188	56.9	119.1	180.5	188	99.39	102.94	100.37
	189	77.8	47.4	190.5	189	94.39	43.19	99.62		189	56.1	118	179.4	189	100.07	98.44	99.29
	190	77.8	46.6	190.8	190	94.72	42.54	99.62		190	55.8	129.8	180.6	190	99.83	85.57	100.31
	191	77.5	46.1	190.7	191	94.45	10.23	99.28		191	55.3	104.7	179.3	191	99.59	0.38	99.35
	192	77	44.1	191.4	192	94.42	40.43	99.76		192	55.1	134.2	180.3	192	99.91	63.86	100.21
	193	76.9	43.5	182.1	193	94.62	42.16	95.71		193	55	142.2	179.4	193	100.2	88.54	99.66
	194	76.5	42.8	182	194	94.42	43.17	99.51		194	54.6	142.1	180.2	194	99.27	87.55	99.97
	195	76.3	41.4	180.4	195	94.92	41.58	98.83		195	54.4	147.2	179.6	195	100.04	96.35	99.89
	196	76.6	39	180.7	196	94.69	12.53	100.06		196	53.7	150.5	179.9	196	99.69	69.28	99.78
	197	76.2	40.7	181.9	197	94.26	15.32	100.23		197	53.8	146.6	179.9	197	99.53	96.91	100.17
	198	76.1	34.5	182.9	198	94.72	47.37	100.1		198	53.7	145.9	179.5	198	100.13	95.55	99.51
	199	75.9	33.7	182.4	199	94.46	41.77	99.37		199	54.3	145.9	180.3	199	100.14	96.01	100.51
	200	75.5	34.5	182.2	200	94.14	42.07	99.55		200	53.6	145	179	200	99.27	91.57	99.12
	201	75.6	33.7	182	201	94.85	16.91	99.55		201	53.2	145.6	180.3	201	99.47	95.91	100.58
	202	75.4	33	181.7	202	94.31	16.24	99.57		202	53.1	143.5	178.8	202	99.78	94.74	99.14
	203	75.1	29.6	181.4	203	94.31	3.01	99.51		203	52.5	144.5	179.8	203	99.34	95.86	100.13
	204	74.8	27.5	181.1	204	94.26	13.79	99.51		204	52.5	150.5	178.6	204	100.28	18.27	99.56
	205	74.6		180.8	205	94.36		99.52		205	52.4	144.8	179.8	205	99.69	97.56	100.11
	206	74.1		180.5	206	93.94		99.5		206	52.2	143.8	178.7	206	99.89	95.6	99.74
	207	73.9		180.3	207	94.37		99.62		207	51.8	143	179.5	207	99.21	95.71	99.92
	208	73.5		179.9	208	94.09		99.49		208	51.4	141.9	179.3	208	100.17	94.94	100.21
	209	73.3		179.5	209	94.18		99.45		209	59.5	142	178.9	209	90.91	95.63	99.41
	210	72.8		179.3	210	93.87		99.5		210	51.7	141.8	179.9	210	101.29	95.37	100.66
	211	72.6		178.8	211	93.95		99.44		211	51	141.1	178.8	211	100.26	95.22	99.13
	212	72.2		178.5	212	93.3		99.46		212	50.4	138	179.7	212	99.44	91.53	100.49
	213	71.9		178.8	213	93.62		99.77		213	50	140.1	178.6	213	100.32	95.04	99.28
	214	71.6		178.5	214	93.51		99.46		214	49.3	140.4	179.6	214	99.26	92.59	100.26
	215	71.1		178.4	215	93.15		99.67		215	48.8	137.1	178.3	215	99.56	93.21	99.39
	216	71.2		178.2	216	93.28		99.67		216	52.8	139.6	179.3	216	94.57	92.43	100.11
	217	70.8		178.3	217	92.85		99.86		217	49.5	138	177.9	217	100.54	94.44	99.5
	218	70.8		178.2	218	93.31		99.81		218	48.7	138.1	179.2	218	100.24	94.78	100.11
	219	70.3		178.2	219	92.5		99.81		219	73	137.6	178.4	219	57.91	94.45	99.88
	220	70.1		178	220	92.91		99.56		220	59.2	139	178.6	220	95.02	52.82	99.7
	221	69.9		177.3	221	92.65		99.35		221	49	137.1	178.5	221	103.23	95.7	100.2
	222	69.4		176.7	222	92.07		99.33		222	48.2	137	178.2	222	101.97	95.38	99.49
	223	69.5		176.7	223	92.85		99.6		223	62.1	136.9	178.9	223	82.51	94.62	100.49
	224	69.3		176.8	224	92.69		99.69		224	47.6	147.7	178.2	224	102.41	10.54	99.34
	225	69.1		176.7	225	92.32		99.63		225	46.8	139	179.1	225	101.05	95.13	100.61
	226	69.1		176.6	226	92.36		99.83		226	46.5	136.3	177.8	226	101.39	94.59	99.13
	227	68.9		176.5	227	92.07		99.87		227	46.1	137.4	179.1	227	100.48	94.81	100.44
	228	68.9		176.5	228	92.41		99.86		228	45.2	145.2	177.6	228	99.75	6.41	99.2
	229	68.7		176.1	229	92.38		99.57		229	58.2	133.5	178.9	229	61.52	96.68	100.22
	230	68.6		175.3	230	92.33		99.3		230	97.9	133.4	177.3	230	0.49	95.64	99.49
	231	68.5		174.6	231	92.26		99.24		231	75.6	132.7	178.8	231	0.29	94.26	100.13
	232	68.4		176.2	232	92.72		100.5		232	50.2	131.9	177.7	232	86.97	94.58	99.88
	233	68.1		176.7	233	92.2		99.85		233	38.7	132.3	178.5	233	106.51	94.52	99.73
	234	68		176.1	234	92.35		99.4		234	38.9	130.7	178.4	234	101.44	94.23	100.47
	235	68		175.3	235	92.6		99.69		235	34.2	131.3	177.8	235	0.09	94.57	99.17
	236	67.8		175.7	236	92.25		99.75		236	11.6	129.9	179.1	236	207.6	93.16	100.87
	237	67.5		176.9	237	92.11		100.63		237	1.9	145	177.7	237	318.04	3.92	98.95
	238	67.3		180.7	238	92.23		100.86		238	2	140.4	179.4	238	265.01	49.36	100.81
	239	66.9		181.7	239	92.11		99.96		239	1.7	136.3	177.6	239	211.47	95.34	98.88
	240	66.9		182.2	240	92.38		99.79		240	1.8	144	179.5	240	194.97	16.79	100.7
	241	66.6		182.9	241	91.93		99.89		241	1.7	135.9	177.6	241	228.56	97.15	99.2
	242	66.6		183.2	242	92.03		99.71		242	1.8	136.1	179.1	242	168.36	95.87	100.25
	243	66.1		183.3	243	91.74		99.74		243	1.3	134.2	178.1	243	192.32	92.13	99.88
	244	65.8		183.2	244	91.44		99.54		244	1.3	133.8	178.8	244	178.64	94.48	99.72
	245	65.8		183.1	245	91.54		99.35		245	1.3	140.8	178.9	245	178.5	64.45	100.37
	246	65.4		176.6	246	90.74		95.99		246	3	133.5	177.9	246	209.03	96.38	99.03
	247	65.5		174.4	247	91.32		100.07		247	1.8	132.6	178.6	247	178.03	94.37	100.76
	248	65.3		174.6	248	91.27		99.73		248	1.4	144.5	177.8	248	132.75	17.98	99.06
	249	64.8		171.6	249	90.96		98.46		249	1.7	133.3	179.3	249	125.76	97.67	100.87
	250	64.6		172.7	250	90.9		100.2		250	1.3	131.5	177.4	250	132.08	94.95	98.76
	251	64.1		171.4	251	90.25		99.3		251	2.2	133.4	179.2	251	351.46	94.04	100.91
	252	63.7		170.8	252	89.7		99.55		252	1.3	126	177.1	252	126.43	90.78	98.89
	253	64.3		170.2	253	90.74		99.53		253	1.4	140.1	178.9	253	200.67	2.04	100.52
	254	63.8		169.7	254	89.65		99.6		254	1	134.2	176.8	254	121.46	96.45	99.22
	255	63.1		169.4	255	89.75		99.63		255	1.1	132.1	178.6	255	129.97	93.72	100.29
	256	63.1		168.9	256	89.97		99.71		256	1	132.4	177.4	256	153.31	94.32	99.87
	257	62.9		168.5	257	89.44		99.58		257	0.9	131.2	177.9	257	122.23	93.14	99.56
	258	62.8		168.1	258	89.7		99.63		258	1.7	129.1	178.1	258	131.68	73.44	100.64
	259	63		167.7	259	89.4		99.72		259	1.4	129.2	176.9	259	103.54	85.27	98.92
	260	62.5		170	260	88.32		101.26		260	1	128.2	178.3	260	151.03	87.74	100.92
	261	62.2		172.2	261	88.78		99.86		261	1.3	143.8	176.9	261	133.72	2.99	98.89
	262	62.3		171.8	262	89.45		99.78		262	1	132.4	178.3	262	134.86	95.61	100.79
	263	62.1		170.7	263	88.84		99.03		263	1.9	130.2	176.5	263	292.46	92.54	98.97
	264	61.5		174.6	264	88.18		101.76		264	1.6	125.9	178.1	264	107.41	91.68	100.55
	265	61		170.4	265	88.06		98.23		265	1.3	123.6	176.4	265	161.13	91.72	99.21
	266	60.4		171.4	266	86.94		99.67		266	1	140.1	177.7	266	93.79	24	100.18
	267	60.2		171.2	267	86.85		99.85		267	1.3	127.2	176.3	267	172.28	95.73	99.68
	268	59.9		170.7	268	86.54		99.79		268	1.7	132.5	177.3	268	133.24	15.02	99.87
	269	59.5		170.1	269	86.18		99.5		269	0.6	126	176.9	269	97.47	95.18	100.29
	270	59.5		169.4	270	86.14		99.33		270	0.9	125.5	176.8	270	134.93	91.79	99.37
	271	59.5		169.7	271	86.27		99.97		271	1.1	138.3	177.1	271	159.16	15.08	100.45
	272	59.3		169.4	272	85.64		99.69		272	1	124.9	176.2	272	155.77	94.22	99.24
	273	58.9		169.2	273	85.08		99.85		273	2	123.8	177.3	273	125.38	92.67	100.8
	274	58.5		169	274	84.86		99.61		274	0.7	123.7	175.8	274	103.78	92.45	98.9
	275	58.3		170	275	84.21		100.21		275	0.7	122.2	177.2	275	117.63	91.88	100.54
	276	57.9		170.8	276	84.07		100.1		276	1.6	122	175.6	276	210.32	92.11	99.22
	277	57.7		170.8	277	84.34		99.85		277	0.7	120.8	176.7	277	77.58	91.37	100.23
	278	57.8		170.9	278	84.14		99.79		278	2	119.9	175.4	278	251.51	91.41	99.59
	279	57.4		170.9	279	83.52		99.71		279	3.2	119.7	176.7	279	249.56	91.35	100.07
	280	57		171.1	280	83.15		99.78		280	0.9	118.8	175.4	280	86.06	91.31	99.69
	281	55.4		170.7	281	79.74		99.58		281	1.6	118	176.5	281	97.75	91.21	99.99
	282	55.1		170.2	282	77.57		99.82		282	1	128.8	175.7	282	101.24	13.44	99.98
	283	54.9		170	283	77.45		99.75		283	1	119.1	175.8	283	160.62	94.04	99.69
	284	54.9		169.8	284	77.22		99.49		284	1.3	117.3	176.4	284	159.89	91.85	100.5
	285	54.5		169.5	285	76.41		99.64		285	1.3	119.3	175.4	285	190.74	89.02	99.22
	286	54.2		169.8	286	76.4		100.02		286	0.8	115.3	176.1	286	85.68	91.11	100.48
	287	53.9		169.5	287	75.95		99.79		287	1	129.1	175.3	287	73.1	12.55	99.35
	288	53.9		166	288	76.05		97.88		288	0.9	116.1	176.1	288	135.49	96.47	100.44
	289	52.9		166.2	289	74.81		100.79		289	1	115.4	175.1	289	125.33	93.16	99.27
	290	53.2		168.3	290	74.27		100.28		290	0.7	113.4	176.2	290	107.08	91.1	100.36
	291	53		168	291	73.85		99.69		291	1	123.3	174.8	291	85.4	37.3	99.33
	292	52.8		165.7	292	73.42		99.02		292	1	125.2	175.8	292	161.01	29.87	100.17
	293	52.4		163.4	293	73.22		99.97		293	1.2	112.6	174.5	293	95.38	94.84	99.53
	294	52.1		167.3	294	72.75		100.18		294	1	111.3	175.4	294	159.7	92.18	100.03
	295	52		166.2	295	73.14		99.64		295	0.8	128.2	174.9	295	99.72	14.37	99.99
	296	52		165.4	296	73.29		99.4		296	1.1	111.3	175.2	296	144.26	95.77	99.71
	297	50.9		165.5	297	71.19		99.91		297	1	110.8	175.4	297	96.2	92.05	100.44
	298	50.5		165.8	298	68.77		100.15		298	1.5	121.3	174.8	298	159.13	12.28	99.31
	299	50.3		165	299	68.74		99.4		299	1.1	110.2	175.6	299	106.75	95.21	100.68
	300	50.2		165	300	68.52		99.69		300	1.3	108.2	174.3	300	157.89	91.93	99.08
	301	50.6		164.8	301	69.52		99.94		301	0.6	108.5	175.6	301	71.92	91.51	100.71
	302	50.2		164.4	302	69.11		99.84		302	1	119.2	174	302	167.94	36.17	99.01
	303	49.9		164.9	303	68.51		99.95		303	0.6	118.5	175.9	303	89.61	27.61	100.78
	304	49.8		163.7	304	67.74		98.95		304	1.3	107.3	174.4	304	157.39	96.41	99.21
	305	49.7		160.3	305	67.29		99.12		305	1.3	109.3	175.6	305	131.03	88.71	100.26
	306	49.6		160.3	306	67.15		99.81		306	1.3	107.7	174	306	100.68	89.42	99.4
	307	49.4		159.7	307	67.04		99.82		307	1.4	108.8	175.4	307	90.32	89.35	100.18
	308	49.4		162.5	308	67.22		100.8		308	1.7	116.7	174.1	308	129.09	24.86	99.66
	309	49.1		161.8	309	66.4		99.55		309	0.6	105.8	175.3	309	94.6	95.77	100.09
	310	48.7		161.8	310	65.87		99.85		310	0.9	105	174.6	310	135.24	92.97	100.06
	311	48.6		161	311	66.21		99.76		311	1	119.4	174.6	311	144.09	17.54	99.47
	312	48.4		160.9	312	65.63		99.67		312	0.7	105.6	174.8	312	103.46	95.6	100.54
	313	48		160.8	313	65.02		99.97		313	1.1	104.4	173.8	313	111.76	92.12	99.08
	314	47.6		160.3	314	63.94		99.58		314	2.4	106.3	173.4	314	371.69	91.14	100.07
	315	47.5		160.2	315	63.6		99.91		315	1	121.8	173.5	315	61.09	6.48	99.74
	316	47		159.8	316	62.72		99.72		316	1.3	106.2	173.6	316	135.61	96.46	100.24
	317	46.8		159.7	317	62.95		99.88		317	1.4	105.8	172.9	317	108.6	92.94	99.38
	318	46.5		159.6	318	62.31		99.91		318	1.4	104.7	173.5	318	141	91.18	100.47
	319	46.2		160.9	319	61.89		100.37		319	0.7	106.3	172.6	319	90.07	88.92	99.27
	320	46.1		161.2	320	62.31		100.02		320	0.6	118.3	173	320	98.83	9.84	100.25
	321	46.1		163.6	321	62.32		100.89		321	2	104.7	172.5	321	147.54	95.05	99.55
	322	46		164.3	322	61.84		99.71		322	0.7	102.7	172.6	322	64.68	91.43	100.14
	323	45.9		162.8	323	61.68		99.47		323	0.7	116	172.2	323	99.5	1.16	99.62
	324	45.6		162.1	324	61.82		99.52		324	1.2	100.4	172.4	324	162.37	94.62	100.04
	325	45.3		162.1	325	61.53		99.95		325	1	105.3	172	325	88.35	87.58	99.78
	326	45		161.5	326	61.43		99.69		326	0.9	99	172.2	326	79.99	91.44	99.95
	327	44.9		161.5	327	61.26		99.77		327	0.9	105.7	171.8	327	137.36	73.82	99.77
	328	45.1		161.5	328	61.31		100.04		328	0.9	97.8	172.2	328	140.08	90.74	100
	329	44.9		160.9	329	60.93		99.54		329	1.4	110.7	171.8	329	206.09	66.71	99.92
	330	44.5		161.2	330	60.63		99.99		330	2	95.9	171.8	330	285.18	92.03	99.78
	331	44.4		160.8	331	60.83		99.82		331	1	98.2	171.7	331	164.97	88.52	100.02
	332	44.7		161.7	332	62.98		100.38		332	1.3	115.7	171.7	332	181.52	2.7	99.83
	333	44.4		162	333	62.57		99.66		333	0.6	93.3	172.5	333	95.5	94.33	100.42
	334	44.3		161.4	334	62.21		99.7		334	0.6	92.1	172.4	334	96.55	90.28	99.63
	335	44.4		162.1	335	61.77		100.19		335	2.4	91.8	173	335	334.3	89.59	100.45
	336	43.1		162.9	336	56.64		100.26		336	1	101.4	172.3	336	170.7	70.75	99.32
	337	42.5		163.2	337	55.91		99.84		337	0.8	89.5	173.1	337	120.12	90.41	100.62
	338	42.4		163.7	338	56.13		100.04		338	0.7	89.7	172.3	338	48.14	89.16	99.27
	339	42.3		163.7	339	55.67		99.94		339	1	107.3	172.9	339	152.53	27.6	100.45
	340	42.4		162.9	340	55.94		99.39		340	0.7	89.1	172	340	89.65	93.46	99.29
	341	42.7		162.6	341	56.09		99.77		341	0.8	87.7	172.8	341	112.89	89.22	100.35
	342	42.3		162.6	342	55.61		100.25		342	1	87	171.7	342	77.86	88.81	99.39
	343	42.6		161.8	343	57.06		99.31		343	1	89	173	343	125.16	87.17	100.3
	344	42.4		162.4	344	55.66		99.98		344	1	86.1	171.6	344	95.51	87.52	99.44
	345	42.3		162.4	345	56.18		100.25		345	2.1	85.2	173	345	152.74	87.44	100.27
	346	42.1		161.4	346	56.24		99.28		346	1.2	84.9	171.6	346	108.54	87.69	99.56
	347	43.4		161.2	347	57.39		99.51		347	0.7	85.4	172.4	347	71.55	87.63	100.05
	348	44.3		160	348	56.07		99.97		348	0.8	82.6	171.4	348	114.87	84.99	99.82
	349	42.1		159.5	349	55.74		99.65		349	1.2	81.9	172.5	349	178.14	84	100.01
	350	42.8		160.1	350	57.47		99.55		350	1.1	79	171.5	350	162.55	85.8	99.93
	351	42.5		162.6	351	58.21		101.26		351	0.7	76.6	171.8	351	96.56	86.11	99.77
	352	42.2		163.5	352	57.84		100.04		352	0.7	75.4	171.9	352	107.84	86.86	100.28
	353	41.7		163.6	353	56.15		99.99		353	1	76.4	171.4	353	151.3	88.94	99.53
	354	41.9		163.2	354	55.54		99.69		354	1.6	78.9	171.8	354	55.97	87.28	100.42
	355	41.2		162.1	355	56.45		99.38		355	0.7	94.7	171.1	355	98.5	12.21	99.35
	356	41.2		162.7	356	55.79		99.95		356	0.7	76.3	171.6	356	111.46	96.53	100.38
	357	40.8		162.6	357	55.32		100.52		357	1.7	75	171	357	287.42	90.87	99.44
	358	40.6		161.3	358	55.38		98.97		358	1.1	73.7	171	358	81.3	89.33	99.9
	359	40.3		162.4	359	55.92		99.94		359	0.7	72.9	169.1	359	112.61	88.65	99.48
	360	40.1		162.1	360	55.57		100.51		360	1.2	73.1	170.2	360	84.62	88.72	100.25
	361	39.8		160.9	361	55.44		99.03		361	1.4	72.8	170.5	361	132.58	89.08	99.91
	362	39.5		161.8	362	53.73		100.19		362	0.7	71.8	170.8	362	88.52	87.38	100.02
	363	39.7		162.6	363	55.11		100.36		363	1.1	71.6	170.6	363	107.85	88.34	99.84
	364	39.5		162.2	364	54.36		99.58		364	1.1	81.4	170.3	364	139.58	54.56	99.85
	365	38.9		162.1	365	53.06		99.64		365	1	70.9	170.5	365	122.58	91.69	100.02
	366	38.5		161.4	366	52.27		99.96		366	0.7	70	171.9	366	66.45	88.54	100.38
	367	38.3		162.2	367	52.91		100.21		367	1.2	69.6	170.1	367	170.65	88.14	99.25
	368	38.2		162.9	368	52.45		99.9		368	0.8	69.4	170.5	368	105.51	88.34	99.93
	369	38		163.5	369	52.24		100.11		369	1.2	71	169.7	369	93.02	87.43	99.8
	370	37.8		163.8	370	51.17		100.21		370	0.7	86.2	169.2	370	104.61	58.82	99.65
	371	37.9		162.2	371	52.03		98.98		371	0.7	68.2	168.8	371	82.81	93.19	99.99
	372	37.3		162.7	372	52.54		99.79		372	0.7	68.4	168.5	372	100.97	89.04	99.7
	373	36.9		162.5	373	52.1		100.35		373	0.7	68	168.3	373	111.45	87.93	100.06
	374	36.9		161.5	374	51.71		99.31		374	0.8	67.2	168.3	374	102.5	86.92	99.77
	375	36.8		161.7	375	50.62		99.78		375	0.9	66.7	168.1	375	126.82	87.78	100.01
	376	36.4		161.9	376	50.6		100.06		376	1.1	66.6	168.3	376	116.73	87.95	99.86
	377	36.1		160.9	377	51.41		99.94		377	0.6	66.7	167.9	377	91.42	87.78	99.97
	378	36.3		162.2	378	51.07		99.95		378	1.4	66	167.8	378	117.96	87.08	99.74
	379	35.7		162.5	379	46.93		99.97		379	0.7	70.9	167.9	379	104.01	81.53	100.11
	380	35.7		162	380	48.81		100.02		380	0.9	109.5	167.6	380	119.43	0.5	99.71
	381	34.6		160.6	381	44.82		98.65		381	1	101.3	167.8	381	168.78	7.49	100.11
	382	35.1		160.6	382	45.53		100.22		382	1.4	82.4	167.1	382	206.9	92.22	99.64
	383	35.7		160.3	383	47.76		100.01		383	0.7	80.7	168	383	74.61	89.29	100.4
	384	35		159.7	384	46.7		99.59		384	0.6	82.2	168.1	384	62.8	88.27	99.74
	385	35.9		159	385	48.09		99.48		385	1.5	80.2	168.8	385	251.36	88.55	100.47
	386	35.4		158.5	386	49.54		100.06		386	1.2	85.3	168.4	386	164.11	88.41	99.48
	387	35.9		157.4	387	50.15		99.32		387	0.9	98.2	168.8	387	99.52	0.68	100.4
	388	35.6		157.8	388	52.72		99.92		388	1.2	77.3	168.4	388	156.64	94.54	99.45
	389	35.7		157	389	51.35		99.88		389	0.7	77.1	168.9	389	71.41	85.57	100.4
	390	35.6		157	390	51.36		99.68		390	0.6	75.1	168.4	390	93.45	85.71	99.48
	391	35.4		157.5	391	51.79		100.5		391	0.7	74.7	169.2	391	67.76	85.82	100.53
	392	35.5		158.9	392	52.02		100.09		392	0.9	74.6	168.3	392	126.82	85.29	99.3
	393	35.4		155.7	393	50.6		99.42		393	0.7	74.1	168.9	393	99	83.92	100.45
	394	35.2		159	394	49.25		100.51		394	0.6	73	168.1	394	87.71	84.72	99.37
	395	34.9		159.5	395	49.5		99.91		395	1.4	72.7	168.9	395	88.4	85.2	100.33
	396	34.9		160.1	396	49.76		100.28		396	0.9	72.9	168	396	140.23	85.2	99.52
	397	34.5		158.3	397	47.16		99.04		397	0.7	71.6	168.6	397	89.85	83.89	100.32
	398	34.2		158.6	398	46.12		99.74		398	0.7	71.1	168	398	87.37	84.63	99.56
	399	33.3		158.9	399	45.44		100.7		399	0.7	70.9	168.6	399	76.56	84.69	100.29
	400	33.7		157.4	400	45.1		98.94		400	0.9	71	167.8	400	95.94	84.17	99.47
	401	32.8				42.53				401	1.9	70.2	168.8	401	260.87	83.89	100.33
	402	32.5				43.09				402	1.6	69.4	167.6	402	243.4	84.16	99.52
	403	31.9				41.39				403	1	69.4	168.4	403	85.05	85.17	100.25
	404	31.7				40.69				404	1.3	69.8	167.4	404	116.49	85.24	99.51
	405	31.6				40.08				405	0.7	69.1	168.1	405	68.6	84.15	100.25
	406	31.6				39.56				406	1.1	68.2	167.2	406	90.75	84.32	99.57
	407	32.1				40.42				407	0.8	67.7	168.2	407	124.41	84.41	100.34
	408	32.1				42.36				408	1.1	89	167.3	408	180.88	9.46	99.55
	409	34				42.46				409	0.7	69.2	168	409	100.33	97.76	100.15
	410	33.5				37.07				410	0.7	70	167.1	410	52.2	88.23	99.64
	411	32.8				37.59				411	1.7	71	168	411	137.52	86.96	100.24
	412	32.4				34.82				412	1	70.2	167.1	412	96.67	84.29	99.74
	413	32.2				33.87				413	0.6	69.3	167.7	413	95.77	83.81	100.03
	414	32.2				33.83				414	0.7	68.6	166.9	414	113.06	83.44	99.69
	415	30				26.85				415	0.9	69.3	167.7	415	130.99	84.53	100.21
	416	29.5				25.39				416	0.7	68.3	166.8	416	83.56	83.21	99.68
	417	30.3				29.03				417	1.3	67.5	167.4	417	141.04	82.87	100.11
	418	29.9				28.32				418	1.7	67.3	166.6	418	252.37	83.36	99.72
	419	30.9				25.34				419	0.6	67.5	167.5	419	41.68	83.36	100.12
	420	29.5				26				420	0.9	66.5	166.4	420	140.82	82.88	99.7
	421	29.3				25.58				421	1	74.9	167.2	421	92.45	1.29	100.22
	422	30.7				25.24				422	0.6	59.5	166.5	422	88.92	94.14	99.69
	423	30.2				22.71				423	1	59.9	167	423	147.5	83.88	99.98
	424	29.7				23.61				424	1.1	59.6	166	424	88.24	82.14	99.79
	425	29.6				23.2				425	0.7	58.4	166.9	425	111.41	81.64	100.07
	426	30.1				19.29				426	1	58.2	166	426	145.51	81.83	99.74
	427	29.3				23.09				427	1.4	58.5	166.8	427	175.16	82.64	100
	428	29.3				22.01				428	0.7	57.5	165.7	428	70.43	81.03	99.79
	429	29.6				23.16				429	1.2	56.2	166.6	429	186.3	79.84	100.08
	430	29.9				21.8				430	0.7	55.4	165.7	430	96.13	81.06	99.87
	431	28.2				19.83				431	0.7	54.9	165.3	431	108.52	81	99.65
	432	28				18.79				432	1.4	54.5	162.2	432	190.7	80.72	99.21
	433	27				20.07				433	0.7	54.1	165.7	433	92.78	80.01	101.3
	434	27.2				20.97				434	0.8	52.7	168.4	434	109.65	79.31	100.49
	435	26.8				19.61				435	1.3	52	168.3	435	81.28	80.58	99.68
	436	26.4				20.4				436	1	51.1	167.8	436	61.23	79.49	99.78
	437	26				19.8				437	0.7	51.2	167.3	437	94.68	80.84	99.88
	438	26.2				21.51				438	0.7	50.4	166.5	438	80.59	79.16	99.71
	439	26.8				20.13				439	1.1	48.7	167.2	439	165.07	76.64	100.08
	440	26.3				21.1				440	1	47.7	166.8	440	138.75	77.29	100.07
	441	26.1				21.27				441	1.3	46.8	167.1	441	205.29	76.53	99.85
	442	26.3				18.68				442	1.4	46.8	167.4	442	190.89	80.19	100.22
	443	26				17.96				443	1.4	46.6	167.5	443	193	79.92	99.76
	444	25.8				19.64				444	0.7	46.4	167.3	444	75.95	80.18	100.06
	445	25.8				18.54				445	0.6	45.1	167.8	445	93.29	77.96	99.99
	446	25.4				19.87				446	0.7	44	166.6	446	109.49	79.25	99.53
	447	25.1				21.15				447	0.7	47.5	163.5	447	100.61	6.2	98.68
	448	25.2				20.16				448	1	59.3	160.4	448	122.46	14.81	99.41
	449	24.9				21.65				449	0.8	45.4	160	449	94.84	85.84	99.9
	450	25				20.61				450	0.7	39.6	159.2	450	54.53	89.57	99.57
	451	24.7				21.16				451	0.7	40	158.5	451	87.87	84.8	100.03
	452	25.1				20.18				452	1.3	39.9	158.3	452	180.31	82.08	99.75
	453	26.1				20.25				453	0.7	39	164	453	69.25	80.03	102.14
	454	25.4				18.59				454	1	37.7	167.6	454	162.37	79.19	100.49
	455	26.2				6.77				455	0.9	37	168.1	455	126.03	79.37	100.18
	456	25.8				4.12				456	1.1	35.8	163.9	456	139.53	78.58	98.13
	457	24.5				15.57				457	0.6	34.5	159.9	457	83.86	78.29	99.37
	458	23.6				14.9				458	0.6	34.6	159	458	89.69	80.32	99.54
										459	0.6	34.1	157.8	459	54.3	80.11	99.99
										460	1.6	34.1	158.1	460	215.09	80.9	99.7
										461	0.9	32.9	156.9	461	101.26	77.44	99.94
										462	0.6	31.9	157.2	462	60.24	78.35	99.75
										463	0.8	31.2	156.3	463	122.19	77.73	99.92
										464	1.2	29.8	157.1	464	162.13	76.77	99.98
										465	0.6	28.8	155.9	465	96.35	77.7	99.7
										466	0.8	28.1	156.9	466	125.03	78.09	100.22
										467	1	28.2	156.1	467	84.1	80.19	99.61
										468	1	27.8	156.5	468	117.93	79.52	100.19
										469	1.7	28.1	155.7	469	125.35	79.81	99.59
										470	0.7	26.6	156	470	70.77	76.11	100.26
										471	0.8	25.9	155.6	471	104.31	78.21	99.64
										472	0.7	25.3	155.5	472	51.09	78.27	100.21
										473	0.7	24.6	155.4	473	99.22	78.16	99.74
										474	0.6	25	154.8	474	78.92	81.22	100.04
										475	1	24.4	155.2	475	144.14	78.41	99.88
										476	1.2	24.1	154.4	476	145.04	78.64	99.84
										477	1.3	24	155.3	477	211.13	78.64	100.11
										478	0.8	24	154.5	478	60.69	79.26	99.76
										479	1	24.4	155.1	479	150.91	80.13	100.08
										480	1	24.2	154.5	480	138.64	79.21	99.75
										481	0.7	23.6	155	481	88.44	77.76	100.2
										482	1	23.2	154.5	482	147.16	79.31	99.72
										483	0.7	22.5	154.6	483	63.08	77.09	100.21
										484	1.3	22.6	154.6	484	192.23	79.49	99.8
										485	2.4	22.1	154	485	189.05	79.29	99.95
										486	0.7	21.9	154.4	486	82.6	77.74	99.97
										487	0.7	21.6	153.1	487	109.49	77.59	99.67
										488	0.7	21.6	153.8	488	94.69	79.88	100.05
										489	0.6	21.7	152.9	489	103.57	78.26	99.68
										490	0.8	21.7	154	490	110.39	79.63	100.31
										491	0.9	21.7	153.4	491	65.84	76.81	99.74
										492	0.8	21.9	153.5	492	128.9	81.13	100.22
										493	0.8	21.1	153.9	493	99.65	76.08	99.86
										494	1	21.1	153.3	494	85.92	78.27	100.05
										495	0.8	20.5	154.2	495	115.37	77.31	100.02
										496	0.7	20.6	153.3	496	95.35	78.93	99.9
										497	0.8	20.2	154	497	70.29	76.87	99.91
										498	0.6	20.2	153.1	498	92.97	78.73	99.8
										499	0.7	19.9	153.8	499	99.87	77.98	100.09
										500	1.1	19.4	153.2	500	136.37	77.71	99.75
										501	0.8	19.4	153.4	501	110.39	78.78	100.19
										502	0.6	19.6	152.8	502	97.07	78.53	99.69
										503	0.7	19.5	152.4	503	101.76	78.49	100.08
										504	1.1	19.7	154.6	504	62.26	77.53	100.98
										505	0.6	19.9	159.7	505	77.32	80.02	101.04
										506	0.7	20.6	164.7	506	119.52	78.76	101.35
										507	0.7	19.4	161.9	507	116.99	72.76	98.46
										508	1	18.9	164.3	508	119.55	75.87	101.44
										509	0.8	18.6	165.8	509	110.57	76.16	100.01
										510	1.4	18.2	165.7	510	203.74	75.68	100.01
										511	0.6	17.9	165.7	511	85.14	76.03	99.89
										512	0.9	17.9	166.1	512	145.22	78.26	100.04
										513	0.9	17.8	164.5	513	89.3	77.4	99.41
										514	0.6	17.7	159.9	514	76.08	75.01	98.39
										515	0.7	17.1	158.2	515	65.55	76.89	99.69
										516	0.8	17.2	157.7	516	131.51	77.38	100.06
										517	1.3	17.1	157.4	517	189.54	76.17	99.59
										518	1	17.4	156.8	518	143.07	78.79	100.13
										519	0.7	17.4	157.1	519	131.23	79.29	99.84
										520	0.7	17.6	156	520	86.48	79.77	99.75
										521	1.1	17.9	159.6	521	69.17	78.08	101.1
										522	0.7	17.4	159.7	522	92.4	77.88	100.08
										523	0.9	17	162.2	523	70.93	78.06	100.4
										524	0.8	16.6	162.2	524	128.48	77.15	100.06
										525	0.8	4.2	163.2	525	121.24	667.53	100.2
										526	0.7	17	163.8	526	104.13	65.64	100.12
										527	1	16.4	164.8	527	135.44	76.72	100.15
										528	0.8	4.1	163.2	528	103.61	675.64	99.5
										529	1.3	16.5	160.7	529	185.61	64.35	98.72
										530	0.7	3.9	156.6	530	72.48	720.84	99.26
										531	0.7	16.5	156.6	531	107.26	64.75	100.01
										532	0.8	3.7	158.5	532	107.07	684.44	100.51
										533	0.6	16.2	162	533	91.51	65.1	101.49
										534	0.7	3.9	164.5	534	65.41	745.55	99.98
										535	0.7	16.2	165	535	98.24	66.13	100.4
										536	1.3	4.1	165.6	536	100.19	588.58	100.07
										537	0.8	16	164.3	537	107.24	64.34	99.55
										538	1.2	4	164.9	538	99.19	631.45	99.95
										539	1	15.9	163.8	539	92.7	64.42	99.69
										540	1	3.8	163.4	540	148.17	626.36	99.95
										541	0.9	15.7	163.5	541	91.95	64.23	99.89
										542	0.8	4	163.1	542	105.02	646.73	99.82
										543	0.6	15.9	163.4	543	96.55	65.44	100.06
										544	1.1	3.5	162.8	544	163.48	631.03	99.79
										545	0.7	15.7	163.3	545	101.29	63.61	100.08
										546	1.7	3.9	162.8	546	161.43	647.51	99.79
										547	1.7	15.4	163.2	547	177.99	63.97	100.05
										548	0.6	3.5	162.4	548	95.25	620.67	99.74
										549	0.8	15.2	162.9	549	122.05	63.96	100.07
										550	0.6	4	162.4	550	98.39	619.6	99.77
										551	0.7	15.4	162.9	551	103.73	65.2	100.12
										552	0.8	3.8	162	552	82.1	596.94	99.72
										553	1	15	162.8	553	138.28	64.1	100.17
										554	0.7	3.9	161.9	554	46.09	583.11	99.6
										555	1.2	15	162.7	555	189.85	64.98	100.3
										556	0.9	4.1	161.9	556	55.88	587.19	99.65
										557	1.2	14.7	162.5	557	168.69	63.9	100.2
										558	1	3.5	161.7	558	137.83	586.77	99.65
										559	1.7	14.8	162.4	559	223.37	65.04	100.17
										560	1	3.7	161.7	560	139.01	620.61	99.67
										561	0.8	14.7	162.3	561	104.16	64.58	100.16
										562	0.8	3.9	161.7	562	64.01	572.91	99.77
										563	0.9	3.1	162.4	563	81.81	557.66	100.23
										564	0.8	14.5	161.7	564	104.01	56.13	99.71
										565	0.6	3.5	162.3	565	48.38	575.33	100.09
										566	1.1	2.7	161.5	566	163.49	530.94	99.67
										567	1.1	14.3	162.2	567	165.29	57.33	100.17
										568	0.7	3.6	161.6	568	90.06	636.98	99.81
										569	0.6	3	162.1	569	94.36	543.58	100.15
										570	2.9	14.4	161.3	570	393.98	57.43	99.73
										571	0.6	3.8	161.9	571	44.47	603.16	100.06
										572	0.7	3.1	160.9	572	73.02	462.74	99.63
										573	0.8	14.3	161.9	573	117.43	56.36	100.27
										574	1	3.2	160.9	574	100.36	598.03	99.58
										575	0.7	2.9	161.9	575	101.31	513.81	100.29
										576	1	14.1	160.6	576	70.24	56.91	99.59
										577	0.7	3.2	161.6	577	94.48	576.99	100.16
										578	1.1	2.9	161.7	578	183.36	504.94	100.37
										579	0.7	14.5	161	579	104.72	58.91	99.21
										580	1.1	3.6	159.4	580	126.48	618.34	99.75
										581	0.7	14	158.1	581	114.29	62.71	99.56
										582	1.4	3.6	157.5	582	200.1	588.71	99.93
										583	0.7	3.1	158.9	583	84.32	457.09	100.24
										584	0.6	13.8	159	584	93.95	55.41	100.05
										585	0.7	3.3	159	585	113.94	562.85	99.69
										586	1	2.7	157.1	586	119.07	535.66	99.69
										587	0.6	13.6	157.4	587	106.7	56.79	99.94
										588	0.7	3.2	157	588	107.08	574.04	99.95
										589	0.8	3.2	159.9	589	131.16	485.22	100.99
										590	1.1	13.5	161.6	590	76.04	55.37	100.34
										591	0.6	3.4	162.4	591	93.66	585.8	100.13
										592	0.7	3	163.2	592	102.27	491.69	100.2
										593	0.6	13.4	162.6	593	90.95	54.89	99.64
										594	0.7	3.3	161.5	594	104.85	595.18	99.68
										595	0.6	2.7	162.1	595	92.38	445.77	100.14
										596	0.7	13.3	160.7	596	95.21	56.31	99.47
										597	1.6	3.3	161.2	597	88.55	527.04	100.27
										598	1	3	161.1	598	98.39	486.59	99.9
										599	0.7	13.2	160.3	599	92.25	54.84	99.68
										600	1.5	3.2	160.2	600	180.92	499.35	99.81
										601	1.2	2.9	159.9	601	178.63	488.12	99.91
										602	1.4	13.1	159.1	602	61.36	56.33	99.74
										603	0.7	3.4	159.2	603	63.46	543.24	100.01
										604	0.9	3	158.6	604	126.62	462.18	99.78
										605	0.7	13	158.9	605	57.33	55.05	100.09
										606	0.6	3.1	158.8	606	86.93	536.06	99.81
										607	1.2	3	155.9	607	214.19	470.45	99.05
										608	0.8	2.2	156.4	608	111.53	415.67	100.53
										609	0.8	12.9	159.5	609	94.3	51	100.94
										610	0.9	3.4	160.2	610	139.27	503.9	99.87
										611	1.7	2.9	161	611	285.08	476	100.28
										612	2.6	2.4	161.1	612	202.46	461.91	99.85
										613	0.9	12.9	161.1	613	117.63	50.28	99.9
										614	0.7	3.3	161.4	614	100.08	493.57	100.15
										615	0.8	2.9	161.6	615	143.12	459.98	100.13
										616	0.7	12.6	161.9	616	88.36	54.37	99.87
										617	0.6	3.4	162.1	617	99.67	535.43	100.21
										618	0.7	2.8	162.1	618	108.72	462.9	99.79
										619	1.3	12.7	162.3	619	118.19	55.87	100.12
										620	0.7	3.1	162.3	620	86.21	516.34	99.8
										621	1	2.9	162.4	621	125.77	450.78	100.14
										622	0.7	12.8	162.6	622	105.63	55.59	99.88
										623	0.7	3.2	162.8	623	105.64	526.91	100.22
										624	0.7	3.2	162.7	624	70.76	441.63	99.73
										625	0.8	12.7	163.2	625	88.5	55.14	100.23
										626	1.4	3.5	162.6	626	116.93	477.01	99.5
										627	0.7	2.8	162.9	627	70.37	406.51	100.31
										628	0.7	12.3	162.2	628	104.73	53.63	99.52
										629	1.3	3.6	162.6	629	185.12	484.95	100.34
										630	1.2	2.5	162.3	630	114.09	479.77	99.59
										631	0.7	12.4	162.2	631	101.6	55.5	100.28
										632	0.6	3	162	632	67.08	512.6	99.54
										633	0.7	3.2	162.5	633	89.94	459.9	100.42
										634	0.8	2.2	161.6	634	99.2	386.48	99.29
										635	0.6	12.4	162.5	635	95.86	50.98	100.55
										636	0.7	3.2	161.5	636	113.82	512.64	99.32
										637	1.2	2.4	161.8	637	130.32	396.44	100.38
										638	1.3	2.2	161.4	638	125.48	423.8	99.49
										639	1	12.3	161.6	639	95.66	50.96	100.29
										640	0.8	3	161.2	640	107.32	519.18	99.67
										641	0.8	2.8	161.5	641	110.97	445.5	100.16
										642	0.7	2.5	160.9	642	83.7	373.73	99.63
										643	1.3	12.2	161.6	643	96.69	49.82	100.25
										644	0.9	3.1	160.8	644	55.63	480.99	99.65
										645	0.6	2.6	161.7	645	103.74	455.22	100.28
										646	1.3	2.5	160	646	178.22	356.09	99.31
										647	1	12.3	160.7	647	59.45	51.46	100.37
										648	0.7	2.7	160.4	648	92.23	495.28	99.7
										649	1.9	2.8	161.4	649	212.55	472.84	100.25
										650	0.7	2.7	159.8	650	101.9	387.97	99.53
										651	0.7	11.9	160.6	651	107.16	49.37	100.23
										652	1.4	2.8	160.1	652	221.38	518.28	99.89
										653	0.7	2.9	160.8	653	100.59	441.6	100
										654	1.7	2.3	159.7	654	177.72	399.03	99.61
										655	2.5	11.8	158.4	655	315.29	50.39	99.53
										656	1.3	2.7	157.4	656	136.02	484.03	99.68
										657	0.8	2.5	157.4	657	84.16	438.22	100.17
										658	1.1	2.4	157.6	658	149.51	406.31	99.9
										659	0.7	2.1	157.8	659	62.16	361.15	100.11
										660	1.3	11.7	158.5	660	136.24	46.3	100.13
										661	1.4	2.7	159.4	661	193.89	485.15	100.08
										662	1.1	2.4	158.6	662	86.64	428.94	99.83
										663	0.7	2.7	158.2	663	97.18	399.31	99.86
										664	0.8	2.1	157.1	664	57.11	356.01	99.49
										665	0.7	11.7	157	665	68.35	46.56	100.1
										666	1.6	3	157.2	666	127.16	534.87	100.03
										667	1.4	2.7	157	667	199.9	429.82	100.16
										668	2	2.2	156.1	668	283.64	381.01	99.38
										669	1	11.8	155.4	669	76.02	50.45	99.71
										670	1.7	3	153.7	670	236.52	481.47	99.52
										671	1.1	2.6	153.4	671	107.91	408.28	100.02
										672	1.4	2.2	152.3	672	180.41	396.98	99.51
										673	2	11.8	152.4	673	200.39	51.25	100.21
										674	1.6	3.3	151.6	674	147.66	494.42	99.52
										675	1.1	2.5	150.2	675	89.68	442.15	99.45
										676	1	2.4	149.4	676	68.78	359.08	99.95
										677	1	11.7	147.3	677	106.52	47.71	99.24
										678	1.1	2.9	146.9	678	143.22	482.39	100.04
										679	1.4	2.7	146.7	679	148.4	407.87	99.94
										680	0.8	2.6	145.9	680	56.68	414.42	100.02
										681	0.7	2.1	147.1	681	88.99	378.85	100.01
										682	1	11.6	145.4	682	78.6	45.67	99.59
										683	0.8	3.3	146.5	683	72.36	472.3	100.26
										684	0.7	2.5	145.9	684	65.85	385.39	99.88
										685	0.6	2.2	149.6	685	104.19	404.83	101.16
										686	1.3	11.4	151.7	686	172.32	49.11	100.46
										687	0.8	3	153.3	687	123.44	463.53	100.4
										688	0.8	2.6	154.3	688	55.13	450.89	100.26
										689	0.7	2.5	153.6	689	101.11	352.49	99.67
										690	0.8	2.3	153.4	690	115.89	369.3	99.94
										691	1	11.7	153.2	691	54.46	47.57	99.88
										692	1	2.7	152.8	692	151.1	497.82	99.77
										693	0.7	2.5	153.4	693	90.71	387.44	100.05
										694	0.8	2.4	153.1	694	112.88	406.38	99.78
										695	1.5	2.2	153.1	695	97.04	322.5	99.99
										696	0.7	11.3	153.2	696	51.72	45.48	99.94
										697	0.7	3	153	697	95.46	498.97	99.88
										698	2.3	2.6	153.5	698	353.36	434.88	100.08
										699	0.9	2	153	699	85.66	382.53	99.77
										700	0.7	2.2	153.3	700	98.97	362.91	100.02
										701	0.7	11.3	152.7	701	61.32	46.57	99.78
										702	1.3	3	153.4	702	142.81	488.85	100.09
										703	0.7	2.4	152.5	703	82.37	417.17	99.77
										704	0.7	2.1	153.1	704	69.4	399.57	100.21
										705	0.7	2.1	152.5	705	101.67	338.46	99.69
										706	1.4	11.4	152.6	706	94.25	46.77	100.15
										707	1	2.8	152.5	707	93.97	472.83	99.79
										708	0.7	2.6	152.6	708	40.4	367.09	100.18
										709	0.7	2.3	152.4	709	57.02	365.35	99.72
										710	0.7	1.9	152.5	710	72.67	358.03	100.26
										711	1.1	11	152.3	711	142.21	45.24	99.6
										712	0.9	2.5	152	712	74.54	457.83	100.04
										713	0.8	2.2	152.1	713	105.47	413.76	99.85
										714	1.3	2.2	151.7	714	184.71	371.2	99.91
										715	0.7	2	152.1	715	45.41	397.01	99.94
										716	0.7	1.9	151.5	716	99.96	329.21	99.9
										717	1	11	151.9	717	145.18	44.59	100.01
										718	0.7	2.8	151.1	718	116.36	505.08	99.75
										719	0.7	2.4	151.6	719	46.36	422.97	100.06
										720	0.7	2.1	151	720	101.41	350.54	99.89
										721	1.5	2.2	151.3	721	66.64	349.93	100.03
										722	2.8	10.9	150.5	722	416.43	45.98	99.77
										723	0.8	2.7	150.9	723	106.15	440.26	100.19
										724	0.7	2.3	150.5	724	103.08	383.74	99.72
										725	0.7	2.1	150.5	725	104.08	409.22	100.14
										726	0.8	2.1	150.4	726	115.08	334.29	99.77
										727	0.6	1.8	149.8	727	44.58	321.04	99.88
										728	1.2	10.8	150.3	728	152.65	42.38	100.02
										729	0.6	2.5	149.9	729	78.57	453.94	99.86
										730	0.7	2.4	149.9	730	55.72	405.86	99.96
										731	1.3	2.2	149.3	731	97.6	405.85	99.82
										732	1.3	2.1	149.8	732	159.7	342.1	100.09
										733	0.8	1.7	149.3	733	63.5	316.45	99.85
										734	0.7	10.8	149.6	734	100.2	43.53	100.1
										735	0.6	2.6	148.8	735	98.01	421.32	99.66
										736	0.9	2.5	149.1	736	116.21	418.87	100.16
										737	0.7	2.1	148.6	737	98.4	399.2	99.87
										738	0.7	2	149.4	738	90.28	307.92	100.21
										739	1.3	10.9	148.9	739	155.04	45.89	99.73
										740	1.2	2.8	150	740	110.34	496.06	100.66
										741	0.7	2.2	148.9	741	69.24	398.17	99.3
										742	0.7	2.2	148.8	742	108.96	415.63	99.99
										743	0.7	2.1	149.2	743	97.19	355.29	100.08
										744	0.7	11	149.4	744	47.12	46.24	100.31
										745	1.1	2.4	150.5	745	142.32	448.11	99.72
										746	0.7	2.4	148.3	746	46.96	436.72	99.37
										747	0.8	2.3	147.5	747	104.62	328.94	100.03
										748	1.3	2.1	148.3	748	93.43	383.31	99.95
										749	1	10.8	147.5	749	145.38	46.15	100.05
										750	0.8	2.6	147.5	750	99.13	414.81	99.87
										751	0.8	2.2	148.3	751	100.9	410.66	100.35
										752	0.7	2.1	148.1	752	58.57	360.8	99.64
										753	0.7	2.2	148.5	753	117.36	346.31	100.42
										754	1	1.9	148.7	754	105.79	369.22	99.6
										755	0.9	10.6	148.7	755	148.11	42.88	100.11
										756	1.1	2.6	149.2	756	159.03	436.17	99.84
										757	0.7	2.9	148.5	757	81.86	352.59	99.93
										758	0.8	1.9	149.8	758	57.12	346.33	100.04
										759	0.8	2.1	148.4	759	118.5	370.38	99.68
										760	1	1.9	149.6	760	136.51	310.73	100.27
										761	1	10.8	148.3	761	148.07	42.76	99.66
										762	0.9	2.7	149.5	762	121.28	446.19	100.58
										763	0.7	2	148.5	763	92.91	368.05	99.42
										764	0.7	2	149.2	764	95.41	374.57	100.31
										765	0.9	1.9	148.7	765	77.43	344.57	99.56
										766	0.6	1.8	148.3	766	68.68	316.6	100.15
										767	0.7	10.6	148.5	767	69.41	44.34	99.71
										768	0.9	2.5	148	768	122.75	461.57	100.12
										769	1.3	2.4	148.8	769	167.82	382.39	99.91
										770	1.4	2.2	147.9	770	194.53	366.01	99.83
										771	0.7	2	148.6	771	52.23	373.82	99.98
										772	1.3	2.1	147.5	772	122.65	303.69	99.86
										773	1.3	10.7	148.4	773	183.62	42.98	100.17
										774	1	2.5	147.4	774	50.65	414.95	99.65
										775	1.1	2.7	148	775	167.55	379.78	100.42
										776	0.6	2.2	147.3	776	56.97	366.01	99.5
										777	0.7	2.1	147.5	777	120.31	376.98	100.18
										778	1.1	1.9	147.2	778	108.17	314.44	99.73
										779	1.6	10.4	147.2	779	236.05	41.62	100.04
										780	0.7	2.4	147.6	780	102.84	435.96	100.01
										781	1.2	2.5	146.8	781	118.97	409.36	99.83
										782	0.8	2	147.3	782	111.38	336.96	99.92
										783	0.7	2.2	146.7	783	86.36	324.91	100.1
										784	0.7	2	147.1	784	96.06	305.68	99.96
										785	0.7	10.3	146.4	785	127.82	43.25	99.76
										786	0.7	2.6	146.7	786	88.85	398.78	100.23
										787	0.7	2.1	146.2	787	118.22	367.68	99.61
										788	0.8	2.1	146.7	788	104.08	372.03	100.15
										789	3.3	1.8	146.1	789	323.84	332.3	99.86
										790	1.3	2.1	146.1	790	63.53	314.78	99.99
										791	0.7	1.8	145.9	791	105.12	329.85	99.79
										792	1.3	10.4	145.6	792	97.49	39.79	100.15
										793	0.6	2.3	146	793	90.14	416.45	99.81
										794	0.7	2.6	145.5	794	89.86	394.54	100.01
										795	1.6	2.1	145.6	795	248.32	386.59	99.9
										796	0.7	1.8	144.7	796	29.72	302.59	99.69
										797	2.7	1.7	146	797	405.48	309.69	100.44
										798	0.9	10.1	145.4	798	88.08	42.86	99.77
										799	0.7	2.6	145	799	99.88	443.55	99.89
										800	0.6	2.4	144.6	800	89.01	377.44	99.74
										801	1	1.8	144.6	801	137.93	346.44	100.14
										802	0.8	2	145.3	802	101.12	313.67	100.02
										803	2.3	1.9	144.3	803	320.66	360.65	99.82
										804	1	1.6	144.4	804	103.05	283.09	99.86
										805	0.9	10.4	143.8	805	64.38	41.01	100.01
										806	0.7	2.6	144.5	806	103.21	370.59	100.14
										807	0.7	2.6	144	807	64.94	378.91	99.72
										808	1	2.2	143.9	808	142.3	342.17	100.04
										809	0.9	1.8	143.5	809	143.29	333.38	99.77
										810	0.6	1.9	143.6	810	57.93	315.31	100.25
										811	1.1	1.8	143.9	811	105.91	320.45	99.71
										812	0.7	10.5	143.2	812	91.3	40.28	100.09
										813	1	2.2	143.7	813	143.28	415.83	99.91
										814	0.6	2.3	142.8	814	95.1	388.38	99.82
										815	0.8	2.1	143.8	815	115.88	372.78	100.37
										816	0.7	2.2	143.5	816	47.15	339.66	99.78
										817	2.1	1.9	143.4	817	123.92	349.5	100.15
										818	1.3	1.7	143	818	182.24	289.75	99.57
										819	0.7	10.2	142.9	819	68.74	39.39	100.25
										820	1.1	2.6	143.2	820	67.05	456.87	99.75
										821	0.8	2.2	142.9	821	93.67	378.71	100.02
										822	1	2	143	822	153.57	351.01	99.91
										823	0.7	2.3	141.4	823	99.44	347.74	99.53
										824	0.7	1.7	141.6	824	40.11	308.25	100.04
										825	1.3	1.8	140.1	825	108.24	338.65	99.5
										826	1.6	10.1	140.3	826	146.87	39.25	100.25
										827	0.8	2.6	140.2	827	114.69	419.42	99.72
										828	0.6	2.1	140.2	828	98.17	364.09	100.23
										829	0.7	2.2	140.5	829	84.92	375.8	99.65
										830	0.7	2	139.1	830	84.08	345.16	99.79
										831	0.6	1.9	139.9	831	85.48	298.49	100.24
										832	0.9	9.9	139	832	149.59	41.41	99.75
										833	0.7	2.6	139.4	833	96.33	469.83	100.21
										834	1.6	2.2	138.6	834	206.92	322.05	99.56
										835	1.1	2.1	138.6	835	103.08	385.7	100.1
										836	0.7	1.8	139.2	836	36.25	316.81	99.99
										837	1.2	2	138.3	837	165.24	300.68	99.86
										838	1.6	9.7	139	838	204.68	41.23	100.11
										839	0.7	2.4	137.5	839	59.09	411.19	99.6
										840	0.6	2.2	138.3	840	69.59	391.77	100.3
										841	0.7	1.8	138.2	841	103.15	341.95	99.86
										842	1.8	2	137.7	842	138.22	324	99.95
										843	0.8	1.9	138.2	843	68.11	338.56	99.88
										844	0.6	1.7	136.9	844	80.91	295.37	99.8
										845	0.7	10.1	137.7	845	91.55	41.32	100.44
										846	0.7	2.6	137.3	846	92.64	383.65	99.49
										847	0.7	1.9	137.1	847	100.37	343.1	100.27
										848	0.6	2	137.3	848	102.28	364.5	99.61
										849	0.6	2	136.1	849	99.95	282.39	99.81
										850	0.8	2.1	137.2	850	55.54	325.65	100.4
										851	1	9.9	135.9	851	135.49	42.62	99.51
										852	0.6	2.5	136.6	852	60.28	447.58	100.37
										853	0.7	1.9	137.7	853	110.2	327.7	100.01
										854	0.7	2.3	137.7	854	94.57	340.52	100.37
										855	0.7	1.6	138.1	855	99.07	296.27	100.16
										856	0.7	2	139.3	856	97.88	323.23	100.19
										857	0.7	1.7	138.5	857	49.06	261.31	99.56
										858	0.7	9.7	139.2	858	68.24	39.09	100.33
										859	0.8	2.2	139.1	859	90.55	395.27	99.75
										860	0.6	2.2	138.7	860	87.94	373.18	100.24
										861	1.4	2.1	139.4	861	99.51	329.87	100.01
										862	0.7	2.2	138.4	862	106.58	324.49	99.75
										863	0.7	1.8	139.3	863	99.41	292.78	100.21
										864	0.8	2	138.4	864	77.58	275.17	99.49
										865	0.7	9.6	139	865	95.19	38.96	100.42
										866	0.7	2.4	138.9	866	95.83	425.59	99.75
										867	1	2.2	138.1	867	154.33	372.26	100.08
										868	0.8	1.8	137.7	868	105.35	345.05	99.75
										869	0.7	1.7	137.5	869	87.81	310.61	99.85
										870	1.3	2	138.6	870	106.32	268.06	100.38
										871	0.7	1.8	138	871	109.98	311.78	99.53
										872	0.6	1.7	138	872	77.49	277.13	100.28
										873	0.7	9.5	138.2	873	106.23	37.77	99.87
										874	0.7	2.3	137.3	874	90.2	378.8	100
										875	1.2	2	138.4	875	142.66	361.46	100.07
										876	1.1	1.8	136.9	876	139.25	335.3	99.46
										877	1	2.1	138	877	76.32	306.58	100.44
										878	0.7	1.8	137.7	878	90.53	324.58	99.62
										879	1	1.8	137.2	879	102.04	293.64	100.27
										880	0.8	1.7	137.9	880	116.83	275.71	100.02
										881	1	9.7	136.6	881	126.24	37.39	99.59
										882	0.6	2.5	137.1	882	92.53	383.08	99.89
										883	0.6	1.9	136	883	89.71	341.15	99.76
										884	0.8	1.9	136.8	884	74.99	356.24	100.45
										885	0.6	1.7	137.2	885	101.76	295.81	99.83
										886	0.7	2	136	886	90.55	327.61	99.98
										887	0.7	1.8	137.2	887	79.78	286.55	100.13
										888	1.6	1.6	136.1	888	232.56	265.04	99.55
										889	0.7	9.6	136.8	889	101.51	37.79	100.43
										890	0.8	2.2	136.6	890	127.46	359.35	99.68
										891	0.8	2.5	135.8	891	61.21	377.71	100.1
										892	0.7	2	136.8	892	78	303.42	100.04
										893	0.6	1.8	135.6	893	89.89	290.16	99.67
										894	0.8	1.9	136.5	894	124.24	308.43	100.26
										895	0.7	1.9	136	895	98.82	305.35	99.61
										896	0.7	1.7	136	896	73.57	247.93	100.29
										897	1.3	9.6	135.3	897	195.85	37.05	99.53
										898	0.7	2.5	134.8	898	49.27	408	100.01
										899	0.7	2	135.8	899	80.88	360.92	100.25
										900	0.7	2.1	135.4	900	93.79	335.07	99.65
										901	0.7	1.8	135.5	901	86.33	310.48	100.35
										902	1	2	136.6	902	128.61	303.61	100.15
										903	0.7	1.6	134.9	903	105.61	276.46	99.33
										904	0.8	1.6	133.8	904	86.68	308.58	99.56
										905	0.7	9.6	133.7	905	51.53	36.62	100.27
										906	1.3	2.5	133.3	906	205.75	386.98	99.86
										907	0.8	2.1	134	907	89.09	328.66	100.02
										908	0.7	2	133.7	908	87.95	314.83	100.1
										909	0.8	2	133.7	909	107.44	328.42	99.76
										910	0.7	2	135.6	910	113.5	275.27	101.02
										911	0.7	1.7	137.7	911	104.86	271.03	100.38
										912	0.7	1.8	138.6	912	75.34	318.96	100.26
										913	0.8	9.3	139.6	913	82.91	36.16	100.08
										914	0.7	2.5	138.9	914	95.81	419.12	99.94
										915	1.7	2.3	139.9	915	133.43	321.6	100.18
										916	0.6	1.9	139.6	916	61.79	334.87	99.96
										917	0.8	1.7	140.2	917	117.25	277.73	100.29
										918	0.7	2	140.2	918	51.36	315.55	99.8
										919	0.7	1.9	139.9	919	88.05	293.69	100.15
										920	0.7	1.8	141.5	920	90.37	287.2	100.31
										921	1	1.2	141	921	144.9	235.48	99.6
										922	0.6	9.4	140.5	922	57.53	35.06	100.02
										923	1.7	2.2	141.2	923	137.55	376.77	100.13
										924	0.9	1.9	142.5	924	68.63	321.86	100.5
										925	0.6	2.2	142.6	925	100.44	322.05	99.95
										926	0.8	1.6	142.1	926	115.08	287.06	99.72
										927	0.7	2.1	141.2	927	99.2	308.87	99.39
										928	0.7	1.7	138.4	928	71.1	287.06	99.55
										929	1.1	1.5	139.3	929	157.44	292.28	100.18
										930	1	9.4	140.1	930	103.01	37.4	100.23
										931	0.6	2	141.1	931	82.83	393.38	100.37
										932	1.1	2.2	140.4	932	105.52	337.66	99.68
										933	0.8	2	140.1	933	72.03	351.72	99.9
										934	0.6	1.8	140.6	934	94.57	296.67	100.2
										935	0.7	1.7	141.7	935	95.91	328.81	100.26
										936	1.4	1.8	142.5	936	205.77	265.5	100.21
										937	0.7	1.7	143.2	937	63.46	263.25	100.14
										938	1	9.4	144.1	938	141.04	36.78	100.37
										939	0.7	2	144	939	78.34	366.73	99.81
										940	0.7	2.5	144.3	940	92.66	321.43	100.2
										941	1.2	1.8	144.6	941	115.38	320.38	100.07
										942	0.8	1.8	144.5	942	99.08	284.3	99.95
										943	0.6	2	145.1	943	50.71	308.56	100.06
										944	0.6	1.4	145.1	944	92.2	258.64	100.04
										945	0.8	1.6	145.3	945	99.63	294.77	98.66
										946	0.7	9.2	144.8	946	112.7	36.71	99.93
										947	1.2	2.6	149.1	947	144.05	357.33	99.35
										948	0.6	2	135.7	948	92.93	310.53	102.18
										949	1.2	1.9	136.1	949	183.32	311.06	99.51
										950	1	1.7	132.5	950	151.38	280.1	98.56
										951	0.7	1.8	131.9	951	68	325.82	99.82
										952	0.6	1.8	132.9	952	76.16	278.77	100.38
										953	0.8	1.6	133.9	953	109.89	249.43	100.17
										954	0.6	1.4	134.7	954	84.63	263.74	100.1
										955	0.7	9.1	134.8	955	112.59	34.91	99.83
										956	1.3	2.4	132.4	956	168.89	393.84	99.28
										957	0.7	1.8	133.1	957	82.56	338.79	100.41
										958	0.7	1.8	132.4	958	111.13	317.16	99.49
										959	0.8	1.8	131.5	959	58.26	301.88	99.76
										960	0.6	1.7	131.4	960	52	310.9	99.92
										961	0.8	1.7	130.5	961	115.41	283.38	99.63
										962	1	1.7	130.5	962	159.45	243.52	100.07
										963	0.7	1.7	130.3	963	64.93	279.27	99.9
										964	0.7	9.2	129.8	964	80.94	36.47	99.95
										965	0.7	2.2	129.5	965	94.25	354.47	99.72
										966	0.6	1.8	129.5	966	106.68	313.9	100.09
										967	1	1.7	130.7	967	148.35	306.22	100.39
										968	0.7	1.7	131.7	968	95.57	286.06	100.37
										969	1	1.6	133.3	969	171.99	277.2	100.56
										970	0.7	1.6	135.7	970	55.19	266.82	100.64
										971	0.7	1.5	136.7	971	100.63	276.64	100.15
										972	0.7	1.7	137.7	972	100.11	282.69	100.4
										973	0.6	9.1	138.5	973	81.39	36.04	100.14
										974	0.6	2.1	137.5	974	110.02	361.04	99.24
										975	0.7	2.1	134.5	975	104.83	359.95	99.33
										976	1.1	1.8	134.2	976	151.31	301.23	99.86
										977	1.4	2	132.7	977	198.67	294.69	99.54
										978	0.6	1.6	132.9	978	94.63	297.7	100.21
										979	0.9	1.8	135.3	979	107.38	275.2	100.88
										980	0.7	1.5	137.1	980	99.7	253.1	100.34
										981	0.7	1.6	137.1	981	96.79	283.66	99.65
										982	0.8	1.5	135.8	982	131.68	291.76	99.85
										983	0.8	9	136.2	983	99.71	33.4	100.09
										984	1.2	2.2	135.9	984	172.09	395.77	99.87
										985	0.6	1.9	136.2	985	73.95	329.94	100.19
										986	0.7	1.8	136.2	986	117.6	302.19	99.85
										987	0.8	2	136	987	106.22	313.49	100.02
										988	0.8	1.7	136.2	988	116.04	255.06	99.92
										989	1	1.8	135.8	989	130.41	313.79	99.89
										990	0.7	1.6	136	990	101.28	284.68	99.96
										991	0.6	1.5	135.6	991	82	258.37	99.87
										992	0.7	8.7	135.7	992	68.31	33.37	100.13
										993	0.7	2.3	135.3	993	106.92	398.18	99.74
										994	0.8	2.1	135.2	994	101.56	298.47	99.98
										995	0.7	1.7	135.1	995	87.72	307.02	99.89
										996	0.6	1.8	134.8	996	92.35	302.57	99.92
										997	1.4	1.5	135.3	997	134.03	263.19	100.05
										998	1.7	1.8	134.7	998	244.93	279.69	99.81
										999	0.7	1.4	135.2	999	105.21	240.7	100.19
										1000	0.6	9.2	134.5	1000	95.45	39.09	99.68
												2.5	134.5	1001		357.3	100.04
