# Supplementary material for: Multifunctional electrolyte additive for high power lithium metal batteries at ultra-low temperatures
Source: Nat Commun. 2025 Apr 8;16:3344. doi: 10.1038/s41467-025-58627-3 (PMC11978743; doi:10.1038/s41467-025-58627-3)
Supplement: Supplementary file 5 — Source Data [file 41467_2025_58627_MOESM5_ESM.zip › Source data for Fig. 5.xlsx]

## Sheet: Sheet2
	Fig.5a							Fig.5b							Fig.5c
	DEE		DDE		DDE-PN			DEE		DDE		DDE-PN			DEE		DDE		DDE-PN
	B.E.(eV)	Raw	B.E.(eV)	Raw	B.E.(eV)	Raw		B.E.(eV)	Raw	B.E.(eV)	Raw	B.E.(eV)	Raw		B.E.(eV)	Raw	B.E.(eV)	Raw	B.E.(eV)	Raw
	305.6	1	305.6	1	305.6	1		700.6	1	700.6	1	700.6	1		177.6	1	177.6	1	177.6	1
	305.5	1.02692	305.5	1.0111	305.5	0.98294		700.5	0.98858	700.5	1.00364	700.5	0.99414		177.5	1.0022	177.5	1.00316	177.5	1.0099
	305.4	0.99746	305.4	0.98613	305.4	1.00569		700.4	1.00305	700.4	0.99883	700.4	0.99734		177.4	1.00132	177.4	1	177.4	0.97541
	305.3	1.01879	305.3	0.96533	305.3	0.96209		700.3	0.99137	700.3	0.99738	700.3	1.00573		177.3	0.98318	177.3	0.99359	177.3	1.00192
	305.2	1.00254	305.2	0.94498	305.2	0.94086		700.2	1.00544	700.2	0.98397	700.2	1.00586		177.2	0.99704	177.2	0.9832	177.2	1.01054
	305.1	1.01524	305.1	0.94452	305.1	0.95072		700.1	0.99084	700.1	1.0051	700.1	0.98215		177.1	0.99282	177.1	0.97689	177.1	1.00351
	305	0.99644	305	0.97827	305	0.94503		700	0.9769	700	0.98849	700	0.98548		177	1.00517	177	0.97374	177	0.99521
	304.9	0.98476	304.9	0.97688	304.9	0.97233		699.9	0.95406	699.9	0.98222	699.9	0.97323		176.9	1.00183	176.9	0.98117	176.9	0.99297
	304.8	0.98781	304.8	0.95331	304.8	0.97763		699.8	0.96601	699.8	0.98805	699.8	0.96297		176.8	0.98091	176.8	0.97628	176.8	0.98339
	304.7	0.98527	304.7	0.95146	304.7	0.97574		699.7	0.96216	699.7	0.99067	699.7	0.98482		176.7	0.99118	176.7	0.97292	176.7	0.97956
	304.6	0.98273	304.6	0.957	304.6	0.97915		699.6	0.96176	699.6	0.98645	699.6	0.97962		176.6	1.00296	176.6	0.99175	176.6	0.96902
	304.5	0.96953	304.5	0.92464	304.5	0.95148		699.5	0.93999	699.5	0.99606	699.5	0.97643		176.5	0.98633	176.5	0.97679	176.5	0.98084
	304.4	0.97765	304.4	0.92325	304.4	0.92608		699.4	0.90799	699.4	0.99169	699.4	0.98202		176.4	0.99219	176.4	0.98005	176.4	0.97157
	304.3	0.96242	304.3	0.94683	304.3	0.92532		699.3	0.91822	699.3	0.97376	699.3	0.97483		176.3	0.9966	176.3	0.97435	176.3	0.97094
	304.2	0.95378	304.2	0.95978	304.2	0.91433		699.2	0.90162	699.2	0.97828	699.2	0.97176		176.2	0.99024	176.2	0.97374	176.2	0.96646
	304.1	0.96699	304.1	0.94914	304.1	0.93139		699.1	0.89644	699.1	0.97887	699.1	0.97949		176.1	0.98759	176.1	0.98086	176.1	0.97924
	304	0.96242	304	0.95885	304	0.94086		699	0.89551	699	0.99417	699	0.96031		176	0.9811	176	0.97048	176	0.94826
	303.9	0.93448	303.9	0.98289	303.9	0.94466		698.9	0.85794	698.9	0.99402	698.9	0.95565		175.9	0.97732	175.9	0.96081	175.9	0.95561
	303.8	0.95074	303.8	0.957	303.8	0.95679		698.8	0.86644	698.8	0.97274	698.8	0.96297		175.8	0.98809	175.8	0.96875	175.8	0.96135
	303.7	0.94566	303.7	0.95331	303.7	0.96361		698.7	0.85316	698.7	0.94476	698.7	0.96697		175.7	0.99528	175.7	0.96855	175.7	0.96167
	303.6	0.95683	303.6	0.92603	303.6	0.93442		698.6	0.8197	698.6	0.9417	698.6	0.94313		175.6	0.99043	175.6	0.97191	175.6	0.97924
	303.5	0.92941	303.5	0.94082	303.5	0.92646		698.5	0.81824	698.5	0.94899	698.5	0.94286		175.5	0.9903	175.5	0.96112	175.5	0.95273
	303.4	0.93753	303.4	0.92926	303.4	0.93745		698.4	0.80297	698.4	0.97041	698.4	0.93926		175.4	0.9898	175.4	0.95297	175.4	0.9687
	303.3	0.91315	303.3	0.93111	303.3	0.92798		698.3	0.78545	698.3	0.9401	698.3	0.92674		175.3	0.98154	175.3	0.9602	175.3	0.96327
	303.2	0.96394	303.2	0.91817	303.2	0.89613		698.2	0.7662	698.2	0.91342	698.2	0.92395		175.2	0.96718	175.2	0.9659	175.2	0.93868
	303.1	0.95277	303.1	0.91031	303.1	0.91736		698.1	0.7573	698.1	0.91634	698.1	0.91476		175.1	0.97909	175.1	0.95185	175.1	0.9457
	303	0.93448	303	0.91401	303	0.93215		698	0.75531	698	0.91284	698	0.90024		175	0.98009	175	0.9488	175	0.98179
	302.9	0.93398	302.9	0.91077	302.9	0.94124		697.9	0.73646	697.9	0.89564	697.9	0.87693		174.9	0.97039	174.9	0.95765	174.9	0.97988
	302.8	0.93144	302.8	0.90661	302.8	0.93897		697.8	0.72345	697.8	0.90118	697.8	0.84683		174.8	0.97846	174.8	0.94921	174.8	0.97573
	302.7	0.94921	302.7	0.91355	302.7	0.92456		697.7	0.72092	697.7	0.86562	697.7	0.83578		174.7	0.98198	174.7	0.9548	174.7	0.94954
	302.6	0.89843	302.6	0.9117	302.6	0.9166		697.6	0.70088	697.6	0.83734	697.6	0.82792		174.6	0.98469	174.6	0.95725	174.6	0.94027
	302.5	0.93093	302.5	0.90661	302.5	0.90751		697.5	0.69225	697.5	0.83792	697.5	0.81966		174.5	0.98809	174.5	0.97618	174.5	0.90866
	302.4	0.90147	302.4	0.87933	302.4	0.89803		697.4	0.68335	697.4	0.84958	697.4	0.80954		174.4	0.9743	174.4	0.95368	174.4	0.92558
	302.3	0.89284	302.3	0.91262	302.3	0.92532		697.3	0.66941	697.3	0.82685	697.3	0.79449		174.3	0.98425	174.3	0.95837	174.3	0.92303
	302.2	0.89843	302.2	0.92325	302.2	0.88552		697.2	0.66397	697.2	0.81475	697.2	0.77491		174.2	0.99313	174.2	0.96712	174.2	0.93453
	302.1	0.89385	302.1	0.8724	302.1	0.88552		697.1	0.65813	697.1	0.79639	697.1	0.76079		174.1	0.98274	174.1	0.94615	174.1	0.92271
	302	0.90808	302	0.86038	302	0.91509		697	0.65706	697	0.77613	697	0.76132		174	0.97764	174	0.95022	174	0.89907
	301.9	0.89792	301.9	0.8798	301.9	0.89727		696.9	0.64087	696.9	0.77321	696.9	0.73961		173.9	0.97757	173.9	0.95114	173.9	0.90163
	301.8	0.903	301.8	0.87702	301.8	0.86808		696.8	0.63635	696.8	0.76884	696.8	0.73082		173.8	0.97915	173.8	0.94432	173.8	0.92303
	301.7	0.90655	301.7	0.86084	301.7	0.86353		696.7	0.63091	696.7	0.75514	696.7	0.72443		173.7	0.96693	173.7	0.94717	173.7	0.92942
	301.6	0.89741	301.6	0.87425	301.6	0.85747		696.6	0.63954	696.6	0.74974	696.6	0.71497		173.6	0.96989	173.6	0.94951	173.6	0.93197
	301.5	0.91519	301.5	0.89135	301.5	0.84989		696.5	0.62281	696.5	0.73284	696.5	0.70858		173.5	0.97184	173.5	0.93231	173.5	0.92207
	301.4	0.88674	301.4	0.89413	301.4	0.87263		696.4	0.62533	696.4	0.73342	696.4	0.69845		173.4	0.97896	173.4	0.94188	173.4	0.9045
	301.3	0.89436	301.3	0.88118	301.3	0.8787		696.3	0.61471	696.3	0.7308	696.3	0.6894		173.3	0.98148	173.3	0.94198	173.3	0.88853
	301.2	0.88827	301.2	0.87471	301.2	0.86088		696.2	0.61298	696.2	0.71724	696.2	0.68953		173.2	0.98173	173.2	0.93628	173.2	0.89301
	301.1	0.86998	301.1	0.86639	301.1	0.88855		696.1	0.62215	696.1	0.71578	696.1	0.68833		173.1	0.9709	173.1	0.94289	173.1	0.91249
	301	0.85373	301	0.86731	301	0.84837		696	0.62002	696	0.72497	696	0.67128		173	0.97902	173	0.94921	173	0.90067
	300.9	0.85373	300.9	0.8613	300.9	0.84382		695.9	0.6017	695.9	0.71404	695.9	0.66809		172.9	0.9772	172.9	0.94279	172.9	0.91632
	300.8	0.84967	300.8	0.85668	300.8	0.85709		695.8	0.58245	695.8	0.69144	695.8	0.6585		172.8	0.98331	172.8	0.94564	172.8	0.90099
	300.7	0.85069	300.7	0.84743	300.7	0.85027		695.7	0.5786	695.7	0.69844	695.7	0.66782		172.7	0.97909	172.7	0.93984	172.7	0.9192
	300.6	0.83799	300.6	0.85252	300.6	0.8298		695.6	0.58656	695.6	0.70442	695.6	0.66249		172.6	0.98658	172.6	0.93658	172.6	0.89301
	300.5	0.87049	300.5	0.84975	300.5	0.79871		695.5	0.59665	695.5	0.68853	695.5	0.65077		172.5	0.99754	172.5	0.92793	172.5	0.9077
	300.4	0.86948	300.4	0.8294	300.4	0.80781		695.4	0.58139	695.4	0.67308	695.4	0.66316		172.4	0.98973	172.4	0.95002	172.4	0.91313
	300.3	0.86592	300.3	0.83264	300.3	0.78772		695.3	0.5867	695.3	0.67585	695.3	0.65024		172.3	1.00517	172.3	0.94127	172.3	0.92047
	300.2	0.88065	300.2	0.81831	300.2	0.80553		695.2	0.55842	695.2	0.67308	695.2	0.64544		172.2	1.01298	172.2	0.94809	172.2	0.89524
	300.1	0.871	300.1	0.82062	300.1	0.80099		695.1	0.5624	695.1	0.67833	695.1	0.64358		172.1	1.01909	172.1	0.95949	172.1	0.90355
	300	0.8517	300	0.83218	300	0.82525		695	0.54594	695	0.66317	695	0.63292		172	1.03231	172	0.95979	172	0.90706
	299.9	0.86034	299.9	0.80906	299.9	0.79757		694.9	0.55258	694.9	0.6741	694.9	0.64052		171.9	1.03061	171.9	0.96285	171.9	0.92111
	299.8	0.84205	299.8	0.82016	299.8	0.80136		694.8	0.55895	694.8	0.66769	694.8	0.63026		171.8	1.03717	171.8	0.97394	171.8	0.91632
	299.7	0.83189	299.7	0.83495	299.7	0.79871		694.7	0.56997	694.7	0.65588	694.7	0.6272		171.7	1.06343	171.7	0.9832	171.7	0.93548
	299.6	0.8385	299.6	0.81553	299.6	0.80857		694.6	0.54355	694.6	0.64786	694.6	0.62373		171.6	1.0725	171.6	0.98412	171.6	0.94059
	299.5	0.82529	299.5	0.8294	299.5	0.77862		694.5	0.547	694.5	0.65588	694.5	0.6296		171.5	1.0892	171.5	1	171.5	0.93804
	299.4	0.81412	299.4	0.816	299.4	0.74867		694.4	0.55443	694.4	0.66419	694.4	0.63346		171.4	1.10929	171.4	1.02239	171.4	0.94858
	299.3	0.79837	299.3	0.80906	299.3	0.76876		694.3	0.55775	694.3	0.63927	694.3	0.61414		171.3	1.12863	171.3	1.02901	171.3	0.93229
	299.2	0.81818	299.2	0.80906	299.2	0.75625		694.2	0.5539	694.2	0.64203	694.2	0.60722		171.2	1.14324	171.2	1.04733	171.2	0.96646
	299.1	0.84713	299.1	0.80444	299.1	0.75171		694.1	0.54926	694.1	0.63635	694.1	0.60695		171.1	1.1874	171.1	1.06281	171.1	0.97988
	299	0.80802	299	0.79565	299	0.76005		694	0.54474	694	0.63256	694	0.61428		171	1.2218	171	1.08856	171	0.96455
	298.9	0.81006	298.9	0.77531	298.9	0.77559		693.9	0.54395	693.9	0.62863	693.9	0.60775		170.9	1.25619	170.9	1.14241	170.9	1.00256
	298.8	0.82682	298.8	0.81461	298.8	0.78544		693.8	0.53744	693.8	0.61551	693.8	0.60389		170.8	1.27666	170.8	1.16215	170.8	0.99808
	298.7	0.82021	298.7	0.79427	298.7	0.77938		693.7	0.53678	693.7	0.61842	693.7	0.60123		170.7	1.32787	170.7	1.20694	170.7	1.01948
	298.6	0.81666	298.6	0.75867	298.6	0.72024		693.6	0.54102	693.6	0.62775	693.6	0.60362		170.6	1.38016	170.6	1.26792	170.6	1.05142
	298.5	0.82529	298.5	0.79057	298.5	0.74109		693.5	0.54049	693.5	0.63446	693.5	0.60549		170.5	1.41398	170.5	1.31871	170.5	1.03258
	298.4	0.79533	298.4	0.7656	298.4	0.77218		693.4	0.54142	693.4	0.63271	693.4	0.5983		170.4	1.45984	170.4	1.37907	170.4	1.06899
	298.3	0.79787	298.3	0.77809	298.3	0.75474		693.3	0.53956	693.3	0.62105	693.3	0.60069		170.3	1.50369	170.3	1.43638	170.3	1.10188
	298.2	0.80295	298.2	0.78826	298.2	0.73844		693.2	0.54076	693.2	0.62571	693.2	0.59523		170.2	1.5554	170.2	1.50651	170.2	1.10188
	298.1	0.7999	298.1	0.76144	298.1	0.74071		693.1	0.5393	693.1	0.61478	693.1	0.59283		170.1	1.58406	170.1	1.55802	170.1	1.1434
	298	0.78212	298	0.74896	298	0.73692		693	0.54727	693	0.60647	693	0.60908		170	1.62148	170	1.63538	170	1.14277
	297.9	0.75876	297.9	0.74757	297.9	0.74375		692.9	0.53465	692.9	0.61449	692.9	0.59283		169.9	1.6783	169.9	1.68526	169.9	1.16001
	297.8	0.77501	297.8	0.77393	297.8	0.72707		692.8	0.5466	692.8	0.61361	692.8	0.57672		169.8	1.71131	169.8	1.74155	169.8	1.16672
	297.7	0.77857	297.7	0.76468	297.7	0.71645		692.7	0.54209	692.7	0.60647	692.7	0.57978		169.7	1.72548	169.7	1.79978	169.7	1.19323
	297.6	0.78314	297.6	0.75312	297.6	0.7229		692.6	0.52695	692.6	0.60531	692.6	0.58871		169.6	1.76586	169.6	1.85047	169.6	1.22421
	297.5	0.78314	297.5	0.73232	297.5	0.69143		692.5	0.54939	692.5	0.60399	692.5	0.60429		169.5	1.78797	169.5	1.90218	169.5	1.24529
	297.4	0.79228	297.4	0.72908	297.4	0.69105		692.4	0.5551	692.4	0.60414	692.4	0.60069		169.4	1.81361	169.4	1.95725	169.4	1.25711
	297.3	0.76435	297.3	0.71567	297.3	0.72858		692.3	0.53956	692.3	0.60662	692.3	0.59177		169.3	1.84057	169.3	2.01751	169.3	1.27531
	297.2	0.7872	297.2	0.75821	297.2	0.70015		692.2	0.55324	692.2	0.60501	692.2	0.59097		169.2	1.86205	169.2	2.04082	169.2	1.29384
	297.1	0.76435	297.1	0.75543	297.1	0.68726		692.1	0.55151	692.1	0.60618	692.1	0.58258		169.1	1.8594	169.1	2.08897	169.1	1.31332
	297	0.75825	297	0.76375	297	0.69826		692	0.54793	692	0.6107	692	0.57552		169	1.88025	169	2.16429	169	1.30501
	296.9	0.78212	296.9	0.74064	296.9	0.69295		691.9	0.54647	691.9	0.61303	691.9	0.57738		168.9	1.88025	168.9	2.20002	168.9	1.30022
	296.8	0.75571	296.8	0.72816	296.8	0.69826		691.8	0.55682	691.8	0.61551	691.8	0.59483		168.8	1.8897	168.8	2.20063	168.8	1.33631
	296.7	0.7806	296.7	0.69071	296.7	0.70129		691.7	0.56187	691.7	0.61769	691.7	0.5939		168.7	1.86249	168.7	2.2441	168.7	1.34877
	296.6	0.74708	296.6	0.7203	296.6	0.67703		691.6	0.5551	691.6	0.59539	691.6	0.60762		168.6	1.85417	168.6	2.26293	168.6	1.40339
	296.5	0.73997	296.5	0.72307	296.5	0.66945		691.5	0.56691	691.5	0.60589	691.5	0.5947		168.5	1.81216	168.5	2.27626	168.5	1.36123
	296.4	0.74352	296.4	0.69579	296.4	0.66528		691.4	0.56678	691.4	0.6225	691.4	0.59483		168.4	1.76416	168.4	2.24369	168.4	1.32705
	296.3	0.73946	296.3	0.7055	296.3	0.66793		691.3	0.56691	691.3	0.61901	691.3	0.60256		168.3	1.72838	168.3	2.19605	168.3	1.34781
	296.2	0.76739	296.2	0.72122	296.2	0.65883		691.2	0.56705	691.2	0.6193	691.2	0.5959		168.2	1.68794	168.2	2.16877	168.2	1.36857
	296.1	0.74708	296.1	0.70227	296.1	0.67892		691.1	0.56452	691.1	0.6107	691.1	0.61308		168.1	1.63811	168.1	2.11279	168.1	1.3443
	296	0.7486	296	0.71613	296	0.65504		691	0.57939	691	0.63023	691	0.622		168	1.58532	168	2.03532	168	1.28745
	295.9	0.71001	295.9	0.72399	295.9	0.66073		690.9	0.6025	690.9	0.62965	690.9	0.60962		167.9	1.55817	167.9	1.96906	167.9	1.2916
	295.8	0.72016	295.8	0.72122	295.8	0.67551		690.8	0.59997	690.8	0.61303	690.8	0.60655		167.8	1.51433	167.8	1.89587	167.8	1.26701
	295.7	0.742	295.7	0.73463	295.7	0.64898		690.7	0.59387	690.7	0.61595	690.7	0.61108		167.7	1.47049	167.7	1.81657	167.7	1.27531
	295.6	0.70797	295.6	0.70781	295.6	0.63571		690.6	0.61325	690.6	0.61434	690.6	0.60549		167.6	1.44806	167.6	1.75458	167.6	1.28841
	295.5	0.70848	295.5	0.69256	295.5	0.63381		690.5	0.61325	690.5	0.6193	690.5	0.6264		167.5	1.42721	167.5	1.71336	167.5	1.27308
	295.4	0.70137	295.4	0.69441	295.4	0.64784		690.4	0.61073	690.4	0.63446	690.4	0.62373		167.4	1.38822	167.4	1.66053	167.4	1.26573
	295.3	0.71102	295.3	0.67314	295.3	0.67248		690.3	0.63277	690.3	0.64378	690.3	0.63079		167.3	1.36554	167.3	1.62653	167.3	1.2504
	295.2	0.72981	295.2	0.69718	295.2	0.64556		690.2	0.63967	690.2	0.63737	690.2	0.6248		167.2	1.37121	167.2	1.57624	167.2	1.27787
	295.1	0.74352	295.1	0.66944	295.1	0.62699		690.1	0.6479	690.1	0.63985	690.1	0.64798		167.1	1.35055	167.1	1.5457	167.1	1.2603
	295	0.73641	295	0.67638	295	0.64443		690	0.65454	690	0.63927	690	0.6585		167	1.33928	167	1.52738	167	1.25934
	294.9	0.7034	294.9	0.69903	294.9	0.65011		689.9	0.66025	689.9	0.64087	689.9	0.64385		166.9	1.32139	166.9	1.50651	166.9	1.28074
	294.8	0.69426	294.8	0.71798	294.8	0.63874		689.8	0.66901	689.8	0.65399	689.8	0.66449		166.8	1.29436	166.8	1.51842	166.8	1.26669
	294.7	0.7034	294.7	0.68239	294.7	0.63647		689.7	0.69185	689.7	0.66069	689.7	0.68114		166.7	1.28945	166.7	1.51364	166.7	1.2801
	294.6	0.73997	294.6	0.67869	294.6	0.65163		689.6	0.7115	689.6	0.66113	689.6	0.67262		166.6	1.26513	166.6	1.4889	166.6	1.29703
	294.5	0.72778	294.5	0.66204	294.5	0.63723		689.5	0.71893	689.5	0.66433	689.5	0.68207		166.5	1.2446	166.5	1.47985	166.5	1.30278
	294.4	0.71508	294.4	0.6565	294.4	0.6304		689.4	0.74934	689.4	0.68241	689.4	0.69659		166.4	1.2429	166.4	1.47058	166.4	1.29447
	294.3	0.73032	294.3	0.68608	294.3	0.62813		689.3	0.76606	689.3	0.69276	689.3	0.71883		166.3	1.23427	166.3	1.45623	166.3	1.3146
	294.2	0.69985	294.2	0.69626	294.2	0.61372		689.2	0.80789	689.2	0.69494	689.2	0.7199		166.2	1.21039	166.2	1.41032	166.2	1.30629
	294.1	0.69731	294.1	0.69394	294.1	0.61562		689.1	0.82979	689.1	0.70004	689.1	0.74001		166.1	1.20769	166.1	1.38762	166.1	1.29927
	294	0.73388	294	0.65788	294	0.61183		689	0.85674	689	0.72468	689	0.76145		166	1.19956	166	1.35271	166	1.30853
	293.9	0.73489	293.9	0.65465	293.9	0.6141		688.9	0.90799	688.9	0.7254	688.9	0.78463		165.9	1.21676	165.9	1.33897	165.9	1.36442
	293.8	0.72981	293.8	0.69209	293.8	0.63419		688.8	0.9457	688.8	0.72919	688.8	0.78849		165.8	1.1995	165.8	1.31535	165.8	1.33248
	293.7	0.71254	293.7	0.67499	293.7	0.64329		688.7	1.01328	688.7	0.75718	688.7	0.80914		165.7	1.20359	165.7	1.28023	165.7	1.32961
	293.6	0.70137	293.6	0.66667	293.6	0.64026		688.6	1.07037	688.6	0.76607	688.6	0.83191		165.6	1.20882	165.6	1.25061	165.6	1.33152
	293.5	0.71153	293.5	0.66066	293.5	0.64519		688.5	1.15242	688.5	0.79566	688.5	0.85429		165.5	1.21783	165.5	1.25713	165.5	1.33791
	293.4	0.72981	293.4	0.69903	293.4	0.62509		688.4	1.21827	688.4	0.81985	688.4	0.89478		165.4	1.22671	165.4	1.24237	165.4	1.3526
	293.3	0.72727	293.3	0.70735	293.3	0.6486		688.3	1.32382	688.3	0.83909	688.3	0.92128		165.3	1.23698	165.3	1.24104	165.3	1.38103
	293.2	0.74759	293.2	0.6847	293.2	0.65883		688.2	1.45924	688.2	0.87086	688.2	0.95178		165.2	1.26671	165.2	1.23952	165.2	1.38167
	293.1	0.73134	293.1	0.68239	293.1	0.66679		688.1	1.59652	688.1	0.8987	688.1	0.98788		165.1	1.29417	165.1	1.25326	165.1	1.42031
	293	0.72575	293	0.67268	293	0.64632		688	1.71614	688	0.94228	688	1.02904		165	1.3285	165	1.27647	165	1.4663
	292.9	0.72829	292.9	0.68608	292.9	0.65353		687.9	1.87719	687.9	0.96531	687.9	1.07685		164.9	1.35956	164.9	1.30324	164.9	1.52635
	292.8	0.71559	292.8	0.69163	292.8	0.65466		687.8	2.06532	687.8	0.98907	687.8	1.10402		164.8	1.37846	164.8	1.32879	164.8	1.58799
	292.7	0.71407	292.7	0.69071	292.7	0.65466		687.7	2.25398	687.7	1.05451	687.7	1.18274		164.7	1.40787	164.7	1.35698	164.7	1.71191
	292.6	0.73946	292.6	0.71012	292.6	0.64822		687.6	2.4838	687.6	1.09809	687.6	1.22349		164.6	1.44321	164.6	1.38772	164.6	1.79687
	292.5	0.76689	292.5	0.71244	292.5	0.65732		687.5	2.69623	687.5	1.13176	687.5	1.29675		164.5	1.47087	164.5	1.44656	164.5	1.85628
	292.4	0.73337	292.4	0.71244	292.4	0.65315		687.4	2.96097	687.4	1.18846	687.4	1.35176		164.4	1.50551	164.4	1.48117	164.4	2.00767
	292.3	0.72321	292.3	0.70828	292.3	0.64746		687.3	3.23593	687.3	1.24501	687.3	1.39078		164.3	1.53997	164.3	1.55395	164.3	2.1236
	292.2	0.72321	292.2	0.70458	292.2	0.64632		687.2	3.54421	687.2	1.29908	687.2	1.47416		164.2	1.59143	164.2	1.58459	164.2	2.24241
	292.1	0.74505	292.1	0.67545	292.1	0.62926		687.1	3.85157	687.1	1.34951	687.1	1.55434		164.1	1.62513	164.1	1.64098	164.1	2.29447
	292	0.75775	292	0.68423	292	0.62206		687	4.19649	687	1.39936	687	1.64411		164	1.64359	164	1.682	164	2.42606
	291.9	0.72727	291.9	0.6736	291.9	0.63609		686.9	4.56572	686.9	1.48171	686.9	1.72656		163.9	1.66394	163.9	1.73473	163.9	2.57841
	291.8	0.73895	291.8	0.72307	291.8	0.62547		686.8	4.96123	686.8	1.54759	686.8	1.82326		163.8	1.70476	163.8	1.79377	163.8	2.65283
	291.7	0.76384	291.7	0.70781	291.7	0.62434		686.7	5.38157	686.7	1.64859	686.7	1.9049		163.7	1.71288	163.7	1.81647	163.7	2.75216
	291.6	0.78568	291.6	0.70042	291.6	0.6141		686.6	5.78505	686.6	1.71039	686.6	2.04901		163.6	1.71528	163.6	1.85678	163.6	2.80996
	291.5	0.78619	291.5	0.70042	291.5	0.61676		686.5	6.22066	686.5	1.80382	686.5	2.16809		163.5	1.73373	163.5	1.88732	163.5	2.89684
	291.4	0.80142	291.4	0.7018	291.4	0.63836		686.4	6.64551	686.4	1.92333	686.4	2.28596		163.4	1.73417	163.4	1.90533	163.4	3.00383
	291.3	0.7745	291.3	0.72122	291.3	0.64329		686.3	6.9927	686.3	2.07739	686.3	2.49081		163.3	1.71679	163.3	1.92793	163.3	3.06675
	291.2	0.79228	291.2	0.70689	291.2	0.66187		686.2	7.38941	686.2	2.26308	686.2	2.73042		163.2	1.72687	163.2	1.91918	163.2	3.18141
	291.1	0.78923	291.1	0.72353	291.1	0.65959		686.1	7.7176	686.1	2.45533	686.1	2.95778		163.1	1.71704	163.1	1.93149	163.1	3.21814
	291	0.80041	291	0.72769	291	0.65807		686	8.04434	686	2.76753	686	3.27331		163	1.6914	163	1.91796	163	3.24273
	290.9	0.79533	290.9	0.71613	290.9	0.70811		685.9	8.26221	685.9	3.11646	685.9	3.60642		162.9	1.67231	162.9	1.9491	162.9	3.29288
	290.8	0.82529	290.8	0.73786	290.8	0.70811		685.8	8.48008	685.8	3.51698	685.8	3.97709		162.8	1.67143	162.8	1.92172	162.8	3.2718
	290.7	0.87456	290.7	0.72816	290.7	0.75398		685.7	8.54302	685.7	3.94418	685.7	4.43567		162.7	1.64661	162.7	1.88141	162.7	3.23283
	290.6	0.86237	290.6	0.75728	290.6	0.78734		685.6	8.55961	685.6	4.4664	685.6	4.9671		162.6	1.6063	162.6	1.86309	162.6	3.16608
	290.5	0.8776	290.5	0.80074	290.5	0.83851		685.5	8.5324	685.5	5.05582	685.5	5.52211		162.5	1.56731	162.5	1.83011	162.5	3.07282
	290.4	0.89538	290.4	0.80629	290.4	0.91736		685.4	8.40534	685.4	5.68489	685.4	6.05914		162.4	1.53083	162.4	1.78573	162.4	2.96008
	290.3	0.89944	290.3	0.84882	290.3	0.98105		685.3	8.23221	685.3	6.36438	685.3	6.69646		162.3	1.48624	162.3	1.73219	162.3	2.80326
	290.2	0.96597	290.2	0.86038	290.2	1.04208		685.2	7.88582	685.2	7.04897	685.2	7.33871		162.2	1.44724	162.2	1.66103	162.2	2.59118
	290.1	0.96699	290.1	0.8724	290.1	1.14443		685.1	7.56718	685.1	7.68853	685.1	7.86161		162.1	1.3869	162.1	1.57706	162.1	2.43053
	290	1.00406	290	0.89644	290	1.15277		685	7.18587	685	8.25244	685	8.35456		162	1.3309	162	1.50316	162	2.28234
	289.9	1.03961	289.9	0.93019	289.9	1.1903		684.9	6.65813	684.9	8.76315	684.9	8.76745		161.9	1.28825	161.9	1.4375	161.9	2.09262
	289.8	1.04926	289.8	0.96117	289.8	1.28014		684.8	6.20194	684.8	9.14342	684.8	9.10349		161.8	1.24561	161.8	1.37734	161.8	1.96072
	289.7	1.07313	289.7	0.97226	289.7	1.29492		684.7	5.67605	684.7	9.37079	684.7	9.27437		161.7	1.19717	161.7	1.33255	161.7	1.85819
	289.6	1.08075	289.6	0.97688	289.6	1.30061		684.6	5.16914	684.6	9.40679	684.6	9.26785		161.6	1.16063	161.6	1.28563	161.6	1.74928
	289.5	1.0518	289.5	0.98937	289.5	1.31804		684.5	4.58617	684.5	9.32226	684.5	9.03889		161.5	1.13524	161.5	1.24684	161.5	1.64005
	289.4	1.06805	289.4	1.03005	289.4	1.34458		684.4	4.08417	684.4	9.10815	684.4	8.68847		161.4	1.10898	161.4	1.20908	161.4	1.61322
	289.3	1.06805	289.3	1.04669	289.3	1.28772		684.3	3.59719	684.3	8.62396	684.3	8.22376		161.3	1.07943	161.3	1.17355	161.3	1.59821
	289.2	1.08075	289.2	1.04531	289.2	1.25853		684.2	3.13927	684.2	8.02507	684.2	7.66209		161.2	1.06129	161.2	1.14607	161.2	1.52763
	289.1	1.07415	289.1	1.02219	289.1	1.20622		684.1	2.69796	684.1	7.35724	684.1	6.91462		161.1	1.04995	161.1	1.14556	161.1	1.52603
	289	1.09091	289	1.00832	289	1.16376		684	2.33112	684	6.61565	684	6.14997		161	1.02142	161	1.11869	161	1.50144
	288.9	1.04266	288.9	1.0074	288.9	1.12737		683.9	1.98247	683.9	5.87393	683.9	5.48841		160.9	1.0075	160.9	1.1022	160.9	1.47589
	288.8	1.04926	288.8	1.01433	288.8	1.10197		683.8	1.69902	683.8	5.13118	683.8	4.77278		160.8	0.99956	160.8	1.07522	160.8	1.42127
	288.7	1.04622	288.7	1.01433	288.7	1.0671		683.7	1.4603	683.7	4.41539	683.7	4.13466		160.7	0.98261	160.7	1.05293	160.7	1.36857
	288.6	1.05688	288.6	0.98706	288.6	1.03071		683.6	1.27124	683.6	3.78473	683.6	3.46497		160.6	0.97449	160.6	1.02412	160.6	1.32066
	288.5	1.06704	288.5	0.99815	288.5	1.00607		683.5	1.13343	683.5	3.18204	683.5	2.939		160.5	0.96466	160.5	1.00763	160.5	1.22868
	288.4	1.06094	288.4	0.9963	288.4	0.98597		683.4	0.99987	683.4	2.69742	683.4	2.47363		160.4	0.94318	160.4	0.97832	160.4	1.168
	288.3	1.07212	288.3	1.02589	288.3	1.00114		683.3	0.89233	683.3	2.25477	683.3	2.10775		160.3	0.92819	160.3	0.95267	160.3	1.10316
	288.2	1.07567	288.2	0.98474	288.2	1.00796		683.2	0.8136	683.2	1.92129	683.2	1.75546		160.2	0.93077	160.2	0.93078	160.2	1.04056
	288.1	1.08278	288.1	0.98151	288.1	1.01516		683.1	0.75372	683.1	1.63533	683.1	1.49374		160.1	0.92485	160.1	0.90238	160.1	0.99872
	288	1.10107	288	1.01156	288	0.96247		683	0.69663	683	1.40883	683	1.28037		160	0.92365	160	0.88518	160	0.92814
	287.9	1.13205	287.9	1.03144	287.9	0.99545		682.9	0.64047	682.9	1.21979	682.9	1.122		159.9	0.91975	159.9	0.8866	159.9	0.88949
	287.8	1.13255	287.8	1.01803	287.8	1.00265		682.8	0.60502	682.8	1.0669	682.8	1.00773		159.8	0.90154	159.8	0.89342	159.8	0.85244
	287.7	1.19451	287.7	1.04392	287.7	0.97384		682.7	0.58829	682.7	0.96473	682.7	0.90983		159.7	0.89732	159.7	0.87653	159.7	0.80358
	287.6	1.23007	287.6	1.05964	287.6	0.99697		682.6	0.57979	682.6	0.89025	682.6	0.81873		159.6	0.89335	159.6	0.84731	159.6	0.78729
	287.5	1.28898	287.5	1.09478	287.5	0.99621		682.5	0.57169	682.5	0.81213	682.5	0.75213		159.5	0.8965	159.5	0.84589	159.5	0.76238
	287.4	1.30879	287.4	1.10125	287.4	1.00417		682.4	0.54235	682.4	0.76315	682.4	0.71457		159.4	0.89134	159.4	0.85403	159.4	0.74832
	287.3	1.39868	287.3	1.13037	287.3	1.00607		682.3	0.52071	682.3	0.71753	682.3	0.67541		159.3	0.88479	159.3	0.84151	159.3	0.73714
	287.2	1.41646	287.2	1.14286	287.2	1.01478		682.2	0.53784	682.2	0.69013	682.2	0.64931		159.2	0.87307	159.2	0.82349	159.2	0.71064
	287.1	1.48299	287.1	1.20573	287.1	1.01782		682.1	0.52164	682.1	0.6639	682.1	0.63532		159.1	0.87502	159.1	0.81158	159.1	0.70105
	287	1.51549	287	1.22145	287	1.06482		682	0.51341	682	0.63927	682	0.60522		159	0.8674	159	0.8014	159	0.70105
	286.9	1.58659	286.9	1.2344	286.9	1.08946		681.9	0.49642	681.9	0.6448	681.9	0.60336		158.9	0.86746	158.9	0.80527	158.9	0.68668
	286.8	1.64855	286.8	1.30051	286.8	1.15504		681.8	0.50597	681.8	0.62469	681.8	0.5951		158.8	0.87798	158.8	0.79255	158.8	0.68189
	286.7	1.70899	286.7	1.2871	286.7	1.18309		681.7	0.49734	681.7	0.61186	681.7	0.56886		158.7	0.8725	158.7	0.78919	158.7	0.66496
	286.6	1.82072	286.6	1.36477	286.6	1.26763		681.6	0.48938	681.6	0.59875	681.6	0.56673		158.6	0.86967	158.6	0.77942	158.6	0.69275
	286.5	1.85627	286.5	1.40869	286.5	1.31425		681.5	0.47318	681.5	0.58548	681.5	0.56593		158.5	0.87269	158.5	0.79184	158.5	0.69435
	286.4	1.95734	286.4	1.44938	286.4	1.40409		681.4	0.468	681.4	0.59612	681.4	0.5646		158.4	0.87301	158.4	0.79591	158.4	0.68764
	286.3	1.99543	286.3	1.50902	286.3	1.48029		681.3	0.46681	681.3	0.59365	681.3	0.55767		158.3	0.86306	158.3	0.784	158.3	0.68157
	286.2	2.08024	286.2	1.58252	286.2	1.58567		681.2	0.47438	681.2	0.58271	681.2	0.55421		158.2	0.85663	158.2	0.78593	158.2	0.67966
	286.1	2.2194	286.1	1.65696	286.1	1.69977		681.1	0.46787	681.1	0.57659	681.1	0.54515		158.1	0.85802	158.1	0.79855	158.1	0.67295
	286	2.38192	286	1.75543	286	1.80629		681	0.4603	681	0.5661	681	0.53903		158	0.86047	158	0.79235	158	0.67486
	285.9	2.46267	285.9	1.83033	285.9	1.97157		680.9	0.46229	680.9	0.56726	680.9	0.5349		157.9	0.87124	157.9	0.78379	157.9	0.66241
	285.8	2.59472	285.8	1.91123	285.8	2.10879		680.8	0.46614	680.8	0.56464	680.8	0.5317		157.8	0.87131	157.8	0.78685	157.8	0.66784
	285.7	2.69985	285.7	2.02497	285.7	2.19257		680.7	0.4534	680.7	0.56654	680.7	0.52278		157.7	0.85802	157.7	0.79275	157.7	0.6672
	285.6	2.89487	285.6	2.19556	285.6	2.34761		680.6	0.453	680.6	0.55837	680.6	0.53383		157.6	0.86236	157.6	0.773	157.6	0.66401
	285.5	2.90858	285.5	2.29496	285.5	2.50341		680.5	0.46216	680.5	0.55313	680.5	0.53237
	285.4	3.03301	285.4	2.40592	285.4	2.70508		680.4	0.45937	680.4	0.5473	680.4	0.5289
	285.3	3.10615	285.3	2.57651	285.3	2.83245		680.3	0.45207	680.3	0.55808	680.3	0.5269
	285.2	3.15693	285.2	2.71845	285.2	3.01175		680.2	0.45234	680.2	0.55808	680.2	0.52078
	285.1	3.24784	285.1	2.91863	285.1	3.2881		680.1	0.44782	680.1	0.54584	680.1	0.52251
	285	3.31031	285	3.07998	285	3.46778		680	0.4307	680	0.52762	680	0.5305
	284.9	3.36618	284.9	3.19649	284.9	3.71531		679.9	0.4522	679.9	0.5247	679.9	0.50733
	284.8	3.39563	284.8	3.34258	284.8	3.91736		679.8	0.44118	679.8	0.53928	679.8	0.51692
	284.7	3.4256	284.7	3.47573	284.7	4.13381		679.7	0.44503	679.7	0.53564	679.7	0.50746
	284.6	3.37379	284.6	3.61442	284.6	4.28203		679.6	0.44132	679.6	0.54686	679.6	0.51039
	284.5	3.36211	284.5	3.7166	284.5	4.34572		679.5	0.44424	679.5	0.53258	679.5	0.51345
	284.4	3.37836	284.4	3.81091	284.4	4.52085		679.4	0.438	679.4	0.53199	679.4	0.53037
	284.3	3.3352	284.3	3.79334	284.3	4.53374		679.3	0.44238	679.3	0.53316	679.3	0.50906
	284.2	3.29558	284.2	3.74619	284.2	4.46816		679.2	0.43813	679.2	0.53156	679.2	0.51705
	284.1	3.23413	284.1	3.79704	284.1	4.38969		679.1	0.44052	679.1	0.52747	679.1	0.50986
	284	3.18537	284	3.70365	284	4.19067		679	0.44623	679	0.52529	679	0.50093
	283.9	3.17877	283.9	3.59362	283.9	3.9492		678.9	0.44623	678.9	0.52777	678.9	0.51185
	283.8	3.12392	283.8	3.48821	283.8	3.66679		678.8	0.44065	678.8	0.53053	678.8	0.50573
	283.7	3.13408	283.7	3.37725	283.7	3.4276		678.7	0.43534	678.7	0.52004	678.7	0.49814
	283.6	3.12443	283.6	3.34582	283.6	3.15315		678.6	0.42406	678.6	0.52587	678.6	0.49361
	283.5	3.16303	283.5	3.27	283.5	2.99166		678.5	0.43016	678.5	0.52048	678.5	0.49973
	283.4	3.21432	283.4	3.22792	283.4	2.79303		678.4	0.42817	678.4	0.52296	678.4	0.49521
	283.3	3.08888	283.3	3.16736	283.3	2.58719		678.3	0.4368	678.3	0.52879	678.3	0.50266
	283.2	2.97613	283.2	3.10079	283.2	2.38931		678.2	0.4368	678.2	0.52412	678.2	0.50666
	283.1	2.75724	283.1	3.03375	283.1	2.1558		678.1	0.42592	678.1	0.51815	678.1	0.50067
	283	2.41747	283	2.90106	283	1.92077		678	0.42817	678	0.52179	678	0.50186
	282.9	2.03707	282.9	2.72307	282.9	1.63419		677.9	0.44158	677.9	0.51523	677.9	0.50666
	282.8	1.66988	282.8	2.44475	282.8	1.31312		677.8	0.43255	677.8	0.51261	677.8	0.48828
	282.7	1.42204	282.7	2.11281	282.7	1.06634		677.7	0.41941	677.7	0.51377	677.7	0.498
	282.6	1.1417	282.6	1.8123	282.6	0.85064		677.6	0.42671	677.6	0.49701	677.6	0.48562
	282.5	0.98426	282.5	1.56912	282.5	0.72441		677.5	0.43946	677.5	0.52062	677.5	0.49294
	282.4	0.82682	282.4	1.28017	282.4	0.63381		677.4	0.42127	677.4	0.53636	677.4	0.49827
	282.3	0.71864	282.3	1.07582	282.3	0.57885		677.3	0.42777	677.3	0.52164	677.3	0.47549
	282.2	0.66277	282.2	0.9043	282.2	0.51024		677.2	0.42698	677.2	0.52354	677.2	0.48468
	282.1	0.60284	282.1	0.77577	282.1	0.4818		677.1	0.4214	677.1	0.52062	677.1	0.49574
	282	0.55866	282	0.69117	282	0.45792		677	0.42207	677	0.5231	677	0.50759
	281.9	0.51143	281.9	0.61581	281.9	0.44503		676.9	0.43309	676.9	0.51348	676.9	0.50133
	281.8	0.49771	281.8	0.56357	281.8	0.43063		676.8	0.43282	676.8	0.52339	676.8	0.49427
	281.7	0.49771	281.7	0.50162	281.7	0.41471		676.7	0.43242	676.7	0.51217	676.7	0.48135
	281.6	0.46673	281.6	0.48544	281.6	0.40144		676.6	0.43295	676.6	0.51042	676.6	0.49867
	281.5	0.45962	281.5	0.47249	281.5	0.40447		676.5	0.42698	676.5	0.52777	676.5	0.47749
	281.4	0.47588	281.4	0.4503	281.4	0.37832		676.4	0.4218	676.4	0.52514	676.4	0.47523
	281.3	0.45099	281.3	0.43088	281.3	0.39007		676.3	0.42685	676.3	0.5196	676.3	0.49441
	281.2	0.44794	281.2	0.43042	281.2	0.38855		676.2	0.42512	676.2	0.50576	676.2	0.48641
	281.1	0.46623	281.1	0.41054	281.1	0.40296		676.1	0.42499	676.1	0.50649	676.1	0.49081
	281	0.44388	281	0.43088	281	0.39348		676	0.42645	676	0.51727	676	0.49148
	280.9	0.42255	280.9	0.43689	280.9	0.38628		675.9	0.42286	675.9	0.50867	675.9	0.49707
	280.8	0.4449	280.8	0.42672	280.8	0.38324		675.8	0.423	675.8	0.52179	675.8	0.49254
	280.7	0.43982	280.7	0.41979	280.7	0.37832		675.7	0.42764	675.7	0.51917	675.7	0.47842
	280.6	0.43931	280.6	0.41054	280.6	0.38741		675.6	0.42007	675.6	0.50226	675.6	0.49987
	280.5	0.47029	280.5	0.41424	280.5	0.38476		675.5	0.42831	675.5	0.50197	675.5	0.49307
	280.4	0.44286	280.4	0.42811	280.4	0.37832		675.4	0.41822	675.4	0.51202	675.4	0.49401
	280.3	0.43779	280.3	0.41147	280.3	0.40713		675.3	0.41184	675.3	0.51815	675.3	0.49014
	280.2	0.45404	280.2	0.40823	280.2	0.39613		675.2	0.41476	675.2	0.50517	675.2	0.4964
	280.1	0.42712	280.1	0.42903	280.1	0.40713		675.1	0.42552	675.1	0.50969	675.1	0.49587
	280	0.44896	280	0.43782	280	0.37983		675	0.42645	675	0.50605	675	0.50679
	279.9	0.4454	279.9	0.4147	279.9	0.38021		674.9	0.41954	674.9	0.50197	674.9	0.48721
	279.8	0.45353	279.8	0.40915	279.8	0.36429		674.8	0.42499	674.8	0.5059	674.8	0.49374
	279.7	0.44947	279.7	0.42071	279.7	0.35785		674.7	0.42167	674.7	0.50605	674.7	0.48628
	279.6	0.43931	279.6	0.41054	279.6	0.38249		674.6	0.41901	674.6	0.51902	674.6	0.48535
	279.5	0.43474	279.5	0.40915	279.5	0.36694
	279.4	0.44896	279.4	0.40083	279.4	0.36619
	279.3	0.42204	279.3	0.39251	279.3	0.36581
	279.2	0.42306	279.2	0.42117	279.2	0.37339
	279.1	0.42712	279.1	0.42765	279.1	0.37528
	279	0.43068	279	0.41609	279	0.35936
	278.9	0.42712	278.9	0.39991	278.9	0.36429
	278.8	0.42357	278.8	0.38789	278.8	0.36543
	278.7	0.42763	278.7	0.42718	278.7	0.3768
	278.6	0.43423	278.6	0.41285	278.6	0.38438
	278.5	0.44236	278.5	0.39482	278.5	0.37945
	278.4	0.41544	278.4	0.41193	278.4	0.37832
	278.3	0.41798	278.3	0.40684	278.3	0.38476
	278.2	0.42661	278.2	0.39852	278.2	0.37718
	278.1	0.41493	278.1	0.40037	278.1	0.37528
	278	0.41899	278	0.39205	278	0.36353
	277.9	0.42306	277.9	0.38419	277.9	0.34951
	277.8	0.41899	277.8	0.40638	277.8	0.36391
	277.7	0.4261	277.7	0.39066	277.7	0.38059
	277.6	0.42661	277.6	0.37448	277.6	0.37453
	277.5	0.42864	277.5	0.42302	277.5	0.36998
	277.4	0.42255	277.4	0.3865	277.4	0.36581
	277.3	0.43982	277.3	0.38927	277.3	0.37149
	277.2	0.43982	277.2	0.39251	277.2	0.38779
	277.1	0.42915	277.1	0.3865	277.1	0.37945
	277	0.43017	277	0.3902	277	0.37415
	276.9	0.42712	276.9	0.38696	276.9	0.37794
	276.8	0.42255	276.8	0.39482	276.8	0.36277
	276.7	0.42103	276.7	0.41054	276.7	0.37263
	276.6	0.42509	276.6	0.41655	276.6	0.36808

## Sheet: Sheet3
	Fig.5e							Fig.5f							Fig.5g
	DEE		DME		DME-PN			DEE		DME		DME-PN			DEE		DME		DME-PN
	x	y	x	y	x	y		x	y	x	y	x	y		x	y	x	y	x	y
	821.003	-109.29	821.003	-92.48	821.003	-12.26		821.003	-84.03	821.003	-12.26	821.003	-92.48		821.003	-159.29	821.003	-90.92	821.003	-123.76
	822.165	-49.23	822.165	-7.45	822.165	-78.21		822.165	-60.05	822.165	-78.21	822.165	-7.45		822.165	-99.23	822.165	-123.93	822.165	-55.7
	823.326	73.83	823.326	-66.42	823.326	-101.16		823.326	-48.07	823.326	-101.16	823.326	-66.42		823.326	23.83	823.326	-49.94	823.326	-87.64
	824.488	-50.11	824.488	-105.38	824.488	-43.1		824.488	-27.09	824.488	-43.1	824.488	-105.38		824.488	-100.11	824.488	-73.95	824.488	-133.57
	825.647	29.95	825.647	-19.35	825.647	31.95		825.647	-28.11	825.647	31.95	825.647	-19.35		825.647	-20.05	825.647	-59.97	825.647	-152.51
	826.808	206	826.808	12.68	826.808	63		826.808	20.87	826.808	63	826.808	12.68		826.808	156	826.808	14.02	826.808	-52.45
	827.969	38.06	827.969	14.71	827.969	39.05		827.969	47.85	827.969	39.05	827.969	14.71		827.969	-11.94	827.969	15.01	827.969	42.61
	829.129	93.12	829.129	109.75	829.129	205.1		829.129	70.83	829.129	205.1	829.129	109.75		829.129	43.12	829.129	32.99	829.129	-1.32
	830.29	159.18	830.29	75.78	830.29	251.16		830.29	148.81	830.29	251.16	830.29	75.78		830.29	109.18	830.29	96.98	830.29	29.74
	831.448	310.24	831.448	252.81	831.448	176.21		831.448	190.79	831.448	176.21	831.448	252.81		831.448	260.24	831.448	123.97	831.448	184.8
	832.608	443.3	832.608	298.85	832.608	321.26		832.608	169.78	832.608	321.26	832.608	298.85		832.608	393.3	832.608	223.96	832.608	150.86
	833.768	437.35	833.768	397.88	833.768	454.31		833.768	324.76	833.768	454.31	833.768	397.88		833.768	387.35	833.768	243.94	833.768	345.93
	834.928	516.41	834.928	477.91	834.928	545.37		834.928	349.74	834.928	545.37	834.928	477.91		834.928	466.41	834.928	276.93	834.928	330.99
	836.087	538.47	836.087	514.94	836.087	567.42		836.087	378.72	836.087	567.42	836.087	514.94		836.087	488.47	836.087	319.92	836.087	365.05
	837.245	571.53	837.245	553.98	837.245	615.47		837.245	315.7	837.245	615.47	837.245	553.98		837.245	521.53	837.245	252.91	837.245	440.11
	838.404	519.59	838.404	427.01	838.404	327.52		838.404	250.68	838.404	327.52	838.404	427.01		838.404	469.59	838.404	187.89	838.404	308.18
	839.563	552.65	839.563	457.04	839.563	507.57		839.563	231.66	839.563	507.57	839.563	457.04		839.563	502.65	839.563	272.88	839.563	360.24
	840.722	445.7	840.722	531.07	840.722	460.63		840.722	218.64	840.722	460.63	840.722	531.07		840.722	395.7	840.722	172.87	840.722	203.3
	841.879	493.76	841.879	487.11	841.879	403.68		841.879	304.62	841.879	403.68	841.879	487.11		841.879	443.76	841.879	267.86	841.879	239.36
	843.037	596.82	843.037	490.14	843.037	442.73		843.037	353.6	843.037	442.73	843.037	490.14		843.037	546.82	843.037	357.84	843.037	411.42
	844.196	632.88	844.196	524.17	844.196	625.78		844.196	355.58	844.196	625.78	844.196	524.17		844.196	582.88	844.196	344.83	844.196	485.49
	845.352	597.94	845.352	628.2	845.352	653.83		845.352	426.57	845.352	653.83	845.352	628.2		845.352	547.94	845.352	322.82	845.352	511.55
	846.51	682	846.51	591.24	846.51	542.89		846.51	380.55	846.51	542.89	846.51	591.24		846.51	632	846.51	358.81	846.51	575.61
	847.668	430.05	847.668	413.27	847.668	510.94		847.668	248.53	847.668	510.94	847.668	413.27		847.668	380.05	847.668	251.79	847.668	355.67
	848.824	323.11	848.824	275.3	848.824	333.99		848.824	154.51	848.824	333.99	848.824	275.3		848.824	273.11	848.824	108.78	848.824	259.74
	849.981	200.17	849.981	178.33	849.981	286.04		849.981	138.49	849.981	286.04	849.981	178.33		849.981	150.17	849.981	106.77	849.981	199.8
	851.138	226.23	851.138	143.37	851.138	230.09		851.138	37.47	851.138	230.09	851.138	143.37		851.138	176.23	851.138	58.76	851.138	84.86
	852.294	94.29	852.294	95.4	852.294	142.15		852.294	-12.55	852.294	142.15	852.294	95.4		852.294	44.29	852.294	1.74	852.294	22.92
	853.451	-0.65	853.451	78.43	853.451	135.2		853.451	-41.57	853.451	135.2	853.451	78.43		853.451	-50.65	853.451	-14.27	853.451	-76.01
	854.607	53.4	854.607	9.46	854.607	0.25		854.607	-48.59	854.607	0.25	854.607	9.46		854.607	3.4	854.607	-120.28	854.607	54.05
	855.762	134.46	855.762	84.5	855.762	27.3		855.762	-19.61	855.762	27.3	855.762	84.5		855.762	84.46	855.762	-15.29	855.762	-49.89
	856.918	56.52	856.918	22.53	856.918	92.35		856.918	-49.63	856.918	92.35	856.918	22.53		856.918	6.52	856.918	-74.31	856.918	-92.83
	858.073	44.58	858.073	36.56	858.073	-20.59		858.073	-47.65	858.073	-20.59	858.073	36.56		858.073	-5.42	858.073	-87.32	858.073	-88.76
	859.229	59.64	859.229	-46.4	859.229	32.46		859.229	-43.66	859.229	32.46	859.229	-46.4		859.229	9.64	859.229	-70.33	859.229	-20.7
	860.385	17.7	860.385	-19.37	860.385	31.51		860.385	-98.68	860.385	31.51	860.385	-19.37		860.385	-32.3	860.385	-70.35	860.385	-108.64
	861.539	11.75	861.539	-21.34	861.539	-42.44		861.539	-49.7	861.539	-42.44	861.539	-21.34		861.539	-38.25	861.539	-82.36	861.539	-148.58
	862.694	2.81	862.694	-75.31	862.694	-42.39		862.694	-56.72	862.694	-42.39	862.694	-75.31		862.694	-47.19	862.694	-48.37	862.694	-218.51
	863.848	-17.13	863.848	-18.27	863.848	-77.33		863.848	-90.74	863.848	-77.33	863.848	-18.27		863.848	-67.13	863.848	-56.38	863.848	-188.45
	865.003	-25.07	865.003	-77.24	865.003	8.72		865.003	-134.76	865.003	8.72	865.003	-77.24		865.003	-75.07	865.003	-103.4	865.003	-171.39
	866.156	-5.01	866.156	-112.21	866.156	-11.23		866.156	-114.78	866.156	-11.23	866.156	-112.21		866.156	-55.01	866.156	-82.41	866.156	-37.33
	867.311	3.05	867.311	-162.18	867.311	-171.18		867.311	-110.8	867.311	-171.18	867.311	-162.18		867.311	-46.95	867.311	-136.42	867.311	-221.27
	868.464	-127.9	868.464	-174.14	868.464	-117.13		868.464	-84.82	868.464	-117.13	868.464	-174.14		868.464	-177.9	868.464	-143.43	868.464	-254.2
	869.618	-61.84	869.618	-125.11	869.618	-56.07		869.618	-102.84	869.618	-56.07	869.618	-125.11		869.618	-111.84	869.618	-42.45	869.618	-152.14
	870.771	-94.78	870.771	-78.08	870.771	-183.02		870.771	-26.86								870.771	-104.46
