# Supplementary material for: Multifunctional electrolyte additive for high power lithium metal batteries at ultra-low temperatures
Source: Nat Commun. 2025 Apr 8;16:3344. doi: 10.1038/s41467-025-58627-3 (PMC11978743; doi:10.1038/s41467-025-58627-3)
Supplement: Supplementary file 5 — Source Data [file 41467_2025_58627_MOESM5_ESM.zip › Source data for Fig. 6.xlsx]

## Sheet: Sheet1
	Fig.6a									Fig.6b											Fig.6c									Fig.6d
		DEE	DDE	DDE-PN		DEE	DDE	DDE-PN		5		50		100		200		300				DEE	DDE	DDE-PN		DEE	DDE	DDE-PN		5		20		50		70		100			Fig.6e
	循环序号	放电比容量/mAh/g	放电比容量/mAh/g	放电比容量(mAh/g)	循环序号	效率/%	效率/%	效率(%)		容量/mAh	电压/V	容量/mAh	电压/V	容量/mAh	电压/V	容量/mAh	电压/V	容量/mAh	电压/V		循环序号	放电比容量/mAh/g	放电比容量/mAh/g	放电比容量(mAh/g)	循环序号	效率/%	效率/%	效率(%)		容量/mAh	电压/V	容量/mAh	电压/V	容量/mAh	电压/V	容量/mAh	电压/V	容量/mAh	电压/V		25℃		’-20℃		’-40℃		’-60℃		’-80℃
	1	0	210	209.8	1	0	100.27	90.07		0	3.034	0	2.9684	0	2.9652	0	2.9678	0	3.0038		1	129.1	134	147.4	1	101.3	98.84	97.5		0	3.5844	0	3.5231	0	3.4561	0	3.4583	0	3.5051		容量/mAh	电压/V	容量/mAh	电压/V	容量/mAh	电压/V	容量/mAh	电压/V	容量/mAh
	2	190.9	191.8	191	2	89.79	89.82	89.82		0.015	3.6017	0.015	3.5813	0.015	3.5801	0.015	3.5806	0.015	3.5897		2	57.8	88.1	110.2	2	100.88	98.78	99.67		0.002	3.78603	0.002	3.72097	0.002	3.669	0.002	3.6653	0.002	3.69813		0	4.2484	0	4.1868	0	4.0847	0	3.949	0
	3	188.5	191.2	191.1	3	98.83	98.37	98.94		0.029	3.6096	0.029	3.5896	0.029	3.5899	0.029	3.5933	0.029	3.6049		3	56	88.3	111.7	3	35.11	99.27	100.46		0.005	3.83444	0.005	3.77058	0.005	3.72118	0.005	3.71772	0.005	3.7492		2.5	4.2155	0.014	4.1716	0	4.0681	0.014	3.8667	0
	4	181.2	191.8	191	4	94.1	99.06	99.11		0.043	3.6139	0.044	3.5942	0.044	3.5948	0.043	3.5989	0.044	3.611		4	26.9	82.7	110.2	4	126.94	99.76	100.36		0.007	3.85681	0.007	3.79591	0.007	3.74614	0.007	3.74369	0.007	3.7757		5	4.2005	0.029	4.1684	0	4.0631	0.028	3.7931	0.1
	5	163.8	191.1	190.8	5	85.98	98.29	99.07		0.058	3.6173	0.058	3.5976	0.058	3.5986	0.058	3.6027	0.058	3.6151		5	11	82.1	113.3	5	115.2	98.52	100.59		0.01	3.86966	0.01	3.81251	0.01	3.76106	0.01	3.75952	0.01	3.79254		7.5	4.1891	0.044	4.1671	0.1	4.0616	0.043	3.7661	0.2
	6	118.4	193.6	191.1	6	48.78	100.17	99.43		0.073	3.6204	0.073	3.6007	0.073	3.6018	0.072	3.606	0.073	3.6187		6	8.8	75.6	112.3	6	83.95	97.13	100.23		0.012	3.878	0.012	3.82465	0.012	3.77091	0.012	3.77019	0.012	3.80431		10	4.1802	0.058	4.1662	0.1	4.0605	0.057	3.7554	0.2
	7	13.4	191.5	191.3	7	37.97	97.67	99.38		0.087	3.6232	0.087	3.6035	0.087	3.6048	0.087	3.6089	0.087	3.6217		7	7.2	74.5	112.9	7	87.55	97.89	100.15		0.015	3.88402	0.015	3.83398	0.015	3.77795	0.015	3.77787	0.015	3.81293		12.5	4.1727	0.072	4.1656	0.1	4.0596	0.071	3.7497	0.2
	8	12.1	191.7	191.5	8	34.36	99.14	99.41		0.102	3.6258	0.101	3.6062	0.102	3.6074	0.102	3.6116	0.102	3.6246		8	3.3	70.5	114.5	8	87.28	98.89	100.18		0.017	3.8888	0.017	3.84119	0.017	3.78335	0.017	3.78374	0.017	3.81942		15	4.1667	0.084	4.1653	0.1	4.0588	0.084	3.7461	0.2
	9	11	46.1	191.5	9	23.72	23.77	99.31		0.116	3.6282	0.116	3.6086	0.116	3.6099	0.116	3.6142	0.116	3.6275		9	3.8	66.8	115	9	85.17	95.4	99.83		0.02	3.89302	0.02	3.84682	0.02	3.78785	0.02	3.78852	0.02	3.8244		17.5	4.1616	0.098	4.1647	0.1	4.0575	0.098	3.7433	0.3
	10	8.3	189.7	191.3	10	14.94	406.4	99.22		0.13	3.6306	0.131	3.611	0.13	3.6122	0.13	3.6168	0.13	3.6302		10	3.7	64.8	113.8	10	86.12	12.84	100.24		0.022	3.89689	0.022	3.85124	0.022	3.79185	0.022	3.79268	0.022	3.82822		20	4.1574	0.112	4.1642	0.2	4.0571	0.112	3.7412	0.3
	11	7.5	148.6	191.2	11	15.1	77.46	99.24		0.145	3.6331	0.145	3.6134	0.145	3.6147	0.145	3.6195	0.145	3.633		11	3.8	24.9	113.2	11	203.04	100.18	100.07		0.024	3.90031	0.025	3.85466	0.024	3.79557	0.024	3.79652	0.024	3.83115		22.5	4.1536	0.126	4.1637	0.2	4.0566	0.126	3.7395	0.3
	12	0	111	191.4	12	0	73.91	99.44		0.159	3.6356	0.16	3.6159	0.16	3.6172	0.159	3.622	0.16	3.6356		12	1.5	6.4	111.9	12	87.78	116.89	100.38		0.027	3.90318	0.027	3.85732	0.027	3.79901	0.027	3.80012	0.027	3.8334		25	4.1504	0.14	4.1634	0.2	4.0554	0.14	3.7381	0.6
	13		49.7	190.8	13		44.25	99		0.174	3.6379	0.174	3.6184	0.174	3.6195	0.174	3.6248	0.174	3.6379		13	2.8	4.5	111.5	13	189.11	132.26	100.33		0.029	3.9055	0.03	3.85934	0.029	3.80208	0.029	3.80342	0.029	3.83515		27.5	4.1473	0.153	4.1629	0.2	4.0549	0.154	3.7367	0.7
	14		16.2	190.6	14		32.25	99.22		0.188	3.6404	0.188	3.6207	0.188	3.6218	0.188	3.6274	0.189	3.6407		14	0.6	5.9	111.1	14	249.6	99.47	100.7		0.032	3.90729	0.032	3.86085	0.032	3.8048	0.032	3.80639	0.032	3.83656		30	4.1443	0.167	4.1626	0.3	4.0544	0.168	3.7356	0.7
	15		6.6	190.6	15		40.24	99.28		0.203	3.6429	0.203	3.6234	0.203	3.6243	0.203	3.63	0.203	3.6434		15	0.6	3.5	114.5	15	85.6	116.07	100.61		0.034	3.90861	0.034	3.86193	0.034	3.819	0.034	3.8207	0.034	3.84949		32.5	4.1417	0.181	4.1623	0.3	4.0534	0.181	3.7345	0.7
	16		1.9	190.5	16		29.4	99.25		0.217	3.6455	0.217	3.6258	0.217	3.6266	0.217	3.6327	0.217	3.6461		16	2.8	5.5	112.4	16	178.53	108.35	101.16		0.037	3.90948	0.037	3.86264	0.037	3.82174	0.037	3.82393	0.037	3.85213		35	4.1391	0.196	4.162	0.3	4.053	0.195	3.7337	0.7
	17		0.2	191.3	17		229.13	99.74		0.232	3.648	0.232	3.6285	0.232	3.6292	0.232	3.6354	0.232	3.6491		17	0.4	4.3	112.7	17	328.35	111.8	100.77		0.039	3.90998	0.039	3.86302	0.039	3.82371	0.039	3.82635	0.039	3.85396		37.5	4.1366	0.209	4.1617	0.3	4.0529	0.209	3.7328	0.7
	18		190.2	191.5	18		0	99.43		0.246	3.6506	0.246	3.6311	0.246	3.6317	0.246	3.6381	0.246	3.6522		18	0.2	5	115.7	18	450.64	102.77	100.68		0.041	3.91015	0.042	3.86315	0.042	3.82529	0.041	3.82831	0.041	3.8553		40	4.1341	0.223	4.1614	0.4	4.0526	0.224	3.7319	0.8
	19		153.5	190.3	19		79.66	98.72		0.261	3.6533	0.261	3.6336	0.261	3.6342	0.261	3.6409	0.261	3.6551		19	0.2	4.1	114.8	19	337.48	111.34	100.83		0.044	3.91002	0.044	3.87285	0.044	3.82661	0.044	3.82996	0.044	3.85631		42.5	4.1316	0.237	4.1611	0.4	4.0524	0.237	3.7312	0.8
	20		196.8	190.5	20		126.55	99.47		0.275	3.6559	0.275	3.6362	0.275	3.6367	0.275	3.6437	0.275	3.6581		20	0.4	5.2	114.8	20	85.83	98.69	100.06		0.046	3.90966	0.047	3.87431	0.047	3.82775	0.046	3.83137	0.046	3.85713		45	4.1292	0.252	4.1608	0.4	4.0521	0.25	3.7306	0.8
	21		194.9	189.6	21		98.1	98.92		0.29	3.6587	0.29	3.6389	0.29	3.6395	0.29	3.6468	0.29	3.661		21	2.4	3.8	113.6	21	193.25	101.98	100.8		0.049	3.91772	0.049	3.87518	0.049	3.82875	0.049	3.8326	0.049	3.85779		47.5	4.1268	0.265	4.1606	0.4	4.052	0.264	3.73	0.8
	22		191.9	189.7	22		97.79	99.43		0.304	3.6612	0.304	3.6416	0.304	3.6421	0.304	3.6499	0.304	3.6643		22	0.3	4.7	115.5	22	527.36	116.07	99.96		0.051	3.9182	0.052	3.87569	0.051	3.82963	0.051	3.83369	0.051	3.8584		50	4.1243	0.28	4.1603	0.4	4.0518	0.278	3.7292	0.8
	23		191.1	190	23		98.7	99.62		0.319	3.664	0.319	3.6444	0.319	3.6451	0.319	3.653	0.319	3.6675		23	0.2	5.3	115.5	23	745.22	109.94	101.63		0.054	3.91814	0.054	3.87596	0.054	3.83045	0.054	3.83467	0.054	3.85894		52.5	4.122	0.294	4.16	0.4	4.0515	0.292	3.7288	0.9
	24		190.6	190.1	24		99.28	99.56		0.333	3.6666	0.333	3.6474	0.333	3.648	0.333	3.6561	0.333	3.6709		24	0.1	4.6	113.9	24	853.77	95.94	100.67		0.056	3.91779	0.056	3.87601	0.056	3.83119	0.056	3.83558	0.056	3.85946		55	4.1194	0.306	4.1598	0.5	4.0512	0.307	3.7281	0.9
	25		190.3	190.6	25		99.09	99.75		0.348	3.6694	0.348	3.6503	0.348	3.6509	0.348	3.6592	0.348	3.6745		25	0.2	3.7	113.9	25	811.16	99.03	100.35		0.059	3.91726	0.059	3.8759	0.059	3.83187	0.059	3.83642	0.059	3.85999		57.5	4.1169	0.321	4.1597	0.5	4.0507	0.321	3.7277	1
	26		190.9	191.1	26		99.91	99.7		0.362	3.6722	0.363	3.6534	0.362	3.6539	0.362	3.6623	0.362	3.6779		26	0.2	4.6	116.5	26	84.27	104.78	100.52		0.061	3.9166	0.061	3.87564	0.061	3.83249	0.061	3.83719	0.061	3.86052		60	4.1141	0.334	4.1594	0.5	4.0507	0.334	3.7271	1
	27		191.1	190.7	27		99.39	99.34		0.377	3.675	0.377	3.6564	0.377	3.6571	0.377	3.6654	0.377	3.6815		27	2.4	4.6	113.6	27	192.15	99.49	99.79		0.063	3.91583	0.064	3.87527	0.064	3.83306	0.063	3.8379	0.063	3.86103		62.5	4.1115	0.347	4.1592	0.5	4.0506	0.348	3.7266	1
	28		191.6	190.8	28		99.81	99.58		0.391	3.6779	0.391	3.6593	0.391	3.6604	0.391	3.6688	0.391	3.6849		28	0.2	9.6	113.4	28	553.85	80.02	101.85		0.066	3.91498	0.066	3.87483	0.066	3.83353	0.066	3.83853	0.066	3.86156		65	4.1085	0.362	4.1589	0.5	4.0503	0.362	3.7261	1
	29		191.9	190.8	29		99.66	99.57		0.406	3.6807	0.406	3.6623	0.406	3.6633	0.406	3.672	0.406	3.6883		29	0.1	6.6	116.6	29	828.68	97.61	100.28		0.068	3.91407	0.069	3.87435	0.069	3.83392	0.068	3.83909	0.068	3.8621		67.5	4.1056	0.376	4.1588	0.5	4.0501	0.377	3.7257	1
	30		191.2	190.8	30		99.05	99.56		0.42	3.6837	0.42	3.6654	0.42	3.6666	0.42	3.6753	0.42	3.6919		30	0.1	4	114.4	30	929.41	104.91	100.69		0.071	3.91309	0.071	3.87386	0.071	3.8342	0.071	3.83956	0.071	3.86264		70	4.1025	0.39	4.1586	0.6	4.0492	0.39	3.7252	1.1
	31		192	190.3	31		99.93	99.28		0.435	3.6863	0.435	3.6685	0.435	3.6699	0.435	3.6787	0.435	3.6954		31	0.1	4.6	119.5	31	0	111.43	98.28		0.073	3.91206	0.073	3.87339	0.073	3.83439	0.073	3.83995	0.073	3.8632		72.5	4.0992	0.404	4.1585	0.7	4.0478	0.406	3.7247	1.1
	32		189.4	190.8	32		98.08	99.76		0.449	3.6891	0.449	3.6716	0.449	3.6731	0.449	3.682	0.449	3.699		32	0.2	4.9	112.8	32	911.52	107.24	101.13		0.076	3.91098	0.076	3.87298	0.076	3.83447	0.076	3.84022	0.076	3.86377		75	4.0958	0.418	4.1583	0.8	4.0473	0.418	3.7244	1.2
	33		190.3	189.3	33		100.19	98.87		0.464	3.6919	0.464	3.6745	0.464	3.6764	0.464	3.6854	0.464	3.7024		33	0.2	4.2	113.7	33	82.78	99.33	100.45		0.078	3.90984	0.078	3.87262	0.078	3.83444	0.078	3.84038	0.078	3.86437		77.5	4.0924	0.432	4.158	0.8	4.0472	0.432	3.724	1.3
	34		190	191.3	34		99.19	99.55		0.478	3.6947	0.478	3.6776	0.478	3.6796	0.478	3.6885	0.478	3.7058		34	2.2	4	114.3	34	211.03	98.55	100.53		0.081	3.90866	0.081	3.87231	0.081	3.83427	0.081	3.84041	0.081	3.86498		80	4.0887	0.445	4.1578	0.8	4.047	0.446	3.7235	1.3
	35		191.7	191.8	35		100.48	99.83		0.493	3.6973	0.493	3.6807	0.493	3.6829	0.493	3.6917	0.493	3.7091		35	0.2	4.3	115.5	35	563.86	103.15	100.61		0.083	3.90742	0.083	3.87204	0.083	3.83402	0.083	3.84031	0.083	3.86561		82.5	4.085	0.459	4.1577	0.8	4.0468	0.459	3.7232	1.3
	36		191.2	189.3	36		99.06	98.34		0.507	3.7001	0.507	3.6837	0.507	3.686	0.507	3.6951	0.507	3.7123		36	0.1	4.6	113.6	36	670.5	100.86	100.89		0.085	3.90612	0.086	3.87182	0.086	3.83369	0.085	3.84011	0.085	3.86625		85	4.0809	0.472	4.1575	0.8	4.0467	0.473	3.7229	1.4
	37		194.4	189.9	37		101.03	100.06		0.522	3.7027	0.522	3.6866	0.522	3.6892	0.522	3.6982	0.522	3.7156		37	0.1	4.1	114.9	37	0	102.13	100.31		0.088	3.90476	0.088	3.87163	0.088	3.8333	0.088	3.83982	0.088	3.8669		87.5	4.0769	0.487	4.1574	0.8	4.0465	0.487	3.7226	1.4
	38		194.3	192.1	38		99.26	100.65		0.536	3.7054	0.536	3.6895	0.536	3.6923	0.536	3.7015	0.536	3.7187		38	0.1	4.5	114	38	0	103.41	101.06		0.09	3.90337	0.091	3.87149	0.091	3.83291	0.09	3.83947	0.09	3.86754		90	4.0729	0.501	4.1572	0.9	4.0461	0.501	3.7223	1.4
	39		193.9	192.3	39		99.1	99.79		0.551	3.708	0.551	3.6925	0.551	3.6956	0.551	3.7046	0.551	3.7219		39	0.1	4.5	114.5	39	0	98.95	100.07		0.093	3.90198	0.093	3.87139	0.093	3.83251	0.093	3.83909	0.093	3.86817		92.5	4.0685	0.515	4.1571	0.9	4.0459	0.514	3.7218	1.4
	40		194.4	192.6	40		99.61	99.82		0.565	3.7106	0.565	3.6954	0.565	3.6987	0.565	3.7077	0.565	3.725		40	0.2	4.3	114.4	40	609.06	99.97	100.84		0.095	3.90061	0.095	3.8713	0.095	3.83214	0.095	3.83869	0.095	3.86879		95	4.0641	0.528	4.1569	0.9	4.0459	0.528	3.7215	1.7
	41		193.7	192.7	41		98.91	99.73		0.58	3.7131	0.58	3.6984	0.58	3.7016	0.58	3.7108	0.58	3.7281		41	0.3	4.3	114	41	77.19	100.44	100.89		0.098	3.89927	0.098	3.87125	0.098	3.83183	0.098	3.83831	0.098	3.86937		97.5	4.0597	0.543	4.1567	0.9	4.0459	0.542	3.7212	1.8
	42		194	193	42		99.56	99.83		0.594	3.7157	0.594	3.7012	0.594	3.7046	0.594	3.7137	0.594	3.7312		42	1.9	4.4	116.5	42	354.9	101.62	100.55		0.1	3.89801	0.1	3.87122	0.1	3.8316	0.1	3.83798	0.1	3.86991		100	4.0551	0.558	4.1566	0.9	4.0456	0.557	3.7209	1.8
	43		193.6	193.3	43		99.04	99.78		0.609	3.7182	0.609	3.704	0.609	3.7077	0.609	3.7167	0.609	3.7342		43	0.1	4.3	114	43	530.45	101.11	100.84		0.102	3.89683	0.103	3.87122	0.103	3.83147	0.102	3.8377	0.102	3.87039		102.5	4.0506	0.57	4.1564	0.9	4.0454	0.571	3.7205	1.8
	44		194.7	192.8	44		99.85	99.45		0.623	3.7207	0.623	3.7068	0.623	3.7106	0.623	3.7196	0.623	3.737		44	0.1	4.3	116.8	44	629.24	106.23	104.29		0.105	3.89575	0.105	3.87123	0.105	3.83141	0.105	3.8375	0.105	3.87081		105	4.0459	0.584	4.1563	1	4.0454	0.584	3.7202	1.9
	45		194	192.9	45		98.84	99.79		0.638	3.7232	0.638	3.7095	0.638	3.7133	0.638	3.7226	0.638	3.7399		45	0.1	5.1	120.7	45	697.87	110.82	96.05		0.107	3.89476	0.108	3.87126	0.108	3.83143	0.107	3.83737	0.107	3.87113		107.5	4.0413	0.599	4.1561	1	4.0451	0.599	3.7199	1.9
	46		193.5	192.9	46		99.03	99.67		0.652	3.7257	0.652	3.712	0.652	3.7162	0.652	3.7255	0.652	3.7427		46	0.1	5.2	114.7	46	913.37	79.91	100.88		0.11	3.89386	0.11	3.8713	0.11	3.83152	0.11	3.83733	0.11	3.87134		110	4.0366	0.611	4.156	1	4.0451	0.612	3.7198	1.9
	47		194.4	192.9	47		99.66	99.68		0.667	3.7281	0.667	3.7148	0.667	3.7188	0.667	3.7283	0.667	3.7455		47	0.1	7.7	115.6	47	0	91.47	100.48		0.112	3.89303	0.113	3.87137	0.112	3.83169	0.112	3.83738	0.112	3.87143		112.5	4.032	0.626	4.156	1	4.0448	0.625	3.7195	1.9
	48		190.8	192.7	48		97.65	99.55		0.681	3.7306	0.681	3.7174	0.681	3.7216	0.681	3.7311	0.681	3.7483		48	0.1	2.8	114.8	48	0	88.75	100.57		0.115	3.89227	0.115	3.87145	0.115	3.83191	0.115	3.83749	0.115	3.87139		115	4.0273	0.64	4.1558	1	4.0445	0.639	3.7192	1.9
	49		192.5	193.1	49		100.1	99.79		0.696	3.7329	0.696	3.7201	0.696	3.7243	0.696	3.7339	0.696	3.7511		49	0.2	4.1	115	49	0	94.48	100.65		0.117	3.89157	0.118	3.87157	0.117	3.83219	0.117	3.83768	0.117	3.87124		117.5	4.0227	0.653	4.1557	1.1	4.0445	0.653	3.719	2
	50		191.6	192.4	50		98.66	99.18		0.71	3.7354	0.71	3.7227	0.71	3.7269	0.71	3.7365	0.71	3.7539		50	0.2	4	115.1	50	80.24	93.69	101.89		0.12	3.89093	0.12	3.8717	0.12	3.83251	0.12	3.83791	0.12	3.871		120	4.018	0.667	4.1555	1.1	4.0444	0.668	3.7188	2
	51		192.5	191.9	51		99.66	99.3		0.725	3.7376	0.725	3.7252	0.725	3.7295	0.725	3.7391	0.725	3.7565		51	1.8	4.1	118.1	51	349.6	94.44	100.05		0.122	3.89035	0.123	3.87185	0.122	3.83287	0.122	3.83818	0.122	3.87069		122.5	4.0135	0.681	4.1554	1.1	4.0442	0.682	3.7185	2.1
	52		190.6	192	52		98.25	99.52		0.739	3.7399	0.739	3.7278	0.739	3.7322	0.739	3.7418	0.739	3.7591		52	0.1	4.1	115.3	52	621.02	94.07	101.12		0.124	3.88982	0.125	3.872	0.125	3.83327	0.124	3.8385	0.124	3.87031		125	4.009	0.696	4.1552	1.1	4.0442	0.696	3.7184	2.1
	53		188.8	192	53		98.25	99.45		0.754	3.7422	0.754	3.7303	0.754	3.7347	0.754	3.7444	0.754	3.7618		53	0.1	4.1	116.6	53	557.28	96.92	100.78		0.127	3.88934	0.127	3.87216	0.127	3.83371	0.127	3.83887	0.127	3.86991		127.5	4.0047	0.709	4.155	1.1	4.0439	0.709	3.7181	2.1
	54		190.9	192.5	54		100.33	99.68		0.768	3.7447	0.768	3.7328	0.768	3.737	0.768	3.7472	0.768	3.7646		54	0.1	4.2	114.9	54	664.92	96.01	101.12		0.129	3.88891	0.13	3.87233	0.13	3.83417	0.129	3.83927	0.129	3.86952		130	4.0005	0.723	4.155	1.1	4.0439	0.723	3.7179	2.2
	55		190	192.8	55		98.68	99.56		0.783	3.7471	0.783	3.7354	0.783	3.7395	0.783	3.7498	0.783	3.7674		55	0.1	4.3	114.8	55	830.52	97.51	100.41		0.132	3.88852	0.132	3.8725	0.132	3.83469	0.132	3.83971	0.132	3.86917		132.5	3.9962	0.737	4.1549	1.2	4.0436	0.737	3.7176	2.2
	56		191.9	192.5	56		100.18	99.33		0.797	3.7494	0.797	3.7378	0.797	3.7419	0.797	3.7525	0.797	3.7702		56	0.1	4.3	114.4	56	0	100.27	100.55		0.134	3.88817	0.135	3.87265	0.135	3.83521	0.134	3.84019	0.134	3.86887		135	3.992	0.75	4.1547	1.2	4.0433	0.751	3.7174	2.2
	57		192.1	192.5	57		99.18	99.48		0.812	3.7517	0.812	3.7401	0.812	3.7446	0.812	3.7551	0.812	3.7729		57	0.1	4.2	114.6	57	0	99.11	100.77		0.137	3.88786	0.137	3.87281	0.137	3.83577	0.137	3.8407	0.137	3.86866		137.5	3.9878	0.765	4.1547	1.2	4.043	0.765	3.7171	2.2
	58		191.3	192.6	58		98.86	99.52		0.826	3.754	0.826	3.7426	0.826	3.7471	0.826	3.7578	0.826	3.7759		58	0.2	4.3	113.5	58	0	98.16	101.31		0.139	3.88758	0.14	3.87293	0.139	3.83635	0.139	3.84122	0.139	3.86856		140	3.9838	0.779	4.1546	1.3	4.0428	0.778	3.717	2.2
	59		189.6	192.4	59		98.48	99.34		0.841	3.7564	0.841	3.745	0.841	3.7495	0.841	3.7604	0.841	3.7787		59	0.2	4.3	114.1	59	350.91	92.6	100.34		0.141	3.88733	0.142	3.87303	0.142	3.83693	0.141	3.84177	0.142	3.86853		142.5	3.9797	0.794	4.1544	1.3	4.0428	0.794	3.7167	2.3
	60		188.3	192	60		98.6	99.29		0.855	3.7587	0.855	3.7475	0.855	3.752	0.855	3.7629	0.855	3.7816		60	0.5	4.4	114.3	60	74.51	101.33	101.1		0.144	3.88712	0.145	3.8731	0.144	3.83753	0.144	3.84235	0.144	3.86859		145	3.9758	0.809	4.1543	1.3	4.0427	0.807	3.7165	2.3
	61		189.2	192.2	61		99.71	99.59		0.87	3.761	0.87	3.75	0.869	3.7545	0.869	3.7655	0.87	3.7846		61	1.4	4	114.9	61	581.84	98.38	100.95		0.146	3.88695	0.147	3.87312	0.147	3.83811	0.146	3.84293	0.146	3.86873		147.5	3.9721	0.821	4.1543	1.3	4.0425	0.822	3.7164	2.3
	62		188.9	192.2	62		99.24	99.49		0.884	3.7632	0.884	3.7523	0.884	3.757	0.884	3.7681	0.884	3.7874		62	0.1	4.4	114.8	62	559.08	97.71	100.94		0.149	3.88681	0.149	3.87309	0.149	3.83868	0.149	3.84352	0.149	3.86892		150	3.9683	0.834	4.1541	1.3	4.0423	0.835	3.7161	2.3
	63		188	192.1	63		98.8	99.49		0.898	3.7655	0.898	3.7548	0.899	3.7596	0.899	3.7708	0.898	3.7903		63	0.1	4.2	113.9	63	485.63	98.03	101.24		0.151	3.88669	0.152	3.87301	0.152	3.83921	0.151	3.84411	0.151	3.86919		152.5	3.9644	0.848	4.154	1.3	4.0422	0.849	3.7159	2.3
	64		188.6	191.8	64		99.74	99.33		0.913	3.7678	0.913	3.7571	0.913	3.7621	0.913	3.7736	0.913	3.7932		64	0	4.3	114.4	64	531.45	97.03	99.96		0.154	3.88662	0.154	3.87287	0.154	3.8397	0.154	3.84467	0.154	3.86952		155	3.9607	0.862	4.154	1.3	4.0422	0.862	3.7157	2.4
	65		95.8	191.7	65		50.44	99.51		0.928	3.7702	0.928	3.7596	0.928	3.7647	0.927	3.7762	0.927	3.7963		65	0.1	4.1	115	65	666.72	94.77	100.91		0.156	3.88656	0.157	3.87268	0.157	3.84014	0.156	3.8452	0.156	3.86991		157.5	3.9569	0.875	4.1538	1.4	4.0419	0.876	3.7156	2.4
	66		83.5	191.4	66		86.33	99.41		0.942	3.7725	0.942	3.7619	0.942	3.7672	0.942	3.7791	0.942	3.7994		66	0.1	4.2	114	66	862.89	91.75	100.51		0.159	3.88653	0.159	3.87242	0.159	3.8405	0.159	3.84567	0.159	3.87036		160	3.9532	0.889	4.1536	1.4	4.042	0.89	3.7154	2.5
	67		186.5	191.2	67		221.3	99.42		0.957	3.775	0.956	3.7644	0.956	3.7698	0.957	3.7818	0.956	3.8025		67	0.1	4.3	113.7	67	0	99.37	101.06		0.161	3.88651	0.162	3.87211	0.161	3.84078	0.161	3.84609	0.161	3.87085		162.5	3.9493	0.903	4.1535	1.4	4.0419	0.903	3.7153	2.5
	68		178.3	191.3	68		94.97	99.62		0.971	3.7773	0.971	3.7667	0.971	3.7725	0.971	3.7847	0.971	3.8058		68	0.1	4.1	114.4	68	0	229.98	100.46		0.163	3.88651	0.164	3.87178	0.164	3.84097	0.163	3.84643	0.163	3.87137		165	3.9456	0.917	4.1535	1.4	4.0417	0.917	3.715	2.5
	69		181.9	191.1	69		101.57	99.5		0.985	3.7798	0.986	3.7692	0.985	3.7753	0.986	3.7874	0.986	3.8092		69	0.2	3	113.3	69	0	90.86	100.86		0.166	3.88653	0.167	3.87145	0.166	3.84103	0.166	3.84667	0.166	3.87195		167.5	3.9417	0.931	4.1533	1.4	4.0416	0.931	3.7148	2.5
	70		182.2	191.2	70		99.52	99.57		1	3.7824	1	3.7717	1	3.7779	1	3.7903	1	3.8123		70	0.2	1.9	113.9	70	351.22	156.55	100.82		0.168	3.88655	0.169	3.87115	0.169	3.84099	0.168	3.84681	0.168	3.87256		170	3.938	0.945	4.1533	1.5	4.0414	0.946	3.7147	2.6
	71		168.7	190.5	71		92.13	99.28		1.014	3.7849	1.014	3.7743	1.014	3.7807	1.014	3.7932	1.014	3.8159		71	0.5	0.7	114.4	71	74.92	87.93	100.75		0.171	3.88657	0.171	3.87092	0.171	3.84086	0.171	3.84684	0.171	3.87319		172.5	3.9343	0.96	4.1532	1.5	4.0413	0.96	3.7145	2.6
	72		160.6	190.3	72		94.6	99.46		1.029	3.7872	1.029	3.7768	1.029	3.7835	1.029	3.7962	1.029	3.8194		72	1.2	3.5	113.4	72	555.21	197.21	100.81		0.173	3.88657	0.174	3.87073	0.174	3.84066	0.173	3.84678	0.173	3.87384		175	3.9303	0.974	4.153	1.5	4.0411	0.973	3.7143	2.6
	73		155.9	190.2	73		96.74	99.53		1.043	3.7898	1.043	3.7795	1.043	3.7863	1.043	3.7993	1.044	3.823		73	0.1	2.4	114.4	73	569.53	88.49	100.73		0.176	3.88654	0.176	3.87059	0.176	3.84041	0.176	3.84664	0.176	3.87452		177.5	3.9264	0.986	4.153	1.5	4.0411	0.987	3.7142	2.6
	74		144.3	189.9	74		91.47	99.49		1.058	3.7925	1.058	3.7821	1.058	3.7889	1.058	3.8024	1.058	3.8267		74	0.1	2.1	114	74	499.17	154.3	100.83		0.178	3.88649	0.179	3.8705	0.179	3.84012	0.178	3.84644	0.178	3.87521		180	3.9225	1.001	4.1529	1.5	4.041	1.002	3.714	2.6
	75		126.7	190.8	75		87.19	100.09		1.072	3.7951	1.072	3.7847	1.072	3.7919	1.072	3.8056	1.072	3.8305		75	0	0.7	112.8	75	499.57	83.43	100.72		0.18	3.88642	0.181	3.87045	0.181	3.83984	0.18	3.8462	0.181	3.87591		182.5	3.9187	1.015	4.1527	1.6	4.0406	1.014	3.7139	2.6
	76		100.2	190.1	76		78.51	99.18		1.087	3.7979	1.087	3.7872	1.087	3.7946	1.087	3.8089	1.087	3.8343		76	0	3.3	112.3	76	840.24	181.41	100.99		0.183	3.88631	0.184	3.87045	0.183	3.83956	0.183	3.84593	0.183	3.87659		185	3.9146	1.029	4.1527	1.6	4.0406	1.028	3.7137	2.6
	77		71.7	190.8	77		70.89	99.96		1.101	3.8007	1.101	3.79	1.101	3.7976	1.101	3.8122	1.102	3.8382		77	0.1	1.8	112.6	77	762.45	90.92	100.78		0.185	3.88615	0.186	3.87046	0.186	3.83931	0.185	3.84569	0.185	3.87724		187.5	3.9104	1.042	4.1526	1.6	4.0405	1.042	3.7136	2.7
	78		45.5	190.9	78		62.96	99.65		1.116	3.8035	1.116	3.7928	1.116	3.8005	1.116	3.8157	1.116	3.8422		78	0.1	2.6	112.5	78	0	158.53	100.82		0.188	3.88594	0.188	3.87051	0.188	3.83912	0.188	3.84547	0.188	3.87785		190	3.9064	1.056	4.1526	1.6	4.0402	1.057	3.7134	2.7
	79		18.2	190.3	79		39.56	99.32		1.13	3.8064	1.13	3.7957	1.13	3.8036	1.13	3.8193	1.13	3.8464		79	0.1	1	112.5	79	0	85.65	101.05		0.19	3.88568	0.191	3.8706	0.191	3.83901	0.19	3.8453	0.19	3.87841		192.5	3.9022	1.071	4.1524	1.6	4.04	1.071	3.7133	2.7
	80		126.1	190.3	80		685.38	99.63		1.145	3.8094	1.145	3.7985	1.145	3.8067	1.145	3.8229	1.145	3.8509		80	0.1	3	112.5	80	0	167.86	100.89		0.193	3.88537	0.193	3.87072	0.193	3.83897	0.193	3.84517	0.193	3.8789		195	3.898	1.086	4.1523	1.7	4.0399	1.085	3.7131	2.7
	81		191.6	190.1	81		150.93	99.48		1.159	3.8123	1.159	3.8016	1.159	3.8098	1.159	3.8266	1.159	3.8554		81	0.2	1.3	112.4	81	515.32	89.67	100.59		0.195	3.88499	0.196	3.87085	0.196	3.83903	0.195	3.84513	0.195	3.87932		197.5	3.8938	1.098	4.1523	1.7	4.0399	1.098	3.713	2.7
	82		186.4	189.9	82		97.06	99.49		1.174	3.8156	1.174	3.8047	1.174	3.8129	1.174	3.8305	1.174	3.8601		82	0.3	2.8	111.5	82	73.05	160.7	100.79		0.198	3.88457	0.198	3.871	0.198	3.83915	0.198	3.84517	0.198	3.87963		200	3.8898	1.112	4.1521	1.7	4.0397	1.112	3.7128	2.7
	83		186.4	189.5	83		99.64	99.47		1.188	3.8187	1.188	3.8078	1.188	3.8163	1.188	3.8343	1.188	3.8647		83	1.3	1.1	112.3	83	520.28	87.11	100.41		0.2	3.88413	0.201	3.87118	0.201	3.83936	0.2	3.84528	0.2	3.87984		202.5	3.8855	1.126	4.1521	1.7	4.0397	1.126	3.7126	2.7
	84		161.1	189.5	84		85.84	99.6		1.203	3.8221	1.203	3.8111	1.203	3.8199	1.203	3.8382	1.203	3.8695		84	0.1	3	111.2	84	498.88	163.48	100.74		0.202	3.88367	0.203	3.87137	0.203	3.83964	0.202	3.84547	0.202	3.87994		205	3.8811	1.14	4.1519	1.7	4.0396	1.14	3.7126	2.8
	85		163	189.6	85		100.61	99.67		1.217	3.8256	1.217	3.8142	1.217	3.8233	1.217	3.8425	1.217	3.8745		85	0	1.2	111	85	398.33	88.46	100.73		0.205	3.88322	0.206	3.87158	0.205	3.83998	0.205	3.84571	0.205	3.8799		207.5	3.8768	1.153	4.1519	1.8	4.0396	1.153	3.7125	2.8
	86		97.3	189.6	86		59.34	99.62		1.232	3.8291	1.232	3.8176	1.232	3.827	1.232	3.8467	1.232	3.8797		86	0	3	108.4	86	421.3	164.07	100.58		0.207	3.88282	0.208	3.87181	0.208	3.84037	0.207	3.84601	0.207	3.87979		210	3.8726	1.167	4.1518	1.8	4.0394	1.167	3.7123	2.8
	87		85.3	189.3	87		87.09	99.53		1.246	3.8326	1.246	3.8211	1.246	3.8309	1.246	3.8512	1.246	3.8849		87	0	1.3	107.9	87	466.72	88.49	100.52		0.21	3.88247	0.211	3.87206	0.21	3.84081	0.21	3.84635	0.21	3.8796		212.5	3.8681	1.182	4.1516	1.8	4.0392	1.182	3.7122	2.8
	88		29.3	189.2	88		34.11	99.55		1.261	3.8363	1.261	3.8247	1.261	3.8346	1.261	3.8557	1.261	3.8901		88	0	2.9	107.7	88	600.06	165.1	100.72		0.212	3.88219	0.213	3.87234	0.213	3.84129	0.212	3.84674	0.212	3.87937		215	3.8638	1.196	4.1516	1.8	4.0392	1.196	3.712	2.9
	89		13.3	188.7	89		44.92	99.45		1.275	3.8401	1.275	3.8286	1.275	3.8385	1.275	3.8605	1.275	3.8954		89	0.1	1.3	107.4	89	798.1	87.55	100.43		0.215	3.88197	0.215	3.87262	0.215	3.84181	0.215	3.84716	0.215	3.87913		217.5	3.8594	1.209	4.1515	1.8	4.0392	1.211	3.7119	2.9
	90		8.7	189	90		64.89	99.77		1.29	3.8441	1.29	3.8325	1.29	3.8429	1.29	3.865	1.29	3.9008		90	0.1	2.8	107.3	90	0	156.9	100.74		0.217	3.88183	0.218	3.87291	0.218	3.84237	0.217	3.84762	0.217	3.87889		220	3.8551	1.223	4.1515	1.8	4.0389	1.223	3.7117	2.9
	91		3.5	188.9	91		39.83	99.62		1.304	3.848	1.304	3.8363	1.304	3.8472	1.304	3.87	1.304	3.9063		91	0.1	1.1	106.9	91	0	88.79	100.26		0.22	3.88174	0.22	3.87322	0.22	3.84296	0.22	3.84811	0.22	3.87867		222.5	3.8509	1.237	4.1513	1.9	4.0388	1.237	3.7117	2.9
	92		1.8	188.6	92		48.68	99.5		1.319	3.8523	1.319	3.8404	1.319	3.8515	1.319	3.8751	1.319	3.9117		92	0.2	3.1	107	92	0	180.84	100.61		0.222	3.8817	0.223	3.87355	0.223	3.84358	0.222	3.84864	0.222	3.87851		225	3.8466	1.252	4.1513	1.9	4.0388	1.251	3.7116	2.9
	93		1.5	188.5	93		81.23	99.61		1.333	3.8565	1.333	3.8444	1.333	3.8562	1.333	3.8802	1.333	3.9169		93	0.2	2.1	106	93	310.5	86.14	100.71		0.224	3.8817	0.225	3.87388	0.225	3.84423	0.224	3.8492	0.224	3.87843		227.5	3.8422	1.265	4.1512	1.9	4.0385	1.265	3.7114	3
	94		0.9	189	94		58.62	99.94		1.348	3.8608	1.348	3.8487	1.348	3.8608	1.348	3.8852	1.348	3.9224		94	0.4	2.3	106.7	94	78.97	151.43	100.64		0.227	3.88175	0.228	3.87421	0.227	3.84489	0.227	3.84979	0.227	3.87842		230	3.8379	1.28	4.1512	2	4.0382	1.279	3.7114	3.4
	95		0.1	187.4	95		112.44	98.77		1.362	3.8652	1.362	3.8532	1.362	3.8655	1.362	3.8903	1.362	3.9278		95	0.9	0.9	107.5	95	398.03	80.78	100.33		0.229	3.88184	0.23	3.87452	0.23	3.84557	0.229	3.85038	0.229	3.87849		232.5	3.8334	1.292	4.151	2	4.0382	1.293	3.7112	3.5
	96		0.1	188.7	96		122.21	100.4		1.377	3.8697	1.377	3.8577	1.377	3.8703	1.377	3.8956	1.377	3.9331		96	0.1	3	104.6	96	365.26	164.97	100.1		0.232	3.88195	0.233	3.87482	0.232	3.84625	0.232	3.851	0.232	3.87863		235	3.8291	1.307	4.1509	2	4.038	1.306	3.7111	3.5
	97		0.1	189	97		125.55	99.82		1.391	3.8742	1.391	3.8622	1.391	3.8752	1.391	3.9007	1.391	3.9382		97	0	1.3	103.4	97	302.36	84.06	99.75		0.234	3.88211	0.235	3.87509	0.235	3.84694	0.234	3.85164	0.234	3.87884		237.5	3.8247	1.321	4.1509	2	4.038	1.32	3.7109	3.6
	98		0.1	188.6	98		128.31	99.43		1.406	3.879	1.406	3.8669	1.406	3.8802	1.406	3.9059	1.406	3.9435		98	0	2.8	102.5	98	517.97	164.29	99.23		0.237	3.88228	0.238	3.87535	0.237	3.84761	0.237	3.8523	0.237	3.8791		240	3.8205	1.334	4.1509	2	4.0379	1.334	3.7109	3.6
	99		0.1	189	99		112.37	99.88		1.42	3.8836	1.42	3.8715	1.42	3.8853	1.42	3.9112	1.42	3.9486		99	0	1.3	102.8	99	525.52	87.43	100.05		0.239	3.88248	0.24	3.87557	0.24	3.84826	0.239	3.85294	0.239	3.87942		242.5	3.8162	1.349	4.1507	2.1	4.0379	1.347	3.7108	3.6
	100		0.1	187.9	100		111.2	99.17		1.435	3.8881	1.435	3.8763	1.435	3.8903	1.435	3.9162	1.435	3.9537		100	0	2.8	102.8	100	607.65				0.241	3.8827	0.242	3.87576	0.242	3.84888	0.241	3.85357	0.241	3.87981		245	3.812	1.361	4.1505	2.1	4.0375	1.363	3.7106	3.6
	101			187.2	101			99.3		1.449	3.8929	1.449	3.8813	1.449	3.8954	1.449	3.9214	1.449	3.9588											0.244	3.88294	0.245	3.8759	0.245	3.84946	0.244	3.85417	0.244	3.88024		247.5	3.808	1.376	4.1505	2.1	4.0375	1.376	3.7106	3.6
	102			187.2	102			99.7		1.464	3.8977	1.464	3.8861	1.464	3.9005	1.464	3.9266	1.464	3.9636											0.246	3.8832	0.247	3.87599	0.247	3.84997	0.246	3.85474	0.246	3.88073		250	3.8039	1.39	4.1505	2.1	4.0375	1.391	3.7105	3.6
	103			188.4	103			100.25		1.478	3.9025	1.478	3.8909	1.478	3.9056	1.478	3.9317	1.478	3.9686											0.249	3.88348	0.25	3.87602	0.25	3.85042	0.249	3.85526	0.249	3.88125		252.5	3.7999	1.404	4.1504	2.1	4.0374	1.405	3.7103	3.8
	104			188.8	104			99.84		1.493	3.9073	1.493	3.8957	1.493	3.9107	1.493	3.9368	1.493	3.9734											0.251	3.88378	0.252	3.876	0.252	3.8508	0.251	3.8557	0.251	3.88181		255	3.7959	1.417	4.1504	2.2	4.0374	1.418	3.7103	3.8
	105			188.5	105			99.59		1.507	3.912	1.507	3.9007	1.507	3.9156	1.507	3.9416	1.507	3.978											0.254	3.8841	0.255	3.87592	0.254	3.85109	0.254	3.85607	0.254	3.88241		257.5	3.792	1.431	4.1502	2.2	4.0371	1.432	3.7102	3.8
	106			188	106			99.4		1.522	3.9166	1.522	3.9056	1.522	3.9207	1.522	3.9466	1.522	3.9828											0.256	3.88443	0.257	3.87577	0.257	3.85127	0.256	3.85636	0.256	3.88303		260	3.7883	1.446	4.1502	2.2	4.0371	1.446	3.71	3.9
	107			187.6	107			99.44		1.536	3.9214	1.536	3.9104	1.536	3.9255	1.536	3.9515	1.536	3.9875											0.259	3.88478	0.259	3.87558	0.259	3.85137	0.259	3.85656	0.259	3.88367		262.5	3.7844	1.46	4.1501	2.3	4.0368	1.46	3.71	3.9
	108			186.9	108			99.22		1.551	3.9261	1.551	3.9151	1.551	3.9304	1.551	3.9565	1.551	3.9917											0.261	3.88513	0.262	3.87539	0.262	3.85139	0.261	3.85668	0.261	3.88434		265	3.7807	1.473	4.1501	2.3	4.0365	1.473	3.7099	3.9
	109			187.1	109			99.87		1.565	3.9307	1.565	3.92	1.565	3.9354	1.565	3.9613	1.565	3.9962											0.263	3.88549	0.264	3.87521	0.264	3.85134	0.263	3.8567	0.263	3.88503		267.5	3.7771	1.487	4.1499	2.4	4.0363	1.487	3.7099	3.9
	110			186.8	110			99.56		1.58	3.9354	1.58	3.9249	1.58	3.94	1.58	3.9658	1.58	4.0005											0.266	3.88586	0.267	3.87507	0.267	3.85124	0.266	3.85666	0.266	3.8857		270	3.7736	1.501	4.1499	2.4	4.0365	1.501	3.7097	3.9
	111			187.9	111			100.23		1.594	3.9399	1.594	3.9297	1.594	3.9447	1.594	3.9704	1.594	4.0047											0.268	3.88623	0.269	3.87497	0.269	3.8511	0.268	3.85656	0.268	3.88638		272.5	3.7703	1.514	4.1498	2.4	4.0361	1.514	3.7095	4
	112			186.1	112			98.81		1.609	3.9444	1.609	3.9345	1.609	3.9495	1.609	3.9749	1.609	4.0089											0.271	3.88662	0.272	3.87491	0.271	3.85095	0.271	3.85646	0.271	3.88706		275	3.7669	1.529	4.1498	2.4	4.0361	1.53	3.7095	4
	113			185.6	113			99.47		1.623	3.9489	1.623	3.939	1.623	3.9541	1.623	3.9794	1.623	4.0131											0.273	3.88701	0.274	3.8749	0.274	3.85081	0.273	3.85636	0.273	3.88771		277.5	3.7635	1.543	4.1496	2.4	4.0361	1.543	3.7094	4
	114			185.4	114			99.62		1.638	3.9534	1.638	3.9436	1.638	3.9586	1.638	3.9839	1.638	4.0171											0.276	3.8874	0.277	3.87493	0.276	3.85071	0.276	3.85626	0.276	3.88833		280	3.7605	1.558	4.1496	2.4	4.0361	1.557	3.7094	4.1
	115			185.5	115			99.73		1.652	3.9577	1.652	3.9484	1.652	3.9633	1.652	3.9883	1.652	4.0213											0.278	3.88777	0.279	3.875	0.279	3.85067	0.278	3.85621	0.278	3.88889		282.5	3.7573	1.573	4.1495	2.5	4.0358	1.572	3.7092	4.1
	116			185.2	116			99.61		1.667	3.9621	1.667	3.9529	1.667	3.9675	1.667	3.9924	1.667	4.0255											0.281	3.88813	0.281	3.87511	0.281	3.85071	0.28	3.85621	0.281	3.8894		285	3.7542	1.586	4.1495	2.5	4.0358	1.584	3.7092	4.1
	117			185	117			99.6		1.681	3.9662	1.681	3.9574	1.681	3.972	1.681	3.9966	1.681	4.0296											0.283	3.88847	0.284	3.87524	0.284	3.8508	0.283	3.85628	0.283	3.88982		287.5	3.7512	1.598	4.1495	2.5	4.0357	1.599	3.7091	4.1
	118			184.3	118			99.37		1.696	3.9706	1.696	3.9619	1.696	3.9763	1.696	4.0008	1.696	4.0338											0.285	3.88877	0.286	3.8754	0.286	3.85096	0.285	3.85642	0.285	3.89017		290	3.7483	1.612	4.1493	2.5	4.0357	1.612	3.7091	4.1
	119			183.9	119			99.55		1.71	3.9748	1.71	3.9662	1.71	3.9807	1.71	4.0048	1.71	4.038											0.288	3.88903	0.289	3.87558	0.289	3.85118	0.288	3.85663	0.288	3.89041		292.5	3.7455	1.626	4.1493	2.5	4.0357	1.626	3.7089	4.2
	120			183.4	120			99.53		1.725	3.9789	1.724	3.9706	1.725	3.9848	1.725	4.009	1.725	4.0422											0.29	3.88926	0.291	3.87578	0.291	3.85146	0.29	3.8569	0.29	3.89054		295	3.7427	1.64	4.1492	2.6	4.0355	1.64	3.7088	4.2
	121			183.7	121			99.85		1.739	3.9831	1.739	3.9749	1.739	3.989	1.739	4.0131	1.739	4.0467											0.293	3.88945	0.294	3.87601	0.293	3.8518	0.293	3.85725	0.293	3.8906		297.5	3.7398	1.653	4.1492	2.6	4.0354	1.654	3.7088	4.2
	122			183.7	122			99.72		1.753	3.9872	1.753	3.9791	1.754	3.9932	1.754	4.0169	1.753	4.051											0.295	3.88956	0.296	3.87625	0.296	3.85217	0.295	3.85764	0.295	3.89058		300	3.7371	1.667	4.149	2.6	4.0354	1.667	3.7086	4.2
	123			183.5	123			99.62		1.768	3.991	1.768	3.9833	1.768	3.9974	1.768	4.021	1.768	4.0557											0.298	3.88962	0.299	3.8765	0.298	3.8526	0.298	3.85809	0.298	3.89051		302.5	3.7345	1.682	4.149	2.7	4.0351	1.681	3.7086	4.2
	124			183.3	124			99.69		1.783	3.9951	1.783	3.9875	1.782	4.0014	1.782	4.0248	1.782	4.0603											0.3	3.88962	0.301	3.87678	0.301	3.85306	0.3	3.85857	0.3	3.89041		305	3.7319	1.696	4.1488	2.7	4.0351	1.695	3.7085	4.2
	125			183.2	125			99.63		1.797	3.9989	1.797	3.9914	1.797	4.0055	1.797	4.029	1.797	4.065											0.302	3.88955	0.303	3.87707	0.303	3.85355	0.302	3.8591	0.302	3.89031		307.5	3.7292	1.709	4.1488	2.7	4.0349	1.709	3.7085	4.2
	126			183	126			99.67		1.811	4.0028	1.812	3.9954	1.812	4.0095	1.812	4.033	1.811	4.0698											0.305	3.88942	0.306	3.87737	0.306	3.85409	0.305	3.85967	0.305	3.89021		310	3.7267	1.723	4.1488	2.7	4.0348	1.724	3.7083	4.3
	127			183.2	127			99.83		1.826	4.0067	1.826	3.9994	1.826	4.0137	1.826	4.0371	1.826	4.0747											0.307	3.88924	0.308	3.87768	0.308	3.85465	0.307	3.86028	0.307	3.89015		312.5	3.7243	1.737	4.1487	2.8	4.0348	1.737	3.7083	4.3
	128			182.9	128			99.59		1.84	4.0106	1.84	4.0034	1.84	4.0175	1.84	4.0411	1.841	4.0799											0.31	3.88903	0.311	3.87801	0.311	3.85525	0.31	3.86091	0.31	3.89015		315	3.7218	1.751	4.1487	2.8	4.0346	1.753	3.7081	4.3
	129			182.8	129			99.67		1.855	4.0141	1.855	4.0073	1.855	4.0216	1.855	4.0454	1.855	4.0851											0.312	3.88879	0.313	3.87835	0.313	3.85587	0.312	3.86158	0.312	3.89021		317.5	3.7193	1.765	4.1485	2.8	4.0346	1.765	3.7081	4.3
	130			182.6	130			99.69		1.869	4.0179	1.869	4.0112	1.87	4.0256	1.869	4.0498	1.869	4.0904											0.315	3.88857	0.316	3.87872	0.316	3.85651	0.315	3.86227	0.315	3.89035		320	3.7168	1.779	4.1485	2.8	4.0346	1.778	3.7081	4.4
	131			183.2	131			99.98		1.884	4.0217	1.884	4.0149	1.884	4.0296	1.884	4.0543	1.884	4.0958											0.317	3.88838	0.318	3.87909	0.318	3.85716	0.317	3.86297	0.317	3.89056		322.5	3.7143	1.794	4.1484	2.8	4.0344	1.792	3.708	4.4
	132			182	132			99.22		1.898	4.0256	1.898	4.0188	1.898	4.0337	1.898	4.0589	1.898	4.1014											0.32	3.88824	0.321	3.87947	0.32	3.85783	0.32	3.86371	0.32	3.89083		325	3.712	1.807	4.1484	2.9	4.0343	1.806	3.708	4.4
	133			182	133			99.71		1.913	4.0295	1.913	4.0228	1.913	4.0377	1.913	4.0636	1.913	4.1071											0.322	3.88816	0.323	3.87985	0.323	3.8585	0.322	3.86444	0.322	3.89116		327.5	3.7095	1.821	4.1484	2.9	4.0343	1.821	3.7078	4.4
	134			182.1	134			99.8		1.927	4.0334	1.927	4.0267	1.927	4.0417	1.927	4.0682	1.927	4.1129											0.324	3.88813	0.326	3.88023	0.325	3.85916	0.324	3.86519	0.324	3.89156		330	3.7072	1.835	4.1482	2.9	4.0341	1.835	3.7078	4.4
	135			181.9	135			99.64		1.942	4.0372	1.942	4.0307	1.942	4.0459	1.942	4.0732	1.942	4.1186											0.327	3.88815	0.328	3.8806	0.328	3.8598	0.327	3.86594	0.327	3.89201		332.5	3.7047	1.849	4.1482	2.9	4.0343	1.848	3.7077	4.5
	136			182	136			99.85		1.956	4.0413	1.956	4.0346	1.956	4.0503	1.956	4.0783	1.956	4.1245											0.329	3.88821	0.33	3.88097	0.33	3.86044	0.329	3.86666	0.329	3.8925		335	3.7024	1.863	4.1481	2.9	4.0341	1.862	3.7077	4.5
	137			182.5	137			99.94		1.971	4.0453	1.971	4.0388	1.971	4.0546	1.971	4.0836	1.971	4.1304											0.332	3.88832	0.333	3.88131	0.333	3.86105	0.332	3.86736	0.332	3.89304		337.5	3.7001	1.878	4.1481	2.9	4.034	1.876	3.7077	4.5
	138			181.4	138			99.18		1.985	4.0495	1.985	4.0427	1.985	4.0592	1.985	4.0889	1.985	4.1363											0.334	3.88846	0.335	3.88163	0.335	3.86161	0.334	3.86803	0.334	3.89362		340	3.6978	1.89	4.1481	3	4.034	1.89	3.7075	4.5
	139			181.3	139			99.77		2	4.0538	2	4.0468	2	4.0637	2	4.0941	2	4.142											0.337	3.88864	0.338	3.88193	0.338	3.86211	0.337	3.86864	0.337	3.89423		342.5	3.6953	1.903	4.1479	3	4.0338	1.904	3.7075	4.6
	140			181.2	140			99.68		2.014	4.0582	2.014	4.0512	2.014	4.0684	2.014	4.0995	2.014	4.1478											0.339	3.88884	0.34	3.88219	0.34	3.86255	0.339	3.86919	0.339	3.89487		345	3.693	1.918	4.1479	3	4.0338	1.918	3.7075	4.6
	141			181	141			99.63		2.029	4.0627	2.029	4.0557	2.029	4.0732	2.029	4.1051	2.029	4.1535											0.341	3.88907	0.343	3.88243	0.342	3.86291	0.341	3.86967	0.342	3.89555		347.5	3.6906	1.931	4.1478	3.1	4.0337	1.931	3.7074	4.6
	142			184.5	142			101.4		2.043	4.0672	2.043	4.0603	2.043	4.0782	2.043	4.1109	2.043	4.1592											0.344	3.88933	0.345	3.88261	0.345	3.86317	0.344	3.87007	0.344	3.89625		350	3.6883	1.945	4.1478	3.1	4.0335	1.946	3.7074	4.6
	143			183	143			99		2.058	4.0718	2.058	4.0647	2.058	4.0833	2.058	4.1164	2.058	4.1647											0.346	3.88959	0.347	3.88276	0.347	3.86333	0.346	3.8704	0.346	3.89697		352.5	3.6858	1.96	4.1478	3.1	4.0334	1.959	3.7072	4.6
	144			182	144			99.24		2.072	4.0766	2.072	4.0695	2.072	4.0885	2.072	4.1222	2.072	4.1699											0.349	3.88988	0.35	3.88284	0.35	3.86342	0.349	3.87063	0.349	3.89772		355	3.6835	1.973	4.1476	3.1	4.0335	1.975	3.7072	4.6
	145			182.4	145			99.98		2.087	4.0816	2.087	4.0743	2.087	4.0938	2.087	4.1281	2.087	4.175											0.351	3.89018	0.352	3.88285	0.352	3.86344	0.351	3.87076	0.351	3.89848		357.5	3.681	1.987	4.1476	3.2	4.0332	1.989	3.7071	4.6
	146			181.9	146			99.38		2.101	4.0865	2.101	4.0794	2.101	4.0992	2.101	4.1338	2.101	4.18											0.354	3.8905	0.355	3.88284	0.355	3.86341	0.354	3.87083	0.354	3.89925		360	3.6787	2.001	4.1474	3.2	4.0332	2.001	3.7071	4.7
	147			181.8	147			99.79		2.116	4.0915	2.116	4.0844	2.116	4.1048	2.116	4.1395	2.116	4.1845											0.356	3.89085	0.357	3.88281	0.357	3.86334	0.356	3.87084	0.356	3.90001		362.5	3.6761	2.014	4.1474	3.2	4.0332	2.015	3.7071	4.7
	148			181.7	148			99.65		2.13	4.0966	2.13	4.0896	2.13	4.1104	2.13	4.145	2.13	4.1887											0.359	3.89121	0.36	3.88277	0.36	3.86326	0.359	3.87081	0.359	3.90075		365	3.6737	2.028	4.1474	3.2	4.033	2.029	3.7069	4.8
	149			182.1	149			99.9		2.145	4.1017	2.145	4.0947	2.145	4.116	2.145	4.1505	2.145	4.1922											0.361	3.89158	0.362	3.88274	0.362	3.86318	0.361	3.87077	0.361	3.90147		367.5	3.6711	2.042	4.1473	3.3	4.0329	2.043	3.7069	4.8
	150			181.4	150			99.35		2.159	4.1071	2.159	4.1	2.159	4.1217	2.159	4.1561	2.159	4.1955											0.363	3.89197	0.365	3.88274	0.364	3.86312	0.363	3.87073	0.363	3.90215		370	3.6686	2.056	4.1473	3.3	4.0327	2.056	3.7069	4.8
	151			181.1	151			99.61		2.174	4.1124	2.174	4.1054	2.174	4.1273	2.174	4.1614	2.174	4.1983											0.366	3.89236	0.367	3.88278	0.367	3.8631	0.366	3.87072	0.366	3.90277		372.5	3.6661	2.07	4.1473	3.3	4.0327	2.07	3.7068	4.9
	152			181.3	152			99.79		2.188	4.1177	2.188	4.111	2.188	4.133	2.188	4.1664	2.188	4.2009											0.368	3.89278	0.369	3.88288	0.369	3.86314	0.368	3.87074	0.368	3.90332		375	3.6637	2.085	4.1471	3.3	4.0326	2.083	3.7068	4.9
	153			181.3	153			99.79		2.203	4.123	2.203	4.1163	2.203	4.1386	2.203	4.1713	2.203	4.2032											0.371	3.89319	0.372	3.88303	0.372	3.86323	0.371	3.87082	0.371	3.90381		377.5	3.6609	2.098	4.1471	3.3	4.0326	2.099	3.7066	4.9
	154			181	154			99.54		2.217	4.1282	2.217	4.1217	2.217	4.144	2.217	4.1761	2.217	4.2054											0.373	3.89362	0.374	3.88321	0.374	3.8634	0.373	3.87096	0.373	3.90421		380	3.6584	2.113	4.147	3.4	4.0326	2.112	3.7066	5
	155			181.4	155			99.99		2.232	4.1335	2.232	4.1273	2.232	4.1496	2.232	4.1805	2.232	4.2077											0.376	3.89406	0.377	3.88343	0.377	3.86364	0.376	3.87115	0.376	3.90451		382.5	3.6556	2.127	4.147	3.4	4.0326	2.127	3.7066	5
	156			180.6	156			99.24		2.246	4.1388	2.246	4.1327	2.246	4.1549	2.246	4.1843	2.246	4.2099											0.378	3.89449	0.379	3.88369	0.379	3.86396	0.378	3.87141	0.378	3.90472		385	3.6528	2.141	4.147	3.4	4.0324	2.14	3.7064	5
	157			180.2	157			99.64		2.261	4.1437	2.261	4.1381	2.261	4.1602	2.261	4.1879	2.261	4.2124											0.381	3.89494	0.382	3.88397	0.381	3.86431	0.38	3.87174	0.38	3.90487		387.5	3.6502	2.155	4.1468	3.4	4.0324	2.153	3.7064	5.4
	158			180.3	158			99.68		2.275	4.1488	2.275	4.1434	2.275	4.1651	2.275	4.1908	2.275	4.2147											0.383	3.89538	0.384	3.88428	0.384	3.86473	0.383	3.87211	0.383	3.90495		390	3.6472	2.17	4.1468	3.4	4.0324	2.167	3.7064	5.6
	159			179.9	159			99.66		2.29	4.1536	2.29	4.1487	2.29	4.1698	2.29	4.1933	2.29	4.217											0.385	3.89583	0.386	3.88463	0.386	3.86519	0.385	3.87253	0.385	3.905		392.5	3.6444	2.182	4.1467	3.4	4.0323	2.181	3.7063	5.6
	160			180	160			99.68		2.304	4.1585	2.304	4.1538	2.304	4.1743	2.304	4.1957	2.304	4.2198											0.388	3.89627	0.389	3.88499	0.389	3.86568	0.388	3.87299	0.388	3.90503		395	3.6415	2.195	4.1467	3.5	4.0323	2.195	3.7063	5.6
	161			180.4	161			100.07		2.319	4.1629	2.319	4.1588	2.319	4.1784	2.319	4.1978	2.319	4.2228											0.39	3.8967	0.391	3.88537	0.391	3.86622	0.39	3.87349	0.39	3.90508		397.5	3.6384	2.209	4.1467	3.5	4.0321	2.21	3.7063	5.6
	162			179.7	162			99.35		2.333	4.167	2.333	4.1636	2.333	4.1822	2.333	4.2	2.333	4.2259											0.393	3.89711	0.394	3.88577	0.394	3.86679	0.393	3.87401	0.393	3.90515		400	3.6356	2.223	4.1465	3.5	4.032	2.224	3.7061	5.6
	163			179.9	163			99.74		2.348	4.1709	2.348	4.1679	2.348	4.1856	2.348	4.202	2.348	4.2293											0.395	3.8975	0.396	3.88619	0.396	3.86738	0.395	3.8746	0.395	3.90527		402.5	3.6323	2.237	4.1465	3.5	4.0321	2.237	3.7061	5.7
	164			179.4	164			99.45		2.362	4.1746	2.362	4.1722	2.362	4.1884	2.362	4.204	2.362	4.2332											0.398	3.89786	0.399	3.88661	0.399	3.868	0.398	3.87521	0.398	3.90547		405	3.6294	2.251	4.1465	3.5	4.0321	2.251	3.7061	5.9
	165			178.8	165			99.6		2.377	4.1778	2.377	4.1761	2.377	4.1907	2.377	4.2062	2.377	4.2372											0.4	3.89818	0.401	3.88706	0.401	3.86866	0.4	3.87584	0.4	3.90572		407.5	3.626	2.264	4.1464	3.6	4.032	2.265	3.7061	5.9
	166			178.8	166			99.57		2.391	4.1806	2.391	4.1797	2.391	4.1929	2.391	4.2082	2.391	4.2417											0.403	3.89848	0.404	3.88752	0.404	3.86933	0.402	3.8765	0.402	3.90605		410	3.6226	2.279	4.1464	3.6	4.032	2.278	3.706	5.9
	167			179.3	167			100.07		2.406	4.1833	2.406	4.1828	2.406	4.1949	2.406	4.2105	2.406	4.2467											0.405	3.89873	0.406	3.88799	0.406	3.87003	0.405	3.87719	0.405	3.90644		412.5	3.6192	2.293	4.1464	3.6	4.0318	2.294	3.706	6
	168			178.7	168			99.34		2.42	4.1856	2.42	4.1854	2.42	4.1967	2.42	4.213	2.42	4.2521											0.407	3.89895	0.409	3.88848	0.408	3.87074	0.407	3.87791	0.407	3.90688		415	3.6158	2.306	4.1462	3.7	4.0317	2.307	3.706	6
	169			178.7	169			99.7		2.435	4.1876	2.435	4.1877	2.435	4.1984	2.435	4.2155	2.435	4.2583											0.41	3.89913	0.411	3.88898	0.411	3.87147	0.41	3.87863	0.41	3.90738		417.5	3.612	2.32	4.1462	3.7	4.0315	2.322	3.7058	6
	170			178.4	170			99.59		2.449	4.1896	2.449	4.1899	2.449	4.2003	2.449	4.2181	2.449	4.2648											0.412	3.89927	0.414	3.88949	0.413	3.8722	0.412	3.87936	0.412	3.90792		420	3.6083	2.334	4.1462	3.7	4.0315	2.335	3.7058	6.1
	171			178.2	171			99.6		2.464	4.1913	2.464	4.1918	2.464	4.2022	2.464	4.2212	2.464	4.2721											0.415	3.89935	0.416	3.89	0.416	3.87293	0.415	3.8801	0.415	3.90851		422.5	3.6044	2.347	4.1461	3.7	4.0313	2.348	3.7058	6.1
	172			178.1	172			99.78		2.478	4.1932	2.478	4.1936	2.478	4.2042	2.478	4.2245	2.478	4.28											0.417	3.8994	0.418	3.89052	0.418	3.87364	0.417	3.88083	0.417	3.90913		425	3.6006	2.362	4.1461	3.7	4.0313	2.362	3.7058	6.2
	173			177.7	173			99.6		2.493	4.195	2.493	4.1955	2.493	4.2062	2.493	4.2282	2.493	4.289											0.42	3.89944	0.421	3.89105	0.421	3.87435	0.419	3.88155	0.42	3.90978		427.5	3.5965	2.376	4.1461	3.8	4.0313	2.376	3.7058	6.2
	174			177.8	174			99.76		2.507	4.1969	2.507	4.1974	2.507	4.2084	2.507	4.2321	2.507	4.2984											0.422	3.89949	0.423	3.89157	0.423	3.87501	0.422	3.88225	0.422	3.91047		430	3.5924	2.391	4.1459	3.8	4.0313	2.39	3.7057	6.2
	175			177.8	175			99.74		2.521	4.1989	2.522	4.1992	2.522	4.2107	2.522	4.2364	2.509	4.3											0.425	3.89955	0.426	3.89209	0.426	3.87563	0.424	3.88293	0.424	3.91118		432.5	3.588	2.405	4.1459	3.8	4.0312	2.403	3.7057	6.3
	176			177.6	176			99.55		2.536	4.2009	2.536	4.2012	2.536	4.2132	2.536	4.2412	2.509	4.3											0.427	3.89965	0.428	3.89258	0.428	3.87619	0.427	3.88355	0.427	3.91193		435	3.5835	2.418	4.1459	3.8	4.0312	2.417	3.7057	6.3
	177			177.9	177			99.93		2.551	4.2032	2.551	4.2032	2.55	4.216	2.551	4.2468													0.429	3.89979	0.431	3.89305	0.43	3.8767	0.429	3.88411	0.429	3.9127		437.5	3.5787	2.432	4.1457	3.8	4.0312	2.432	3.7055	6.3
	178			177.4	178			99.53		2.565	4.2056	2.565	4.2053	2.565	4.2191	2.565	4.2529	0	4.225											0.432	3.89997	0.433	3.89349	0.433	3.87713	0.432	3.88461	0.432	3.9135		440	3.5739	2.447	4.1457	3.8	4.0312	2.446	3.7055	6.4
	179			177.2	179			99.59		2.58	4.2081	2.58	4.2076	2.58	4.2225	2.58	4.2595	0.049	4.1369											0.434	3.90019	0.435	3.8939	0.435	3.87749	0.434	3.88502	0.434	3.91432		442.5	3.5688	2.459	4.1457	3.9	4.0312	2.459	3.7055	6.4
	180			177.2	180			99.8		2.594	4.2108	2.594	4.2102	2.594	4.2262	2.594	4.2668	0.097	4.1138											0.437	3.90045	0.438	3.89428	0.438	3.87777	0.437	3.88534	0.437	3.91515		445	3.5634	2.473	4.1456	3.9	4.031	2.475	3.7054	6.4
	181			176.8	181			99.54		2.608	4.2139	2.608	4.2129	2.608	4.2302	2.609	4.2752	0.145	4.1016											0.439	3.90072	0.44	3.89462	0.44	3.87796	0.439	3.88559	0.439	3.91598		447.5	3.5576	2.487	4.1456	3.9	4.031	2.487	3.7054	6.4
	182			176.3	182			99.45		2.623	4.2172	2.623	4.2158	2.623	4.2349	2.623	4.2843	0.197	4.0916											0.442	3.90104	0.443	3.89493	0.443	3.87809	0.441	3.88577	0.441	3.9168		450	3.5516	2.502	4.1456	3.9	4.031	2.501	3.7054	6.6
	183			175.7	183			99.44		2.638	4.2209	2.638	4.2189	2.638	4.24	2.638	4.2942	0.242	4.083											0.444	3.90138	0.445	3.8952	0.445	3.87817	0.444	3.8859	0.444	3.91762		452.5	3.5452	2.515	4.1454	3.9	4.0309	2.514	3.7054	6.6
	184			175.2	184			99.52		2.652	4.225	2.652	4.2225	2.652	4.2454	2.645	4.3	0.291	4.0716											0.446	3.90175	0.448	3.89542	0.448	3.87821	0.446	3.88599	0.446	3.9184		455	3.5387	2.529	4.1454	3.9	4.0309	2.528	3.7052	6.6
	185			174.7	185			99.42		2.667	4.2296	2.666	4.2263	2.667	4.2518	2.645	4.3	0.338	4.0582											0.449	3.90213	0.45	3.89561	0.45	3.87825	0.449	3.88606	0.449	3.91916		457.5	3.5314	2.542	4.1454	4	4.0307	2.542	3.7054	6.7
	186			175.1	186			100.06		2.681	4.2347	2.681	4.2308	2.681	4.2586			0.388	4.0406											0.451	3.90253	0.453	3.89577	0.452	3.87829	0.451	3.88613	0.451	3.91986		460	3.5242	2.556	4.1453	4	4.0307	2.557	3.7052	6.7
	187			174.7	187			99.58		2.695	4.2405	2.695	4.2356	2.695	4.2662	0	4.2429	0.435	4.0219											0.454	3.90294	0.455	3.89591	0.455	3.87836	0.454	3.88621	0.454	3.9205		462.5	3.5166	2.571	4.1453	4	4.0307	2.571	3.7052	6.8
	188			174.7	188			99.72		2.71	4.247	2.71	4.2411	2.71	4.2749	0.048	4.1581	0.483	4.0014											0.456	3.90337	0.457	3.89603	0.457	3.87846	0.456	3.88633	0.456	3.92106		465	3.5088	2.585	4.1453	4	4.0307	2.584	3.7052	6.8
	189			174.7	189			99.71		2.724	4.2542	2.724	4.2471	2.725	4.2843	0.097	4.1344	0.531	3.9811											0.459	3.90382	0.46	3.89617	0.46	3.87863	0.459	3.8865	0.459	3.92154		467.5	3.5006	2.598	4.1451	4	4.0306	2.598	3.7052	6.8
	190			174.8	190			99.86		2.739	4.2626	2.739	4.2539	2.739	4.2945	0.145	4.122	0.58	3.9616											0.461	3.90427	0.462	3.89636	0.462	3.87885	0.461	3.88674	0.461	3.92193		470	3.4924	2.612	4.1451	4.1	4.0306	2.613	3.705	6.8
	191			173.7	191			99.17		2.753	4.2718	2.753	4.2615	2.746	4.3	0.193	4.1135	0.628	3.9433											0.464	3.90474	0.465	3.89658	0.465	3.87913	0.463	3.88704	0.463	3.92223		472.5	3.4838	2.627	4.1451	4.1	4.0304	2.628	3.705	6.8
	192			174.5	192			100.21		2.768	4.282	2.768	4.2699	2.746	4.3	0.242	4.1059	0.676	3.9264											0.466	3.90523	0.467	3.89684	0.467	3.87948	0.466	3.88741	0.466	3.92244		475	3.4758	2.64	4.1451	4.1	4.0303	2.64	3.705	6.9
	193			174.3	193			99.61		2.782	4.2933	2.782	4.2794			0.29	4.0978	0.725	3.9104											0.468	3.90571	0.47	3.89713	0.469	3.87989	0.468	3.88782	0.468	3.92259		477.5	3.467	2.655	4.145	4.1	4.0303	2.654	3.705	6.9
	194			173.5	194			99.43		2.79	4.3	2.797	4.2897	0	4.2463	0.338	4.0882	0.773	3.8945											0.471	3.90621	0.472	3.89745	0.472	3.88036	0.471	3.88829	0.471	3.92271		480	3.4581	2.67	4.145	4.1	4.0304	2.667	3.705	6.9
	195			173.6	195			99.82		2.79	4.3	2.81	4.3	0.048	4.1659	0.387	4.0752	0.821	3.8785											0.473	3.90672	0.474	3.8978	0.474	3.88089	0.473	3.88881	0.473	3.92281		482.5	3.4488	2.684	4.1448	4.2	4.0303	2.681	3.7049	6.9
	196			173.4	196			99.72				2.81	4.3	0.097	4.1433	0.435	4.0592	0.87	3.8619											0.476	3.90724	0.477	3.89818	0.477	3.88146	0.476	3.88937	0.476	3.9229		485	3.4389	2.696	4.1448	4.2	4.0303	2.696	3.7049	7.1
	197			173.2	197			99.7		0	4.2389			0.145	4.131	0.483	4.0408	0.918	3.8444											0.478	3.90778	0.479	3.89858	0.479	3.88206	0.478	3.88997	0.478	3.92302		487.5	3.4282	2.709	4.1448	4.2	4.0303	2.71	3.7049	7.1
	198			173.2	198			99.81		0.048	4.1732	0	4.2513	0.193	4.1228	0.531	4.0213	0.966	3.8264											0.481	3.90831	0.482	3.89901	0.482	3.8827	0.48	3.8906	0.481	3.92317		490	3.4163	2.723	4.1447	4.2	4.0301	2.722	3.7049	7.1
	199			172.8	199			99.55		0.097	4.1541	0.049	4.18	0.242	4.1158	0.58	4.0017	1.015	3.8075											0.483	3.90885	0.484	3.89945	0.484	3.88337	0.483	3.89127	0.483	3.92339		492.5	3.4026	2.737	4.1447	4.2	4.0301	2.736	3.7049	7.2
	200			172.6	200			99.69		0.145	4.1431	0.097	4.1583	0.29	4.109	0.628	3.9831	1.063	3.7883											0.486	3.9094	0.487	3.89991	0.487	3.88407	0.485	3.89196	0.485	3.92366		495	3.3871	2.75	4.1447	4.3	4.0299	2.752	3.7047	7.2
	201			172.5	201			99.74		0.193	4.1355	0.145	4.1454	0.338	4.1013	0.677	3.9659	1.111	3.7689											0.488	3.90995	0.489	3.90039	0.489	3.88479	0.488	3.89267	0.488	3.92402		497.5	3.3682	2.765	4.1447	4.3	4.0299	2.765	3.7047	7.3
	202			172.8	202			100		0.242	4.1292	0.193	4.1367	0.387	4.0912	0.725	3.95	1.16	3.75											0.49	3.9105	0.492	3.90087	0.492	3.88554	0.49	3.8934	0.49	3.92443		500	3.3448	2.779	4.1445	4.3	4.0299	2.78	3.7047	7.3
	203			173.1	203			99.95		0.29	4.1228	0.242	4.1296	0.435	4.0785	0.773	3.9352	1.208	3.7322											0.493	3.91105	0.494	3.90137	0.494	3.88632	0.493	3.89417	0.493	3.9249		502.5	3.3149	2.792	4.1445	4.3	4.0298	2.793	3.7047	7.3
	204			170.7	204			98.79		0.338	4.1157	0.29	4.123	0.483	4.063	0.821	3.9207	1.256	3.7153											0.495	3.91159	0.497	3.90189	0.496	3.88711	0.495	3.89497	0.495	3.92543		505	3.2758	2.807	4.1445	4.3	4.0298	2.806	3.7047	7.3
	205			169.8	205			99.22		0.387	4.1075	0.338	4.1157	0.532	4.0451	0.87	3.9059	1.305	3.7002											0.498	3.91212	0.499	3.90241	0.499	3.88792	0.498	3.89577	0.498	3.926		507.5	3.2223	2.821	4.1445	4.4	4.0296	2.821	3.7047	7.4
	206			168.7	206			99.3		0.435	4.0972	0.387	4.1071	0.58	4.0267	0.918	3.8907	1.353	3.6866											0.5	3.91263	0.501	3.90294	0.501	3.88873	0.5	3.89659	0.5	3.92663		510	3.1476	2.834	4.1443	4.4	4.0296	2.834	3.7047	7.4
	207			169	207			100.12		0.483	4.0842	0.435	4.0961	0.628	4.0084	0.966	3.8751	1.401	3.6742											0.503	3.91313	0.504	3.90348	0.504	3.88956	0.502	3.89742	0.502	3.9273		512.5	3.0433	2.848	4.1443	4.4	4.0296	2.848	3.7046	7.4
	208			169	208			99.52		0.532	4.0687	0.483	4.0828	0.676	3.9912	1.015	3.8587	1.45	3.6626											0.505	3.91358	0.506	3.90403	0.506	3.89037	0.505	3.89824	0.505	3.92801		515	2.9032	2.862	4.1443	4.4	4.0296	2.862	3.7046	7.5
	209			168.9	209			99.81		0.58	4.0518	0.532	4.0665	0.725	3.9752	1.063	3.8415	1.498	3.6519											0.507	3.91401	0.509	3.90459	0.509	3.89118	0.507	3.89904	0.507	3.92876		516.5	2.7999	2.877	4.1442	4.5	4.0295	2.876	3.7046	7.5
	210			168.2	210			99.79		0.628	4.0341	0.58	4.049	0.773	3.9603	1.111	3.8239	1.546	3.6415											0.51	3.91441	0.511	3.90516	0.511	3.89196	0.51	3.89982	0.51	3.92954				2.89	4.1442	4.5	4.0293	2.89	3.7046	7.5
	211			170.5	211			101.39		0.677	4.0166	0.628	4.0312	0.822	3.9461	1.159	3.8063	1.594	3.6314											0.512	3.91477	0.514	3.90574	0.514	3.89272	0.512	3.90058	0.512	3.93036				2.905	4.1442	4.5	4.0293	2.903	3.7046	7.5
	212			168.6	212			98.4		0.725	4.0002	0.676	4.0138	0.87	3.9324	1.208	3.7883	1.642	3.6212											0.515	3.9151	0.516	3.90633	0.516	3.89343	0.515	3.90129	0.515	3.93119				2.92	4.144	4.5	4.0292	2.917	3.7046	7.5
	213			167.5	213			99.38		0.773	3.985	0.725	3.9971	0.918	3.9185	1.256	3.7706	1.691	3.611											0.517	3.91538	0.519	3.90691	0.518	3.89409	0.517	3.90196	0.517	3.93205				2.932	4.144	4.6	4.0292	2.931	3.7044	7.6
	214			169.5	214			101.2		0.821	3.9706	0.773	3.982	0.966	3.9042	1.304	3.7542	1.739	3.6006											0.52	3.91565	0.521	3.90749	0.521	3.89469	0.519	3.90257	0.52	3.93294				2.945	4.144	4.6	4.0292	2.946	3.7044	7.6
	215			167.9	215			98.48		0.87	3.9569	0.821	3.9676	1.015	3.889	1.353	3.7388	1.787	3.5899											0.522	3.91587	0.523	3.90807	0.523	3.89523	0.522	3.9031	0.522	3.93384				2.959	4.144	4.6	4.0292	2.96	3.7044	7.6
	216			166.8	216			99.56		0.918	3.9436	0.87	3.9541	1.063	3.8735	1.401	3.725	1.836	3.5786											0.525	3.91607	0.526	3.90863	0.526	3.89567	0.524	3.90354	0.524	3.93476				2.973	4.1439	4.6	4.029	2.974	3.7044	7.7
	217			169	217			101.3		0.966	3.9304	0.918	3.9408	1.111	3.8571	1.449	3.7125	1.884	3.5666											0.527	3.91627	0.528	3.90917	0.528	3.89605	0.527	3.9039	0.527	3.93569				2.987	4.1439	4.6	4.029	2.987	3.7044	7.7
	218			167.6	218			98.79		1.014	3.9165	0.966	3.9276	1.16	3.8401	1.497	3.7012	1.932	3.5542											0.529	3.91647	0.531	3.9097	0.531	3.89636	0.529	3.90419	0.529	3.93661				3.001	4.1439	4.7	4.0289	3.002	3.7044	7.7
	219			166.6	219			99.53		1.063	3.9022	1.015	3.9137	1.208	3.823	1.546	3.6903	1.981	3.5407											0.532	3.9167	0.533	3.91019	0.533	3.89661	0.532	3.90442	0.532	3.93752				3.015	4.1439	4.7	4.0289	3.015	3.7043	7.7
	220			168.1	220			100.88		1.111	3.8872	1.063	3.8993	1.256	3.8056	1.594	3.6802	2.029	3.5269											0.534	3.91696	0.536	3.91064	0.536	3.89681	0.534	3.90461	0.534	3.9384				3.028	4.1437	4.7	4.0289	3.029	3.7043	7.7
	221			167.8	221			99.32		1.159	3.8717	1.111	3.8844	1.304	3.7883	1.642	3.6705	2.077	3.5121											0.537	3.91726	0.538	3.91106	0.538	3.89696	0.537	3.90476	0.537	3.93923				3.043	4.1437	4.7	4.0287	3.043	3.7043	7.8
	222			166.7	222			99.29		1.208	3.8556	1.16	3.8684	1.353	3.772	1.691	3.6609	2.126	3.4966											0.539	3.9176	0.541	3.91145	0.54	3.89709	0.539	3.90489	0.539	3.94001				3.056	4.1437	4.7	4.0287	3.056	3.7043	7.8
	223			165.8	223			99.63		1.256	3.8391	1.208	3.8523	1.401	3.7568	1.739	3.6514	2.174	3.4798											0.542	3.91798	0.543	3.91179	0.543	3.89724	0.541	3.90503	0.541	3.94073				3.07	4.1436	4.7	4.0287	3.071	3.7043	7.8
	224			167.4	224			100.51		1.304	3.8229	1.256	3.8359	1.449	3.7426	1.787	3.6416	2.222	3.46											0.544	3.91841	0.545	3.9121	0.545	3.8974	0.544	3.90519	0.544	3.94137				3.084	4.1436	4.8	4.0286	3.084	3.7043	7.8
	225			167.3	225			100.15		1.353	3.8066	1.304	3.8191	1.498	3.7298	1.836	3.6319	2.271	3.4352											0.547	3.91886	0.548	3.91237	0.548	3.89761	0.546	3.90539	0.546	3.94194				3.099	4.1436	4.8	4.0287	3.098	3.7041	7.8
	226			166.8	226			99.22		1.401	3.7906	1.353	3.8027	1.546	3.7182	1.884	3.6218	2.319	3.4005											0.549	3.91934	0.55	3.91263	0.55	3.89788	0.549	3.90564	0.549	3.94241				3.112	4.1436	4.8	4.0286	3.112	3.7041	7.9
	227			165.1	227			99.22		1.449	3.776	1.401	3.7869	1.594	3.7075	1.932	3.6114	2.367	3.3442											0.551	3.91985	0.553	3.91288	0.553	3.8982	0.551	3.90597	0.551	3.9428				3.127	4.1436	4.8	4.0284	3.125	3.7041	7.9
	228			167.3	228			101.37		1.497	3.7622	1.449	3.772	1.643	3.6973	1.981	3.6006	2.416	3.2361											0.554	3.92037	0.555	3.91313	0.555	3.89858	0.554	3.90637	0.554	3.94311				3.142	4.1434	4.9	4.0286	3.139	3.7041	8
	229			166.3	229			99.18		1.546	3.7497	1.498	3.7584	1.691	3.6878	2.029	3.5893	2.464	3.0329											0.556	3.92092	0.558	3.91342	0.557	3.89903	0.556	3.90681	0.556	3.94337				3.154	4.1434	4.9	4.0284	3.154	3.7041	8
	230			164.3	230			98.66		1.594	3.7381	1.546	3.7458	1.739	3.6789	2.077	3.5773	2.502	2.7996											0.559	3.92148	0.56	3.91373	0.56	3.89953	0.559	3.90732	0.559	3.9436				3.167	4.1434	4.9	4.0284	3.168	3.7041	8
	231			164.7	231			100.26		1.642	3.7277	1.594	3.7345	1.788	3.6699	2.125	3.5648													0.561	3.92205	0.562	3.91407	0.562	3.90008	0.561	3.90787	0.561	3.94381				3.181	4.1433	5	4.0282	3.183	3.7041	8
	232			164.6	232			99.84		1.691	3.7173	1.643	3.7238	1.836	3.661	2.174	3.5519													0.564	3.92264	0.565	3.91444	0.565	3.9007	0.563	3.90846	0.563	3.94403				3.196	4.1433	5	4.0281	3.195	3.7041	8.1
	233			165.7	233			100.79		1.739	3.708	1.691	3.714	1.884	3.6522	2.222	3.5383													0.566	3.92325	0.567	3.91485	0.567	3.90136	0.566	3.9091	0.566	3.94427				3.209	4.1433	5	4.0281	3.209	3.7041	8.1
	234			165	234			99.32		1.787	3.6987	1.739	3.7049	1.932	3.6432	2.271	3.524													0.568	3.92387	0.57	3.91529	0.57	3.90204	0.568	3.90978	0.568	3.94454				3.223	4.1431	5.1	4.0279	3.223	3.7041	8.1
	235			163	235			98.65		1.836	3.6897	1.787	3.6959	1.981	3.6341	2.319	3.5085													0.571	3.92449	0.572	3.91577	0.572	3.90277	0.571	3.9105	0.571	3.94489				3.237	4.1431	5.1	4.0279	3.236	3.704	8.3
	236			164.1	236			100.71		1.884	3.681	1.836	3.6871	2.029	3.6246	2.367	3.49													0.573	3.92513	0.575	3.91629	0.575	3.90352	0.573	3.91126	0.573	3.94531				3.25	4.1431	5.1	4.0279	3.252	3.704	8.3
	237			162.8	237			98.93		1.932	3.6723	1.884	3.6787	2.077	3.6148	2.415	3.4666													0.576	3.92578	0.577	3.91683	0.577	3.90431	0.576	3.91206	0.576	3.94579				3.265	4.1431	5.1	4.0279	3.265	3.704	8.4
	238			164.1	238			101.01		1.981	3.6633	1.932	3.67	2.126	3.6046	2.464	3.4333													0.578	3.92644	0.58	3.91739	0.58	3.90513	0.578	3.91286	0.578	3.94633				3.279	4.1431	5.1	4.0279	3.279	3.704	8.4
	239			161.5	239			98.06		2.029	3.6544	1.981	3.6613	2.174	3.5938	2.512	3.3741													0.581	3.9271	0.582	3.91797	0.582	3.90597	0.58	3.91371	0.58	3.94693				3.293	4.143	5.2	4.0278	3.292	3.704	8.4
	240			161.8	240			100.67		2.077	3.6451	2.029	3.6527	2.222	3.5826	2.56	3.2377													0.583	3.92778	0.584	3.91856	0.584	3.90683	0.583	3.91457	0.583	3.94759				3.306	4.143	5.2	4.0276	3.306	3.704	8.4
	241			162.1	241			99.98		2.126	3.6354	2.077	3.6434	2.271	3.5707	2.609	2.954													0.586	3.92846	0.587	3.91917	0.587	3.90772	0.585	3.91545	0.585	3.94829				3.32	4.143	5.2	4.0276	3.32	3.704	8.5
	242			160.8	242			98.58		2.174	3.6254	2.125	3.6341	2.319	3.5584	2.628	2.7995													0.588	3.92915	0.589	3.9198	0.589	3.9086	0.588	3.91636	0.588	3.94903				3.334	4.1428	5.2	4.0276	3.335	3.704	8.5
	243			162	243			101.35		2.222	3.6147	2.174	3.6241	2.367	3.5452															0.59	3.92984	0.592	3.92043	0.592	3.90951	0.59	3.91728	0.59	3.94981				3.348	4.1428	5.3	4.0276	3.349	3.704	8.5
	244			161.1	244			98.64		2.27	3.6037	2.222	3.6136	2.415	3.5311															0.593	3.93054	0.594	3.92108	0.594	3.91042	0.593	3.9182	0.593	3.95062				3.362	4.1428	5.3	4.0275	3.362	3.704	8.5
	245			162.9	245			101.86		2.319	3.5917	2.271	3.6027	2.464	3.5148															0.595	3.93124	0.597	3.92173	0.597	3.91133	0.595	3.91911	0.595	3.95146				3.375	4.1426	5.3	4.0275	3.378	3.7038	8.5
	246			161.4	246			98.37		2.367	3.5792	2.319	3.5913	2.512	3.4952															0.598	3.93194	0.599	3.92241	0.599	3.91221	0.598	3.92002	0.598	3.95233				3.389	4.1426	5.3	4.0275	3.39	3.7038	8.6
	247			162.8	247			101.01		2.415	3.5654	2.367	3.5795	2.56	3.4682															0.6	3.93264	0.602	3.92309	0.602	3.91309	0.6	3.92091	0.6	3.95324				3.404	4.1426	5.4	4.0273	3.404	3.7038	8.7
	248			161.4	248			98.54		2.464	3.5502	2.415	3.5668	2.608	3.4215															0.603	3.93334	0.604	3.92379	0.604	3.91394	0.602	3.92177	0.602	3.95418				3.417	4.1426	5.4	4.0273	3.417	3.7038	8.8
	249			163.8	249			101.51		2.512	3.5327	2.464	3.5534	2.657	3.3037															0.605	3.93401	0.607	3.9245	0.606	3.91475	0.605	3.92259	0.605	3.95514				3.432	4.1425	5.4	4.0272	3.431	3.7038	8.8
	250			162.8	250			99.55		2.56	3.5114	2.512	3.5383	2.705	2.9819															0.607	3.93467	0.609	3.92523	0.609	3.91551	0.607	3.92335	0.607	3.95613				3.447	4.1425	5.4	4.0272	3.446	3.7038	8.8
	251			163.1	251			100.03		2.608	3.4828	2.56	3.5206	2.723	2.7996															0.61	3.93532	0.611	3.92595	0.611	3.91622	0.61	3.92406	0.61	3.95713				3.459	4.1425	5.5	4.027	3.46	3.7038	8.9
	252			161.8	252			98.99		2.657	3.4341	2.608	3.4981																	0.612	3.93593	0.614	3.92668	0.614	3.91686	0.612	3.9247	0.612	3.95813				3.473	4.1425	5.5	4.027	3.474	3.7038	8.9
	253			161.6	253			99.75		2.705	3.3231	2.657	3.4637																	0.615	3.93651	0.616	3.92741	0.616	3.91742	0.615	3.92527	0.615	3.95914				3.488	4.1425	5.5	4.027	3.487	3.7038	9
	254			165	254			102.18		2.753	2.9539	2.705	3.3936																	0.617	3.93706	0.619	3.92813	0.619	3.9179	0.617	3.92574	0.617	3.96015				3.501	4.1423	5.6	4.0268	3.501	3.7038	9
	255			161.2	255			97.33		2.765	2.7992	2.753	3.1743																	0.62	3.93758	0.621	3.92883	0.621	3.91831	0.619	3.92615	0.62	3.96114				3.515	4.1423	5.6	4.0268	3.514	3.7038	9
	256			163.3	256			100.96				2.787	2.7995																	0.622	3.93806	0.624	3.92952	0.624	3.91867	0.622	3.9265	0.622	3.9621				3.529	4.1423	5.6	4.0268	3.53	3.7038	9
	257			163.1	257			100.2																						0.625	3.93851	0.626	3.93018	0.626	3.91898	0.624	3.92681	0.624	3.963				3.542	4.1423	5.6	4.0268	3.542	3.7038	9
	258			162.1	258			99.02																						0.627	3.93891	0.628	3.93082	0.628	3.91927	0.627	3.9271	0.627	3.96388				3.556	4.1423	5.7	4.0267	3.557	3.7038	9
	259			161.9	259			99.94																						0.629	3.9393	0.631	3.93143	0.631	3.91953	0.629	3.92739	0.629	3.96468				3.57	4.1422	5.7	4.0267	3.571	3.7038	9.1
	260			161.1	260			99.57																						0.632	3.93967	0.633	3.93201	0.633	3.9198	0.632	3.92768	0.632	3.9654				3.585	4.1422	5.7	4.0267	3.584	3.7037	9.1
	261			160.3	261			99.48																						0.634	3.94003	0.636	3.93254	0.636	3.92008	0.634	3.92799	0.634	3.96606				3.598	4.1422	5.7	4.0267	3.598	3.7037	9.1
	262			162.4	262			101.43																						0.637	3.94039	0.638	3.93305	0.638	3.9204	0.637	3.92834	0.637	3.96661				3.612	4.142	5.8	4.0265	3.612	3.7037	9.1
	263			161.9	263			98.82																						0.639	3.94078	0.641	3.93352	0.641	3.92077	0.639	3.92874	0.639	3.96709				3.626	4.142	5.8	4.0265	3.626	3.7037	9.2
	264			161.7	264			100.35																						0.642	3.94121	0.643	3.93394	0.643	3.9212	0.641	3.9292	0.641	3.96749				3.639	4.142	5.8	4.0264	3.64	3.7037	9.2
	265			159.9	265			98.89																						0.644	3.94168	0.646	3.93435	0.645	3.92169	0.644	3.92973	0.644	3.96786				3.654	4.142	5.8	4.0264	3.653	3.7037	9.3
	266			162.3	266			101.6																						0.647	3.94217	0.648	3.93473	0.648	3.92225	0.646	3.9303	0.646	3.96819				3.669	4.142	5.9	4.0262	3.667	3.7037	9.3
	267			161.9	267			99.13																						0.649	3.94269	0.65	3.93512	0.65	3.92286	0.649	3.93092	0.649	3.96851				3.681	4.142	5.9	4.0262	3.682	3.7037	9.3
	268			159.6	268			98.97																						0.651	3.94325	0.653	3.93552	0.653	3.92353	0.651	3.93158	0.651	3.96886				3.696	4.142	5.9	4.0262	3.696	3.7037	9.3
	269			161.9	269			101.39																						0.654	3.94384	0.655	3.93595	0.655	3.92424	0.654	3.93227	0.654	3.96924				3.709	4.142	6	4.0261	3.711	3.7037	9.3
	270			161.2	270			99																						0.656	3.94444	0.658	3.9364	0.658	3.92499	0.656	3.933	0.656	3.96966				3.723	4.142	6	4.0261	3.723	3.7037	9.3
	271			163.3	271			101.57																						0.659	3.94506	0.66	3.93687	0.66	3.92577	0.659	3.93377	0.659	3.97016				3.737	4.1419	6	4.0261	3.737	3.7037	9.4
	272			166.7	272			101.17																						0.661	3.94571	0.663	3.93737	0.663	3.92658	0.661	3.93456	0.661	3.97072				3.752	4.1419	6	4.0259	3.751	3.7037	9.4
	273			165.2	273			98.82																						0.664	3.94636	0.665	3.9379	0.665	3.92743	0.663	3.93539	0.663	3.97134				3.765	4.1419	6	4.0259	3.764	3.7035	9.4
	274			165.7	274			100.12																						0.666	3.94703	0.668	3.93847	0.667	3.92831	0.666	3.93624	0.666	3.97199				3.779	4.1419	6	4.0259	3.779	3.7037	9.4
	275			160.4	275			97.19																						0.668	3.94771	0.67	3.93905	0.67	3.92922	0.668	3.93711	0.668	3.9727				3.793	4.1417	6.1	4.0259	3.793	3.7037	9.4
	276			160.5	276			100.7																						0.671	3.94841	0.672	3.93967	0.672	3.93015	0.671	3.938	0.671	3.97346				3.806	4.1417	6.1	4.0259	3.807	3.7037	9.5
	277			161.6	277			100.43																						0.673	3.94911	0.675	3.94029	0.675	3.9311	0.673	3.93892	0.673	3.97426				3.82	4.1417	6.1	4.0258	3.821	3.7035	9.5
	278			160	278			98.85																						0.676	3.94983	0.677	3.94093	0.677	3.93207	0.676	3.93985	0.676	3.97511				3.835	4.1417	6.1	4.0258	3.834	3.7037	9.5
	279			160.7	279			100.8																						0.678	3.95055	0.68	3.94159	0.68	3.93305	0.678	3.94081	0.678	3.97601				3.848	4.1417	6.2	4.0258	3.848	3.7035	9.5
	280			160.2	280			99.45																						0.681	3.95128	0.682	3.94227	0.682	3.93404	0.68	3.94176	0.68	3.97693				3.863	4.1416	6.2	4.0256	3.862	3.7035	9.5
	281			160.3	281			99.73																						0.683	3.95203	0.685	3.94297	0.685	3.93502	0.683	3.94272	0.683	3.97788				3.877	4.1416	6.2	4.0256	3.876	3.7035	9.5
	282			160.3	282			100.35																						0.686	3.95278	0.687	3.94366	0.687	3.93602	0.685	3.94367	0.685	3.97886				3.891	4.1416	6.2	4.0256	3.891	3.7035	9.6
	283			158.6	283			98.01																						0.688	3.95355	0.689	3.94437	0.69	3.937	0.688	3.94462	0.688	3.97989				3.903	4.1416	6.2	4.0256	3.904	3.7035	9.6
	284			157.2	284			99.52																						0.69	3.95431	0.692	3.94508	0.692	3.93797	0.69	3.94553	0.69	3.98093				3.918	4.1414	6.3	4.0255	3.918	3.7035	9.6
	285			159.9	285			101.99																						0.693	3.95509	0.694	3.94581	0.694	3.93891	0.693	3.94641	0.693	3.98199				3.932	4.1414	6.3	4.0255	3.934	3.7035	9.6
	286			159.3	286			99.15																						0.695	3.95587	0.697	3.94655	0.697	3.93979	0.695	3.94725	0.695	3.98305				3.945	4.1414	6.3	4.0255	3.946	3.7035	9.6
	287			160.1	287			101.14																						0.698	3.95665	0.699	3.9473	0.699	3.94064	0.698	3.94804	0.698	3.98414				3.959	4.1414	6.3	4.0255	3.96	3.7035	9.7
	288			158.2	288			98.31																						0.7	3.95744	0.702	3.94805	0.702	3.94143	0.7	3.94877	0.7	3.98524				3.973	4.1414	6.4	4.0253	3.973	3.7035	9.8
	289			158.6	289			100.02																						0.703	3.95822	0.704	3.94882	0.704	3.94216	0.702	3.94942	0.702	3.98633				3.987	4.1414	6.4	4.0253	3.988	3.7035	9.8
	290			157	290			98.81																						0.705	3.959	0.707	3.9496	0.707	3.94281	0.705	3.95001	0.705	3.9874				4	4.1412	6.4	4.0251	4.002	3.7035	9.9
	291			158	291			100.57																						0.707	3.95977	0.709	3.95038	0.709	3.94339	0.707	3.95054	0.707	3.98845				4.015	4.1412	6.5	4.0251	4.015	3.7035	9.9
	292			158.1	292			100.13																						0.71	3.96054	0.712	3.95117	0.712	3.94389	0.71	3.951	0.71	3.98946				4.029	4.1412	6.5	4.0251	4.029	3.7035	9.9
	293			161.9	293			101.76																						0.712	3.96128	0.714	3.95196	0.714	3.94433	0.712	3.95145	0.712	3.99044				4.043	4.1412	6.5	4.025	4.042	3.7035	9.9
	294			163.3	294			100.3																						0.715	3.96202	0.716	3.95274	0.716	3.94473	0.715	3.95187	0.715	3.99136				4.056	4.1411	6.5	4.025	4.056	3.7035	10
	295			163.2	295			99.83																						0.717	3.96272	0.719	3.9535	0.719	3.94509	0.717	3.95228	0.717	3.9922				4.07	4.1411	6.6	4.0248	4.07	3.7035	10
	296			162.6	296			99.58																						0.72	3.96342	0.721	3.95426	0.721	3.94543	0.719	3.9527	0.719	3.99296				4.084	4.1411	6.6	4.025	4.084	3.7035	10
	297			162.9	297			100.34																						0.722	3.96407	0.724	3.95498	0.724	3.94578	0.722	3.95315	0.722	3.99364				4.099	4.1409	6.6	4.0248	4.099	3.7035	10
	298			162.2	298			99.46																						0.725	3.9647	0.726	3.95568	0.726	3.94614	0.724	3.95363	0.724	3.99424				4.112	4.1409	6.6	4.0248	4.113	3.7035	10
	299			161.2	299			99.12																						0.727	3.9653	0.729	3.95637	0.729	3.94655	0.727	3.95417	0.727	3.99476				4.127	4.1409	6.6	4.0248	4.126	3.7035	10.1
	300			160.8	300			99.64																						0.729	3.96586	0.731	3.95702	0.731	3.94701	0.729	3.95476	0.729	3.99521				4.142	4.1409	6.7	4.0247	4.142	3.7035	10.1
	301			161.9	301			100.66																						0.732	3.96639	0.733	3.95765	0.733	3.9475	0.732	3.9554	0.732	3.99565				4.153	4.1409	6.7	4.0247	4.154	3.7035	10.2
	302			161.6	302			99.84																						0.734	3.96689	0.736	3.95824	0.736	3.94806	0.734	3.95609	0.734	3.99607				4.17	4.1409	6.7	4.0247	4.168	3.7035	10.2
	303			161.6	303			99.52																						0.737	3.96735	0.738	3.95881	0.738	3.94867	0.737	3.95683	0.737	3.99648				4.182	4.1408	6.7	4.0245	4.181	3.7035	10.2
	304			161.3	304			99.89																						0.739	3.96779	0.741	3.95934	0.741	3.94934	0.739	3.95761	0.739	3.99691				4.195	4.1408	6.8	4.0245	4.195	3.7035	10.3
	305			161.8	305			100.37																						0.742	3.96826	0.743	3.95985	0.743	3.95005	0.741	3.95843	0.741	3.99739				4.209	4.1408	6.8	4.0245	4.209	3.7035	10.4
	306			154.8	306			96.8																						0.744	3.96873	0.746	3.96036	0.746	3.9508	0.744	3.95927	0.744	3.9979				4.223	4.1408	6.8	4.0245	4.223	3.7035	10.4
	307			157.6	307			100.91																						0.746	3.96923	0.748	3.96088	0.748	3.95159	0.746	3.96014	0.746	3.99849				4.238	4.1406	6.8	4.0244	4.238	3.7035	10.4
	308			157.6	308			99.86																						0.749	3.96977	0.751	3.96142	0.751	3.95243	0.749	3.96105	0.749	3.99913				4.251	4.1406	6.8	4.0244	4.25	3.7035	10.4
	309			157.1	309			99.5																						0.751	3.97034	0.753	3.962	0.753	3.95329	0.751	3.96197	0.751	3.99983				4.265	4.1406	6.9	4.0244	4.264	3.7035	10.4
	310			156.6	310			99.69																						0.754	3.97095	0.755	3.96261	0.755	3.95418	0.754	3.96291	0.754	4.00059				4.279	4.1406	6.9	4.0242	4.278	3.7035	10.4
	311			153.4	311			98.38																						0.756	3.97159	0.758	3.96325	0.758	3.95509	0.756	3.96388	0.756	4.0014				4.293	4.1406	6.9	4.0244	4.293	3.7035	10.5
	312			155.2	312			100.76																						0.759	3.97226	0.76	3.96391	0.76	3.95602	0.758	3.96487	0.759	4.00225				4.307	4.1405	7	4.0242	4.307	3.7035	10.5
	313			152.3	313			98.74																						0.761	3.97296	0.763	3.96459	0.763	3.95699	0.761	3.96586	0.761	4.00316				4.321	4.1405	7	4.0242	4.322	3.7035	10.5
	314			155.1	314			101.15																						0.764	3.97368	0.765	3.96531	0.765	3.95796	0.763	3.96687	0.763	4.0041				4.334	4.1405	7	4.0242	4.334	3.7035	10.5
	315			153.7	315			99.23																						0.766	3.97442	0.768	3.96603	0.768	3.95896	0.766	3.9679	0.766	4.00507				4.348	4.1405	7	4.0242	4.348	3.7035	10.6
	316			156.6	316			101.25																						0.768	3.97518	0.77	3.96677	0.77	3.95997	0.768	3.96894	0.768	4.00607				4.362	4.1405	7.1	4.0241	4.362	3.7035	10.6
	317			155.9	317			99.55																						0.771	3.97596	0.772	3.96753	0.773	3.96099	0.771	3.96997	0.771	4.00711				4.377	4.1403	7.1	4.0239	4.375	3.7035	10.6
	318			156.5	318			100.38																						0.773	3.97674	0.775	3.9683	0.775	3.96201	0.773	3.97098	0.773	4.00816				4.39	4.1403	7.1	4.0239	4.391	3.7035	10.6
	319			156.5	319			100.02																						0.776	3.97755	0.777	3.96908	0.778	3.96302	0.776	3.97199	0.776	4.00924				4.405	4.1403	7.1	4.0239	4.404	3.7035	10.7
	320			152.9	320			98.4																						0.778	3.97836	0.78	3.96986	0.78	3.96403	0.778	3.97295	0.778	4.01033				4.42	4.1403	7.1	4.0239	4.418	3.7035	10.7
	321			153.8	321			100.44																						0.781	3.97917	0.782	3.97065	0.782	3.96501	0.78	3.97387	0.78	4.01144				4.432	4.1403	7.1	4.0239	4.432	3.7035	10.7
	322			153.2	322			99.5																						0.783	3.98	0.785	3.97145	0.785	3.96597	0.783	3.97475	0.783	4.01257				4.446	4.1402	7.2	4.0237	4.446	3.7035	10.7
	323			152.7	323			99.83																						0.786	3.98084	0.787	3.97226	0.787	3.9669	0.785	3.97558	0.785	4.01371				4.459	4.1402	7.2	4.0237	4.459	3.7035	10.7
	324			151.2	324			98.97																						0.788	3.98168	0.79	3.97308	0.79	3.96779	0.788	3.97634	0.788	4.01484				4.473	4.1402	7.2	4.0237	4.472	3.7035	10.7
	325			150.8	325			99.69																						0.79	3.98253	0.792	3.9739	0.792	3.9686	0.79	3.97704	0.79	4.01596				4.486	4.1402	7.3	4.0236	4.488	3.7035	10.7
	326			149.5	326			99.15																						0.793	3.98339	0.795	3.97473	0.795	3.96934	0.793	3.97767	0.793	4.01707				4.501	4.1402	7.3	4.0236	4.502	3.7035	10.8
	327			150.4	327			100.29																						0.795	3.98425	0.797	3.97556	0.797	3.97002	0.795	3.97824	0.795	4.01815				4.515	4.14	7.3	4.0236	4.514	3.7035	10.8
	328			151.1	328			100																						0.798	3.98511	0.799	3.9764	0.799	3.97063	0.798	3.97875	0.798	4.0192				4.529	4.14	7.3	4.0236	4.529	3.7035	10.8
	329			149.9	329			99.1																						0.8	3.98598	0.802	3.97724	0.802	3.97117	0.8	3.97923	0.8	4.02018				4.542	4.14	7.3	4.0234	4.544	3.7035	10.8
	330			150	330			99.77																						0.803	3.98685	0.804	3.97809	0.804	3.97165	0.802	3.9797	0.802	4.0211				4.556	4.14	7.4	4.0234	4.557	3.7035	10.9
	331			150.1	331			100.13																						0.805	3.98773	0.807	3.97893	0.807	3.9721	0.805	3.98016	0.805	4.02194				4.571	4.14	7.4	4.0234	4.571	3.7035	10.9
	332			150.7	332			100.67																						0.807	3.9886	0.809	3.97976	0.809	3.97251	0.807	3.98063	0.807	4.0227				4.584	4.14	7.4	4.0233	4.585	3.7035	10.9
	333			150.6	333			100.12																						0.81	3.98948	0.812	3.98059	0.812	3.97291	0.81	3.98113	0.81	4.02336				4.599	4.14	7.4	4.0233	4.598	3.7035	10.9
	334			150.5	334			99.92																						0.812	3.99034	0.814	3.98141	0.814	3.97332	0.812	3.98168	0.812	4.02394				4.614	4.1399	7.5	4.0231	4.612	3.7035	10.9
	335			146.6	335			98.51																						0.815	3.99119	0.816	3.98221	0.817	3.97373	0.815	3.98228	0.815	4.02443				4.626	4.1399	7.5	4.0233	4.626	3.7035	10.9
	336			146.6	336			99.13																						0.817	3.99204	0.819	3.98299	0.819	3.97417	0.817	3.98292	0.817	4.02486				4.64	4.1399	7.5	4.0233	4.64	3.7035	11
	337			157.4	337			104.87																						0.82	3.99287	0.821	3.98374	0.821	3.97465	0.819	3.98363	0.819	4.02524				4.653	4.1399	7.5	4.0231	4.653	3.7035	11
	338			155.1	338			99.16																						0.822	3.99367	0.824	3.98446	0.824	3.97519	0.822	3.98438	0.822	4.0256				4.668	4.1397	7.5	4.0231	4.669	3.7035	11
	339			154.8	339			99.65																						0.825	3.99445	0.826	3.98516	0.826	3.97579	0.824	3.98517	0.824	4.02596				4.682	4.1397	7.6	4.0231	4.682	3.7035	11
	340			154.2	340			99.06																						0.827	3.99519	0.829	3.98583	0.829	3.97643	0.827	3.98601	0.827	4.02632				4.696	4.1397	7.6	4.023	4.697	3.7035	11
	341			153.2	341			99.5																						0.829	3.99592	0.831	3.98646	0.831	3.97714	0.829	3.98689	0.829	4.02671				4.709	4.1397	7.6	4.0231	4.71	3.7035	11.1
	342			145.8	342			96.74																						0.832	3.9966	0.834	3.98706	0.834	3.97789	0.832	3.98778	0.832	4.02715				4.723	4.1397	7.6	4.023	4.723	3.7035	11.2
	343			145.7	343			99.54																						0.834	3.99725	0.836	3.98763	0.836	3.97868	0.834	3.9887	0.834	4.02767				4.737	4.1397	7.6	4.023	4.737	3.7035	11.2
	344			146.5	344			100.26																						0.837	3.99786	0.838	3.98816	0.838	3.97953	0.837	3.98964	0.837	4.02824				4.751	4.1395	7.6	4.023	4.751	3.7037	11.3
	345			149.9	345			101.86																						0.839	3.99843	0.841	3.98869	0.841	3.9804	0.839	3.9906	0.839	4.02887				4.764	4.1395	7.6	4.023	4.764	3.7037	11.3
	346			149.7	346			99.61																						0.842	3.99896	0.843	3.98922	0.843	3.98132	0.841	3.99158	0.841	4.02957				4.778	4.1395	7.7	4.0228	4.778	3.7037	11.4
	347			149	347			99.33																						0.844	3.99947	0.846	3.98978	0.846	3.98225	0.844	3.99259	0.844	4.03032				4.793	4.1395	7.7	4.0228	4.792	3.7037	11.4
	348			148.6	348			99.62																						0.846	3.99996	0.848	3.99036	0.848	3.98322	0.846	3.9936	0.846	4.03111				4.806	4.1395	7.7	4.0228	4.807	3.7035	11.5
	349			144.2	349			97.06																						0.849	4.00044	0.851	3.99097	0.851	3.98421	0.849	3.99464	0.849	4.03196				4.821	4.1394	7.7	4.0228	4.821	3.7035	11.5
	350			142.5	350			100.65																						0.851	4.00094	0.853	3.9916	0.853	3.98522	0.851	3.99568	0.851	4.03284				4.836	4.1394	7.8	4.0227	4.835	3.7035	11.5
																														0.854	4.00146	0.856	3.99228	0.856	3.98624	0.854	3.99674	0.854	4.03376				4.85	4.1394	7.8	4.0227	4.848	3.7037	11.6
																														0.856	4.00202	0.858	3.99298	0.858	3.98729	0.856	3.99778	0.856	4.03471				4.862	4.1394	7.8	4.0227	4.863	3.7037	11.6
																														0.859	4.00261	0.86	3.99369	0.861	3.98834	0.858	3.99883	0.859	4.03569				4.876	4.1394	7.8	4.0225	4.876	3.7037	11.6
																														0.861	4.00324	0.863	3.99444	0.863	3.9894	0.861	3.99986	0.861	4.0367				4.89	4.1392	7.8	4.0225	4.89	3.7037	11.6
																														0.864	4.00389	0.865	3.9952	0.865	3.99047	0.863	4.00087	0.863	4.03774				4.904	4.1392	7.9	4.0227	4.903	3.7037	11.6
																														0.866	4.00456	0.868	3.99597	0.868	3.99154	0.866	4.00185	0.866	4.03878				4.918	4.1392	7.9	4.0225	4.917	3.7037	11.8
																														0.868	4.00526	0.87	3.99677	0.87	3.9926	0.868	4.00278	0.868	4.03985				4.931	4.1392	7.9	4.0225	4.932	3.7037	11.8
																														0.871	4.00597	0.873	3.99758	0.873	3.99362	0.871	4.00365	0.871	4.04094				4.945	4.1392	7.9	4.0225	4.946	3.7037	11.8
																														0.873	4.0067	0.875	3.99839	0.875	3.99462	0.873	4.00447	0.873	4.04203				4.96	4.1392	7.9	4.0224	4.96	3.7037	11.8
																														0.876	4.00745	0.877	3.99923	0.878	3.99559	0.876	4.00521	0.876	4.04313				4.973	4.1392	7.9	4.0224	4.973	3.7037	11.8
																														0.878	4.00822	0.88	4.00006	0.88	3.9965	0.878	4.00588	0.878	4.04422				4.987	4.1391	8	4.0224	4.987	3.7037	11.9
																														0.881	4.00899	0.882	4.00091	0.883	3.99737	0.88	4.00648	0.88	4.0453				5.001	4.1391	8	4.0222	5.002	3.7037	11.9
																														0.883	4.00977	0.885	4.00176	0.885	3.99817	0.883	4.00701	0.883	4.04634				5.015	4.1391	8	4.0222	5.015	3.7037	11.9
																														0.885	4.01057	0.887	4.00262	0.887	3.99891	0.885	4.00747	0.885	4.04736				5.029	4.1391	8	4.0222	5.031	3.7037	11.9
																														0.888	4.01137	0.89	4.00348	0.89	3.99956	0.888	4.00789	0.888	4.04833				5.043	4.1389	8.1	4.022	5.044	3.7037	11.9
																														0.89	4.01219	0.892	4.00435	0.892	4.00015	0.89	4.00829	0.89	4.04923				5.057	4.1389	8.1	4.0222	5.058	3.7037	12.1
																														0.893	4.01301	0.895	4.00522	0.895	4.00068	0.893	4.00868	0.893	4.05007				5.073	4.1389	8.1	4.0222	5.071	3.7037	12.1
																														0.895	4.01384	0.897	4.0061	0.897	4.00115	0.895	4.00907	0.895	4.05083				5.085	4.1389	8.1	4.022	5.084	3.7037	12.2
																														0.898	4.01468	0.899	4.00698	0.9	4.00158	0.898	4.00949	0.898	4.05149				5.098	4.1389	8.2	4.022	5.098	3.7037	12.2
																														0.9	4.01551	0.902	4.00785	0.902	4.00199	0.9	4.00994	0.9	4.05207				5.112	4.1389	8.2	4.022	5.112	3.7038	12.3
																														0.903	4.01636	0.904	4.00872	0.904	4.00237	0.902	4.01046	0.902	4.05256				5.126	4.1389	8.2	4.0219	5.126	3.7038	12.3
																														0.905	4.01721	0.907	4.00959	0.907	4.00277	0.905	4.01103	0.905	4.05298				5.139	4.1388	8.2	4.0219	5.139	3.7038	12.3
																														0.907	4.01806	0.909	4.01044	0.909	4.00319	0.907	4.01166	0.907	4.05335				5.154	4.1388	8.2	4.0219	5.153	3.7038	12.4
																														0.91	4.01891	0.912	4.01128	0.912	4.00365	0.91	4.01232	0.91	4.05369				5.168	4.1388	8.3	4.0219	5.167	3.7038	12.5
																														0.912	4.01976	0.914	4.01209	0.914	4.00414	0.912	4.01304	0.912	4.05401				5.182	4.1388	8.3	4.0217	5.181	3.7038	12.5
																														0.915	4.02061	0.917	4.01288	0.917	4.00468	0.915	4.01379	0.915	4.05435				5.195	4.1388	8.3	4.0217	5.196	3.7038	12.5
																														0.917	4.02146	0.919	4.01365	0.919	4.00528	0.917	4.0146	0.917	4.0547				5.209	4.1388	8.3	4.0216	5.209	3.7038	12.5
																														0.92	4.02231	0.921	4.01439	0.922	4.00593	0.919	4.01542	0.92	4.05511				5.223	4.1386	8.4	4.0216	5.223	3.7038	12.5
																														0.922	4.02314	0.924	4.0151	0.924	4.00663	0.922	4.01629	0.922	4.05556				5.237	4.1386	8.4	4.0217	5.239	3.7038	12.5
																														0.925	4.02396	0.926	4.01576	0.926	4.00738	0.924	4.01719	0.924	4.05607				5.251	4.1386	8.4	4.0216	5.251	3.7038	12.6
																														0.927	4.02477	0.929	4.0164	0.929	4.00816	0.927	4.01811	0.927	4.05666				5.266	4.1386	8.4	4.0216	5.266	3.7038	12.6
																														0.929	4.02556	0.931	4.017	0.931	4.00896	0.929	4.01905	0.929	4.0573				5.279	4.1386	8.4	4.0216	5.279	3.7038	12.7
																														0.932	4.02632	0.934	4.01758	0.934	4.00979	0.932	4.02001	0.932	4.05802				5.294	4.1386	8.5	4.0214	5.293	3.7038	12.7
																														0.934	4.02705	0.936	4.01814	0.936	4.01064	0.934	4.02099	0.934	4.05878				5.306	4.1386	8.5	4.0214	5.307	3.704	12.7
																														0.937	4.02775	0.938	4.0187	0.939	4.01152	0.937	4.02198	0.937	4.05958				5.323	4.1385	8.5	4.0213	5.32	3.704	12.8
																														0.939	4.02841	0.941	4.01927	0.941	4.01243	0.939	4.02299	0.939	4.06044				5.334	4.1385	8.5	4.0213	5.334	3.704	12.8
																														0.942	4.02905	0.943	4.01987	0.944	4.01334	0.941	4.02403	0.941	4.06135				5.348	4.1385	8.6	4.0213	5.347	3.704	12.8
																														0.944	4.02963	0.946	4.02049	0.946	4.01427	0.944	4.02507	0.944	4.06229				5.362	4.1385	8.6	4.0213	5.362	3.704	12.8
																														0.946	4.03019	0.948	4.02113	0.948	4.01523	0.946	4.0261	0.946	4.06326				5.376	4.1385	8.6	4.0213	5.375	3.704	12.8
																														0.949	4.0307	0.951	4.02181	0.951	4.01618	0.949	4.02714	0.949	4.06427				5.389	4.1385	8.6	4.0213	5.391	3.704	13
																														0.951	4.03117	0.953	4.02251	0.953	4.01714	0.951	4.02815	0.951	4.06531				5.404	4.1383	8.6	4.0211	5.404	3.704	13
																														0.954	4.03163	0.956	4.02321	0.956	4.01811	0.954	4.02914	0.954	4.06637				5.418	4.1383	8.6	4.0213	5.419	3.704	13.1
																														0.956	4.03207	0.958	4.02393	0.958	4.01908	0.956	4.03009	0.956	4.06745				5.432	4.1383	8.7	4.0211	5.432	3.704	13.1
																														0.959	4.03253	0.96	4.02467	0.961	4.02004	0.958	4.031	0.959	4.06854				5.445	4.1383	8.7	4.0211	5.445	3.704	13.1
																														0.961	4.03302	0.963	4.02541	0.963	4.02098	0.961	4.03185	0.961	4.06966				5.459	4.1383	8.7	4.0211	5.459	3.704	13.1
																														0.964	4.03353	0.965	4.02617	0.966	4.0219	0.963	4.03264	0.963	4.07079				5.473	4.1383	8.8	4.021	5.473	3.704	13.1
																														0.966	4.03408	0.968	4.02693	0.968	4.02279	0.966	4.03335	0.966	4.0719				5.488	4.1381	8.8	4.021	5.488	3.704	13.1
																														0.968	4.03467	0.97	4.0277	0.97	4.02363	0.968	4.03399	0.968	4.07301				5.501	4.1383	8.8	4.0208	5.502	3.704	13.1
																														0.971	4.03529	0.973	4.02848	0.973	4.02442	0.971	4.03454	0.971	4.07412				5.515	4.1381	8.8	4.0208	5.515	3.704	13.2
																														0.973	4.03593	0.975	4.02927	0.975	4.02516	0.973	4.03503	0.973	4.07519				5.53	4.1381	8.9	4.0208	5.529	3.7041	13.2
																														0.976	4.03661	0.977	4.03006	0.978	4.02582	0.976	4.03547	0.976	4.07621				5.545	4.1381	8.9	4.0206	5.543	3.7041	13.2
																														0.978	4.03731	0.98	4.03086	0.98	4.02643	0.978	4.03587	0.978	4.0772				5.557	4.1381	8.9	4.0206	5.557	3.7041	13.2
																														0.981	4.03803	0.982	4.03165	0.983	4.02698	0.98	4.03623	0.98	4.07811				5.57	4.1381	8.9	4.0206	5.57	3.7041	13.2
																														0.983	4.03876	0.985	4.03246	0.985	4.02746	0.983	4.03659	0.983	4.07894				5.584	4.1381	9	4.0206	5.585	3.7041	13.2
																														0.985	4.03951	0.987	4.03327	0.988	4.0279	0.985	4.03696	0.985	4.07967				5.599	4.138	9	4.0206	5.598	3.7041	13.3
																														0.988	4.04027	0.99	4.03407	0.99	4.02831	0.988	4.03734	0.988	4.08032				5.612	4.138	9	4.0206	5.611	3.7041	13.3
																														0.99	4.04104	0.992	4.03488	0.992	4.0287	0.99	4.03774	0.99	4.08088				5.627	4.138	9	4.0206	5.627	3.7041	13.3
																														0.993	4.04181	0.995	4.03568	0.995	4.0291	0.993	4.03819	0.993	4.08135				5.64	4.138	9	4.0206	5.64	3.7041	13.3
																														0.995	4.0426	0.997	4.0365	0.997	4.0295	0.995	4.03869	0.995	4.08177				5.654	4.138	9.1	4.0206	5.654	3.7041	13.4
																														0.998	4.04339	0.999	4.0373	1	4.02993	0.998	4.03925	0.998	4.08213				5.668	4.1378	9.1	4.0205	5.668	3.7041	13.4
																														1	4.0442	1.002	4.0381	1.002	4.03043	1	4.03987	1	4.08248				5.682	4.1378	9.1	4.0206	5.681	3.7041	13.5
																														1.003	4.04501	1.004	4.03889	1.005	4.03096	1.002	4.04055	1.002	4.08281				5.695	4.1378	9.1	4.0206	5.695	3.7041	13.5
																														1.005	4.04583	1.007	4.03966	1.007	4.03154	1.005	4.04127	1.005	4.08314				5.709	4.1378	9.1	4.0205	5.709	3.7041	13.5
																														1.007	4.04665	1.009	4.04041	1.009	4.03218	1.007	4.04202	1.007	4.08351				5.724	4.1378	9.1	4.0205	5.722	3.7041	13.5
																														1.01	4.04748	1.012	4.04115	1.012	4.03287	1.01	4.04281	1.01	4.08392				5.737	4.1378	9.2	4.0205	5.738	3.7041	13.5
																														1.012	4.04832	1.014	4.04185	1.014	4.03359	1.012	4.04365	1.012	4.08439				5.752	4.1378	9.2	4.0205	5.751	3.7043	13.5
																														1.015	4.04915	1.017	4.04253	1.017	4.03436	1.015	4.04452	1.015	4.08492				5.767	4.1377	9.2	4.0203	5.766	3.7043	13.6
																														1.017	4.04999	1.019	4.04316	1.019	4.03517	1.017	4.04541	1.017	4.08551				5.779	4.1377	9.2	4.0203	5.78	3.7043	13.6
																														1.02	4.05084	1.021	4.04377	1.022	4.03599	1.019	4.04633	1.019	4.08617				5.792	4.1377	9.2	4.0203	5.793	3.7043	13.6
																														1.022	4.05167	1.024	4.04435	1.024	4.03686	1.022	4.04727	1.022	4.08688				5.807	4.1377	9.3	4.0202	5.806	3.7043	13.6
																														1.025	4.05251	1.026	4.04489	1.027	4.03774	1.024	4.04824	1.024	4.08764				5.82	4.1377	9.3	4.0202	5.82	3.7043	13.7
																														1.027	4.05333	1.029	4.04539	1.029	4.03865	1.027	4.04922	1.027	4.08844				5.834	4.1377	9.3	4.0202	5.834	3.7043	13.7
																														1.029	4.05416	1.031	4.04588	1.032	4.03958	1.029	4.05022	1.029	4.08928				5.848	4.1377	9.3	4.0202	5.848	3.7043	13.7
																														1.032	4.05497	1.034	4.04637	1.034	4.04052	1.032	4.05123	1.032	4.09016				5.862	4.1375	9.3	4.0202	5.862	3.7043	13.8
																														1.034	4.05578	1.036	4.04686	1.036	4.04149	1.034	4.05226	1.034	4.09108				5.876	4.1375	9.4	4.02	5.876	3.7043	13.8
																														1.037	4.05656	1.038	4.04738	1.039	4.04247	1.037	4.05328	1.037	4.09202				5.89	4.1375	9.4	4.02	5.889	3.7043	13.8
																														1.039	4.05733	1.041	4.04793	1.041	4.04346	1.039	4.05429	1.039	4.093				5.904	4.1375	9.4	4.02	5.903	3.7044	13.8
																														1.042	4.05807	1.043	4.04851	1.044	4.04444	1.041	4.05529	1.041	4.09399				5.918	4.1375	9.4	4.02	5.917	3.7044	13.8
																														1.044	4.05878	1.046	4.04913	1.046	4.04543	1.044	4.05627	1.044	4.095				5.931	4.1374	9.4	4.0199	5.931	3.7044	13.8
																														1.046	4.05947	1.048	4.04975	1.049	4.04641	1.046	4.05722	1.046	4.09604				5.945	4.1375	9.5	4.0199	5.946	3.7044	14
																														1.049	4.06013	1.051	4.05041	1.051	4.04739	1.049	4.05813	1.049	4.09708				5.96	4.1375	9.5	4.0197	5.959	3.7044	14
																														1.051	4.06075	1.053	4.05109	1.054	4.04834	1.051	4.05898	1.051	4.09815				5.973	4.1374	9.5	4.0199	5.975	3.7044	14.1
																														1.054	4.06133	1.056	4.05179	1.056	4.04926	1.054	4.05977	1.054	4.09922				5.988	4.1374	9.6	4.0197	5.987	3.7044	14.1
																														1.056	4.06187	1.058	4.05251	1.058	4.05013	1.056	4.0605	1.056	4.10029				6.003	4.1374	9.6	4.0197	6.001	3.7044	14.2
																														1.059	4.06239	1.06	4.05323	1.061	4.05096	1.058	4.06116	1.059	4.10135				6.015	4.1374	9.6	4.0197	6.015	3.7044	14.2
																														1.061	4.06288	1.063	4.05398	1.063	4.05174	1.061	4.06174	1.061	4.10239				6.029	4.1374	9.6	4.0196	6.029	3.7044	14.2
																														1.064	4.06336	1.065	4.05473	1.066	4.05245	1.063	4.06225	1.063	4.10339				6.042	4.1374	9.6	4.0196	6.043	3.7044	14.3
																														1.066	4.06386	1.068	4.05549	1.068	4.05308	1.066	4.0627	1.066	4.10434				6.057	4.1372	9.7	4.0196	6.056	3.7044	14.3
																														1.068	4.06438	1.07	4.05627	1.071	4.05364	1.068	4.0631	1.068	4.10523				6.07	4.1372	9.7	4.0196	6.07	3.7044	14.3
																														1.071	4.06493	1.073	4.05705	1.073	4.05414	1.071	4.06347	1.071	4.10606				6.085	4.1372	9.7	4.0196	6.084	3.7046	14.3
																														1.073	4.0655	1.075	4.05783	1.076	4.05457	1.073	4.06383	1.073	4.1068				6.099	4.1372	9.7	4.0194	6.099	3.7044	14.4
																														1.076	4.0661	1.078	4.05863	1.078	4.05499	1.076	4.06417	1.076	4.10746				6.112	4.1372	9.7	4.0196	6.113	3.7046	14.4
																														1.078	4.06674	1.08	4.05944	1.08	4.05537	1.078	4.06453	1.078	4.10802				6.126	4.1372	9.7	4.0194	6.126	3.7046	14.4
																														1.081	4.06739	1.082	4.06024	1.083	4.05573	1.08	4.06492	1.08	4.10851				6.14	4.1372	9.8	4.0194	6.14	3.7046	14.4
																														1.083	4.06807	1.085	4.06106	1.085	4.0561	1.083	4.06536	1.083	4.10893				6.153	4.1371	9.8	4.0194	6.154	3.7046	14.4
																														1.085	4.06877	1.087	4.06188	1.088	4.05648	1.085	4.06584	1.085	4.1093				6.168	4.1371	9.8	4.0194	6.168	3.7046	14.4
																														1.088	4.06949	1.09	4.06269	1.09	4.05689	1.088	4.06637	1.088	4.10965				6.182	4.1371	9.8	4.0193	6.181	3.7046	14.4
																														1.09	4.07023	1.092	4.06352	1.093	4.05734	1.09	4.06695	1.09	4.10998				6.196	4.1371	9.8	4.0193	6.196	3.7046	14.5
																														1.093	4.07098	1.095	4.06434	1.095	4.05784	1.093	4.0676	1.093	4.11031				6.209	4.1371	9.9	4.0193	6.211	3.7046	14.5
																														1.095	4.07173	1.097	4.06515	1.097	4.05839	1.095	4.06829	1.095	4.11068				6.224	4.1371	9.9	4.0193	6.225	3.7047	14.5
																														1.098	4.0725	1.099	4.06596	1.1	4.059	1.097	4.06901	1.098	4.11109				6.238	4.1369	9.9	4.0193	6.236	3.7047	14.5
																														1.1	4.07328	1.102	4.06676	1.102	4.05966	1.1	4.06975	1.1	4.11157				6.253	4.1369	9.9	4.0191	6.25	3.7047	14.5
																														1.103	4.07407	1.104	4.06754	1.105	4.06036	1.102	4.07054	1.102	4.11211				6.265	4.1369	9.9	4.0191	6.266	3.7047	14.5
																														1.105	4.07486	1.107	4.0683	1.107	4.06111	1.105	4.07137	1.105	4.11271				6.279	4.1369	10	4.0191	6.279	3.7047	14.6
																														1.107	4.07566	1.109	4.06904	1.11	4.0619	1.107	4.07222	1.107	4.11338				6.292	4.1369	10	4.0191	6.293	3.7047	14.6
																														1.11	4.07647	1.112	4.06974	1.112	4.06273	1.11	4.07309	1.11	4.1141				6.307	4.1369	10	4.0191	6.307	3.7047	14.6
																														1.112	4.07728	1.114	4.07041	1.115	4.06359	1.112	4.07399	1.112	4.11487				6.321	4.1369	10	4.0191	6.32	3.7047	14.6
																														1.115	4.07809	1.117	4.07106	1.117	4.06446	1.115	4.07489	1.115	4.1157				6.334	4.1369	10	4.0189	6.334	3.7047	14.6
																														1.117	4.07892	1.119	4.07166	1.119	4.06536	1.117	4.07583	1.117	4.11656				6.348	4.1367	10	4.0189	6.348	3.7047	14.7
																														1.12	4.07975	1.121	4.07223	1.122	4.06628	1.119	4.07679	1.119	4.11746				6.362	4.1367	10	4.0189	6.363	3.7047	14.7
																														1.122	4.08059	1.124	4.07277	1.124	4.06723	1.122	4.07776	1.122	4.1184				6.376	4.1367	10.1	4.0189	6.377	3.7047	14.7
																														1.125	4.08142	1.126	4.07327	1.127	4.06819	1.124	4.07873	1.124	4.11938				6.39	4.1367	10.1	4.0188	6.39	3.7049	14.8
																														1.127	4.08226	1.129	4.07377	1.129	4.06917	1.127	4.07971	1.127	4.12037				6.403	4.1367	10.1	4.0188	6.406	3.7049	14.9
																														1.129	4.08309	1.131	4.07427	1.132	4.07016	1.129	4.08068	1.129	4.12141				6.418	4.1367	10.1	4.0188	6.419	3.7049	14.9
																														1.132	4.08393	1.134	4.07479	1.134	4.07116	1.132	4.08164	1.132	4.12247				6.431	4.1367	10.1	4.0186	6.432	3.7049	14.9
																														1.134	4.08476	1.136	4.07533	1.137	4.07217	1.134	4.08259	1.134	4.12356				6.445	4.1366	10.2	4.0188	6.445	3.7049	14.9
																														1.137	4.08559	1.139	4.07591	1.139	4.07317	1.137	4.0835	1.137	4.12466				6.46	4.1366	10.2	4.0186	6.459	3.7049	14.9
																														1.139	4.08641	1.141	4.07651	1.141	4.07416	1.139	4.08438	1.139	4.12579				6.475	4.1366	10.2	4.0186	6.473	3.7049	14.9
																														1.142	4.08721	1.143	4.07714	1.144	4.07511	1.141	4.0852	1.141	4.12693				6.487	4.1366	10.2	4.0186	6.486	3.7049	14.9
																														1.144	4.088	1.146	4.07779	1.146	4.07604	1.144	4.08597	1.144	4.12807				6.501	4.1366	10.2	4.0186	6.502	3.7049	15
																														1.146	4.08877	1.148	4.07847	1.149	4.07694	1.146	4.08667	1.146	4.1292				6.514	4.1366	10.3	4.0186	6.514	3.705	15
																														1.149	4.08951	1.151	4.07915	1.151	4.07779	1.149	4.0873	1.149	4.13031				6.529	4.1366	10.3	4.0185	6.528	3.705	15
																														1.151	4.09024	1.153	4.07987	1.154	4.0786	1.151	4.08788	1.151	4.13137				6.543	4.1366	10.3	4.0185	6.543	3.705	15.1
																														1.154	4.09093	1.156	4.08061	1.156	4.07933	1.154	4.08839	1.154	4.13239				6.557	4.1366	10.3	4.0185	6.556	3.705	15.1
																														1.156	4.09159	1.158	4.08135	1.159	4.08	1.156	4.08885	1.156	4.13336				6.57	4.1366	10.3	4.0185	6.57	3.705	15.1
																														1.159	4.09221	1.16	4.08211	1.161	4.0806	1.158	4.08927	1.158	4.13427				6.584	4.1364	10.4	4.0185	6.586	3.705	15.1
																														1.161	4.09279	1.163	4.08288	1.163	4.08113	1.161	4.08967	1.161	4.1351				6.598	4.1364	10.4	4.0183	6.598	3.705	15.2
																														1.164	4.09335	1.165	4.08366	1.166	4.0816	1.163	4.09006	1.163	4.13583				6.613	4.1364	10.4	4.0183	6.612	3.705	15.2
																														1.166	4.09387	1.168	4.08445	1.168	4.08202	1.166	4.09047	1.166	4.13647				6.625	4.1364	10.4	4.0183	6.625	3.7052	15.2
																														1.168	4.09438	1.17	4.08525	1.171	4.08242	1.168	4.0909	1.168	4.13703				6.64	4.1364	10.4	4.0183	6.639	3.705	15.3
																														1.171	4.09489	1.173	4.08605	1.173	4.0828	1.171	4.0914	1.171	4.13754				6.654	4.1364	10.4	4.0183	6.655	3.705	15.3
																														1.173	4.0954	1.175	4.08687	1.176	4.08318	1.173	4.09195	1.173	4.138				6.667	4.1364	10.5	4.0182	6.668	3.7052	15.3
																														1.176	4.09594	1.178	4.08769	1.178	4.08356	1.176	4.09256	1.176	4.13843				6.682	4.1364	10.5	4.0182	6.682	3.7052	15.3
																														1.178	4.09652	1.18	4.08851	1.18	4.08397	1.178	4.09321	1.178	4.13886				6.697	4.1363	10.5	4.0182	6.695	3.7052	15.3
																														1.181	4.09713	1.182	4.08935	1.183	4.08443	1.18	4.09392	1.18	4.13928				6.709	4.1363	10.6	4.018	6.709	3.7052	15.4
																														1.183	4.09778	1.185	4.09019	1.185	4.08493	1.183	4.09467	1.183	4.13974				6.724	4.1363	10.6	4.018	6.723	3.7052	15.4
																														1.185	4.09848	1.187	4.09102	1.188	4.0855	1.185	4.09546	1.185	4.14024				6.738	4.1363	10.6	4.018	6.738	3.7052	15.4
																														1.188	4.09921	1.19	4.09186	1.19	4.08613	1.188	4.09629	1.188	4.14082				6.751	4.1363	10.6	4.0179	6.751	3.7052	15.4
																														1.19	4.09997	1.192	4.0927	1.193	4.08682	1.19	4.09716	1.19	4.14146				6.765	4.1363	10.6	4.018	6.765	3.7052	15.4
																														1.193	4.10075	1.195	4.09353	1.195	4.08755	1.193	4.09806	1.193	4.14218				6.779	4.1363	10.6	4.0179	6.778	3.7052	15.4
																														1.195	4.10156	1.197	4.09436	1.198	4.08833	1.195	4.09897	1.195	4.14296				6.792	4.1361	10.7	4.0179	6.792	3.7054	15.4
																														1.198	4.10239	1.2	4.09517	1.2	4.08914	1.197	4.09993	1.198	4.1438				6.807	4.1363	10.7	4.0179	6.808	3.7054	15.6
																														1.2	4.10324	1.202	4.09598	1.202	4.08999	1.2	4.1009	1.2	4.1447				6.82	4.1361	10.7	4.0177	6.82	3.7054	15.7
																														1.203	4.1041	1.204	4.09677	1.205	4.09089	1.202	4.1019	1.202	4.14565				6.834	4.1361	10.8	4.0177	6.835	3.7054	15.7
																														1.205	4.10498	1.207	4.09753	1.207	4.09182	1.205	4.10294	1.205	4.14664				6.848	4.1361	10.8	4.0177	6.849	3.7054	15.7
																														1.207	4.10587	1.209	4.09827	1.21	4.09277	1.207	4.10398	1.207	4.14767				6.862	4.1361	10.8	4.0175	6.862	3.7054	15.7
																														1.21	4.10677	1.212	4.09899	1.212	4.09374	1.21	4.10504	1.21	4.14874				6.876	4.1361	10.8	4.0175	6.876	3.7054	15.9
																														1.212	4.10768	1.214	4.09967	1.215	4.09474	1.212	4.10611	1.212	4.14986				6.89	4.1361	10.8	4.0175	6.89	3.7055	15.9
																														1.215	4.10861	1.217	4.10032	1.217	4.09577	1.215	4.10721	1.215	4.15099				6.903	4.1361	10.9	4.0175	6.903	3.7054	16
																														1.217	4.10955	1.219	4.10095	1.22	4.09681	1.217	4.10829	1.217	4.15219				6.917	4.136	10.9	4.0174	6.917	3.7055	16
																														1.22	4.11049	1.221	4.10155	1.222	4.09787	1.219	4.10937	1.219	4.1534				6.932	4.136	11	4.0174	6.932	3.7055	16
																														1.222	4.11144	1.224	4.10215	1.224	4.09893	1.222	4.11043	1.222	4.15464				6.947	4.136	11	4.0174	6.946	3.7055	16
																														1.224	4.1124	1.226	4.10274	1.227	4.10001	1.224	4.11146	1.224	4.15589				6.962	4.136	11	4.0174	6.961	3.7055	16
																														1.227	4.11336	1.229	4.10334	1.229	4.10109	1.227	4.11245	1.227	4.15717				6.975	4.136	11	4.0172	6.975	3.7055	16.1
																														1.229	4.11433	1.231	4.10399	1.232	4.10217	1.229	4.11341	1.229	4.15845				6.987	4.136	11	4.0172	6.989	3.7055	16.1
																														1.232	4.11531	1.234	4.10467	1.234	4.10322	1.232	4.1143	1.232	4.15975				7.001	4.136	11	4.0172	7.001	3.7055	16.1
																														1.234	4.11628	1.236	4.10538	1.237	4.10426	1.234	4.11513	1.234	4.16103				7.015	4.136	11	4.0172	7.015	3.7055	16.1
																														1.237	4.11726	1.239	4.10611	1.239	4.10527	1.237	4.11588	1.237	4.16229				7.028	4.136	11.1	4.0172	7.029	3.7055	16.1
																														1.239	4.11824	1.241	4.10687	1.242	4.10623	1.239	4.11656	1.239	4.16351				7.042	4.136	11.1	4.0172	7.042	3.7057	16.1
																														1.242	4.11921	1.243	4.10766	1.244	4.10715	1.241	4.11717	1.241	4.1647				7.057	4.1358	11.1	4.0171	7.056	3.7057	16.2
																														1.244	4.12018	1.246	4.10848	1.246	4.108	1.244	4.11773	1.244	4.16582				7.071	4.1358	11.1	4.0171	7.07	3.7057	16.2
																														1.246	4.12113	1.248	4.10931	1.249	4.10879	1.246	4.11826	1.246	4.16688				7.084	4.1358	11.1	4.0171	7.084	3.7057	16.2
																														1.249	4.12209	1.251	4.11016	1.251	4.10951	1.249	4.11877	1.249	4.16786				7.098	4.1358	11.2	4.0171	7.099	3.7057	16.2
																														1.251	4.12302	1.253	4.11103	1.254	4.11017	1.251	4.11928	1.251	4.16874				7.112	4.1358	11.2	4.0169	7.113	3.7057	16.2
																														1.254	4.12394	1.256	4.11192	1.256	4.11074	1.254	4.11981	1.254	4.16952				7.125	4.1358	11.2	4.0171	7.126	3.7057	16.3
																														1.256	4.12483	1.258	4.11281	1.259	4.11127	1.256	4.12036	1.256	4.17023				7.14	4.1358	11.2	4.0169	7.14	3.7058	16.3
																														1.259	4.1257	1.26	4.11373	1.261	4.11177	1.258	4.12096	1.259	4.17086				7.154	4.1358	11.2	4.0169	7.153	3.7057	16.3
																														1.261	4.12653	1.263	4.11465	1.264	4.11226	1.261	4.12164	1.261	4.17143				7.167	4.1358	11.3	4.0169	7.169	3.7058	16.3
																														1.264	4.12732	1.265	4.11558	1.266	4.11274	1.263	4.12237	1.263	4.17196				7.182	4.1357	11.3	4.0169	7.181	3.7058	16.4
																														1.266	4.12808	1.268	4.11652	1.268	4.11325	1.266	4.12314	1.266	4.17246				7.196	4.1357	11.3	4.0168	7.195	3.7058	16.4
																														1.268	4.12882	1.27	4.11747	1.271	4.11377	1.268	4.12399	1.268	4.17298				7.211	4.1357	11.3	4.0168	7.21	3.7058	16.4
																														1.271	4.12951	1.273	4.11843	1.273	4.11435	1.271	4.1249	1.271	4.17353				7.226	4.1357	11.3	4.0168	7.224	3.7058	16.5
																														1.273	4.13017	1.275	4.11941	1.276	4.11498	1.273	4.12585	1.273	4.17412				7.239	4.1357	11.3	4.0168	7.237	3.7058	16.5
																														1.276	4.13082	1.278	4.12038	1.278	4.11567	1.276	4.12685	1.276	4.17478				7.253	4.1357	11.3	4.0166	7.251	3.7058	16.5
																														1.278	4.13145	1.28	4.12137	1.281	4.11641	1.278	4.12789	1.278	4.1755				7.265	4.1357	11.4	4.0166	7.265	3.7058	16.5
																														1.281	4.13209	1.282	4.12237	1.283	4.11722	1.28	4.12894	1.28	4.1763				7.279	4.1355	11.4	4.0165	7.279	3.7058	16.5
																														1.283	4.13274	1.285	4.12337	1.285	4.11806	1.283	4.13004	1.283	4.17716				7.293	4.1355	11.5	4.0165	7.293	3.706	16.5
																														1.285	4.13342	1.287	4.12436	1.288	4.11894	1.285	4.13116	1.285	4.17806				7.306	4.1355	11.5	4.0165	7.307	3.706	16.7
																														1.288	4.13415	1.29	4.12535	1.29	4.11987	1.288	4.13232	1.288	4.17904				7.321	4.1355	11.5	4.0165	7.32	3.706	16.7
																														1.29	4.13491	1.292	4.12634	1.293	4.12084	1.29	4.13351	1.29	4.18007				7.334	4.1355	11.5	4.0165	7.334	3.706	16.7
																														1.293	4.1357	1.295	4.12731	1.295	4.12186	1.293	4.13473	1.293	4.18116				7.348	4.1355	11.6	4.0163	7.348	3.706	16.8
																														1.295	4.13653	1.297	4.12827	1.298	4.12291	1.295	4.13597	1.295	4.18229				7.363	4.1355	11.6	4.0165	7.363	3.706	16.8
																														1.298	4.1374	1.3	4.12922	1.3	4.12399	1.297	4.13722	1.298	4.18344				7.376	4.1355	11.6	4.0163	7.376	3.706	16.8
																														1.3	4.13829	1.302	4.13015	1.303	4.1251	1.3	4.13849	1.3	4.18465				7.39	4.1355	11.7	4.0162	7.392	3.706	16.9
																														1.303	4.1392	1.304	4.13105	1.305	4.12623	1.302	4.13977	1.302	4.18589				7.404	4.1354	11.7	4.0162	7.404	3.7061	16.9
																														1.305	4.14014	1.307	4.13194	1.308	4.12737	1.305	4.14104	1.305	4.18715				7.417	4.1354	11.7	4.0162	7.418	3.7061	16.9
																														1.307	4.14109	1.309	4.13279	1.31	4.12854	1.307	4.14231	1.307	4.18846				7.432	4.1354	11.7	4.0162	7.432	3.7061	16.9
																														1.31	4.14207	1.312	4.13363	1.312	4.12974	1.31	4.14357	1.31	4.18979				7.445	4.1354	11.7	4.016	7.445	3.7061	17
																														1.312	4.14307	1.314	4.13443	1.315	4.13094	1.312	4.1448	1.312	4.19114				7.46	4.1354	11.8	4.016	7.459	3.7061	17
																														1.315	4.14407	1.317	4.13521	1.317	4.13216	1.315	4.14598	1.315	4.19252				7.474	4.1354	11.8	4.016	7.473	3.7061	17
																														1.317	4.1451	1.319	4.13595	1.32	4.13337	1.317	4.14713	1.317	4.19391				7.489	4.1354	11.9	4.0158	7.488	3.7061	17
																														1.32	4.14613	1.322	4.1367	1.322	4.13459	1.319	4.1482	1.32	4.19531				7.503	4.1354	11.9	4.0158	7.501	3.7061	17.1
																														1.322	4.14718	1.324	4.13747	1.325	4.13579	1.322	4.14923	1.322	4.19669				7.517	4.1354	12	4.0157	7.515	3.7063	17.1
																														1.324	4.14824	1.326	4.13827	1.327	4.13698	1.324	4.15016	1.324	4.19807				7.531	4.1354	12	4.0157	7.529	3.7063	17.1
																														1.327	4.1493	1.329	4.13911	1.33	4.13814	1.327	4.151	1.327	4.19942				7.543	4.1352	12	4.0157	7.543	3.7063	17.1
																														1.329	4.15038	1.331	4.14	1.332	4.13926	1.329	4.15179	1.329	4.20072				7.556	4.1352	12	4.0157	7.556	3.7063	17.1
																														1.332	4.15147	1.334	4.14091	1.334	4.14032	1.332	4.15251	1.332	4.20197				7.57	4.1352	12	4.0155	7.571	3.7063	17.1
																														1.334	4.15256	1.336	4.14186	1.337	4.14132	1.334	4.15318	1.334	4.20315				7.585	4.1352	12.1	4.0155	7.584	3.7063	17.1
																														1.337	4.15367	1.339	4.14283	1.339	4.14225	1.337	4.1538	1.337	4.20426				7.599	4.1352	12.1	4.0155	7.599	3.7063	17.2
																														1.339	4.15479	1.341	4.14383	1.342	4.14311	1.339	4.15443	1.339	4.20527				7.612	4.1352	12.1	4.0155	7.613	3.7063	17.2
																														1.342	4.15591	1.343	4.14486	1.344	4.14391	1.341	4.15506	1.342	4.20619				7.626	4.1352	12.1	4.0155	7.626	3.7063	17.3
																														1.344	4.15704	1.346	4.14591	1.347	4.14466	1.344	4.15569	1.344	4.20702				7.64	4.1352	12.1	4.0154	7.64	3.7064	17.3
																														1.346	4.15817	1.348	4.14697	1.349	4.14536	1.346	4.15638	1.346	4.20779				7.654	4.135	12.1	4.0154	7.654	3.7064	17.3
																														1.349	4.1593	1.351	4.14805	1.351	4.14604	1.349	4.15712	1.349	4.20851				7.667	4.1352	12.2	4.0154	7.667	3.7064	17.3
																														1.351	4.16043	1.353	4.14915	1.354	4.1467	1.351	4.15792	1.351	4.20921				7.681	4.135	12.2	4.0152	7.681	3.7064	17.3
																														1.354	4.16155	1.356	4.15027	1.356	4.14738	1.354	4.15878	1.354	4.2099				7.695	4.135	12.3	4.0151	7.695	3.7064	17.4
																														1.356	4.16267	1.358	4.15139	1.359	4.14808	1.356	4.15969	1.356	4.2106				7.71	4.135	12.3	4.0151	7.71	3.7064	17.4
																														1.359	4.16377	1.361	4.15253	1.361	4.14879	1.358	4.16067	1.359	4.21134				7.723	4.135	12.3	4.0152	7.723	3.7064	17.4
																														1.361	4.16485	1.363	4.15368	1.364	4.14957	1.361	4.1617	1.361	4.21214				7.738	4.135	12.3	4.0151	7.738	3.7064	17.5
																														1.364	4.16593	1.365	4.15483	1.366	4.15041	1.363	4.16279	1.363	4.21302				7.753	4.135	12.3	4.0151	7.751	3.7066	17.6
																														1.366	4.16698	1.368	4.156	1.369	4.1513	1.366	4.1639	1.366	4.21396				7.765	4.135	12.4	4.0149	7.764	3.7066	17.6
																														1.368	4.16799	1.37	4.15718	1.371	4.15227	1.368	4.16506	1.368	4.21499				7.779	4.135	12.4	4.0151	7.778	3.7066	17.6
																														1.371	4.16898	1.373	4.15837	1.373	4.15329	1.371	4.16626	1.371	4.21608				7.793	4.1349	12.4	4.0149	7.792	3.7066	17.7
																														1.373	4.16994	1.375	4.15956	1.376	4.15437	1.373	4.1675	1.373	4.21723				7.807	4.1349	12.5	4.0149	7.806	3.7066	17.7
																														1.376	4.17088	1.378	4.16077	1.378	4.15549	1.376	4.16878	1.376	4.21843				7.82	4.1349	12.5	4.0148	7.82	3.7066	17.7
																														1.378	4.1718	1.38	4.16197	1.381	4.15666	1.378	4.17007	1.378	4.21971				7.834	4.1349	12.6	4.0146	7.834	3.7066	17.7
																														1.381	4.17268	1.383	4.16319	1.383	4.15787	1.38	4.17141	1.381	4.22103				7.849	4.1349	12.6	4.0146	7.848	3.7066	17.7
																														1.383	4.17355	1.385	4.16439	1.386	4.15911	1.383	4.17276	1.383	4.22239				7.862	4.1349	12.6	4.0146	7.862	3.7066	17.7
																														1.385	4.17443	1.387	4.1656	1.388	4.1604	1.385	4.17414	1.385	4.22379				7.876	4.1349	12.7	4.0146	7.875	3.7066	17.7
																														1.388	4.17531	1.39	4.16679	1.391	4.16172	1.388	4.17552	1.388	4.22524				7.89	4.1347	12.7	4.0144	7.891	3.7068	17.8
																														1.39	4.17621	1.392	4.16796	1.393	4.16305	1.39	4.17692	1.39	4.22671				7.904	4.1349	12.7	4.0144	7.904	3.7068	17.8
																														1.393	4.17715	1.395	4.16912	1.395	4.1644	1.393	4.17834	1.393	4.22821				7.917	4.1347	12.8	4.0144	7.919	3.7068	17.8
																														1.395	4.17814	1.397	4.17025	1.398	4.16578	1.395	4.17975	1.395	4.22977				7.932	4.1347	12.8	4.0144	7.933	3.7068	17.8
																														1.398	4.17917	1.4	4.17136	1.4	4.16718	1.397	4.18115	1.398	4.23133				7.945	4.1347	12.8	4.0143	7.945	3.7068	17.8
																														1.4	4.18023	1.402	4.17245	1.403	4.1686	1.4	4.18253	1.4	4.23291				7.96	4.1347	12.8	4.0143	7.959	3.7068	17.9
																														1.402	4.18133	1.405	4.17351	1.405	4.17003	1.402	4.18388	1.403	4.2345				7.975	4.1347	12.8	4.0143	7.973	3.7069	17.9
																														1.405	4.18245	1.407	4.17453	1.408	4.17146	1.405	4.18517	1.405	4.2361				7.987	4.1347	12.8	4.0143	7.987	3.7068	17.9
																														1.407	4.18359	1.409	4.17551	1.41	4.1729	1.407	4.18641	1.407	4.23769				8.001	4.1347	12.8	4.0143	8	3.7069	17.9
																														1.41	4.18476	1.412	4.17647	1.413	4.17432	1.41	4.1876	1.41	4.23927				8.015	4.1347	12.9	4.0143	8.016	3.7069	17.9
																														1.412	4.18596	1.414	4.1774	1.415	4.17573	1.412	4.18871	1.412	4.24081				8.028	4.1347	12.9	4.0141	8.029	3.7069	18
																														1.415	4.18717	1.417	4.17831	1.417	4.17712	1.415	4.18974	1.415	4.24233				8.043	4.1346	12.9	4.0141	8.043	3.7069	18
																														1.417	4.18839	1.419	4.17923	1.42	4.17847	1.417	4.19069	1.417	4.24378				8.057	4.1346	13	4.0138	8.057	3.7069	18
																														1.42	4.18965	1.422	4.18019	1.422	4.17977	1.419	4.19157	1.42	4.24516				8.071	4.1346	13	4.014	8.071	3.7069	18
																														1.422	4.19092	1.424	4.18118	1.425	4.18101	1.422	4.19241	1.422	4.24645				8.084	4.1346	13	4.014	8.085	3.7071	18.1
																														1.424	4.1922	1.427	4.18222	1.427	4.18219	1.424	4.1932	1.424	4.24763				8.098	4.1346	13.1	4.0138	8.097	3.7069	18.1
																														1.427	4.19349	1.429	4.18329	1.43	4.18327	1.427	4.19399	1.427	4.24871				8.112	4.1346	13.1	4.0137	8.111	3.7071	18.1
																														1.429	4.19479	1.431	4.18441	1.432	4.18428	1.429	4.19476	1.429	4.24969				8.126	4.1346	13.1	4.0138	8.125	3.7071	18.1
																														1.432	4.19609	1.434	4.18556	1.435	4.18522	1.432	4.19556	1.432	4.25056				8.141	4.1346	13.2	4.0137	8.139	3.7071	18.2
																														1.434	4.19741	1.436	4.18674	1.437	4.1861	1.434	4.1964	1.434	4.25135				8.154	4.1346	13.3	4.0135	8.153	3.7071	18.2
																														1.437	4.19874	1.439	4.18794	1.44	4.18694	1.436	4.19729	1.437	4.25209				8.168	4.1346	13.3	4.0135	8.168	3.7071	18.2
																														1.439	4.20006	1.441	4.18916	1.442	4.18776	1.439	4.19824	1.439	4.25279				8.182	4.1346	13.3	4.0135	8.182	3.7071	18.4
																														1.441	4.20139	1.444	4.19041	1.444	4.18856	1.441	4.19927	1.442	4.25348				8.195	4.1344	13.3	4.0135	8.195	3.7071	18.4
																														1.444	4.20272	1.446	4.19168	1.447	4.18937	1.444	4.20036	1.444	4.25418				8.21	4.1344	13.4	4.0134	8.211	3.7072	18.4
																														1.446	4.20405	1.448	4.19297	1.449	4.19023	1.446	4.20152	1.446	4.25492				8.223	4.1344	13.4	4.0134	8.223	3.7072	18.4
																														1.449	4.2054	1.451	4.19428	1.452	4.19114	1.449	4.20273	1.449	4.25572				8.238	4.1344	13.4	4.0134	8.237	3.7072	18.4
																														1.451	4.20674	1.453	4.19559	1.454	4.19209	1.451	4.20399	1.451	4.25661				8.253	4.1344	13.5	4.0134	8.25	3.7072	18.4
																														1.454	4.20808	1.456	4.19692	1.457	4.19311	1.454	4.20531	1.454	4.25756				8.265	4.1344	13.5	4.0132	8.264	3.7072	18.4
																														1.456	4.20942	1.458	4.19826	1.459	4.19422	1.456	4.20666	1.456	4.25859				8.279	4.1344	13.5	4.0132	8.279	3.7072	18.5
																														1.459	4.21075	1.461	4.19961	1.462	4.19538	1.458	4.20805	1.459	4.2597				8.293	4.1344	13.5	4.0132	8.293	3.7072	18.5
																														1.461	4.21207	1.463	4.20095	1.464	4.19661	1.461	4.20947	1.461	4.26087				8.307	4.1344	13.5	4.0132	8.307	3.7074	18.5
																														1.463	4.21337	1.466	4.20231	1.467	4.19789	1.463	4.21093	1.463	4.2621				8.321	4.1344	13.5	4.0132	8.321	3.7074	18.5
																														1.466	4.21466	1.468	4.20368	1.469	4.19923	1.466	4.21241	1.466	4.2634				8.335	4.1343	13.6	4.0132	8.334	3.7074	18.6
																														1.468	4.21593	1.471	4.20505	1.471	4.20061	1.468	4.21392	1.468	4.26476				8.348	4.1344	13.6	4.0132	8.349	3.7074	18.6
																														1.471	4.21715	1.473	4.20643	1.474	4.20203	1.471	4.21546	1.471	4.26614				8.362	4.1344	13.6	4.0131	8.362	3.7074	18.6
																														1.473	4.21835	1.475	4.2078	1.476	4.20348	1.473	4.21701	1.473	4.26757				8.376	4.1343	13.6	4.0131	8.376	3.7074	18.6
																														1.476	4.21953	1.478	4.20917	1.479	4.20496	1.476	4.21857	1.476	4.26904				8.39	4.1343	13.7	4.0131	8.389	3.7075	18.6
																														1.478	4.22067	1.48	4.21053	1.481	4.20646	1.478	4.22015	1.478	4.27053				8.403	4.1343	13.7	4.0129	8.403	3.7075	18.6
																														1.48	4.22178	1.483	4.21188	1.484	4.20799	1.48	4.22172	1.481	4.27206				8.418	4.1343	13.7	4.0127	8.417	3.7075	18.7
																														1.483	4.22286	1.485	4.21323	1.486	4.20954	1.483	4.22329	1.483	4.27363				8.432	4.1343	13.8	4.0127	8.432	3.7075	18.7
																														1.485	4.22391	1.488	4.21455	1.489	4.21111	1.485	4.22484	1.485	4.27521				8.446	4.1343	13.8	4.0127	8.446	3.7075	18.7
																														1.488	4.22493	1.49	4.21584	1.491	4.21268	1.488	4.22637	1.488	4.27681				8.459	4.1343	13.8	4.0127	8.46	3.7075	18.7
																														1.49	4.22594	1.493	4.21712	1.494	4.21426	1.49	4.22785	1.49	4.27843				8.474	4.1341	13.8	4.0127	8.473	3.7075	18.7
																														1.493	4.22696	1.495	4.21836	1.496	4.21586	1.493	4.22928	1.493	4.28004				8.489	4.1341	13.9	4.0126	8.487	3.7075	18.8
																														1.495	4.22798	1.497	4.21956	1.499	4.21746	1.495	4.23064	1.495	4.28165				8.501	4.1341	13.9	4.0126	8.5	3.7077	18.8
																														1.497	4.22905	1.5	4.22073	1.501	4.21904	1.497	4.23193	1.498	4.28325				8.514	4.1341	13.9	4.0126	8.516	3.7075	18.8
																														1.5	4.23015	1.502	4.22186	1.503	4.2206	1.5	4.23314	1.5	4.28481				8.529	4.1341	13.9	4.0126	8.529	3.7077	18.8
																														1.502	4.2313	1.505	4.22295	1.506	4.22214	1.502	4.23424	1.503	4.28631				8.543	4.1341	13.9	4.0126	8.545	3.7077	18.8
																														1.505	4.23249	1.507	4.22398	1.508	4.22362	1.505	4.23527	1.505	4.28776				8.557	4.1341	13.9	4.0124	8.557	3.7077	18.8
																														1.507	4.23372	1.51	4.22497	1.511	4.22504	1.507	4.23622	1.507	4.28913				8.571	4.1341	14	4.0126	8.571	3.7077	18.9
																														1.51	4.23496	1.512	4.22595	1.513	4.22641	1.51	4.23709	1.51	4.29039				8.584	4.1341	14	4.0124	8.584	3.7077	18.9
																														1.512	4.23624	1.514	4.22692	1.516	4.22767	1.512	4.23792	1.512	4.29155				8.599	4.1341	14	4.0124	8.598	3.7077	18.9
																														1.514	4.23753	1.517	4.22791	1.518	4.22886	1.515	4.23872	1.515	4.29258				8.612	4.1341	14	4.0124	8.612	3.7077	18.9
																														1.517	4.23884	1.519	4.22893	1.52	4.22995	1.517	4.23951	1.517	4.29349				8.626	4.134	14	4.0124	8.625	3.7077	18.9
																														1.519	4.24016	1.522	4.23	1.523	4.23094	1.519	4.24032	1.52	4.2943				8.64	4.1341	14.1	4.0123	8.639	3.7078	19
																														1.522	4.24151	1.524	4.23111	1.525	4.23184	1.522	4.24117	1.522	4.29503				8.654	4.1341	14.1	4.0121	8.653	3.7078	19
																														1.524	4.24286	1.527	4.23227	1.528	4.23269	1.524	4.24208	1.524	4.29569				8.667	4.134	14.1	4.0123	8.668	3.7078	19
																														1.527	4.24422	1.529	4.23347	1.53	4.23347	1.527	4.24306	1.527	4.29627				8.682	4.134	14.2	4.0121	8.682	3.7078	19
																														1.529	4.24559	1.532	4.23471	1.533	4.23422	1.529	4.2441	1.529	4.29676				8.695	4.134	14.2	4.0121	8.696	3.7078	19
																														1.532	4.24697	1.534	4.23596	1.535	4.23495	1.532	4.24524	1.532	4.29732				8.71	4.134	14.2	4.0121	8.709	3.7078	19
																														1.534	4.24835	1.536	4.23726	1.538	4.2357	1.534	4.24644	1.534	4.29774				8.725	4.134	14.2	4.012	8.723	3.7078	19.3
																														1.536	4.24974	1.539	4.23858	1.54	4.23647	1.536	4.24771	1.537	4.29801				8.737	4.134	14.2	4.0121	8.738	3.708	19.3
																														1.539	4.25114	1.541	4.23991	1.542	4.23728	1.539	4.24901	1.539	4.29816				8.751	4.134	14.2	4.012	8.751	3.708	19.4
																														1.541	4.25254	1.544	4.24127	1.545	4.23817	1.541	4.25037	1.542	4.29822				8.764	4.134	14.2	4.012	8.764	3.708	19.4
																														1.544	4.25393	1.546	4.24263	1.547	4.23911	1.544	4.25177	1.544	4.29822				8.779	4.1338	14.3	4.012	8.778	3.708	19.4
																														1.546	4.25534	1.549	4.24401	1.55	4.24013	1.546	4.25322	1.546	4.29819				8.793	4.1338	14.3	4.0118	8.793	3.708	19.4
																														1.549	4.25674	1.551	4.24541	1.552	4.24122	1.549	4.2547	1.549	4.29818				8.807	4.1338	14.3	4.0118	8.807	3.708	19.6
																														1.551	4.25814	1.554	4.24681	1.555	4.24238	1.551	4.2562	1.551	4.2983				8.82	4.1338	14.3	4.0118	8.821	3.708	19.6
																														1.553	4.25954	1.556	4.24821	1.557	4.2436	1.554	4.25774	1.554	4.29861				8.834	4.1338	14.3	4.0118	8.834	3.7081	19.6
																														1.556	4.26093	1.558	4.24962	1.56	4.24486	1.556	4.2593	1.556	4.29918				8.848	4.1338	14.4	4.0118	8.848	3.7081	19.6
																														1.558	4.26232	1.561	4.25104	1.562	4.24617	1.558	4.26087	1.557	4.2999				8.862	4.1338	14.4	4.0118	8.862	3.7081	19.7
																														1.561	4.26369	1.563	4.25245	1.564	4.2475	1.561	4.26248	1.557	4.3				8.875	4.1338	14.4	4.0117	8.877	3.7081	19.7
																														1.563	4.26505	1.566	4.25388	1.567	4.24887	1.563	4.2641						8.889	4.1338	14.4	4.0117	8.89	3.7081	19.7
																														1.566	4.2664	1.568	4.25531	1.569	4.25026	1.566	4.26571	0	4.0938				8.904	4.1338	14.5	4.0115	8.905	3.7081	19.7
																														1.568	4.26773	1.571	4.25672	1.572	4.25167	1.568	4.26733	0.005	4.02933				8.917	4.1338	14.6	4.0115	8.918	3.7083	19.7
																														1.571	4.26904	1.573	4.25814	1.574	4.25312	1.571	4.26893	0.01	4.00348				8.931	4.1338	14.6	4.0115	8.934	3.7083	19.8
																														1.573	4.2703	1.576	4.25955	1.577	4.25459	1.573	4.2705	0.015	3.98599				8.946	4.1338	14.6	4.0115	8.946	3.7083	19.8
																														1.575	4.27154	1.578	4.26095	1.579	4.25607	1.575	4.27205	0.019	3.97264				8.961	4.1336	14.6	4.0115	8.96	3.7083	19.8
																														1.578	4.27274	1.58	4.26233	1.581	4.25758	1.578	4.27353	0.024	3.96209				8.973	4.1336	14.6	4.0113	8.974	3.7083	19.8
																														1.58	4.27389	1.583	4.26369	1.584	4.25909	1.58	4.27496	0.029	3.95348				8.987	4.1338	14.6	4.0113	8.986	3.7083	19.8
																														1.583	4.27501	1.585	4.26502	1.586	4.26059	1.583	4.2763	0.034	3.94637				9.002	4.1336	14.7	4.0113	9.002	3.7083	19.8
																														1.585	4.27607	1.588	4.26631	1.589	4.26209	1.585	4.27755	0.039	3.94043				9.015	4.1336	14.7	4.0112	9.015	3.7083	19.8
																														1.588	4.2771	1.59	4.26757	1.591	4.26357	1.588	4.27869	0.044	3.93538				9.029	4.1336	14.7	4.0113	9.029	3.7085	19.9
																														1.59	4.27808	1.593	4.26878	1.594	4.26503	1.59	4.27971	0.049	3.93104				9.043	4.1336	14.7	4.0112	9.043	3.7085	19.9
																														1.592	4.27902	1.595	4.26996	1.596	4.26646	1.593	4.28062	0.053	3.92729				9.056	4.1336	14.7	4.0112	9.057	3.7085	19.9
																														1.595	4.27993	1.598	4.27108	1.599	4.26783	1.595	4.28142	0.058	3.92404				9.071	4.1336	14.8	4.0112	9.071	3.7085	19.9
																														1.597	4.28084	1.6	4.27215	1.601	4.26913	1.597	4.28211	0.063	3.91574				9.085	4.1336	14.8	4.0112	9.084	3.7085	20
																														1.6	4.28175	1.602	4.27317	1.603	4.27034	1.6	4.28273	0.068	3.9109				9.098	4.1335	14.8	4.0112	9.099	3.7085	20.1
																														1.602	4.28261	1.605	4.27412	1.606	4.27147	1.602	4.28329	0.073	3.90684				9.112	4.1336	14.8	4.011	9.112	3.7085	20.1
																														1.605	4.28341	1.607	4.27504	1.608	4.2725	1.605	4.28384	0.078	3.90341				9.127	4.1335	14.8	4.011	9.125	3.7085	20.1
																														1.607	4.28402	1.61	4.27594	1.611	4.27343	1.607	4.2844	0.083	3.9005				9.14	4.1335	14.8	4.011	9.141	3.7086	20.1
																														1.609	4.28452	1.612	4.27684	1.613	4.27428	1.61	4.28497	0.087	3.89802				9.154	4.1335	14.9	4.011	9.154	3.7086	20.1
																														1.612	4.28492	1.615	4.27775	1.616	4.27504	1.612	4.28559	0.092	3.89588				9.169	4.1335	14.9	4.011	9.168	3.7086	20.1
																														1.614	4.28526	1.617	4.27869	1.618	4.27574	1.615	4.28629	0.097	3.89404				9.184	4.1335	14.9	4.011	9.182	3.7086	20.1
																														1.617	4.28555	1.62	4.27964	1.62	4.2764	1.617	4.28699	0.102	3.89241				9.195	4.1335	14.9	4.011	9.196	3.7086	20.2
																														1.619	4.28583	1.622	4.28053	1.623	4.27705	1.619	4.28764	0.107	3.89093				9.21	4.1335	14.9	4.0109	9.209	3.7086	20.2
																														1.622	4.2861	1.624	4.28108	1.625	4.27771	1.622	4.288	0.112	3.88956				9.224	4.1335	15	4.0109	9.223	3.7086	20.3
																														1.624	4.28637	1.627	4.28156	1.628	4.27841	1.624	4.28829	0.117	3.88825				9.237	4.1335	15	4.0107	9.238	3.7088	20.3
																														1.626	4.2867	1.629	4.28197	1.63	4.27917	1.627	4.28858	0.121	3.88694				9.251	4.1335	15	4.0107	9.252	3.7088	20.3
																														1.629	4.28714	1.632	4.28233	1.633	4.28001	1.629	4.2889	0.126	3.88557				9.265	4.1333	15	4.0107	9.264	3.7088	20.3
																														1.631	4.28772	1.634	4.28269	1.635	4.28095	1.632	4.28929	0.131	3.88416				9.279	4.1333	15	4.0107	9.278	3.7088	20.4
																														1.634	4.28851	1.637	4.28306	1.638	4.28189	1.634	4.28983	0.136	3.88265				9.293	4.1333	15.1	4.0107	9.292	3.7088	20.4
																														1.636	4.28958	1.639	4.28349	1.64	4.2828	1.636	4.29063	0.141	3.88101				9.307	4.1333	15.1	4.0106	9.307	3.7088	20.4
																														1.639	4.29098	1.641	4.28402	1.642	4.28331	1.639	4.29175	0.146	3.87925				9.32	4.1333	15.1	4.0106	9.321	3.7089	20.5
																														1.641	4.29284	1.644	4.28471	1.645	4.28381	1.641	4.29326	0.151	3.87739				9.334	4.1333	15.1	4.0104	9.335	3.7089	20.5
																														1.644	4.29501	1.646	4.28564	1.647	4.28435	1.644	4.29519	0.155	3.87542				9.349	4.1333	15.1	4.0106	9.348	3.7089	20.5
																														1.646	4.2975	1.649	4.28692	1.65	4.28497	1.646	4.29748	0.16	3.87336				9.362	4.1333	15.2	4.0106	9.362	3.7089	20.5
																														1.646	4.2998	1.651	4.28861	1.652	4.28574	1.647	4.29967	0.165	3.87122				9.377	4.1333	15.2	4.0104	9.376	3.7089	20.5
																														1.646	4.3	1.654	4.29073	1.655	4.28675	1.647	4.3	0.17	3.86902				9.392	4.1333	15.2	4.0106	9.389	3.7089	20.6
																																1.656	4.29336	1.657	4.2881			0.175	3.86674				9.406	4.1333	15.2	4.0104	9.405	3.7089	20.6
																														0	4.1211	1.659	4.29634	1.66	4.28983	0	4.1288	0.18	3.86441				9.418	4.1333	15.2	4.0104	9.418	3.7089	20.6
																														0.005	4.0382	1.66	4.29917	1.662	4.29198	0.005	4.06093	0.185	3.86203				9.432	4.1333	15.3	4.0104	9.433	3.7091	20.7
																														0.01	4.01182	1.66	4.3	1.665	4.29451	0.01	4.03644	0.189	3.85958				9.446	4.1333	15.3	4.0104	9.448	3.7091	20.8
																														0.015	3.99671			1.667	4.29724	0.015	4.0214	0.194	3.85712				9.459	4.1332	15.3	4.0104	9.461	3.7091	20.8
																														0.019	3.98642	0	4.1264	1.668	4.29967	0.019	4.01072	0.199	3.85462				9.473	4.1332	15.3	4.0103	9.473	3.7091	20.8
																														0.024	3.97884	0.005	4.04823	1.668	4.3	0.024	4.00272	0.204	3.8521				9.487	4.1332	15.4	4.0101	9.486	3.7091	20.9
																														0.029	3.97294	0.01	4.02374			0.029	3.99651	0.209	3.84957				9.502	4.1332	15.4	4.0101	9.502	3.7091	20.9
																														0.034	3.9682	0.015	4.00979	0	4.1425	0.034	3.99154	0.214	3.84706				9.515	4.1332	15.4	4.0101	9.516	3.7091	20.9
																														0.039	3.96432	0.02	4.00046	0.005	4.06707	0.039	3.98747	0.219	3.84455				9.529	4.1332	15.4	4.0101	9.529	3.7092	20.9
																														0.044	3.96102	0.024	3.9937	0.01	4.0428	0.044	3.98411	0.223	3.84211				9.543	4.1332	15.5	4.0101	9.543	3.7092	20.9
																														0.048	3.9582	0.029	3.98855	0.015	4.0289	0.049	3.98126	0.228	3.83972				9.556	4.1332	15.5	4.0101	9.557	3.7092	21
																														0.053	3.95575	0.034	3.98445	0.019	4.01959	0.053	3.97882	0.233	3.83742				9.57	4.1332	15.5	4.01	9.57	3.7092	21
																														0.058	3.95364	0.039	3.98113	0.024	4.01285	0.058	3.97672	0.238	3.83523				9.585	4.1332	15.5	4.01	9.586	3.7092	21
																														0.063	3.9518	0.044	3.97835	0.029	4.00775	0.063	3.97488	0.243	3.83319				9.598	4.1332	15.5	4.01	9.599	3.7092	21
																														0.068	3.95017	0.049	3.97599	0.034	4.00374	0.068	3.96829	0.248	3.83132				9.613	4.133	15.6	4.01	9.614	3.7092	21
																														0.073	3.94871	0.054	3.97399	0.039	4.00048	0.073	3.9651	0.253	3.8296				9.628	4.133	15.6	4.01	9.626	3.7092	21
																														0.078	3.9474	0.058	3.97225	0.044	3.99779	0.078	3.96251	0.257	3.82809				9.64	4.133	15.6	4.0098	9.64	3.7094	21
																														0.082	3.94619	0.063	3.97072	0.049	3.9955	0.083	3.96036	0.262	3.82676				9.653	4.133	15.7	4.0098	9.654	3.7094	21.1
																														0.087	3.94057	0.068	3.9693	0.053	3.99355	0.087	3.95851	0.267	3.82562				9.667	4.133	15.7	4.0096	9.667	3.7094	21.1
																														0.092	3.93823	0.073	3.96791	0.058	3.99185	0.092	3.95686	0.272	3.82463				9.682	4.133	15.7	4.0096	9.681	3.7094	21.1
																														0.097	3.93633	0.078	3.96205	0.063	3.9903	0.097	3.95531	0.277	3.82376				9.696	4.133	15.8	4.0096	9.696	3.7094	21.2
																														0.102	3.9347	0.083	3.95964	0.068	3.98389	0.102	3.95383	0.282	3.82298				9.71	4.133	15.8	4.0096	9.71	3.7094	21.2
																														0.107	3.93325	0.088	3.95763	0.073	3.98133	0.107	3.95237	0.287	3.82226				9.723	4.133	15.8	4.0096	9.724	3.7094	21.2
																														0.111	3.9319	0.092	3.95585	0.078	3.97926	0.112	3.95085	0.291	3.82154				9.737	4.133	15.8	4.0095	9.738	3.7094	21.2
																														0.116	3.93059	0.097	3.95418	0.083	3.97754	0.117	3.94926	0.296	3.8208				9.751	4.133	15.8	4.0095	9.751	3.7095	21.2
																														0.121	3.9293	0.102	3.95255	0.088	3.97601	0.121	3.94758	0.301	3.82001				9.765	4.133	15.8	4.0095	9.766	3.7095	21.2
																														0.126	3.92799	0.107	3.95093	0.092	3.97459	0.126	3.94582	0.306	3.81912				9.779	4.1329	15.8	4.0095	9.779	3.7095	21.2
																														0.131	3.92663	0.112	3.94926	0.097	3.9732	0.131	3.94397	0.311	3.81812				9.792	4.1329	15.9	4.0095	9.794	3.7095	21.3
																														0.136	3.92519	0.117	3.94754	0.102	3.97179	0.136	3.94205	0.316	3.81698				9.806	4.1329	15.9	4.0095	9.806	3.7095	21.3
																														0.14	3.92365	0.122	3.94576	0.107	3.97031	0.141	3.94006	0.321	3.81571				9.82	4.1329	15.9	4.0095	9.82	3.7097	21.3
																														0.145	3.92203	0.126	3.94393	0.112	3.96877	0.146	3.93802	0.325	3.81432				9.835	4.1329	15.9	4.0093	9.834	3.7095	21.3
																														0.15	3.92032	0.131	3.94205	0.117	3.96713	0.151	3.9359	0.33	3.81282				9.848	4.1329	15.9	4.0093	9.849	3.7097	21.3
																														0.155	3.91855	0.136	3.94011	0.122	3.96538	0.155	3.93373	0.335	3.81122				9.862	4.1329	15.9	4.0093	9.863	3.7097	21.4
																														0.16	3.91669	0.141	3.93815	0.127	3.96354	0.16	3.93154	0.34	3.80953				9.877	4.1329	16	4.0093	9.876	3.7097	21.4
																														0.165	3.91477	0.146	3.93615	0.131	3.96163	0.165	3.9293	0.345	3.80776				9.892	4.1329	16	4.0093	9.89	3.7097	21.4
																														0.169	3.91281	0.151	3.93412	0.136	3.95965	0.17	3.92701	0.35	3.80592				9.903	4.1329	16	4.0093	9.904	3.7097	21.4
																														0.174	3.91081	0.156	3.93205	0.141	3.95762	0.175	3.92469	0.355	3.80401				9.918	4.1329	16	4.0092	9.918	3.7097	21.4
																														0.179	3.90877	0.16	3.92995	0.146	3.95553	0.18	3.92235	0.359	3.80205				9.932	4.1329	16.1	4.009	9.931	3.7097	21.4
																														0.184	3.9067	0.165	3.92785	0.151	3.95337	0.185	3.91999	0.364	3.80003				9.946	4.1329	16.1	4.009	9.946	3.7099	21.4
																														0.189	3.9046	0.17	3.92573	0.156	3.95119	0.189	3.9176	0.369	3.79794				9.96	4.1329	16.1	4.009	9.962	3.7099	21.5
																														0.194	3.90249	0.175	3.92359	0.161	3.94897	0.194	3.91521	0.374	3.79582				9.973	4.1327	16.1	4.009	9.975	3.7099	21.5
																														0.199	3.90036	0.18	3.92144	0.166	3.94671	0.199	3.91282	0.379	3.79367				9.987	4.1327	16.2	4.0089	9.988	3.7099	21.5
																														0.203	3.89821	0.185	3.91928	0.171	3.94442	0.204	3.91046	0.384	3.79148				10.001	4.1327	16.2	4.009	10.001	3.7099	21.5
																														0.208	3.89603	0.19	3.91711	0.175	3.9421	0.209	3.90814	0.389	3.7893				10.016	4.1327	16.2	4.009	10.015	3.7099	21.6
																														0.213	3.89385	0.195	3.91493	0.18	3.93976	0.214	3.90588	0.393	3.7871				10.029	4.1327	16.2	4.0089	10.029	3.71	21.6
																														0.218	3.89166	0.199	3.91275	0.185	3.9374	0.219	3.90368	0.398	3.78495				10.043	4.1327	16.2	4.0089	10.043	3.71	21.6
																														0.223	3.88945	0.204	3.91057	0.19	3.93505	0.223	3.90157	0.403	3.78283				10.057	4.1327	16.2	4.0089	10.056	3.71	21.6
																														0.228	3.88725	0.209	3.90842	0.195	3.93271	0.228	3.89956	0.408	3.78077				10.07	4.1327	16.3	4.0089	10.07	3.71	21.6
																														0.233	3.88503	0.214	3.90629	0.2	3.93038	0.233	3.89768	0.413	3.7788				10.084	4.1327	16.3	4.0087	10.085	3.71	21.6
																														0.237	3.88282	0.219	3.9042	0.205	3.9281	0.238	3.89597	0.418	3.77694				10.099	4.1327	16.3	4.0089	10.099	3.71	21.7
																														0.242	3.88061	0.224	3.90216	0.209	3.92588	0.243	3.89441	0.423	3.77522				10.112	4.1327	16.3	4.0087	10.112	3.71	21.7
																														0.247	3.87842	0.229	3.90019	0.214	3.92373	0.248	3.89302	0.427	3.77367				10.127	4.1326	16.3	4.0087	10.126	3.7102	21.7
																														0.252	3.87625	0.234	3.8983	0.219	3.92167	0.253	3.89177	0.432	3.7723				10.142	4.1326	16.4	4.0087	10.139	3.7102	21.7
																														0.257	3.87412	0.238	3.89651	0.224	3.91972	0.257	3.89064	0.437	3.77109				10.154	4.1326	16.4	4.0086	10.155	3.7102	21.8
																														0.262	3.87202	0.243	3.89482	0.229	3.91791	0.262	3.88963	0.442	3.77004				10.168	4.1326	16.5	4.0086	10.17	3.7102	21.8
																														0.266	3.86997	0.248	3.89325	0.234	3.91622	0.267	3.88869	0.447	3.76911				10.181	4.1326	16.5	4.0086	10.182	3.7102	21.9
																														0.271	3.86798	0.253	3.89181	0.239	3.91468	0.272	3.88778	0.452	3.76828				10.196	4.1326	16.5	4.0084	10.196	3.7103	21.9
																														0.276	3.86607	0.258	3.89048	0.243	3.91328	0.277	3.88689	0.457	3.76749				10.21	4.1326	16.5	4.0084	10.21	3.7103	21.9
																														0.281	3.86424	0.263	3.88926	0.248	3.912	0.282	3.88601	0.461	3.76673				10.223	4.1326	16.5	4.0086	10.223	3.7103	21.9
																														0.286	3.86253	0.268	3.88813	0.253	3.91083	0.287	3.88508	0.466	3.76595				10.238	4.1326	16.5	4.0084	10.237	3.7103	21.9
																														0.291	3.86093	0.272	3.88706	0.258	3.90974	0.291	3.88407	0.471	3.76512				10.251	4.1326	16.6	4.0082	10.251	3.7103	21.9
																														0.295	3.85943	0.277	3.88602	0.263	3.9087	0.296	3.88298	0.476	3.76421				10.265	4.1326	16.6	4.0082	10.264	3.7103	21.9
																														0.3	3.85806	0.282	3.88497	0.268	3.90766	0.301	3.88181	0.481	3.76317				10.278	4.1326	16.6	4.0082	10.278	3.7103	21.9
																														0.305	3.85681	0.287	3.88389	0.273	3.90662	0.306	3.88054	0.486	3.76199				10.292	4.1326	16.6	4.0082	10.293	3.7103	22
																														0.31	3.8557	0.292	3.88275	0.277	3.90553	0.311	3.87918	0.491	3.76068				10.307	4.1324	16.6	4.0082	10.307	3.7105	22
																														0.315	3.85468	0.297	3.88154	0.282	3.90439	0.316	3.87772	0.495	3.75922				10.321	4.1326	16.7	4.0082	10.321	3.7105	22
																														0.32	3.85376	0.302	3.88025	0.287	3.90318	0.321	3.87619	0.5	3.75764				10.335	4.1326	16.7	4.0081	10.335	3.7105	22
																														0.324	3.85289	0.306	3.87889	0.292	3.90189	0.325	3.8746	0.505	3.75594				10.348	4.1324	16.7	4.0081	10.349	3.7105	22
																														0.329	3.85207	0.311	3.87746	0.297	3.90054	0.33	3.87293	0.51	3.75412				10.363	4.1324	16.7	4.0081	10.363	3.7105	22
																														0.334	3.85125	0.316	3.87596	0.302	3.89913	0.335	3.87121	0.515	3.75221				10.378	4.1324	16.8	4.0081	10.378	3.7105	22.1
																														0.339	3.85042	0.321	3.87441	0.307	3.89764	0.34	3.86944	0.52	3.75021				10.39	4.1324	16.8	4.0079	10.39	3.7105	22.1
																														0.344	3.84954	0.326	3.8728	0.311	3.89609	0.345	3.86763	0.525	3.74814				10.404	4.1324	16.8	4.0079	10.404	3.7106	22.1
																														0.349	3.84859	0.331	3.87115	0.316	3.8945	0.35	3.86578	0.529	3.746				10.417	4.1324	16.8	4.0079	10.418	3.7106	22.1
																														0.353	3.84756	0.336	3.86946	0.321	3.89287	0.355	3.86389	0.534	3.74378				10.432	4.1324	16.9	4.0079	10.431	3.7106	22.1
																														0.358	3.84643	0.34	3.86773	0.326	3.89119	0.359	3.86199	0.539	3.74149				10.446	4.1324	16.9	4.0078	10.445	3.7106	22.1
																														0.363	3.84521	0.345	3.86597	0.331	3.88949	0.364	3.86004	0.544	3.73915				10.46	4.1324	16.9	4.0078	10.459	3.7106	22.1
																														0.368	3.84389	0.35	3.86418	0.336	3.88776	0.369	3.85807	0.549	3.73677				10.473	4.1324	17	4.0078	10.473	3.7106	22.2
																														0.373	3.84249	0.355	3.86236	0.341	3.88599	0.374	3.85608	0.554	3.73435				10.487	4.1324	17	4.0078	10.487	3.7108	22.2
																														0.378	3.84102	0.36	3.86052	0.345	3.88419	0.379	3.85406	0.559	3.73189				10.501	4.1324	17	4.0076	10.502	3.7108	22.2
																														0.383	3.83949	0.365	3.85866	0.35	3.88237	0.384	3.85205	0.563	3.72942				10.516	4.1323	17.1	4.0075	10.516	3.7106	22.2
																														0.387	3.83791	0.37	3.85679	0.355	3.88054	0.389	3.85005	0.568	3.72697				10.529	4.1323	17.1	4.0076	10.531	3.7108	22.2
																														0.392	3.83629	0.375	3.8549	0.36	3.87869	0.393	3.84809	0.573	3.72454				10.543	4.1323	17.1	4.0075	10.543	3.7108	22.2
																														0.397	3.83463	0.379	3.853	0.365	3.87684	0.398	3.84617	0.578	3.72216				10.557	4.1323	17.1	4.0075	10.557	3.7108	22.2
																														0.402	3.83292	0.384	3.85109	0.37	3.87498	0.403	3.84433	0.583	3.71985				10.57	4.1323	17.2	4.0073	10.571	3.7108	22.3
																														0.407	3.83116	0.389	3.84917	0.375	3.87313	0.408	3.84255	0.588	3.71764				10.585	4.1323	17.2	4.0073	10.584	3.7108	22.3
																														0.412	3.82937	0.394	3.84726	0.379	3.87131	0.413	3.84087	0.593	3.71557				10.599	4.1323	17.2	4.0073	10.598	3.7108	22.3
																														0.416	3.82756	0.399	3.84536	0.384	3.86953	0.418	3.83933	0.597	3.71364				10.612	4.1323	17.3	4.0073	10.612	3.7109	22.3
																														0.421	3.82572	0.404	3.84348	0.389	3.86779	0.423	3.83791	0.602	3.71191				10.626	4.1323	17.3	4.0073	10.626	3.7109	22.4
																														0.426	3.82385	0.409	3.84165	0.394	3.86613	0.427	3.83663	0.607	3.71037				10.641	4.1323	17.3	4.0072	10.64	3.7109	22.4
																														0.431	3.82196	0.414	3.83985	0.399	3.86454	0.432	3.83548	0.612	3.709				10.656	4.1323	17.3	4.0072	10.653	3.7109	22.4
																														0.436	3.82005	0.418	3.83812	0.404	3.86305	0.437	3.83445	0.617	3.70779				10.667	4.1321	17.3	4.0072	10.669	3.7109	22.4
																														0.441	3.81812	0.423	3.83645	0.409	3.86168	0.442	3.83352	0.622	3.7067				10.681	4.1321	17.3	4.0072	10.682	3.7109	22.4
																														0.446	3.81618	0.428	3.83485	0.413	3.86042	0.447	3.83268	0.627	3.7057				10.696	4.1321	17.3	4.0072	10.696	3.7111	22.4
																														0.45	3.81423	0.433	3.83337	0.418	3.85925	0.452	3.83188	0.631	3.70479				10.71	4.1323	17.4	4.007	10.71	3.7111	22.4
																														0.455	3.81225	0.438	3.832	0.423	3.85818	0.457	3.8311	0.636	3.70389				10.723	4.1321	17.4	4.007	10.723	3.7111	22.5
																														0.46	3.81026	0.443	3.83075	0.428	3.85718	0.461	3.83031	0.641	3.70297				10.737	4.1321	17.4	4.007	10.737	3.7111	22.5
																														0.465	3.80829	0.448	3.8296	0.433	3.85624	0.466	3.82947	0.646	3.702				10.751	4.1321	17.4	4.007	10.752	3.7111	22.5
																														0.47	3.80632	0.452	3.82856	0.438	3.85534	0.471	3.82858	0.651	3.70095				10.765	4.1321	17.4	4.007	10.764	3.7111	22.6
																														0.475	3.80437	0.457	3.82761	0.443	3.85444	0.476	3.82758	0.656	3.69978				10.779	4.1321	17.5	4.007	10.78	3.7112	22.6
																														0.48	3.80243	0.462	3.82671	0.447	3.8535	0.481	3.82647	0.661	3.69848				10.792	4.1321	17.5	4.0069	10.793	3.7112	22.7
																														0.484	3.80054	0.467	3.82583	0.452	3.85251	0.486	3.82527	0.665	3.69703				10.807	4.1321	17.5	4.0069	10.807	3.7112	22.7
																														0.489	3.79868	0.472	3.82495	0.457	3.85146	0.491	3.82396	0.67	3.69541				10.821	4.1321	17.5	4.0069	10.821	3.7112	22.8
																														0.494	3.79688	0.477	3.82404	0.462	3.85029	0.495	3.82259	0.675	3.69365				10.835	4.1321	17.5	4.0069	10.835	3.7112	22.8
																														0.499	3.79515	0.482	3.82306	0.467	3.84904	0.5	3.82113	0.68	3.69176				10.848	4.1319	17.6	4.0069	10.849	3.7112	22.8
																														0.504	3.79349	0.486	3.822	0.472	3.84769	0.505	3.8196	0.685	3.68977				10.863	4.1319	17.6	4.0069	10.862	3.7112	22.8
																														0.509	3.79192	0.491	3.82086	0.477	3.84627	0.51	3.81802	0.69	3.68766				10.877	4.1321	17.6	4.0067	10.876	3.7112	22.8
																														0.514	3.79045	0.496	3.81964	0.481	3.84477	0.515	3.81638	0.695	3.68545				10.89	4.1319	17.7	4.0067	10.89	3.7114	22.8
																														0.518	3.7891	0.501	3.81831	0.486	3.84323	0.52	3.81468	0.699	3.68316				10.905	4.1319	17.7	4.0065	10.904	3.7114	22.8
																														0.523	3.78784	0.506	3.8169	0.491	3.84161	0.525	3.81292	0.704	3.68077				10.92	4.1319	17.7	4.0065	10.917	3.7114	22.9
																														0.528	3.78669	0.511	3.81541	0.496	3.83992	0.529	3.81113	0.709	3.67832				10.932	4.1319	17.9	4.0062	10.932	3.7114	22.9
																														0.533	3.78562	0.516	3.81385	0.501	3.83819	0.534	3.80929	0.714	3.67579				10.945	4.1319	17.9	4.0064	10.945	3.7114	22.9
																														0.538	3.78461	0.52	3.81223	0.506	3.83641	0.539	3.80741	0.719	3.6732				10.959	4.1319	17.9	4.0062	10.96	3.7114	22.9
																														0.543	3.78363	0.525	3.81056	0.511	3.8346	0.544	3.8055	0.724	3.67056				10.974	4.1319	17.9	4.0062	10.974	3.7114	23
																														0.548	3.78266	0.53	3.80884	0.516	3.83274	0.549	3.80356	0.729	3.66787				10.988	4.1319	17.9	4.0062	10.988	3.7116	23
																														0.552	3.78166	0.535	3.80707	0.52	3.83086	0.554	3.80159	0.733	3.66516				11.001	4.1319	18	4.0062	11.001	3.7116	23
																														0.557	3.78061	0.54	3.80525	0.525	3.82895	0.559	3.79961	0.738	3.66244				11.015	4.1319	18	4.0062	11.015	3.7116	23.1
																														0.562	3.7795	0.545	3.80339	0.53	3.827	0.564	3.79763	0.743	3.65974				11.029	4.1319	18	4.0062	11.029	3.7116	23.1
																														0.567	3.77827	0.55	3.80151	0.535	3.82503	0.568	3.79565	0.748	3.65704				11.043	4.1319	18	4.0061	11.042	3.7116	23.1
																														0.572	3.77695	0.554	3.79959	0.54	3.82304	0.573	3.7937	0.753	3.6544				11.056	4.1319	18	4.0061	11.057	3.7116	23.1
																														0.577	3.77554	0.559	3.79763	0.545	3.82104	0.578	3.79177	0.758	3.65184				11.07	4.1319	18.1	4.0061	11.07	3.7116	23.1
																														0.582	3.77403	0.564	3.79565	0.549	3.81907	0.583	3.7899	0.763	3.64939				11.084	4.1318	18.1	4.0061	11.086	3.7117	23.3
																														0.586	3.77244	0.569	3.79365	0.554	3.81711	0.588	3.7881	0.767	3.64706				11.098	4.1318	18.1	4.0061	11.098	3.7117	23.3
																														0.591	3.77075	0.574	3.79163	0.559	3.81519	0.593	3.78639	0.772	3.64489				11.113	4.1318	18.1	4.0059	11.112	3.7117	23.3
																														0.596	3.76902	0.579	3.78959	0.564	3.81331	0.597	3.78479	0.777	3.64292				11.127	4.1318	18.2	4.0059	11.127	3.7117	23.3
																														0.601	3.76721	0.584	3.78754	0.569	3.8115	0.602	3.78329	0.782	3.64114				11.14	4.1318	18.2	4.0058	11.141	3.7117	23.3
																														0.606	3.76535	0.589	3.78548	0.574	3.80977	0.607	3.78192	0.787	3.63954				11.155	4.1318	18.2	4.0059	11.154	3.7117	23.4
																														0.611	3.76344	0.594	3.78344	0.579	3.80816	0.612	3.78067	0.792	3.63813				11.169	4.1318	18.2	4.0058	11.168	3.7117	23.4
																														0.616	3.76149	0.598	3.78142	0.584	3.80664	0.617	3.77951	0.797	3.63687				11.183	4.1318	18.2	4.0058	11.182	3.7119	23.4
																														0.62	3.75951	0.603	3.77943	0.588	3.80525	0.622	3.77841	0.801	3.63572				11.195	4.1318	18.2	4.0058	11.195	3.7119	23.4
																														0.625	3.75749	0.608	3.77749	0.593	3.804	0.627	3.77734	0.806	3.63462				11.209	4.1318	18.3	4.0058	11.209	3.7119	23.5
																														0.63	3.75545	0.613	3.77561	0.598	3.80284	0.631	3.77629	0.811	3.63357				11.224	4.1318	18.3	4.0058	11.223	3.7119	23.5
																														0.635	3.75337	0.618	3.7738	0.603	3.80179	0.636	3.77522	0.816	3.6325				11.237	4.1318	18.3	4.0058	11.238	3.7119	23.5
																														0.64	3.75125	0.623	3.77208	0.608	3.80079	0.641	3.77411	0.821	3.63141				11.251	4.1318	18.4	4.0056	11.251	3.7119	23.5
																														0.645	3.74911	0.628	3.77047	0.613	3.79981	0.646	3.77292	0.826	3.63026				11.265	4.1318	18.4	4.0055	11.267	3.7119	23.7
																														0.65	3.74696	0.632	3.76896	0.618	3.79884	0.651	3.77165	0.831	3.62898				11.279	4.1316	18.4	4.0055	11.279	3.7119	23.7
																														0.654	3.74478	0.637	3.76757	0.622	3.79785	0.656	3.77026	0.835	3.62754				11.293	4.1316	18.4	4.0055	11.293	3.712	23.7
																														0.659	3.74259	0.642	3.76629	0.627	3.79684	0.661	3.76877	0.84	3.62597				11.307	4.1316	18.4	4.0055	11.306	3.712	23.8
																														0.664	3.74036	0.647	3.7651	0.632	3.79576	0.665	3.76719	0.845	3.62426				11.32	4.1316	18.4	4.0055	11.32	3.712	23.8
																														0.669	3.73814	0.652	3.76399	0.637	3.79459	0.67	3.76554	0.85	3.62244				11.334	4.1316	18.5	4.0053	11.334	3.712	23.8
																														0.674	3.73591	0.657	3.76292	0.642	3.79331	0.675	3.76381	0.855	3.6205				11.348	4.1316	18.5	4.0053	11.349	3.712	23.8
																														0.679	3.73368	0.661	3.76185	0.647	3.79193	0.68	3.76199	0.86	3.61845				11.363	4.1316	18.5	4.0053	11.363	3.712	23.9
																														0.684	3.73145	0.666	3.76076	0.652	3.79044	0.685	3.7601	0.865	3.61629				11.376	4.1316	18.5	4.0053	11.376	3.712	23.9
																														0.688	3.72924	0.671	3.75963	0.656	3.78886	0.69	3.75816	0.869	3.61405				11.39	4.1316	18.5	4.0053	11.39	3.712	23.9
																														0.693	3.72705	0.676	3.75843	0.661	3.78719	0.695	3.75617	0.874	3.61172				11.405	4.1316	18.6	4.0053	11.404	3.7122	24
																														0.698	3.7249	0.681	3.75713	0.666	3.78545	0.699	3.75413	0.879	3.60932				11.42	4.1316	18.6	4.0053	11.417	3.7122	24
																														0.703	3.72279	0.686	3.75573	0.671	3.78363	0.704	3.75204	0.884	3.60685				11.434	4.1316	18.6	4.0053	11.433	3.7122	24
																														0.708	3.72074	0.691	3.75425	0.676	3.78175	0.709	3.74991	0.889	3.60433				11.448	4.1316	18.7	4.0051	11.447	3.7122	24
																														0.713	3.71876	0.696	3.75268	0.681	3.77981	0.714	3.74776	0.894	3.60176				11.46	4.1316	18.7	4.005	11.46	3.7122	24
																														0.718	3.71688	0.7	3.75102	0.685	3.77781	0.719	3.74557	0.899	3.59913				11.473	4.1315	18.8	4.005	11.473	3.7123	24.1
																														0.722	3.7151	0.705	3.74929	0.69	3.77578	0.724	3.74335	0.903	3.59648				11.487	4.1315	18.8	4.0048	11.488	3.7122	24.1
																														0.727	3.71342	0.71	3.74751	0.695	3.77369	0.729	3.7411	0.908	3.59381				11.502	4.1315	18.8	4.0048	11.502	3.7123	24.1
																														0.732	3.71185	0.715	3.74565	0.7	3.77157	0.734	3.73885	0.913	3.59112				11.516	4.1315	18.9	4.0047	11.515	3.7123	24.1
																														0.737	3.71041	0.72	3.74374	0.705	3.7694	0.738	3.7366	0.918	3.58846				11.529	4.1315	18.9	4.0048	11.529	3.7123	24.1
																														0.742	3.70908	0.725	3.74178	0.71	3.7672	0.743	3.73436	0.923	3.58582				11.543	4.1315	18.9	4.0047	11.543	3.7123	24.2
																														0.747	3.70785	0.73	3.73979	0.715	3.76497	0.748	3.73215	0.928	3.58326				11.557	4.1315	19	4.0045	11.556	3.7123	24.2
																														0.752	3.70667	0.734	3.73776	0.72	3.76273	0.753	3.73	0.933	3.58079				11.57	4.1315	19	4.0045	11.57	3.7125	24.2
																														0.756	3.70553	0.739	3.7357	0.724	3.76048	0.758	3.72793	0.937	3.57844				11.585	4.1315	19	4.0045	11.584	3.7125	24.2
																														0.761	3.70443	0.744	3.73361	0.729	3.75824	0.763	3.72593	0.942	3.57625				11.599	4.1315	19	4.0045	11.599	3.7125	24.2
																														0.766	3.70328	0.749	3.73148	0.734	3.75602	0.767	3.72402	0.947	3.57421				11.612	4.1315	19.1	4.0045	11.613	3.7125	24.2
																														0.771	3.70209	0.754	3.72934	0.739	3.75383	0.772	3.72224	0.952	3.57239				11.626	4.1315	19.1	4.0045	11.626	3.7125	24.2
																														0.776	3.70083	0.759	3.72715	0.744	3.75171	0.777	3.72059	0.957	3.57079				11.641	4.1315	19.1	4.0044	11.64	3.7125	24.3
																														0.781	3.69948	0.764	3.72495	0.749	3.74966	0.782	3.71907	0.962	3.56936				11.654	4.1315	19.1	4.0045	11.655	3.7125	24.3
																														0.786	3.698	0.769	3.72275	0.754	3.7477	0.787	3.71771	0.967	3.56811				11.669	4.1315	19.1	4.0044	11.668	3.7126	24.3
																														0.79	3.69641	0.773	3.72052	0.758	3.74584	0.792	3.71643	0.971	3.56698				11.681	4.1313	19.2	4.0044	11.681	3.7126	24.3
																														0.795	3.69472	0.778	3.71827	0.763	3.7441	0.797	3.71523	0.976	3.56592				11.696	4.1313	19.2	4.0044	11.695	3.7126	24.4
																														0.8	3.69294	0.783	3.71604	0.768	3.74247	0.802	3.71407	0.981	3.56494				11.71	4.1313	19.2	4.0044	11.709	3.7126	24.4
																														0.805	3.69107	0.788	3.71383	0.773	3.74097	0.806	3.71294	0.986	3.56398				11.724	4.1313	19.2	4.0044	11.724	3.7126	24.4
																														0.81	3.68913	0.793	3.71164	0.778	3.73958	0.811	3.71181	0.991	3.56297				11.737	4.1313	19.2	4.0042	11.738	3.7126	24.4
																														0.815	3.68713	0.798	3.7095	0.783	3.73829	0.816	3.71067	0.996	3.5619				11.751	4.1313	19.2	4.0042	11.752	3.7126	24.5
																														0.82	3.68506	0.803	3.70741	0.788	3.73706	0.821	3.70944	1.001	3.56069				11.765	4.1313	19.3	4.0042	11.765	3.7126	24.5
																														0.824	3.68297	0.807	3.7054	0.792	3.73586	0.826	3.70812	1.005	3.55932				11.779	4.1313	19.3	4.0042	11.779	3.7126	24.5
																														0.829	3.68082	0.812	3.70347	0.797	3.73468	0.831	3.70671	1.01	3.55779				11.793	4.1313	19.3	4.0041	11.792	3.7128	24.5
																														0.834	3.67864	0.817	3.70164	0.802	3.73349	0.836	3.70519	1.015	3.5561				11.807	4.1313	19.3	4.0041	11.806	3.7128	24.5
																														0.839	3.67643	0.822	3.69989	0.807	3.73227	0.84	3.70356	1.02	3.55425				11.821	4.1313	19.4	4.0041	11.821	3.7128	24.5
																														0.844	3.67418	0.827	3.69824	0.812	3.73097	0.845	3.70182	1.025	3.55227				11.834	4.1313	19.4	4.0039	11.837	3.7128	24.6
																														0.849	3.67189	0.832	3.6967	0.817	3.72957	0.85	3.69998	1.03	3.55015				11.849	4.1313	19.4	4.0039	11.849	3.7128	24.6
																														0.854	3.66959	0.837	3.69526	0.822	3.72807	0.855	3.69807	1.035	3.54793				11.862	4.1313	19.5	4.0039	11.863	3.7128	24.6
																														0.858	3.66725	0.841	3.69388	0.826	3.72646	0.86	3.69608	1.039	3.5456				11.877	4.1312	19.5	4.0039	11.876	3.713	24.6
																														0.863	3.6649	0.846	3.69254	0.831	3.72475	0.865	3.69404	1.044	3.54316				11.891	4.1312	19.5	4.0038	11.89	3.7128	24.6
																														0.868	3.66253	0.851	3.69121	0.836	3.72294	0.869	3.69193	1.049	3.54064				11.904	4.1312	19.5	4.0038	11.904	3.713	24.6
																														0.873	3.66015	0.856	3.68985	0.841	3.72105	0.874	3.68978	1.054	3.53804				11.919	4.1312	19.5	4.0038	11.917	3.713	24.7
																														0.878	3.65776	0.861	3.68843	0.846	3.7191	0.879	3.68757	1.059	3.53536				11.934	4.1312	19.6	4.0038	11.931	3.713	24.7
																														0.883	3.65536	0.866	3.68695	0.851	3.71707	0.884	3.68533	1.064	3.53261				11.946	4.1312	19.6	4.0038	11.946	3.713	24.7
																														0.888	3.65294	0.871	3.68537	0.856	3.71498	0.889	3.68304	1.069	3.5298				11.959	4.1312	19.6	4.0038	11.96	3.713	24.7
																														0.893	3.65053	0.875	3.6837	0.86	3.71284	0.894	3.68072	1.073	3.52692				11.973	4.1312	19.6	4.0036	11.973	3.7131	24.7
																														0.897	3.64813	0.88	3.68193	0.865	3.71066	0.899	3.67838	1.078	3.52401				11.987	4.1312	19.7	4.0036	11.987	3.7131	24.7
																														0.902	3.64575	0.885	3.68008	0.87	3.70843	0.903	3.676	1.083	3.52109				12.002	4.1312	19.7	4.0036	12.002	3.7131	24.7
																														0.907	3.64341	0.89	3.67816	0.875	3.70616	0.908	3.67361	1.088	3.51816				12.015	4.1312	19.7	4.0036	12.014	3.7131	24.8
																														0.912	3.64109	0.895	3.67618	0.88	3.70384	0.913	3.67123	1.093	3.51526				12.029	4.1312	19.7	4.0034	12.03	3.7131	24.8
																														0.917	3.63884	0.9	3.67414	0.885	3.70149	0.918	3.66884	1.098	3.51241				12.043	4.1312	19.7	4.0033	12.043	3.7131	24.8
																														0.922	3.63665	0.905	3.67206	0.89	3.69911	0.923	3.6665	1.103	3.50963				12.057	4.131	19.8	4.0034	12.057	3.7131	24.8
																														0.927	3.63453	0.91	3.66994	0.894	3.69673	0.928	3.6642	1.107	3.50696				12.071	4.131	19.8	4.0034	12.071	3.7131	24.8
																														0.931	3.6325	0.914	3.66777	0.899	3.69433	0.933	3.66196	1.112	3.50444				12.085	4.131	19.8	4.0034	12.084	3.7131	24.9
																														0.936	3.6306	0.919	3.66556	0.904	3.69191	0.938	3.65979	1.117	3.50208				12.098	4.131	19.9	4.0033	12.098	3.7133	24.9
																														0.941	3.62881	0.924	3.66332	0.909	3.68954	0.942	3.65772	1.122	3.49996				12.112	4.131	19.9	4.0033	12.112	3.7133	25
																														0.946	3.62715	0.929	3.66106	0.914	3.68719	0.947	3.65578	1.127	3.49806				12.126	4.131	19.9	4.0033	12.127	3.7133	25
																														0.951	3.62561	0.934	3.65878	0.919	3.6849	0.952	3.65398	1.132	3.4964				12.139	4.131	19.9	4.0033	12.14	3.7133	25
																														0.956	3.62422	0.939	3.65648	0.924	3.68267	0.957	3.65233	1.137	3.49492				12.154	4.131	19.9	4.0033	12.156	3.7133	25
																														0.961	3.62293	0.944	3.65416	0.929	3.68052	0.962	3.65081	1.141	3.49362				12.167	4.131	19.9	4.0033	12.168	3.7133	25
																														0.965	3.62173	0.949	3.65182	0.933	3.67848	0.967	3.64942	1.146	3.49245				12.182	4.131	20	4.0031	12.182	3.7133	25
																														0.97	3.62057	0.953	3.64947	0.938	3.67655	0.972	3.64814	1.151	3.49136				12.197	4.131	20	4.0031	12.195	3.7134	25
																														0.975	3.61943	0.958	3.64711	0.943	3.67476	0.976	3.64696	1.156	3.49028				12.209	4.131	20.1	4.003	12.21	3.7134	25.1
																														0.98	3.61829	0.963	3.64475	0.948	3.67311	0.981	3.64584	1.161	3.4892				12.223	4.131	20.1	4.0028	12.224	3.7134	25.1
																														0.985	3.61711	0.968	3.64239	0.953	3.67161	0.986	3.64472	1.166	3.48807				12.238	4.131	20.2	4.003	12.237	3.7134	25.1
																														0.99	3.61585	0.973	3.64007	0.958	3.67023	0.991	3.6436	1.171	3.48682				12.251	4.131	20.2	4.0027	12.252	3.7134	25.1
																														0.995	3.61448	0.978	3.63779	0.963	3.66896	0.996	3.64241	1.175	3.4854				12.265	4.1309	20.2	4.0027	12.265	3.7134	25.2
																														0.999	3.613	0.983	3.63556	0.968	3.66778	1.001	3.64114	1.18	3.48378				12.279	4.1309	20.3	4.0027	12.279	3.7134	25.2
																														1.004	3.61141	0.987	3.63339	0.973	3.66664	1.005	3.63979	1.185	3.48192				12.293	4.1309	20.3	4.0027	12.293	3.7134	25.2
																														1.009	3.60971	0.992	3.6313	0.977	3.66552	1.01	3.63831	1.19	3.47984				12.307	4.1309	20.3	4.0027	12.306	3.7136	25.2
																														1.014	3.60789	0.997	3.6293	0.982	3.66438	1.015	3.63674	1.195	3.47752				12.321	4.1309	20.3	4.0027	12.322	3.7136	25.2
																														1.019	3.606	1.002	3.6274	0.987	3.66321	1.02	3.63504	1.2	3.47498				12.334	4.1309	20.3	4.0027	12.335	3.7136	25.2
																														1.024	3.60401	1.007	3.62562	0.992	3.66195	1.025	3.63324	1.205	3.47224				12.348	4.1309	20.4	4.0027	12.35	3.7136	25.2
																														1.029	3.60197	1.012	3.62398	0.997	3.66059	1.03	3.63135	1.209	3.4693				12.362	4.1309	20.5	4.0025	12.362	3.7136	25.3
																														1.033	3.59985	1.017	3.62246	1.002	3.65911	1.035	3.6294	1.214	3.46619				12.377	4.1309	20.5	4.0024	12.376	3.7136	25.4
																														1.038	3.59768	1.021	3.62107	1.007	3.65751	1.04	3.62737	1.219	3.46293				12.39	4.1309	20.5	4.0024	12.39	3.7136	25.4
																														1.043	3.59543	1.026	3.61978	1.012	3.65581	1.044	3.62527	1.224	3.45951				12.405	4.1309	20.5	4.0024	12.404	3.7136	25.4
																														1.048	3.59315	1.031	3.61857	1.016	3.65401	1.049	3.62313	1.229	3.45595				12.42	4.1309	20.5	4.0022	12.417	3.7137	25.4
																														1.053	3.59082	1.036	3.61739	1.021	3.65212	1.054	3.62091	1.234	3.45224				12.432	4.1309	20.6	4.0022	12.433	3.7137	25.5
																														1.058	3.58846	1.041	3.61621	1.026	3.65014	1.059	3.61865	1.239	3.44841				12.446	4.1309	20.6	4.0022	12.446	3.7137	25.5
																														1.063	3.58606	1.046	3.61501	1.031	3.64811	1.064	3.61636	1.243	3.44447				12.459	4.1309	20.6	4.0022	12.46	3.7137	25.5
																														1.067	3.58363	1.051	3.61376	1.036	3.64602	1.069	3.61403	1.248	3.44042				12.473	4.1309	20.6	4.0022	12.474	3.7137	25.5
																														1.072	3.58115	1.055	3.61242	1.041	3.64388	1.074	3.61166	1.253	3.43626				12.488	4.1309	20.6	4.0022	12.487	3.7137	25.5
																														1.077	3.57866	1.06	3.61096	1.046	3.64167	1.078	3.60927	1.258	3.43204				12.502	4.1307	20.6	4.0022	12.501	3.7137	25.6
																														1.082	3.57613	1.065	3.60941	1.051	3.63942	1.083	3.60686	1.263	3.42777				12.515	4.1307	20.6	4.0022	12.515	3.7137	25.7
																														1.087	3.57359	1.07	3.60777	1.055	3.63713	1.088	3.60444	1.268	3.42348				12.529	4.1307	20.7	4.0022	12.528	3.7139	25.7
																														1.092	3.57103	1.075	3.60604	1.06	3.6348	1.093	3.60203	1.273	3.41917				12.543	4.1307	20.7	4.002	12.544	3.7139	25.7
																														1.097	3.56845	1.08	3.60422	1.065	3.63244	1.098	3.59964	1.277	3.41492				12.557	4.1307	20.8	4.002	12.556	3.7139	25.8
																														1.102	3.56586	1.085	3.60232	1.07	3.63005	1.103	3.59729	1.282	3.41074				12.57	4.1307	20.8	4.0019	12.571	3.7139	25.8
																														1.106	3.56325	1.089	3.60037	1.075	3.62765	1.108	3.59499	1.287	3.40668				12.585	4.1307	20.9	4.0019	12.585	3.7139	25.8
																														1.111	3.56065	1.094	3.59836	1.08	3.62524	1.112	3.59277	1.292	3.40279				12.599	4.1307	20.9	4.0019	12.599	3.7139	25.8
																														1.116	3.55805	1.099	3.5963	1.085	3.62284	1.117	3.59065	1.297	3.39909				12.613	4.1307	20.9	4.0017	12.612	3.714	25.8
																														1.121	3.55548	1.104	3.59418	1.09	3.62045	1.122	3.58865	1.302	3.39563				12.628	4.1307	20.9	4.0017	12.626	3.714	25.9
																														1.126	3.55294	1.109	3.59204	1.094	3.6181	1.127	3.58679	1.307	3.39241				12.64	4.1307	20.9	4.0017	12.64	3.714	25.9
																														1.131	3.55045	1.114	3.58985	1.099	3.61578	1.132	3.5851	1.311	3.38939				12.654	4.1307	21	4.0017	12.654	3.714	25.9
																														1.136	3.54802	1.119	3.58764	1.104	3.61354	1.137	3.58356	1.316	3.38656				12.667	4.1307	21	4.0016	12.668	3.714	26
																														1.14	3.54566	1.124	3.58537	1.109	3.61139	1.141	3.58216	1.321	3.38383				12.682	4.1307	21	4.0017	12.682	3.714	26
																														1.145	3.5434	1.128	3.58308	1.114	3.60936	1.146	3.58089	1.326	3.38112				12.696	4.1307	21	4.0016	12.697	3.714	26
																														1.15	3.54125	1.133	3.58075	1.119	3.60745	1.151	3.57973	1.331	3.37842				12.71	4.1307	21	4.0016	12.71	3.714	26
																														1.155	3.53922	1.138	3.57839	1.124	3.6057	1.156	3.57864	1.336	3.37564				12.724	4.1307	21	4.0016	12.724	3.714	26.1
																														1.16	3.53732	1.143	3.57601	1.128	3.6041	1.161	3.57757	1.341	3.37269				12.737	4.1305	21.1	4.0016	12.739	3.7142	26.1
																														1.165	3.53554	1.148	3.57361	1.133	3.60268	1.166	3.5765	1.345	3.36949				12.751	4.1305	21.1	4.0014	12.752	3.7142	26.1
																														1.17	3.53388	1.153	3.5712	1.138	3.60139	1.171	3.57538	1.35	3.36598				12.765	4.1305	21.1	4.0014	12.765	3.7142	26.2
																														1.174	3.53234	1.158	3.5688	1.143	3.60023	1.175	3.57417	1.355	3.3621				12.779	4.1305	21.2	4.0014	12.779	3.7142	26.2
																														1.179	3.53087	1.163	3.5664	1.148	3.59916	1.18	3.57285	1.36	3.35776				12.793	4.1305	21.2	4.0013	12.793	3.7142	26.2
																														1.184	3.52946	1.167	3.56404	1.153	3.59815	1.185	3.5714	1.365	3.35293				12.806	4.1305	21.2	4.0014	12.807	3.7142	26.2
																														1.189	3.52807	1.172	3.56171	1.158	3.59716	1.19	3.56981	1.37	3.34761				12.82	4.1305	21.2	4.0013	12.82	3.7143	26.3
																														1.194	3.52664	1.177	3.55943	1.162	3.59615	1.195	3.56809	1.375	3.34182				12.834	4.1305	21.2	4.0013	12.834	3.7143	26.3
																														1.199	3.52514	1.182	3.55722	1.167	3.59509	1.2	3.56625	1.379	3.33553				12.849	4.1305	21.3	4.0013	12.848	3.7142	26.4
																														1.204	3.52356	1.187	3.5551	1.172	3.59394	1.205	3.56429	1.384	3.32876				12.864	4.1305	21.3	4.0013	12.862	3.7143	26.4
																														1.208	3.52185	1.192	3.55306	1.177	3.59269	1.209	3.56221	1.389	3.32153				12.876	4.1305	21.3	4.0011	12.876	3.7143	26.4
																														1.213	3.52	1.197	3.55112	1.182	3.59131	1.214	3.56004	1.394	3.31384				12.89	4.1304	21.4	4.0011	12.89	3.7143	26.4
																														1.218	3.518	1.201	3.54927	1.187	3.58978	1.219	3.55779	1.399	3.30568				12.904	4.1304	21.4	4.001	12.905	3.7143	26.4
																														1.223	3.51583	1.206	3.54754	1.192	3.58813	1.224	3.55544	1.404	3.29702				12.918	4.1305	21.4	4.001	12.918	3.7143	26.4
																														1.228	3.51351	1.211	3.54591	1.196	3.58634	1.229	3.55303	1.409	3.28786				12.931	4.1304	21.4	4.001	12.932	3.7143	26.4
																														1.233	3.51108	1.216	3.54434	1.201	3.58444	1.234	3.55055	1.413	3.27819				12.946	4.1304	21.5	4.001	12.946	3.7145	26.5
																														1.238	3.50852	1.221	3.5428	1.206	3.58244	1.239	3.548	1.418	3.26798				12.96	4.1304	21.5	4.001	12.961	3.7145	26.5
																														1.242	3.50584	1.226	3.54125	1.211	3.58035	1.244	3.5454	1.423	3.25723				12.974	4.1304	21.5	4.001	12.974	3.7145	26.5
																														1.247	3.50306	1.231	3.53965	1.216	3.57817	1.248	3.54274	1.428	3.24592				12.987	4.1304	21.5	4.001	12.987	3.7145	26.5
																														1.252	3.50018	1.235	3.53798	1.221	3.57592	1.253	3.54003	1.433	3.23404				13.001	4.1304	21.5	4.001	13.001	3.7145	26.5
																														1.257	3.49721	1.24	3.53615	1.226	3.5736	1.258	3.53726	1.438	3.22161				13.015	4.1304	21.6	4.0008	13.015	3.7145	26.5
																														1.262	3.49414	1.245	3.53418	1.231	3.57122	1.263	3.53446	1.443	3.20862				13.028	4.1304	21.6	4.0007	13.029	3.7147	26.6
																														1.267	3.49099	1.25	3.53207	1.235	3.56879	1.268	3.53164	1.447	3.19508				13.043	4.1304	21.6	4.0007	13.042	3.7147	26.6
																														1.272	3.48776	1.255	3.52981	1.24	3.56629	1.273	3.52881	1.452	3.18101				13.057	4.1304	21.6	4.0007	13.056	3.7147	26.6
																														1.276	3.48447	1.26	3.5274	1.245	3.56374	1.278	3.526	1.457	3.16636				13.071	4.1304	21.7	4.0007	13.07	3.7147	26.6
																														1.281	3.48109	1.265	3.52486	1.25	3.56114	1.282	3.52323	1.462	3.15121				13.086	4.1304	21.7	4.0007	13.084	3.7147	26.7
																														1.286	3.47765	1.269	3.52221	1.255	3.55851	1.287	3.52052	1.467	3.13556				13.099	4.1304	21.7	4.0007	13.098	3.7148	26.7
																														1.291	3.47414	1.274	3.51945	1.26	3.55585	1.292	3.51789	1.472	3.11939				13.112	4.1302	21.7	4.0005	13.113	3.7148	26.7
																														1.296	3.47057	1.279	3.51658	1.265	3.55314	1.297	3.51537	1.477	3.10267				13.126	4.1304	21.8	4.0005	13.126	3.7148	26.7
																														1.301	3.46692	1.284	3.51363	1.27	3.55044	1.302	3.51298	1.481	3.0854				13.14	4.1302	21.8	4.0005	13.14	3.7148	26.7
																														1.306	3.46319	1.289	3.5106	1.274	3.54774	1.307	3.51073	1.486	3.06743				13.155	4.1302	21.8	4.0003	13.155	3.7148	26.7
																														1.31	3.45941	1.294	3.50749	1.279	3.54509	1.311	3.50865	1.491	3.04862				13.168	4.1302	21.8	4.0003	13.168	3.7148	26.7
																														1.315	3.45557	1.299	3.50431	1.284	3.54249	1.316	3.50673	1.496	3.0287				13.182	4.1302	21.9	4.0003	13.182	3.7148	26.8
																														1.32	3.45168	1.303	3.50105	1.289	3.53998	1.321	3.50494	1.501	3.00744				13.196	4.1302	21.9	4.0003	13.195	3.7148	26.8
																														1.325	3.44773	1.308	3.4977	1.294	3.53756	1.326	3.50324	1.506	2.98449				13.209	4.1302	21.9	4.0003	13.209	3.7148	26.8
																														1.33	3.44377	1.313	3.49429	1.299	3.53527	1.331	3.50159	1.511	2.96058				13.223	4.1302	21.9	4.0002	13.223	3.715	26.9
																														1.335	3.43978	1.318	3.49082	1.304	3.53312	1.336	3.49996	1.515	2.94176				13.238	4.1302	22	4.0002	13.238	3.715	26.9
																														1.34	3.4358	1.323	3.48729	1.308	3.53113	1.341	3.4983	1.52	2.92196				13.252	4.1302	22	4.0002	13.252	3.715	26.9
																														1.344	3.43181	1.328	3.48371	1.313	3.52927	1.345	3.49654	1.525	2.90096				13.265	4.1302	22	4.0002	13.265	3.715	26.9
																														1.349	3.42784	1.333	3.48006	1.318	3.52754	1.35	3.49466	1.53	2.87854				13.279	4.1302	22	4	13.279	3.715	26.9
																														1.354	3.42391	1.338	3.47637	1.323	3.52591	1.355	3.49259	1.535	2.85443				13.294	4.1302	22.1	4	13.292	3.715	26.9
																														1.359	3.42003	1.343	3.47264	1.328	3.52435	1.36	3.49031	1.54	2.82831				13.307	4.1302	22.1	4.0002	13.308	3.715	27
																														1.364	3.41621	1.347	3.46891	1.333	3.5228	1.365	3.4878	1.545	2.79975				13.322	4.1302	22.1	4	13.321	3.7151	27
																														1.369	3.41247	1.352	3.46516	1.338	3.52121	1.37	3.4851	1.549	2.76809				13.334	4.1301	22.1	4	13.337	3.7151	27
																														1.374	3.40881	1.357	3.46142	1.342	3.51957	1.375	3.48218	1.554	2.73229				13.348	4.1301	22.1	4	13.35	3.7151	27
																														1.378	3.40521	1.362	3.45772	1.347	3.51781	1.379	3.47908	1.559	2.69102				13.362	4.1302	22.2	3.9999	13.364	3.7151	27
																														1.383	3.40167	1.367	3.45406	1.352	3.5159	1.384	3.47578	1.564	2.6434				13.376	4.1302	22.2	4	13.377	3.7151	27
																														1.388	3.39817	1.372	3.45048	1.357	3.51378	1.389	3.47234	1.567	2.5998				13.39	4.1301	22.2	3.9999	13.39	3.7151	27
																														1.393	3.39469	1.376	3.447	1.362	3.51147	1.394	3.46872						13.403	4.1301	22.3	3.9997	13.405	3.7151	27.1
																														1.398	3.39113	1.381	3.44362	1.367	3.50897	1.399	3.46494						13.418	4.1301	22.4	3.9996	13.419	3.7151	27.1
																														1.403	3.38745	1.386	3.44036	1.372	3.5063	1.404	3.46101						13.434	4.1301	22.4	3.9996	13.433	3.7153	27.1
																														1.408	3.3836	1.391	3.43722	1.376	3.50345	1.409	3.45695						13.445	4.1301	22.4	3.9996	13.446	3.7153	27.1
																														1.412	3.37951	1.396	3.43417	1.381	3.50044	1.413	3.45274						13.459	4.1301	22.4	3.9996	13.46	3.7153	27.1
																														1.417	3.37512	1.401	3.43117	1.386	3.49728	1.418	3.4484						13.474	4.1301	22.5	3.9996	13.474	3.7153	27.1
																														1.422	3.37037	1.406	3.42821	1.391	3.49397	1.423	3.4439						13.488	4.1301	22.5	3.9996	13.487	3.7153	27.1
																														1.427	3.36522	1.41	3.42521	1.396	3.49056	1.428	3.43927						13.501	4.1301	22.5	3.9996	13.501	3.7153	27.2
																														1.432	3.35965	1.415	3.42211	1.401	3.487	1.433	3.43451						13.514	4.1301	22.6	3.9994	13.515	3.7153	27.2
																														1.437	3.35365	1.42	3.41885	1.406	3.48333	1.438	3.42963						13.529	4.1301	22.6	3.9994	13.53	3.7153	27.2
																														1.442	3.3472	1.425	3.41538	1.41	3.47951	1.443	3.42465						13.543	4.1301	22.6	3.9993	13.543	3.7154	27.2
																														1.446	3.34031	1.43	3.41165	1.415	3.47559	1.447	3.41957						13.556	4.1301	22.6	3.9993	13.557	3.7154	27.3
																														1.451	3.33299	1.435	3.4076	1.42	3.47155	1.452	3.41442						13.571	4.1301	22.6	3.9993	13.571	3.7154	27.3
																														1.456	3.32525	1.44	3.4032	1.425	3.4674	1.457	3.40923						13.584	4.1299	22.7	3.9993	13.585	3.7154	27.3
																														1.461	3.31707	1.444	3.39846	1.43	3.46314	1.462	3.40403						13.599	4.1299	22.7	3.9993	13.598	3.7154	27.3
																														1.466	3.30846	1.449	3.39337	1.435	3.45878	1.467	3.39884						13.614	4.1299	22.7	3.9991	13.614	3.7154	27.3
																														1.471	3.29944	1.454	3.38796	1.44	3.45433	1.472	3.39369						13.626	4.1299	22.8	3.9991	13.627	3.7154	27.3
																														1.476	3.29003	1.459	3.38222	1.444	3.44981	1.477	3.3886						13.64	4.1299	22.8	3.9991	13.64	3.7154	27.3
																														1.48	3.2802	1.464	3.37615	1.449	3.44526	1.481	3.38359						13.654	4.1299	22.8	3.9991	13.654	3.7156	27.4
																														1.485	3.26997	1.469	3.36976	1.454	3.44067	1.486	3.37869						13.667	4.1299	22.9	3.9989	13.668	3.7156	27.4
																														1.49	3.25933	1.474	3.36305	1.459	3.43609	1.491	3.37387						13.682	4.1299	22.9	3.9989	13.681	3.7156	27.4
																														1.495	3.24827	1.479	3.35601	1.464	3.43153	1.496	3.36909						13.696	4.1299	23	3.9988	13.695	3.7156	27.4
																														1.5	3.23679	1.483	3.34865	1.469	3.42706	1.501	3.36427						13.709	4.1299	23	3.9988	13.709	3.7156	27.4
																														1.505	3.22487	1.488	3.34095	1.474	3.42263	1.506	3.35936						13.723	4.1299	23.1	3.9986	13.723	3.7156	27.5
																														1.51	3.21251	1.493	3.33291	1.478	3.41831	1.511	3.35425						13.738	4.1299	23.1	3.9986	13.738	3.7156	27.5
																														1.514	3.19967	1.498	3.32452	1.483	3.41412	1.515	3.34886						13.751	4.1299	23.1	3.9986	13.751	3.7156	27.5
																														1.519	3.18633	1.503	3.31577	1.488	3.41005	1.52	3.34305						13.765	4.1299	23.1	3.9985	13.767	3.7157	27.5
																														1.524	3.17247	1.508	3.30665	1.493	3.40605	1.525	3.33671						13.78	4.1299	23.2	3.9983	13.779	3.7157	27.5
																														1.529	3.15804	1.513	3.29713	1.498	3.40207	1.53	3.32973						13.794	4.1299	23.3	3.9983	13.793	3.7157	27.6
																														1.534	3.14302	1.518	3.2872	1.503	3.39806	1.535	3.32198						13.808	4.1299	23.3	3.9983	13.806	3.7157	27.6
																														1.539	3.12736	1.522	3.27686	1.508	3.39396	1.54	3.31338						13.82	4.1298	23.4	3.9983	13.82	3.7157	27.6
																														1.544	3.11105	1.527	3.26607	1.512	3.38967	1.545	3.30385						13.834	4.1299	23.4	3.9982	13.835	3.7157	27.6
																														1.548	3.09404	1.532	3.25484	1.517	3.38511	1.549	3.2933						13.849	4.1299	23.5	3.9982	13.849	3.7157	27.7
																														1.553	3.07627	1.537	3.24315	1.522	3.3802	1.554	3.28167						13.863	4.1298	23.5	3.998	13.863	3.7157	27.7
																														1.558	3.0577	1.542	3.231	1.527	3.37481	1.559	3.26884						13.876	4.1298	23.5	3.998	13.876	3.7159	27.7
																														1.563	3.03827	1.547	3.21838	1.532	3.36887	1.564	3.25472						13.89	4.1298	23.5	3.9979	13.89	3.7159	27.7
																														1.568	3.01795	1.552	3.20531	1.537	3.36229	1.569	3.23918						13.905	4.1298	23.6	3.9979	13.905	3.7159	27.7
																														1.573	2.9974	1.556	3.19174	1.542	3.35498	1.574	3.22205						13.918	4.1298	23.6	3.9979	13.917	3.7159	27.8
																														1.578	2.97905	1.561	3.17766	1.546	3.34689	1.579	3.20319						13.932	4.1298	23.6	3.9979	13.933	3.7159	27.8
																														1.582	2.96028	1.566	3.16306	1.551	3.33794	1.583	3.18244						13.946	4.1298	23.6	3.9979	13.946	3.7159	27.8
																														1.587	2.94141	1.571	3.14788	1.556	3.32812	1.588	3.15962						13.959	4.1298	23.8	3.9977	13.96	3.7159	27.8
																														1.592	2.9225	1.576	3.13205	1.561	3.31737	1.593	3.13458						13.974	4.1298	23.8	3.9976	13.974	3.7161	27.8
																														1.597	2.9035	1.581	3.11547	1.566	3.30559	1.598	3.10716						13.988	4.1298	23.8	3.9976	13.987	3.7161	27.8
																														1.602	2.88427	1.586	3.09801	1.571	3.29274	1.603	3.07984						14.003	4.1298	23.9	3.9974	14.001	3.7161	27.8
																														1.607	2.8647	1.59	3.07945	1.576	3.27871	1.608	3.05972						14.015	4.1298	23.9	3.9974	14.015	3.7161	27.9
																														1.612	2.84453	1.595	3.05953	1.58	3.26339	1.613	3.03696						14.029	4.1298	23.9	3.9974	14.031	3.7161	27.9
																														1.616	2.82348	1.6	3.03798	1.585	3.24669	1.617	3.01121						14.043	4.1298	24	3.9974	14.043	3.7161	27.9
																														1.621	2.80121	1.605	3.01635	1.59	3.22845	1.622	2.98213						14.057	4.1296	24	3.9974	14.06	3.7162	27.9
																														1.626	2.77742	1.61	3.00014	1.595	3.20855	1.627	2.94956						14.071	4.1296	24	3.9972	14.072	3.7161	27.9
																														1.631	2.75174	1.615	2.98334	1.6	3.18683	1.632	2.91359						14.084	4.1296	24	3.9972	14.084	3.7162	27.9
																														1.636	2.7238	1.62	2.96577	1.605	3.16313	1.637	2.87433						14.098	4.1296	24.1	3.9972	14.098	3.7162	28
																														1.641	2.69336	1.624	2.94725	1.61	3.13733	1.642	2.83152						14.112	4.1296	24.1	3.9972	14.112	3.7162	28
																														1.646	2.66014	1.629	2.92758	1.615	3.1093	1.647	2.7847						14.127	4.1296	24.1	3.9971	14.127	3.7162	28
																														1.65	2.62523	1.634	2.90653	1.619	3.08094	1.651	2.73344						14.14	4.1296	24.3	3.9969	14.141	3.7162	28
																														1.652	2.5998	1.639	2.88386	1.624	3.05883	1.656	2.67838						14.154	4.1296	24.3	3.9968	14.155	3.7162	28.1
																																1.644	2.85921	1.629	3.03413	1.661	2.62297						14.168	4.1296	24.4	3.9968	14.168	3.7164	28.1
																																1.649	2.83213	1.634	3.00676	1.661	2.5998						14.183	4.1296	24.4	3.9968	14.182	3.7164	28.1
																																1.654	2.80191	1.639	2.97671								14.195	4.1296	24.5	3.9966	14.196	3.7164	28.1
																																1.658	2.76772	1.644	2.94416								14.21	4.1296	24.5	3.9966	14.209	3.7164	28.2
																																1.663	2.72834	1.648	2.90914								14.225	4.1296	24.5	3.9966	14.223	3.7164	28.2
																																1.668	2.68272	1.653	2.87138								14.237	4.1296	24.5	3.9966	14.238	3.7164	28.2
																																1.673	2.63163	1.658	2.83034								14.251	4.1296	24.5	3.9965	14.253	3.7164	28.2
																																1.674	2.5998	1.663	2.78552								14.265	4.1296	24.6	3.9963	14.265	3.7164	28.2
																																		1.668	2.73663								14.279	4.1296	24.7	3.9965	14.279	3.7165	28.2
																																		1.673	2.68384								14.294	4.1295	24.7	3.9963	14.292	3.7165	28.2
																																		1.678	2.6299								14.307	4.1295	24.8	3.9962	14.306	3.7165	28.3
																																		1.679	2.5998								14.321	4.1295	24.9	3.996	14.321	3.7165	28.4
																																											14.335	4.1295	24.9	3.996	14.335	3.7165	28.4
																																											14.348	4.1295	24.9	3.996	14.349	3.7165	28.4
																																											14.362	4.1295	24.9	3.9958	14.362	3.7165	28.4
																																											14.376	4.1295	25	3.9958	14.376	3.7165	28.4
																																											14.39	4.1295	25	3.9958	14.391	3.7167	28.5
																																											14.405	4.1295	25	3.9958	14.404	3.7167	28.5
																																											14.418	4.1295	25	3.9958	14.42	3.7167	28.5
																																											14.432	4.1295	25.1	3.9957	14.434	3.7167	28.5
																																											14.447	4.1295	25.1	3.9958	14.446	3.7167	28.5
																																											14.46	4.1295	25.1	3.9957	14.46	3.7167	28.5
																																											14.474	4.1295	25.1	3.9957	14.473	3.7167	28.5
																																											14.489	4.1295	25.1	3.9955	14.487	3.7168	28.6
																																											14.501	4.1295	25.2	3.9955	14.501	3.7167	28.7
																																											14.516	4.1295	25.2	3.9955	14.516	3.7168	28.7
																																											14.529	4.1293	25.2	3.9955	14.53	3.7168	28.7
																																											14.542	4.1293	25.3	3.9955	14.544	3.7168	28.7
																																											14.556	4.1293	25.3	3.9955	14.557	3.7168	28.7
																																											14.571	4.1293	25.3	3.9955	14.571	3.7168	28.8
																																											14.585	4.1293	25.3	3.9954	14.584	3.717	28.8
																																											14.599	4.1293	25.3	3.9954	14.6	3.7168	28.9
																																											14.612	4.1293	25.4	3.9952	14.612	3.717	28.9
																																											14.626	4.1293	25.4	3.9952	14.626	3.717	28.9
																																											14.64	4.1293	25.4	3.9952	14.639	3.717	28.9
																																											14.654	4.1293	25.4	3.9952	14.655	3.717	28.9
																																											14.669	4.1293	25.4	3.9952	14.669	3.717	28.9
																																											14.682	4.1293	25.5	3.9951	14.682	3.717	29
																																											14.697	4.1293	25.5	3.9952	14.696	3.717	29.1
																																											14.711	4.1293	25.5	3.9952	14.71	3.717	29.1
																																											14.725	4.1293	25.5	3.9951	14.723	3.7171	29.1
																																											14.737	4.1293	25.5	3.9951	14.737	3.7171	29.2
																																											14.751	4.1292	25.5	3.9949	14.751	3.7171	29.3
																																											14.765	4.1293	25.6	3.9949	14.766	3.7171	29.4
																																											14.779	4.1293	25.6	3.9949	14.779	3.7171	29.4
																																											14.793	4.1292	25.6	3.9949	14.795	3.7171	29.4
																																											14.807	4.1293	25.7	3.9949	14.807	3.7171	29.4
																																											14.821	4.1292	25.7	3.9948	14.821	3.7171	29.4
																																											14.835	4.1292	25.7	3.9949	14.834	3.7173	29.4
																																											14.849	4.1292	25.7	3.9948	14.848	3.7173	29.4
																																											14.861	4.1292	25.8	3.9948	14.862	3.7173	29.5
																																											14.875	4.1292	25.8	3.9946	14.876	3.7173	29.5
																																											14.89	4.1292	25.8	3.9948	14.89	3.7173	29.5
																																											14.904	4.1292	25.8	3.9948	14.904	3.7173	29.6
																																											14.918	4.1292	25.8	3.9946	14.918	3.7173	29.6
																																											14.932	4.1292	25.8	3.9946	14.932	3.7173	29.6
																																											14.946	4.1292	25.9	3.9946	14.946	3.7173	29.7
																																											14.96	4.1292	26	3.9945	14.96	3.7173	29.7
																																											14.975	4.1292	26	3.9943	14.974	3.7174	29.7
																																											14.987	4.129	26	3.9943	14.988	3.7174	29.7
																																											15.001	4.1292	26	3.9943	15.002	3.7174	29.7
																																											15.016	4.129	26	3.9943	15.015	3.7174	29.7
																																											15.029	4.129	26.1	3.9943	15.03	3.7174	29.7
																																											15.043	4.129	26.1	3.9943	15.043	3.7174	29.8
																																											15.057	4.129	26.1	3.9943	15.056	3.7174	29.9
																																											15.07	4.129	26.1	3.9941	15.072	3.7176	29.9
																																											15.085	4.129	26.1	3.9941	15.085	3.7176	29.9
																																											15.099	4.129	26.2	3.9941	15.099	3.7176	29.9
																																											15.113	4.129	26.2	3.9941	15.112	3.7176	30
																																											15.126	4.129	26.2	3.994	15.126	3.7176	30
																																											15.14	4.129	26.2	3.994	15.14	3.7176	30
																																											15.154	4.129	26.3	3.9938	15.155	3.7176	30
																																											15.168	4.129	26.3	3.9938	15.169	3.7178	30.1
																																											15.182	4.129	26.4	3.9938	15.184	3.7178	30.1
																																											15.197	4.1288	26.4	3.9938	15.196	3.7178	30.1
																																											15.21	4.129	26.4	3.9937	15.21	3.7178	30.2
																																											15.225	4.129	26.5	3.9937	15.224	3.7178	30.2
																																											15.24	4.1288	26.5	3.9935	15.238	3.7178	30.3
																																											15.252	4.129	26.5	3.9935	15.251	3.7178	30.3
																																											15.265	4.1288	26.6	3.9935	15.265	3.7179	30.3
																																											15.279	4.1288	26.6	3.9935	15.279	3.7179	30.3
																																											15.293	4.1288	26.6	3.9935	15.292	3.7179	30.3
																																											15.306	4.1288	26.7	3.9934	15.306	3.7179	30.4
																																											15.321	4.1288	26.8	3.9932	15.321	3.7179	30.4
																																											15.335	4.1288	26.8	3.9932	15.335	3.7179	30.4
																																											15.349	4.1288	26.8	3.9932	15.348	3.7179	30.5
																																											15.362	4.1288	26.8	3.9931	15.364	3.7179	30.5
																																											15.376	4.1288	26.9	3.9931	15.376	3.7179	30.5
																																											15.39	4.1288	26.9	3.9931	15.39	3.7181	30.5
																																											15.405	4.1288	26.9	3.9929	15.404	3.7181	30.5
																																											15.418	4.1288	27	3.9929	15.418	3.7181	30.5
																																											15.432	4.1288	27	3.9929	15.431	3.7181	30.6
																																											15.447	4.1288	27	3.9929	15.445	3.7181	30.6
																																											15.46	4.1288	27	3.9927	15.46	3.7181	30.6
																																											15.474	4.1288	27.1	3.9927	15.474	3.7181	30.7
																																											15.489	4.1287	27.1	3.9927	15.488	3.7181	30.7
																																											15.501	4.1288	27.3	3.9924	15.501	3.7181	30.8
																																											15.515	4.1287	27.3	3.9924	15.515	3.7182	30.8
																																											15.53	4.1287	27.3	3.9923	15.528	3.7182	30.8
																																											15.543	4.1287	27.4	3.9923	15.544	3.7182	30.9
																																											15.557	4.1287	27.4	3.9921	15.559	3.7182	30.9
																																											15.571	4.1287	27.4	3.9921	15.571	3.7182	31
																																											15.584	4.1287	27.4	3.9921	15.585	3.7182	31
																																											15.598	4.1287	27.5	3.9921	15.599	3.7182	31
																																											15.613	4.1287	27.5	3.9921	15.612	3.7184	31.1
																																											15.627	4.1287	27.6	3.9918	15.626	3.7184	31.1
																																											15.64	4.1287	27.6	3.992	15.64	3.7184	31.1
																																											15.655	4.1287	27.6	3.992	15.655	3.7184	31.1
																																											15.668	4.1287	27.6	3.9918	15.667	3.7184	31.1
																																											15.683	4.1287	27.6	3.9918	15.681	3.7184	31.1
																																											15.698	4.1287	27.7	3.9918	15.696	3.7184	31.1
																																											15.71	4.1287	27.7	3.9917	15.709	3.7184	31.2
																																											15.723	4.1287	27.8	3.9917	15.725	3.7184	31.2
																																											15.737	4.1287	27.8	3.9917	15.737	3.7185	31.2
																																											15.751	4.1285	27.8	3.9917	15.751	3.7185	31.2
																																											15.765	4.1285	27.8	3.9915	15.766	3.7185	31.2
																																											15.78	4.1285	27.8	3.9915	15.78	3.7185	31.3
																																											15.793	4.1285	27.9	3.9914	15.794	3.7185	31.3
																																											15.807	4.1285	27.9	3.9914	15.807	3.7185	31.3
																																											15.82	4.1285	27.9	3.9914	15.821	3.7185	31.3
																																											15.834	4.1285	28	3.9914	15.835	3.7185	31.3
																																											15.848	4.1285	28	3.9914	15.849	3.7185	31.3
																																											15.863	4.1285	28	3.9914	15.863	3.7187	31.3
																																											15.876	4.1285	28	3.9914	15.876	3.7187	31.4
																																											15.891	4.1285	28.1	3.9912	15.89	3.7187	31.4
																																											15.906	4.1285	28.1	3.991	15.905	3.7187	31.4
																																											15.918	4.1285	28.1	3.991	15.917	3.7187	31.4
																																											15.931	4.1285	28.1	3.991	15.932	3.7187	31.4
																																											15.946	4.1285	28.1	3.991	15.946	3.7188	31.4
																																											15.96	4.1285	28.2	3.9909	15.96	3.7188	31.4
																																											15.974	4.1284	28.2	3.9909	15.974	3.7188	31.5
																																											15.988	4.1284	28.2	3.9907	15.987	3.7188	31.5
																																											16.001	4.1284	28.2	3.9909	16.001	3.7188	31.5
																																											16.015	4.1284	28.3	3.9907	16.015	3.7188	31.5
																																											16.029	4.1284	28.3	3.9909	16.03	3.7188	31.5
																																											16.044	4.1284	28.3	3.9907	16.044	3.7188	31.5
																																											16.057	4.1284	28.3	3.9907	16.056	3.7188	31.5
																																											16.071	4.1284	28.3	3.9907	16.071	3.7188	31.6
																																											16.084	4.1284	28.4	3.9906	16.084	3.719	31.6
																																											16.099	4.1284	28.4	3.9906	16.1	3.719	31.6
																																											16.114	4.1284	28.4	3.9906	16.112	3.719	31.7
																																											16.126	4.1284	28.5	3.9906	16.126	3.719	31.8
																																											16.14	4.1284	28.5	3.9904	16.14	3.719	31.8
																																											16.154	4.1284	28.5	3.9904	16.155	3.719	31.8
																																											16.168	4.1284	28.5	3.9904	16.169	3.719	31.9
																																											16.182	4.1282	28.5	3.9904	16.182	3.719	31.9
																																											16.196	4.1282	28.6	3.9904	16.196	3.719	31.9
																																											16.209	4.1282	28.7	3.9901	16.21	3.719	32
																																											16.223	4.1284	28.7	3.9903	16.223	3.719	32
																																											16.237	4.1282	28.7	3.9901	16.237	3.719	32
																																											16.252	4.1282	28.7	3.9901	16.251	3.719	32
																																											16.265	4.1282	28.7	3.99	16.266	3.719	32
																																											16.279	4.1282	28.8	3.9901	16.28	3.7192	32
																																											16.293	4.1282	28.8	3.99	16.295	3.7192	32
																																											16.307	4.1282	28.9	3.9898	16.306	3.7192	32.1
																																											16.321	4.1282	28.9	3.9898	16.32	3.7192	32.1
																																											16.336	4.1282	28.9	3.9898	16.335	3.7192	32.1
																																											16.348	4.1282	28.9	3.9898	16.349	3.7192	32.1
																																											16.362	4.1282	28.9	3.9898	16.363	3.7192	32.1
																																											16.376	4.1282	29	3.9896	16.377	3.7192	32.1
																																											16.39	4.1282	29	3.9896	16.391	3.7193	32.2
																																											16.404	4.1282	29	3.9896	16.404	3.7193	32.2
																																											16.417	4.1282	29	3.9896	16.418	3.7193	32.2
																																											16.432	4.1282	29	3.9895	16.432	3.7193	32.3
																																											16.446	4.1282	29.1	3.9895	16.447	3.7193	32.3
																																											16.46	4.1282	29.1	3.9895	16.46	3.7193	32.3
																																											16.474	4.1281	29.1	3.9895	16.473	3.7193	32.3
																																											16.488	4.1281	29.2	3.9892	16.488	3.7193	32.3
																																											16.501	4.1281	29.2	3.9892	16.502	3.7195	32.4
																																											16.515	4.1281	29.3	3.9892	16.515	3.7195	32.4
																																											16.529	4.1281	29.3	3.9892	16.529	3.7195	32.4
																																											16.544	4.1281	29.3	3.989	16.543	3.7195	32.5
																																											16.557	4.1281	29.3	3.989	16.557	3.7195	32.5
																																											16.572	4.1281	29.4	3.989	16.57	3.7195	32.5
																																											16.586	4.1281	29.4	3.9889	16.584	3.7195	32.5
																																											16.6	4.1281	29.4	3.9889	16.599	3.7196	32.5
																																											16.612	4.1281	29.5	3.9889	16.613	3.7196	32.7
																																											16.627	4.1281	29.5	3.9889	16.628	3.7196	32.7
																																											16.64	4.1281	29.5	3.9887	16.642	3.7196	32.8
																																											16.654	4.1281	29.5	3.9887	16.656	3.7196	32.8
																																											16.668	4.1281	29.5	3.9887	16.668	3.7196	32.8
																																											16.682	4.1281	29.6	3.9886	16.682	3.7196	32.8
																																											16.696	4.1281	29.6	3.9886	16.696	3.7196	32.8
																																											16.709	4.1281	29.6	3.9886	16.709	3.7198	32.8
																																											16.724	4.1281	29.6	3.9886	16.723	3.7198	32.9
																																											16.738	4.1279	29.7	3.9884	16.737	3.7198	32.9
																																											16.751	4.1279	29.8	3.9883	16.752	3.7198	32.9
																																											16.765	4.1279	29.9	3.9881	16.766	3.7198	32.9
																																											16.78	4.1279	29.9	3.9881	16.779	3.7198	33
																																											16.793	4.1279	29.9	3.9879	16.793	3.7199	33
																																											16.807	4.1279	30	3.9879	16.807	3.7199	33
																																											16.822	4.1279	30	3.9879	16.822	3.7199	33.1
																																											16.834	4.1279	30	3.9879	16.834	3.7199	33.1
																																											16.848	4.1279	30	3.9879	16.848	3.7199	33.1
																																											16.863	4.1279	30.1	3.9878	16.863	3.7199	33.2
																																											16.876	4.1279	30.1	3.9878	16.877	3.7199	33.2
																																											16.89	4.1279	30.1	3.9876	16.89	3.7199	33.2
																																											16.904	4.1279	30.2	3.9876	16.904	3.7199	33.2
																																											16.917	4.1279	30.2	3.9875	16.918	3.7201	33.2
																																											16.931	4.1279	30.2	3.9875	16.932	3.7201	33.2
																																											16.946	4.1279	30.2	3.9875	16.945	3.7201	33.2
																																											16.96	4.1279	30.3	3.9873	16.961	3.7201	33.3
																																											16.974	4.1278	30.3	3.9873	16.974	3.7201	33.3
																																											16.987	4.1279	30.3	3.9873	16.989	3.7201	33.3
																																											17.002	4.1278	30.3	3.9873	17.003	3.7201	33.3
																																											17.016	4.1278	30.4	3.9873	17.016	3.7202	33.3
																																											17.029	4.1278	30.4	3.9872	17.029	3.7202	33.3
																																											17.044	4.1278	30.4	3.9872	17.043	3.7202	33.3
																																											17.059	4.1278	30.5	3.9872	17.057	3.7202	33.4
																																											17.071	4.1278	30.5	3.987	17.071	3.7202	33.4
																																											17.085	4.1278	30.5	3.987	17.084	3.7202	33.4
																																											17.099	4.1278	30.5	3.987	17.098	3.7202	33.4
																																											17.112	4.1278	30.5	3.9869	17.111	3.7202	33.4
																																											17.126	4.1278	30.6	3.987	17.127	3.7204	33.4
																																											17.14	4.1278	30.6	3.9869	17.14	3.7204	33.4
																																											17.154	4.1278	30.6	3.9869	17.155	3.7204	33.5
																																											17.168	4.1278	30.6	3.9869	17.168	3.7204	33.5
																																											17.181	4.1278	30.6	3.9867	17.181	3.7204	33.5
																																											17.196	4.1278	30.6	3.9869	17.195	3.7204	33.5
																																											17.21	4.1278	30.7	3.9867	17.211	3.7204	33.6
																																											17.224	4.1276	30.8	3.9865	17.224	3.7204	33.6
																																											17.239	4.1276	30.8	3.9864	17.238	3.7205	33.6
																																											17.252	4.1278	30.8	3.9864	17.252	3.7205	33.6
																																											17.267	4.1276	30.9	3.9864	17.265	3.7205	33.6
																																											17.279	4.1276	30.9	3.9862	17.279	3.7205	33.7
																																											17.293	4.1276	30.9	3.9862	17.293	3.7205	33.7
																																											17.307	4.1276	31	3.9862	17.306	3.7205	33.7
																																											17.321	4.1276	31	3.9862	17.322	3.7205	33.7
																																											17.334	4.1276	31	3.9861	17.335	3.7207	33.8
																																											17.349	4.1276	31	3.9861	17.351	3.7207	33.8
																																											17.363	4.1276	31	3.9859	17.363	3.7207	33.9
																																											17.377	4.1276	31.1	3.9859	17.377	3.7207	33.9
																																											17.39	4.1276	31.1	3.9859	17.39	3.7207	33.9
																																											17.404	4.1276	31.1	3.9859	17.404	3.7207	33.9
																																											17.418	4.1276	31.2	3.9858	17.418	3.7207	33.9
																																											17.433	4.1276	31.2	3.9858	17.431	3.7209	34
																																											17.446	4.1276	31.2	3.9858	17.445	3.7209	34
																																											17.461	4.1276	31.3	3.9856	17.459	3.7209	34
																																											17.476	4.1276	31.3	3.9856	17.473	3.7209	34
																																											17.487	4.1276	31.3	3.9856	17.488	3.7209	34.1
																																											17.501	4.1274	31.3	3.9856	17.501	3.7209	34.1
																																											17.515	4.1274	31.3	3.9855	17.515	3.7209	34.1
																																											17.53	4.1274	31.4	3.9855	17.531	3.7209	34.2
																																											17.543	4.1274	31.4	3.9853	17.543	3.7209	34.2
																																											17.557	4.1274	31.5	3.9852	17.557	3.721	34.2
																																											17.571	4.1274	31.5	3.9852	17.57	3.7209	34.2
																																											17.584	4.1274	31.5	3.985	17.586	3.721	34.3
																																											17.598	4.1274	31.6	3.985	17.599	3.721	34.3
																																											17.613	4.1274	31.7	3.9848	17.613	3.721	34.3
																																											17.627	4.1274	31.7	3.9847	17.626	3.721	34.3
																																											17.64	4.1274	31.8	3.9844	17.64	3.721	34.3
																																											17.654	4.1274	31.8	3.9845	17.655	3.721	34.4
																																											17.668	4.1274	31.8	3.9845	17.668	3.7212	34.4
																																											17.682	4.1274	32	3.9844	17.683	3.721	34.4
																																											17.696	4.1274	32	3.9842	17.696	3.7212	34.5
																																											17.711	4.1274	32.1	3.9841	17.709	3.7212	34.5
																																											17.725	4.1273	32.1	3.9841	17.723	3.7212	34.5
																																											17.737	4.1273	32.2	3.9839	17.737	3.7212	34.6
																																											17.751	4.1273	32.2	3.9839	17.751	3.7212	34.6
																																											17.765	4.1273	32.2	3.9839	17.766	3.7212	34.6
																																											17.78	4.1273	32.2	3.9838	17.78	3.7212	34.6
																																											17.793	4.1273	32.3	3.9838	17.794	3.7213	34.6
																																											17.807	4.1273	32.3	3.9838	17.807	3.7213	34.7
																																											17.821	4.1273	32.4	3.9836	17.82	3.7213	34.7
																																											17.834	4.1273	32.4	3.9834	17.834	3.7213	34.7
																																											17.849	4.1273	32.4	3.9834	17.849	3.7213	34.7
																																											17.863	4.1273	32.4	3.9834	17.863	3.7213	34.8
																																											17.876	4.1273	32.4	3.9834	17.876	3.7215	34.8
																																											17.89	4.1273	32.4	3.9833	17.891	3.7213	34.8
																																											17.905	4.1273	32.5	3.9833	17.906	3.7215	34.8
																																											17.92	4.1273	32.5	3.9833	17.918	3.7215	34.8
																																											17.934	4.1273	32.5	3.9833	17.932	3.7215	35
																																											17.946	4.1273	32.5	3.9831	17.946	3.7215	35
																																											17.96	4.1273	32.6	3.9831	17.959	3.7215	35
																																											17.974	4.1271	32.6	3.983	17.973	3.7215	35
																																											17.987	4.1273	32.6	3.983	17.988	3.7216	35
																																											18.001	4.1273	32.7	3.983	18.001	3.7216	35.1
																																											18.016	4.1271	32.7	3.9828	18.015	3.7216	35.1
																																											18.029	4.1271	32.7	3.9828	18.029	3.7216	35.1
																																											18.043	4.1271	32.7	3.9828	18.042	3.7216	35.2
																																											18.057	4.1271	32.8	3.9827	18.058	3.7216	35.2
																																											18.07	4.1271	32.8	3.9827	18.071	3.7216	35.3
																																											18.084	4.1271	32.8	3.9827	18.086	3.7216	35.3
																																											18.099	4.1271	32.8	3.9827	18.099	3.7216	35.3
																																											18.112	4.1271	32.9	3.9825	18.112	3.7216	35.3
																																											18.127	4.1271	32.9	3.9825	18.126	3.7218	35.3
																																											18.142	4.1271	32.9	3.9824	18.14	3.7218	35.3
																																											18.154	4.1271	33	3.9822	18.155	3.7218	35.4
																																											18.168	4.1271	33.1	3.9822	18.169	3.7218	35.4
																																											18.181	4.1271	33.1	3.9822	18.182	3.7218	35.4
																																											18.196	4.1271	33.1	3.982	18.196	3.7218	35.5
																																											18.21	4.1271	33.1	3.982	18.209	3.7218	35.5
																																											18.224	4.127	33.1	3.982	18.224	3.7219	35.6
																																											18.238	4.127	33.1	3.982	18.237	3.7218	35.6
																																											18.252	4.1271	33.2	3.982	18.251	3.7219	35.7
																																											18.266	4.1271	33.2	3.9819	18.266	3.7219	35.7
																																											18.279	4.127	33.2	3.9817	18.279	3.7219	35.7
																																											18.293	4.127	33.2	3.9819	18.293	3.7219	35.7
																																											18.306	4.127	33.2	3.9819	18.307	3.7219	35.8
																																											18.321	4.127	33.3	3.9819	18.321	3.7219	35.8
																																											18.335	4.127	33.3	3.9817	18.335	3.7221	35.9
																																											18.349	4.127	33.3	3.9817	18.349	3.7221	36
																																											18.364	4.127	33.3	3.9816	18.362	3.7221	36
																																											18.377	4.127	33.4	3.9816	18.376	3.7221	36.1
																																											18.392	4.127	33.5	3.9814	18.392	3.7221	36.1
																																											18.404	4.127	33.5	3.9813	18.405	3.7221	36.1
																																											18.42	4.127	33.6	3.9813	18.418	3.7221	36.2
																																											18.432	4.127	33.6	3.9811	18.434	3.7221	36.2
																																											18.446	4.127	33.6	3.9811	18.446	3.7221	36.3
																																											18.459	4.1268	33.6	3.9811	18.46	3.7221	36.4
																																											18.474	4.127	33.6	3.981	18.473	3.7223	36.4
																																											18.488	4.127	33.7	3.981	18.487	3.7223	36.4
																																											18.502	4.1268	33.8	3.9808	18.501	3.7223	36.6
																																											18.515	4.1268	33.8	3.9808	18.516	3.7223	36.7
																																											18.529	4.1268	33.8	3.9807	18.529	3.7223	36.7
																																											18.544	4.1268	33.8	3.9807	18.543	3.7223	36.7
																																											18.557	4.1268	33.9	3.9807	18.557	3.7223	36.8
																																											18.571	4.1268	33.9	3.9805	18.571	3.7223	36.8
																																											18.585	4.1268	34	3.9803	18.584	3.7223	36.8
																																											18.599	4.1268	34.1	3.9803	18.598	3.7223	36.8
																																											18.612	4.1268	34.1	3.9802	18.613	3.7224	36.9
																																											18.626	4.1268	34.1	3.9802	18.626	3.7224	36.9
																																											18.641	4.1268	34.2	3.9802	18.64	3.7224	36.9
																																											18.656	4.1268	34.2	3.98	18.653	3.7224	36.9
																																											18.668	4.1268	34.2	3.98	18.667	3.7224	36.9
																																											18.682	4.1268	34.3	3.9799	18.683	3.7224	37
																																											18.695	4.1268	34.3	3.9797	18.696	3.7226	37
																																											18.71	4.1268	34.3	3.9799	18.71	3.7226	37
																																											18.724	4.1268	34.3	3.9797	18.724	3.7224	37
																																											18.738	4.1268	34.4	3.9797	18.737	3.7226	37
																																											18.751	4.1267	34.4	3.9796	18.753	3.7226	37.1
																																											18.765	4.1268	34.4	3.9794	18.766	3.7226	37.1
																																											18.78	4.1267	34.4	3.9794	18.78	3.7226	37.2
																																											18.794	4.1268	34.5	3.9794	18.795	3.7226	37.2
																																											18.807	4.1267	34.5	3.9794	18.807	3.7226	37.2
																																											18.821	4.1267	34.5	3.9793	18.821	3.7226	37.2
																																											18.834	4.1267	34.6	3.9793	18.835	3.7227	37.3
																																											18.849	4.1267	34.6	3.9791	18.849	3.7227	37.3
																																											18.864	4.1267	34.7	3.9791	18.863	3.7227	37.3
																																											18.876	4.1267	34.7	3.9791	18.876	3.7227	37.3
																																											18.891	4.1267	34.7	3.9789	18.89	3.7227	37.3
																																											18.905	4.1267	34.7	3.9789	18.903	3.7227	37.3
																																											18.918	4.1267	34.7	3.9789	18.919	3.7227	37.3
																																											18.932	4.1267	34.8	3.9786	18.932	3.7227	37.4
																																											18.946	4.1267	34.8	3.9786	18.946	3.7229	37.4
																																											18.959	4.1267	34.8	3.9786	18.961	3.7229	37.4
																																											18.974	4.1267	35	3.9783	18.974	3.7229	37.5
																																											18.988	4.1267	35	3.9785	18.987	3.7229	37.5
																																											19.002	4.1265	35	3.9783	19.001	3.7229	37.5
																																											19.016	4.1267	35.1	3.9782	19.015	3.7229	37.5
																																											19.029	4.1265	35.1	3.978	19.029	3.723	37.5
																																											19.043	4.1265	35.2	3.978	19.043	3.723	37.5
																																											19.056	4.1265	35.2	3.978	19.057	3.723	37.6
																																											19.072	4.1265	35.2	3.978	19.071	3.723	37.7
																																											19.085	4.1265	35.3	3.9777	19.085	3.723	37.7
																																											19.099	4.1265	35.3	3.9779	19.098	3.723	37.7
																																											19.112	4.1265	35.3	3.9777	19.112	3.723	37.8
																																											19.127	4.1265	35.4	3.9776	19.127	3.7232	37.8
																																											19.142	4.1265	35.4	3.9776	19.141	3.7232	37.9
																																											19.154	4.1265	35.4	3.9774	19.156	3.7232	37.9
																																											19.168	4.1265	35.5	3.9774	19.168	3.7232	37.9
																																											19.182	4.1265	35.5	3.9774	19.182	3.7232	38
																																											19.195	4.1265	35.5	3.9774	19.196	3.7232	38
																																											19.21	4.1265	35.5	3.9774	19.21	3.7232	38
																																											19.224	4.1265	35.6	3.9772	19.223	3.7232	38
																																											19.237	4.1265	35.6	3.9772	19.237	3.7232	38
																																											19.251	4.1265	35.6	3.9771	19.252	3.7233	38
																																											19.265	4.1264	35.7	3.9769	19.266	3.7233	38
																																											19.28	4.1264	35.7	3.9769	19.279	3.7233	38.1
																																											19.293	4.1264	35.7	3.9769	19.293	3.7233	38.1
																																											19.307	4.1264	35.8	3.9768	19.308	3.7233	38.2
																																											19.321	4.1264	35.8	3.9768	19.321	3.7233	38.2
																																											19.336	4.1264	35.8	3.9768	19.335	3.7233	38.2
																																											19.349	4.1264	35.9	3.9765	19.349	3.7233	38.3
																																											19.364	4.1264	36	3.9765	19.364	3.7235	38.3
																																											19.379	4.1264	36.1	3.9763	19.376	3.7235	38.3
																																											19.391	4.1264	36.1	3.9763	19.39	3.7235	38.3
																																											19.404	4.1264	36.1	3.9762	19.404	3.7235	38.3
																																											19.418	4.1264	36.1	3.9762	19.418	3.7235	38.4
																																											19.431	4.1264	36.1	3.9762	19.431	3.7235	38.4
																																											19.446	4.1264	36.2	3.9762	19.447	3.7235	38.4
																																											19.46	4.1264	36.2	3.976	19.46	3.7235	38.4
																																											19.474	4.1262	36.2	3.9758	19.474	3.7235	38.4
																																											19.487	4.1264	36.2	3.9758	19.487	3.7235	38.4
																																											19.501	4.1264	36.3	3.9758	19.501	3.7236	38.4
																																											19.515	4.1262	36.3	3.9758	19.516	3.7236	38.5
																																											19.529	4.1262	36.3	3.9758	19.528	3.7236	38.5
																																											19.543	4.1262	36.3	3.9758	19.545	3.7236	38.5
																																											19.558	4.1264	36.4	3.9755	19.558	3.7236	38.5
																																											19.571	4.1262	36.4	3.9755	19.571	3.7236	38.5
																																											19.586	4.1262	36.4	3.9754	19.585	3.7236	38.5
																																											19.598	4.1262	36.5	3.9754	19.599	3.7238	38.5
																																											19.613	4.1262	36.5	3.9754	19.613	3.7238	38.6
																																											19.627	4.1262	36.6	3.9752	19.626	3.7238	38.6
																																											19.64	4.1262	36.6	3.9751	19.64	3.7238	38.6
																																											19.655	4.1262	36.7	3.9752	19.654	3.7238	38.9
																																											19.668	4.1262	36.7	3.9751	19.667	3.7238	38.9
																																											19.682	4.1262	36.7	3.9749	19.681	3.7238	38.9
																																											19.696	4.1262	36.8	3.9748	19.696	3.724	39
																																											19.71	4.1262	36.8	3.9748	19.71	3.7238	39
																																											19.723	4.1262	36.8	3.9748	19.723	3.724	39
																																											19.737	4.1262	36.8	3.9748	19.739	3.724	39
																																											19.752	4.1262	36.8	3.9746	19.751	3.724	39.1
																																											19.765	4.1261	36.9	3.9748	19.765	3.724	39.1
																																											19.779	4.1261	36.9	3.9746	19.78	3.724	39.1
																																											19.794	4.1261	36.9	3.9746	19.794	3.724	39.2
																																											19.807	4.1262	36.9	3.9746	19.807	3.724	39.2
																																											19.822	4.1262	36.9	3.9746	19.821	3.7241	39.2
																																											19.834	4.1261	37	3.9745	19.835	3.7241	39.3
																																											19.849	4.1261	37	3.9745	19.848	3.7241	39.4
																																											19.863	4.1261	37	3.9745	19.862	3.7241	39.4
																																											19.877	4.1261	37.1	3.9743	19.876	3.7241	39.4
																																											19.89	4.1261	37.1	3.9743	19.892	3.7241	39.5
																																											19.904	4.1261	37.1	3.9741	19.905	3.7241	39.5
																																											19.918	4.1261	37.1	3.9743	19.919	3.7241	39.5
																																											19.932	4.1261	37.1	3.9741	19.931	3.7241	39.5
																																											19.945	4.1261	37.1	3.9743	19.945	3.7243	39.5
																																											19.959	4.1261	37.2	3.9741	19.959	3.7243	39.5
																																											19.974	4.1261	37.2	3.9741	19.974	3.7243	39.6
																																											19.988	4.1261	37.2	3.974	19.988	3.7243	39.6
																																											20.001	4.1261	37.2	3.974	20.002	3.7243	39.6
																																											20.015	4.1261	37.2	3.974	20.016	3.7243	39.6
																																											20.029	4.1261	37.2	3.9738	20.03	3.7243	39.6
																																											20.043	4.1261	37.3	3.974	20.043	3.7243	39.7
																																											20.057	4.1261	37.3	3.9738	20.057	3.7243	39.7
																																											20.072	4.1259	37.3	3.9737	20.071	3.7244	39.8
																																											20.086	4.1259	37.3	3.9737	20.084	3.7244	39.8
																																											20.1	4.1259	37.4	3.9737	20.099	3.7244	39.8
																																											20.112	4.1259	37.4	3.9735	20.113	3.7244	39.9
																																											20.127	4.1259	37.4	3.9737	20.128	3.7244	39.9
																																											20.141	4.1259	37.4	3.9735	20.142	3.7244	39.9
																																											20.154	4.1259	37.5	3.9735	20.154	3.7244	39.9
																																											20.168	4.1259	37.5	3.9734	20.168	3.7246	39.9
																																											20.182	4.1259	37.5	3.9735	20.182	3.7244	39.9
																																											20.196	4.1259	37.5	3.9735	20.196	3.7246	40
																																											20.209	4.1259	37.5	3.9734	20.209	3.7246	40
																																											20.224	4.1259	37.5	3.9734	20.223	3.7246	40
																																											20.238	4.1259	37.6	3.9734	20.237	3.7246	40
																																											20.252	4.1259	37.6	3.9732	20.25	3.7246	40
																																											20.265	4.1259	37.7	3.9731	20.266	3.7246	40
																																											20.28	4.1259	37.7	3.9729	20.279	3.7246	40
																																											20.293	4.1257	37.8	3.9729	20.294	3.7246	40.1
																																											20.308	4.1257	37.8	3.9729	20.307	3.7247	40.1
																																											20.323	4.1257	37.8	3.9729	20.32	3.7247	40.1
																																											20.335	4.1257	37.9	3.9727	20.334	3.7247	40.1
																																											20.349	4.1257	37.9	3.9727	20.349	3.7247	40.1
																																											20.363	4.1257	37.9	3.9726	20.363	3.7247	40.2
																																											20.376	4.1257	37.9	3.9726	20.377	3.7247	40.2
																																											20.39	4.1257	37.9	3.9727	20.391	3.7249	40.2
																																											20.404	4.1257	38	3.9724	20.403	3.7249	40.2
																																											20.418	4.1257	38	3.9726	20.419	3.7247	40.2
																																											20.433	4.1257	38	3.9724	20.431	3.7249	40.2
																																											20.446	4.1257	38	3.9724	20.447	3.7249	40.3
																																											20.46	4.1257	38.1	3.9723	20.461	3.7249	40.3
																																											20.474	4.1257	38.1	3.9723	20.475	3.7249	40.3
																																											20.487	4.1257	38.1	3.9721	20.488	3.7249	40.4
																																											20.501	4.1256	38.2	3.9721	20.503	3.7249	40.4
																																											20.516	4.1256	38.2	3.9721	20.517	3.7249	40.4
																																											20.529	4.1257	38.2	3.9721	20.529	3.7249	40.4
																																											20.544	4.1257	38.4	3.9718	20.543	3.725	40.5
																																											20.559	4.1256	38.4	3.9717	20.557	3.725	40.5
																																											20.571	4.1256	38.4	3.9717	20.57	3.725	40.5
																																											20.584	4.1256	38.4	3.9717	20.584	3.725	40.5
																																											20.599	4.1256	38.4	3.9717	20.599	3.725	40.5
																																											20.613	4.1256	38.5	3.9715	20.613	3.725	40.5
																																											20.627	4.1256	38.5	3.9715	20.627	3.725	40.6
																																											20.641	4.1256	38.5	3.9714	20.641	3.725	40.6
																																											20.654	4.1256	38.5	3.9715	20.655	3.725	40.6
																																											20.668	4.1256	38.5	3.9714	20.668	3.7252	40.6
																																											20.682	4.1256	38.6	3.9714	20.683	3.7252	40.6
																																											20.695	4.1256	38.6	3.9714	20.696	3.7252	40.7
																																											20.709	4.1256	38.6	3.9714	20.709	3.7252	40.7
																																											20.724	4.1256	38.6	3.9712	20.723	3.7252	40.7
																																											20.737	4.1256	38.7	3.9712	20.738	3.7252	40.7
																																											20.752	4.1256	38.7	3.9712	20.752	3.7252	40.8
																																											20.766	4.1256	38.7	3.971	20.766	3.7252	40.8
																																											20.779	4.1256	38.7	3.971	20.78	3.7254	40.8
																																											20.794	4.1254	38.7	3.971	20.793	3.7254	40.8
																																											20.809	4.1254	38.8	3.9707	20.807	3.7254	40.8
																																											20.821	4.1256	38.9	3.9709	20.82	3.7254	40.8
																																											20.835	4.1254	38.9	3.9707	20.836	3.7254	40.8
																																											20.848	4.1254	38.9	3.9707	20.85	3.7254	40.9
																																											20.862	4.1254	38.9	3.9707	20.864	3.7254	40.9
																																											20.877	4.1254	38.9	3.9707	20.876	3.7254	40.9
																																											20.891	4.1254	38.9	3.9706	20.89	3.7254	40.9
																																											20.904	4.1254	39	3.9706	20.903	3.7254	40.9
																																											20.919	4.1254	39	3.9706	20.919	3.7255	40.9
																																											20.932	4.1254	39	3.9706	20.932	3.7255	40.9
																																											20.946	4.1254	39	3.9706	20.946	3.7255	41.1
																																											20.96	4.1254	39.1	3.9704	20.96	3.7255	41.2
																																											20.973	4.1254	39.1	3.9703	20.973	3.7255	41.2
																																											20.988	4.1254	39.2	3.9703	20.989	3.7255	41.2
																																											21.001	4.1254	39.2	3.9701	21.001	3.7255	41.3
																																											21.015	4.1254	39.2	3.9701	21.015	3.7257	41.3
																																											21.029	4.1254	39.2	3.9701	21.029	3.7257	41.3
																																											21.044	4.1254	39.2	3.9701	21.044	3.7257	41.3
																																											21.059	4.1253	39.3	3.97	21.058	3.7257	41.4
																																											21.071	4.1253	39.3	3.97	21.07	3.7257	41.4
																																											21.085	4.1253	39.3	3.9698	21.084	3.7257	41.4
																																											21.098	4.1253	39.4	3.9698	21.099	3.7257	41.4
																																											21.113	4.1253	39.4	3.9698	21.113	3.7257	41.5
																																											21.127	4.1253	39.4	3.9698	21.127	3.7257	41.5
																																											21.14	4.1253	39.4	3.9698	21.14	3.7257	41.6
																																											21.154	4.1253	39.4	3.9696	21.154	3.7258	41.6
																																											21.168	4.1253	39.5	3.9696	21.168	3.7258	41.6
																																											21.183	4.1253	39.5	3.9696	21.183	3.7258	41.6
																																											21.196	4.1253	39.5	3.9696	21.197	3.7258	41.6
																																											21.21	4.1253	39.5	3.9696	21.21	3.7258	41.6
																																											21.223	4.1253	39.5	3.9695	21.224	3.7258	41.6
																																											21.238	4.1253	39.6	3.9695	21.239	3.7258	41.7
																																											21.253	4.1253	39.6	3.9695	21.252	3.726	41.7
																																											21.265	4.1253	39.6	3.9695	21.265	3.726	41.7
																																											21.279	4.1253	39.6	3.9695	21.279	3.726	41.7
																																											21.293	4.1251	39.6	3.9693	21.293	3.726	41.8
																																											21.307	4.1251	39.7	3.9693	21.307	3.726	41.8
																																											21.321	4.1251	39.7	3.969	21.32	3.726	41.9
																																											21.335	4.1251	39.8	3.9692	21.334	3.726	41.9
																																											21.349	4.1251	39.8	3.969	21.349	3.726	42
																																											21.362	4.1251	39.8	3.9689	21.363	3.726	42.1
																																											21.376	4.1251	39.9	3.9689	21.377	3.726	42.1
																																											21.391	4.1251	39.9	3.9689	21.39	3.7261	42.1
																																											21.405	4.1251	39.9	3.9689	21.405	3.726	42.1
																																											21.418	4.1251	39.9	3.9687	21.418	3.7261	42.1
																																											21.432	4.1251	39.9	3.9689	21.432	3.7261	42.1
																																											21.446	4.1251	39.9	3.9689	21.447	3.7261	42.2
																																											21.461	4.1251	40	3.9687	21.46	3.7261	42.3
																																											21.474	4.1251	40.1	3.9686	21.474	3.7261	42.3
																																											21.489	4.1251	40.1	3.9684	21.488	3.7261	42.3
																																											21.504	4.1251	40.1	3.9686	21.501	3.7261	42.4
																																											21.516	4.1251	40.1	3.9683	21.515	3.7261	42.5
																																											21.529	4.1251	40.2	3.9683	21.531	3.7263	42.5
																																											21.543	4.1251	40.2	3.9683	21.544	3.7263	42.5
																																											21.557	4.1251	40.2	3.9683	21.557	3.7263	42.5
																																											21.571	4.1251	40.2	3.9683	21.571	3.7263	42.6
																																											21.585	4.125	40.3	3.9681	21.585	3.7263	42.6
																																											21.599	4.125	40.3	3.9683	21.601	3.7263	42.6
																																											21.613	4.125	40.3	3.9681	21.614	3.7263	42.6
																																											21.626	4.125	40.3	3.9681	21.627	3.7263	42.7
																																											21.64	4.125	40.3	3.9681	21.641	3.7264	42.7
																																											21.655	4.125	40.3	3.9679	21.654	3.7264	42.8
																																											21.668	4.125	40.4	3.9679	21.668	3.7264	42.8
																																											21.682	4.125	40.5	3.9678	21.682	3.7264	42.8
																																											21.696	4.125	40.6	3.9676	21.696	3.7264	42.8
																																											21.711	4.125	40.6	3.9676	21.709	3.7264	42.8
																																											21.723	4.125	40.6	3.9675	21.723	3.7264	42.8
																																											21.737	4.125	40.6	3.9675	21.738	3.7264	42.8
																																											21.752	4.125	40.6	3.9675	21.752	3.7264	42.9
																																											21.766	4.125	40.7	3.9673	21.766	3.7266	42.9
																																											21.781	4.125	40.7	3.9673	21.779	3.7266	42.9
																																											21.793	4.125	40.7	3.9672	21.792	3.7266	42.9
																																											21.808	4.125	40.8	3.9672	21.808	3.7266	42.9
																																											21.821	4.125	40.9	3.9669	21.822	3.7266	42.9
																																											21.835	4.125	40.9	3.9669	21.835	3.7266	42.9
																																											21.849	4.1248	41.1	3.9665	21.849	3.7266	43
																																											21.862	4.1248	41.1	3.9665	21.863	3.7266	43
																																											21.877	4.1248	41.1	3.9665	21.877	3.7266	43.1
																																											21.891	4.1248	41.1	3.9665	21.89	3.7266	43.1
																																											21.905	4.1248	41.1	3.9665	21.904	3.7266	43.1
																																											21.918	4.1248	41.2	3.9664	21.918	3.7267	43.2
																																											21.932	4.1248	41.2	3.9664	21.931	3.7267	43.2
																																											21.946	4.1248	41.2	3.9664	21.947	3.7267	43.2
																																											21.96	4.1248	41.2	3.9664	21.96	3.7267	43.3
																																											21.974	4.1248	41.3	3.9664	21.974	3.7267	43.3
																																											21.989	4.1248	41.3	3.9664	21.987	3.7267	43.3
																																											22.004	4.1248	41.3	3.9662	22.003	3.7267	43.4
																																											22.017	4.1248	41.3	3.9662	22.015	3.7269	43.5
																																											22.029	4.1248	41.3	3.9661	22.029	3.7269	43.5
																																											22.043	4.1248	41.3	3.9662	22.043	3.7269	43.5
																																											22.057	4.1248	41.3	3.9662	22.056	3.7269	43.5
																																											22.072	4.1248	41.4	3.9661	22.072	3.7269	43.6
																																											22.085	4.1248	41.5	3.9659	22.085	3.7269	43.6
																																											22.099	4.1248	41.6	3.9658	22.099	3.7269	43.6
																																											22.113	4.1247	41.6	3.9658	22.113	3.7269	43.6
																																											22.126	4.1247	41.6	3.9658	22.127	3.7269	43.6
																																											22.14	4.1247	41.6	3.9656	22.14	3.7271	43.6
																																											22.154	4.1247	41.7	3.9655	22.155	3.7271	43.6
																																											22.168	4.1247	41.7	3.9655	22.169	3.7271	43.7
																																											22.183	4.1247	41.8	3.9653	22.184	3.7271	43.7
																																											22.196	4.1247	41.8	3.9653	22.196	3.7271	43.7
																																											22.211	4.1247	42	3.9648	22.21	3.7271	43.7
																																											22.226	4.1247	42.1	3.9647	22.224	3.7271	43.8
																																											22.238	4.1247	42.1	3.9647	22.237	3.7271	43.8
																																											22.251	4.1247	42.3	3.9644	22.252	3.7271	43.9
																																											22.265	4.1247	42.3	3.9644	22.266	3.7271	43.9
																																											22.279	4.1247	42.3	3.9644	22.28	3.7272	43.9
																																											22.294	4.1247	42.4	3.9642	22.293	3.7272	43.9
																																											22.307	4.1245	42.4	3.9642	22.307	3.7272	43.9
																																											22.321	4.1247	42.4	3.9642	22.321	3.7272	44.1
																																											22.335	4.1247	42.5	3.9641	22.334	3.7272	44.1
																																											22.349	4.1247	42.5	3.9641	22.35	3.7272	44.1
																																											22.363	4.1247	42.5	3.9639	22.363	3.7272	44.1
																																											22.377	4.1245	42.6	3.9639	22.378	3.7272	44.1
																																											22.39	4.1245	42.6	3.9639	22.391	3.7272	44.1
																																											22.404	4.1245	42.6	3.9638	22.404	3.7272	44.2
																																											22.419	4.1245	42.6	3.9636	22.418	3.7274	44.2
																																											22.433	4.1245	42.7	3.9638	22.432	3.7274	44.2
																																											22.446	4.1245	42.8	3.9634	22.445	3.7274	44.2
																																											22.461	4.1245	43	3.9631	22.459	3.7274	44.2
																																											22.473	4.1245	43	3.9631	22.473	3.7274	44.2
																																											22.487	4.1245	43.1	3.9628	22.488	3.7274	44.3
																																											22.502	4.1245	43.2	3.9628	22.501	3.7274	44.3
																																											22.516	4.1245	43.2	3.9627	22.515	3.7274	44.3
																																											22.529	4.1245	43.3	3.9627	22.529	3.7274	44.5
																																											22.543	4.1245	43.3	3.9625	22.543	3.7275	44.5
																																											22.557	4.1245	43.4	3.9624	22.557	3.7275	44.5
																																											22.57	4.1245	43.4	3.9624	22.572	3.7275	44.5
																																											22.585	4.1245	43.5	3.9622	22.585	3.7275	44.6
																																											22.598	4.1243	43.5	3.9624	22.598	3.7275	44.6
																																											22.613	4.1245	43.6	3.9621	22.612	3.7275	44.7
																																											22.627	4.1243	43.6	3.9619	22.626	3.7275	44.7
																																											22.64	4.1243	43.6	3.9619	22.641	3.7275	44.7
																																											22.655	4.1243	43.6	3.9621	22.655	3.7275	44.7
																																											22.669	4.1243	43.7	3.9621	22.668	3.7275	44.7
																																											22.684	4.1243	43.7	3.9619	22.682	3.7277	44.7
																																											22.697	4.1243	43.7	3.9619	22.695	3.7277	44.7
																																											22.711	4.1243	43.8	3.9617	22.711	3.7277	44.8
																																											22.723	4.1243	43.9	3.9614	22.724	3.7277	44.8
																																											22.738	4.1243	43.9	3.9613	22.74	3.7277	44.8
																																											22.752	4.1243	44	3.9616	22.752	3.7277	44.8
																																											22.765	4.1243	44	3.9611	22.766	3.7277	44.8
																																											22.779	4.1243	44	3.9614	22.779	3.7277	44.9
																																											22.793	4.1243	44.1	3.9611	22.793	3.7277	44.9
																																											22.808	4.1243	44.1	3.9611	22.807	3.7277	44.9
																																											22.821	4.1243	44.2	3.961	22.821	3.7277	44.9
																																											22.835	4.1243	44.3	3.9608	22.835	3.7278	45
																																											22.849	4.1243	44.3	3.9608	22.849	3.7278	45
																																											22.862	4.1243	44.3	3.9608	22.862	3.7278	45
																																											22.876	4.1243	44.5	3.9605	22.876	3.7278	45
																																											22.891	4.1242	44.5	3.9605	22.891	3.7278	45
																																											22.904	4.1242	44.5	3.9605	22.904	3.7278	45
																																											22.919	4.1242	44.6	3.9603	22.92	3.7278	45.1
																																											22.934	4.1242	44.6	3.9602	22.934	3.7278	45.1
																																											22.946	4.1242	44.6	3.9602	22.948	3.7278	45.1
																																											22.96	4.1242	44.6	3.9602	22.962	3.728	45.1
																																											22.974	4.1242	44.8	3.96	22.974	3.728	45.2
																																											22.987	4.1242	45	3.9594	22.988	3.728	45.3
																																											23.002	4.1242	45.2	3.9593	23.002	3.728	45.3
																																											23.016	4.1242	45.3	3.9591	23.015	3.728	45.3
																																											23.029	4.1242	45.4	3.959	23.029	3.728	45.3
																																											23.044	4.1242	45.4	3.959	23.043	3.728	45.3
																																											23.057	4.1242	45.4	3.959	23.056	3.728	45.4
																																											23.071	4.1242	45.4	3.9588	23.072	3.728	45.4
																																											23.085	4.1242	45.5	3.9586	23.086	3.7281	45.4
																																											23.098	4.124	45.6	3.9586	23.099	3.728	45.5
																																											23.113	4.124	45.7	3.9583	23.114	3.7281	45.5
																																											23.127	4.124	45.7	3.9583	23.126	3.7281	45.5
																																											23.142	4.124	45.7	3.9583	23.141	3.7281	45.6
																																											23.156	4.124	45.7	3.9583	23.154	3.7281	45.6
																																											23.17	4.124	45.8	3.9582	23.169	3.7281	45.6
																																											23.182	4.124	45.9	3.958	23.183	3.7281	45.6
																																											23.196	4.124	46	3.9579	23.196	3.7281	45.6
																																											23.209	4.124	46	3.9577	23.21	3.7283	45.6
																																											23.224	4.124	46.1	3.9577	23.224	3.7283	45.6
																																											23.238	4.124	46.1	3.9577	23.237	3.7283	45.7
																																											23.252	4.124	46.1	3.9577	23.251	3.7283	45.7
																																											23.265	4.124	46.2	3.9576	23.265	3.7283	45.7
																																											23.279	4.124	46.2	3.9576	23.28	3.7283	45.7
																																											23.293	4.124	46.5	3.9569	23.293	3.7283	45.8
																																											23.307	4.124	46.5	3.9569	23.309	3.7283	45.8
																																											23.321	4.124	46.6	3.9568	23.321	3.7283	45.8
																																											23.334	4.1239	46.7	3.9566	23.335	3.7283	45.8
																																											23.349	4.1239	46.7	3.9566	23.348	3.7285	45.8
																																											23.364	4.1239	46.8	3.9566	23.362	3.7285	45.9
																																											23.377	4.1239	46.8	3.9565	23.376	3.7285	45.9
																																											23.392	4.1239	46.9	3.9563	23.39	3.7285	45.9
																																											23.404	4.1239	47	3.956	23.404	3.7285	45.9
																																											23.418	4.1239	47.1	3.956	23.417	3.7285	45.9
																																											23.432	4.1239	47.1	3.956	23.431	3.7285	46
																																											23.446	4.1239	47.1	3.956	23.446	3.7285	46
																																											23.46	4.1239	47.1	3.9559	23.46	3.7285	46
																																											23.474	4.1239	47.2	3.9559	23.473	3.7285	46.1
																																											23.488	4.1239	47.3	3.9557	23.489	3.7285	46.1
																																											23.501	4.1239	47.3	3.9555	23.501	3.7286	46.1
																																											23.515	4.1239	47.4	3.9554	23.515	3.7286	46.1
																																											23.529	4.1239	47.5	3.9554	23.529	3.7286	46.1
																																											23.544	4.1239	47.5	3.9554	23.544	3.7286	46.1
																																											23.557	4.1239	47.6	3.9552	23.558	3.7286	46.1
																																											23.571	4.1239	47.6	3.9551	23.571	3.7286	46.2
																																											23.585	4.1237	47.6	3.9551	23.585	3.7286	46.2
																																											23.599	4.1237	47.6	3.9551	23.599	3.7286	46.2
																																											23.612	4.1239	47.9	3.9546	23.612	3.7288	46.2
																																											23.627	4.1239	47.9	3.9548	23.628	3.7288	46.2
																																											23.642	4.1237	47.9	3.9546	23.641	3.7288	46.3
																																											23.655	4.1237	47.9	3.9546	23.655	3.7288	46.3
																																											23.668	4.1237	48	3.9546	23.67	3.7288	46.3
																																											23.683	4.1237	48	3.9545	23.684	3.7288	46.3
																																											23.698	4.1237	48	3.9545	23.697	3.7288	46.3
																																											23.712	4.1237	48.2	3.9541	23.71	3.7288	46.3
																																											23.724	4.1237	48.4	3.9538	23.725	3.7288	46.3
																																											23.738	4.1237	48.5	3.9535	23.737	3.7288	46.4
																																											23.751	4.1237	48.6	3.9535	23.752	3.7288	46.4
																																											23.765	4.1237	48.6	3.9535	23.766	3.7288	46.4
																																											23.78	4.1237	48.6	3.9535	23.78	3.7289	46.4
																																											23.793	4.1237	48.6	3.9535	23.793	3.7289	46.5
																																											23.807	4.1237	48.6	3.9535	23.807	3.7289	46.5
																																											23.821	4.1237	48.7	3.9535	23.821	3.7289	46.5
																																											23.835	4.1237	48.7	3.9535	23.834	3.7289	46.5
																																											23.849	4.1237	48.7	3.9535	23.848	3.7289	46.5
																																											23.863	4.1237	48.7	3.9534	23.862	3.7289	46.5
																																											23.876	4.1237	48.8	3.9534	23.878	3.7291	46.6
																																											23.89	4.1237	48.8	3.9534	23.89	3.7291	46.6
																																											23.904	4.1237	48.8	3.9532	23.904	3.7291	46.6
																																											23.918	4.1236	48.9	3.9532	23.919	3.7291	46.6
																																											23.932	4.1236	48.9	3.9532	23.933	3.7291	46.8
																																											23.946	4.1236	48.9	3.9531	23.946	3.7291	46.9
																																											23.961	4.1236	49	3.9531	23.96	3.7291	46.9
																																											23.974	4.1236	49	3.9529	23.974	3.7291	46.9
																																											23.989	4.1236	49	3.9529	23.987	3.7291	46.9
																																											24.004	4.1236	49.1	3.9529	24.001	3.7291	47
																																											24.016	4.1236	49.1	3.9529	24.015	3.7291	47
																																											24.029	4.1236	49.2	3.9528	24.029	3.7291	47.1
																																											24.043	4.1236	49.2	3.9528	24.043	3.7292	47.1
																																											24.057	4.1236	49.2	3.9526	24.057	3.7292	47.1
																																											24.07	4.1236	49.2	3.9526	24.072	3.7292	47.2
																																											24.085	4.1236	49.2	3.9526	24.085	3.7292	47.2
																																											24.099	4.1236	49.4	3.9524	24.099	3.7292	47.2
																																											24.113	4.1236	49.4	3.9523	24.114	3.7292	47.2
																																											24.127	4.1234	49.4	3.9523	24.128	3.7292	47.2
																																											24.141	4.1236	49.4	3.9523	24.141	3.7292	47.2
																																											24.154	4.1234	49.4	3.9523	24.154	3.7292	47.2
																																											24.168	4.1236	49.5	3.9523	24.168	3.7292	47.3
																																											24.181	4.1234	49.6	3.952	24.182	3.7292	47.3
																																											24.195	4.1234	49.6	3.9521	24.196	3.7292	47.3
																																											24.21	4.1234	49.6	3.952	24.209	3.7294	47.3
																																											24.223	4.1234	49.6	3.952	24.223	3.7294	47.3
																																											24.237	4.1234	49.6	3.9518	24.237	3.7294	47.4
																																											24.252	4.1234	49.6	3.952	24.252	3.7294	47.4
																																											24.267	4.1234	49.7	3.9518	24.266	3.7294	47.5
																																											24.279	4.1234	49.7	3.952	24.279	3.7294	47.5
																																											24.293	4.1234	49.8	3.9517	24.295	3.7294	47.5
																																											24.308	4.1234	49.8	3.9517	24.309	3.7294	47.5
																																											24.321	4.1234	49.9	3.9515	24.321	3.7294	47.6
																																											24.335	4.1234	49.9	3.9515	24.335	3.7295	47.6
																																											24.349	4.1234	49.9	3.9515	24.348	3.7295	47.7
																																											24.362	4.1234	49.9	3.9514	24.362	3.7295	47.7
																																											24.377	4.1233	49.9	3.9515	24.377	3.7295	47.7
																																											24.391	4.1234	50	3.9514	24.391	3.7295	47.7
																																											24.405	4.1234	50	3.9512	24.405	3.7295	47.7
																																											24.418	4.1233	50.1	3.9512	24.418	3.7295	47.7
																																											24.432	4.1233	50.1	3.951	24.432	3.7295	47.7
																																											24.447	4.1233	50.1	3.9512	24.447	3.7295	47.8
																																											24.46	4.1233	50.1	3.9512	24.459	3.7295	47.8
																																											24.474	4.1233	50.1	3.9512	24.473	3.7295	47.8
																																											24.488	4.1233	50.2	3.951	24.488	3.7295	47.8
																																											24.503	4.1233	50.2	3.951	24.501	3.7297	47.8
																																											24.517	4.1233	50.2	3.9509	24.515	3.7297	47.8
																																											24.529	4.1233	50.3	3.9509	24.529	3.7297	47.9
																																											24.543	4.1233	50.3	3.9509	24.544	3.7297	47.9
																																											24.558	4.1233	50.4	3.9509	24.558	3.7297	48
																																											24.571	4.1233	50.4	3.9507	24.571	3.7297	48
																																											24.585	4.1233	50.4	3.9507	24.585	3.7297	48.2
																																											24.599	4.1233	50.5	3.9506	24.598	3.7297	48.2
																																											24.612	4.1233	50.6	3.9504	24.614	3.7297	48.2
																																											24.626	4.1231	50.6	3.9504	24.627	3.7298	48.3
																																											24.641	4.1233	50.6	3.9503	24.642	3.7298	48.3
																																											24.655	4.1231	50.6	3.9503	24.655	3.7298	48.3
																																											24.667	4.1233	50.7	3.9503	24.668	3.7298	48.3
																																											24.681	4.1231	50.7	3.9501	24.682	3.7298	48.4
																																											24.696	4.1231	50.8	3.9501	24.696	3.7298	48.4
																																											24.71	4.1231	50.8	3.95	24.71	3.7298	48.4
																																											24.724	4.1231	51	3.9498	24.723	3.7298	48.4
																																											24.739	4.1231	51	3.9497	24.739	3.7298	48.4
																																											24.753	4.1231	51.1	3.9497	24.752	3.7298	48.4
																																											24.767	4.1231	51.1	3.9495	24.764	3.7298	48.5
																																											24.779	4.1231	51.2	3.9495	24.78	3.73	48.5
																																											24.793	4.1231	51.2	3.9495	24.794	3.73	48.5
																																											24.807	4.1231	51.2	3.9495	24.807	3.73	48.6
																																											24.821	4.1231	51.2	3.9495	24.822	3.73	48.6
																																											24.835	4.1231	51.2	3.9495	24.835	3.73	48.6
																																											24.849	4.123	51.2	3.9493	24.848	3.73	48.7
																																											24.863	4.1231	51.2	3.9493	24.862	3.73	48.7
																																											24.876	4.1231	51.5	3.949	24.876	3.73	48.7
																																											24.891	4.123	51.5	3.9489	24.891	3.73	48.7
																																											24.905	4.123	51.5	3.9489	24.904	3.73	48.8
																																											24.918	4.1231	51.6	3.9489	24.919	3.73	48.8
																																											24.932	4.123	51.7	3.9487	24.933	3.73	48.8
																																											24.946	4.123	51.7	3.9487	24.947	3.7302	48.8
																																											24.96	4.123	51.8	3.9486	24.96	3.7302	48.9
																																											24.974	4.123	51.8	3.9484	24.974	3.7302	48.9
																																											24.988	4.123	51.8	3.9484	24.987	3.7302	48.9
																																											25.002	4.123	51.8	3.9484	25.001	3.7302	49
																																											25.016	4.123	52	3.9483	25.015	3.7302	49
																																											25.031	4.123	52	3.9483	25.03	3.7302	49
																																											25.046	4.123	52.1	3.9481	25.044	3.7302	49
																																											25.058	4.123	52.1	3.9479	25.057	3.7302	49
																																											25.071	4.123	52.1	3.9479	25.071	3.7302	49
																																											25.085	4.123	52.2	3.9479	25.084	3.7302	49.1
																																											25.099	4.123	52.2	3.9479	25.1	3.7303	49.1
																																											25.112	4.1228	52.3	3.9476	25.114	3.7303	49.1
																																											25.126	4.123	52.7	3.947	25.127	3.7303	49.2
																																											25.141	4.1228	52.8	3.947	25.141	3.7303	49.2
																																											25.155	4.123	52.8	3.947	25.155	3.7303	49.2
																																											25.168	4.1228	52.8	3.947	25.168	3.7303	49.2
																																											25.182	4.1228	52.9	3.9467	25.182	3.7303	49.3
																																											25.195	4.1228	53	3.9467	25.198	3.7303	49.3
																																											25.21	4.1228	53	3.9467	25.209	3.7303	49.3
																																											25.224	4.1228	53.1	3.9466	25.225	3.7303	49.3
																																											25.238	4.1228	53.1	3.9466	25.237	3.7303	49.4
																																											25.252	4.1228	53.3	3.9462	25.251	3.7303	49.4
																																											25.266	4.1228	53.3	3.9462	25.266	3.7305	49.4
																																											25.279	4.1228	53.3	3.9461	25.28	3.7305	49.5
																																											25.295	4.1228	53.3	3.9462	25.293	3.7305	49.5
																																											25.308	4.1228	53.4	3.9461	25.307	3.7305	49.5
																																											25.32	4.1228	53.4	3.9461	25.321	3.7305	49.6
																																											25.335	4.1228	53.4	3.9459	25.334	3.7305	49.6
																																											25.349	4.1228	53.4	3.9461	25.35	3.7305	49.6
																																											25.363	4.1228	53.6	3.9458	25.363	3.7305	49.7
																																											25.377	4.1226	53.6	3.9458	25.378	3.7305	49.7
																																											25.39	4.1226	53.6	3.9458	25.392	3.7305	49.8
																																											25.404	4.1226	53.6	3.9458	25.405	3.7306	49.8
																																											25.419	4.1226	53.6	3.9458	25.418	3.7306	49.8
																																											25.433	4.1226	53.7	3.9456	25.432	3.7306	49.8
																																											25.445	4.1226	53.7	3.9456	25.446	3.7306	49.9
																																											25.46	4.1226	53.7	3.9456	25.46	3.7306	49.9
																																											25.474	4.1226	53.7	3.9456	25.474	3.7306	50
																																											25.488	4.1226	53.9	3.9453	25.488	3.7306	50
																																											25.501	4.1226	53.9	3.9453	25.502	3.7306	50
																																											25.516	4.1226	53.9	3.9453	25.515	3.7306	50
																																											25.53	4.1226	53.9	3.9453	25.529	3.7306	50.1
																																											25.544	4.1226	54	3.9452	25.543	3.7306	50.1
																																											25.558	4.1226	54	3.9452	25.558	3.7308	50.1
																																											25.573	4.1226	54	3.9452	25.572	3.7308	50.1
																																											25.585	4.1226	54	3.9452	25.587	3.7308	50.1
																																											25.599	4.1225	54.1	3.945	25.601	3.7308	50.2
																																											25.612	4.1225	54.1	3.945	25.613	3.7308	50.2
																																											25.626	4.1225	54.2	3.9448	25.627	3.7308	50.2
																																											25.641	4.1226	54.2	3.9448	25.64	3.7308	50.2
																																											25.655	4.1225	54.2	3.9448	25.654	3.7308	50.3
																																											25.668	4.1225	54.2	3.9447	25.668	3.7308	50.3
																																											25.682	4.1225	54.3	3.9447	25.683	3.7308	50.3
																																											25.696	4.1225	54.4	3.9447	25.697	3.7308	50.3
																																											25.711	4.1225	54.5	3.9444	25.71	3.7309	50.3
																																											25.724	4.1225	54.6	3.9442	25.724	3.7309	50.3
																																											25.738	4.1225	54.6	3.9442	25.737	3.7309	50.4
																																											25.751	4.1225	54.7	3.9442	25.753	3.7309	50.4
																																											25.766	4.1225	54.7	3.9441	25.767	3.7309	50.4
																																											25.781	4.1225	54.8	3.9439	25.779	3.7309	50.5
																																											25.793	4.1225	54.8	3.9441	25.793	3.7309	50.6
																																											25.807	4.1225	54.8	3.9439	25.807	3.7309	50.6
																																											25.821	4.1225	54.8	3.9439	25.822	3.7309	50.6
																																											25.835	4.1225	54.8	3.9439	25.834	3.7309	50.6
																																											25.848	4.1225	54.9	3.9439	25.848	3.7309	50.6
																																											25.862	4.1225	55	3.9438	25.862	3.7311	50.7
																																											25.877	4.1223	55.1	3.9436	25.877	3.7311	50.7
																																											25.891	4.1223	55.1	3.9436	25.891	3.7311	50.8
																																											25.904	4.1223	55.1	3.9436	25.905	3.7311	50.8
																																											25.918	4.1223	55.1	3.9435	25.918	3.7311	50.8
																																											25.932	4.1223	55.1	3.9435	25.933	3.7311	50.9
																																											25.946	4.1223	55.2	3.9435	25.946	3.7311	50.9
																																											25.96	4.1223	55.2	3.9435	25.959	3.7311	50.9
																																											25.974	4.1223	55.3	3.9431	25.975	3.7311	50.9
																																											25.988	4.1223	55.3	3.9431	25.988	3.7311	50.9
																																											26.002	4.1223	55.4	3.943	26.002	3.7312	50.9
																																											26.015	4.1223	55.4	3.9431	26.016	3.7312	51
																																											26.03	4.1223	55.4	3.943	26.03	3.7312	51
																																											26.045	4.1223	55.4	3.943	26.044	3.7312	51
																																											26.057	4.1223	55.5	3.943	26.057	3.7312	51
																																											26.072	4.1223	55.5	3.943	26.071	3.7312	51
																																											26.085	4.1223	55.5	3.943	26.085	3.7312	51.1
																																											26.099	4.1222	55.5	3.943	26.098	3.7312	51.1
																																											26.113	4.1223	55.5	3.9428	26.114	3.7312	51.1
																																											26.127	4.1223	55.5	3.943	26.128	3.7312	51.2
																																											26.141	4.1222	55.5	3.9428	26.141	3.7312	51.2
																																											26.154	4.1222	55.6	3.9428	26.156	3.7314	51.2
																																											26.168	4.1222	55.6	3.9427	26.169	3.7314	51.2
																																											26.183	4.1222	55.6	3.9427	26.182	3.7314	51.2
																																											26.196	4.1222	55.7	3.9427	26.196	3.7314	51.2
																																											26.21	4.1222	55.7	3.9425	26.21	3.7314	51.2
																																											26.224	4.1222	55.9	3.9424	26.223	3.7314	51.3
																																											26.237	4.1222	55.9	3.9424	26.237	3.7314	51.3
																																											26.252	4.1222	55.9	3.9424	26.252	3.7314	51.3
																																											26.266	4.1222	55.9	3.9422	26.266	3.7314	51.3
																																											26.279	4.1222	56	3.9422	26.28	3.7314	51.3
																																											26.294	4.1222	56	3.9422	26.293	3.7316	51.3
																																											26.309	4.1222	56	3.9422	26.307	3.7316	51.3
																																											26.321	4.1222	56	3.9422	26.321	3.7316	51.5
																																											26.335	4.1222	56.1	3.9421	26.335	3.7316	51.5
																																											26.348	4.122	56.2	3.9419	26.35	3.7316	51.6
																																											26.362	4.122	56.2	3.9419	26.363	3.7316	51.7
																																											26.377	4.122	56.3	3.9419	26.376	3.7316	51.9
																																											26.391	4.122	56.3	3.9417	26.39	3.7316	51.9
																																											26.405	4.122	56.4	3.9416	26.404	3.7316	51.9
																																											26.418	4.122	56.4	3.9416	26.418	3.7316	52
																																											26.432	4.122	56.4	3.9416	26.433	3.7316	52.1
																																											26.446	4.122	56.4	3.9416	26.447	3.7317	52.1
																																											26.459	4.122	56.4	3.9416	26.46	3.7317	52.1
																																											26.474	4.122	56.5	3.9416	26.474	3.7317	52.1
																																											26.488	4.122	56.5	3.9416	26.487	3.7317	52.2
																																											26.501	4.122	56.5	3.9414	26.502	3.7317	52.2
																																											26.516	4.122	56.6	3.9414	26.515	3.7317	52.2
																																											26.531	4.122	56.6	3.9414	26.532	3.7317	52.3
																																											26.543	4.122	56.7	3.9413	26.544	3.7317	52.4
																																											26.557	4.122	56.7	3.9413	26.558	3.7317	52.4
																																											26.572	4.122	56.7	3.9413	26.572	3.7317	52.4
																																											26.585	4.122	56.7	3.9411	26.585	3.7317	52.4
																																											26.599	4.122	56.7	3.9411	26.599	3.7319	52.5
																																											26.613	4.122	56.8	3.9411	26.613	3.7317	52.5
																																											26.626	4.122	56.8	3.9411	26.627	3.7317	52.5
																																											26.641	4.1219	56.8	3.941	26.64	3.7319	52.6
																																											26.654	4.1219	56.8	3.941	26.654	3.7319	52.7
																																											26.668	4.1219	56.8	3.941	26.669	3.7319	52.7
																																											26.682	4.1219	56.9	3.9408	26.682	3.7319	52.7
																																											26.696	4.1219	56.9	3.941	26.696	3.7319	52.8
																																											26.71	4.1219	56.9	3.9408	26.711	3.7319	52.8
																																											26.724	4.1219	56.9	3.9408	26.723	3.7319	52.8
																																											26.738	4.1219	57	3.9407	26.739	3.7319	52.9
																																											26.751	4.1219	57	3.9407	26.752	3.7319	52.9
																																											26.766	4.1219	57.1	3.9407	26.766	3.7319	53
																																											26.779	4.1219	57.1	3.9407	26.779	3.7319	53
																																											26.794	4.1219	57.1	3.9407	26.793	3.732	53
																																											26.809	4.1219	57.2	3.9405	26.807	3.732	53.1
																																											26.823	4.1219	57.2	3.9405	26.821	3.732	53.1
																																											26.835	4.1217	57.2	3.9405	26.834	3.732	53.1
																																											26.849	4.1219	57.3	3.9404	26.848	3.732	53.1
																																											26.862	4.1219	57.3	3.9404	26.864	3.732	53.2
																																											26.877	4.1219	57.4	3.9402	26.877	3.732	53.2
																																											26.891	4.1217	57.4	3.9402	26.893	3.732	53.2
																																											26.905	4.1217	57.4	3.9404	26.905	3.732	53.3
																																											26.918	4.1217	57.4	3.9402	26.919	3.732	53.3
																																											26.933	4.1217	57.4	3.9402	26.932	3.7322	53.3
																																											26.946	4.1217	57.4	3.94	26.946	3.7322	53.3
																																											26.96	4.1217	57.5	3.94	26.96	3.7322	53.3
																																											26.974	4.1217	57.5	3.9399	26.974	3.7322	53.3
																																											26.988	4.1217	57.5	3.94	26.987	3.7322	53.3
																																											27.002	4.1217	57.6	3.9399	27.001	3.7322	53.4
																																											27.016	4.1217	57.7	3.9397	27.016	3.7322	53.4
																																											27.029	4.1217	57.8	3.9397	27.03	3.7322	53.4
																																											27.043	4.1217	57.8	3.9396	27.045	3.7322	53.5
																																											27.058	4.1217	57.9	3.9393	27.057	3.7322	53.5
																																											27.071	4.1217	58	3.9393	27.071	3.7323	53.8
																																											27.086	4.1216	58.2	3.939	27.085	3.7323	53.8
																																											27.101	4.1216	58.2	3.9391	27.099	3.7323	53.9
																																											27.113	4.1216	58.4	3.9388	27.112	3.7323	53.9
																																											27.127	4.1216	58.4	3.9386	27.126	3.7323	54
																																											27.14	4.1216	58.4	3.9386	27.141	3.7323	54
																																											27.154	4.1216	58.5	3.9385	27.155	3.7323	54
																																											27.169	4.1216	58.5	3.9385	27.169	3.7323	54
																																											27.182	4.1216	58.5	3.9386	27.182	3.7323	54
																																											27.196	4.1216	58.6	3.9385	27.196	3.7323	54
																																											27.21	4.1216	58.6	3.9383	27.21	3.7323	54.1
																																											27.224	4.1216	58.6	3.9383	27.225	3.7323	54.1
																																											27.237	4.1216	58.6	3.9383	27.238	3.7323	54.1
																																											27.251	4.1216	58.7	3.9383	27.251	3.7323	54.2
																																											27.266	4.1216	58.8	3.9382	27.265	3.7325	54.2
																																											27.28	4.1216	58.8	3.938	27.279	3.7325	54.2
																																											27.293	4.1214	58.8	3.938	27.294	3.7325	54.2
																																											27.308	4.1216	58.9	3.938	27.308	3.7325	54.3
																																											27.323	4.1214	58.9	3.9379	27.321	3.7325	54.3
																																											27.335	4.1216	58.9	3.9379	27.335	3.7325	54.3
																																											27.348	4.1216	58.9	3.938	27.349	3.7325	54.3
																																											27.363	4.1214	58.9	3.9379	27.363	3.7325	54.4
																																											27.377	4.1214	58.9	3.9379	27.377	3.7325	54.4
																																											27.391	4.1214	59	3.9379	27.39	3.7325	54.4
																																											27.404	4.1214	59	3.9379	27.405	3.7326	54.4
																																											27.418	4.1214	59	3.9377	27.418	3.7326	54.4
																																											27.432	4.1214	59	3.9377	27.433	3.7326	54.4
																																											27.447	4.1214	59.1	3.9377	27.447	3.7326	54.4
																																											27.46	4.1214	59.1	3.9377	27.46	3.7326	54.5
																																											27.474	4.1214	59.1	3.9376	27.474	3.7326	54.5
																																											27.489	4.1214	59.1	3.9376	27.488	3.7326	54.5
																																											27.502	4.1214	59.2	3.9376	27.502	3.7326	54.5
																																											27.516	4.1214	59.2	3.9374	27.515	3.7326	54.6
																																											27.531	4.1214	59.2	3.9374	27.529	3.7326	54.6
																																											27.544	4.1212	59.2	3.9374	27.544	3.7326	54.6
																																											27.559	4.1214	59.2	3.9373	27.558	3.7328	54.6
																																											27.571	4.1214	59.3	3.9374	27.573	3.7328	54.8
																																											27.585	4.1214	59.3	3.9374	27.585	3.7328	54.8
																																											27.599	4.1214	59.3	3.9374	27.599	3.7328	54.8
																																											27.612	4.1212	59.3	3.9373	27.613	3.7328	54.8
																																											27.627	4.1214	59.4	3.9373	27.627	3.7328	54.8
																																											27.641	4.1212	59.4	3.9369	27.64	3.7328	54.8
																																											27.655	4.1212	59.5	3.9371	27.654	3.7328	54.9
																																											27.668	4.1212	59.5	3.9371	27.668	3.7328	54.9
																																											27.682	4.1212	59.5	3.9369	27.682	3.7328	54.9
																																											27.695	4.1212	59.5	3.9371	27.695	3.7328	55.1
																																											27.709	4.1212	59.5	3.9369	27.709	3.7328	55.1
[truncated: 30,184 more rows]
[truncated: 5 more columns]
