# Supplementary material for: Multifunctional electrolyte additive for high power lithium metal batteries at ultra-low temperatures
Source: Nat Commun. 2025 Apr 8;16:3344. doi: 10.1038/s41467-025-58627-3 (PMC11978743; doi:10.1038/s41467-025-58627-3)
Supplement: Supplementary file 5 — Source Data [file 41467_2025_58627_MOESM5_ESM.zip › Source data for Fig. S1.xlsx]

## Sheet: Sheet2
		Fig. S1a							Fig. S1b									Fig. S1c
		Li 1s-1h							Li 1s-2h									Li 1s-6h
		0nm		20nm		50nm			0nm		20nm		50nm		80nm			0nm		20nm		50nm		80nm
		B.E.(eV)	Raw	B.E.(eV)	Raw	B.E.(eV)	Raw		B.E.(eV)	Raw	B.E.(eV)	Raw	B.E.(eV)	Raw	B.E.(eV)	Raw		B.E.(eV)	Raw	B.E.(eV)	Raw	B.E.(eV)	Raw	B.E.(eV)	Raw
		71.2	1	71.2	1	71.2	1		71.2	1	71.2	1	71.2	1	71.2	1		71.2	1	71.2	1	71.2	1	71.2	1
		71.1	0.98402	71.1	1.02926	71.1	1.00725		71.1	0.96802	71.1	1.02665	71.1	1.05797	71.1	1.02926		71.1	0.99899	71.1	1.01086	71.1	1.01477	71.1	0.96975
		71	0.98002	71	1.01275	71	1.04417		71	1.0047	71	1.00044	71	1.01932	71	1.01275		71	1.01508	71	1.03753	71	1.01007	71	0.95892
		70.9	0.97902	70.9	1.00225	70.9	1.04153		70.9	0.99012	70.9	0.98534	70.9	1.03244	70.9	1.00225		70.9	1.04625	70.9	1.02222	70.9	1.00201	70.9	0.97607
		70.8	0.99251	70.8	1.04426	70.8	1.04351		70.8	0.9793	70.8	0.9769	70.8	1.04486	70.8	1.04426		70.8	1.05028	70.8	0.99901	70.8	1.01342	70.8	0.98375
		70.7	1.003	70.7	0.99625	70.7	1.03955		70.7	0.97507	70.7	0.94136	70.7	1.0207	70.7	0.99625		70.7	1.00905	70.7	1.0158	70.7	1.00604	70.7	0.99503
		70.6	1.02797	70.6	1.0135	70.6	1.02966		70.6	0.98495	70.6	0.9649	70.6	1.02899	70.6	1.0135		70.6	0.98391	70.6	1.02716	70.6	0.97718	70.6	0.9386
		70.5	0.98651	70.5	1.006	70.5	1.00198		70.5	0.97648	70.5	0.96535	70.5	1.05107	70.5	1.006		70.5	0.99045	70.5	1.00346	70.5	0.97919	70.5	0.95982
		70.4	0.9965	70.4	1.01725	70.4	0.99407		70.4	1.008	70.4	1.00222	70.4	1.05728	70.4	1.01725		70.4	0.97989	70.4	1.04296	70.4	0.9651	70.4	0.97472
		70.3	0.97502	70.3	1.02551	70.3	1.02505		70.3	0.97272	70.3	0.97956	70.3	1.0421	70.3	1.02551		70.3	0.99346	70.3	1.00494	70.3	0.92215	70.3	0.98871
		70.2	0.98252	70.2	0.99925	70.2	1.03691		70.2	0.99012	70.2	0.98623	70.2	1.06487	70.2	0.99925		70.2	0.98441	70.2	1.0242	70.2	0.9604	70.2	0.98962
		70.1	0.998	70.1	1.02776	70.1	0.96177		70.1	0.98166	70.1	0.97645	70.1	1.05314	70.1	1.02776		70.1	0.98391	70.1	0.9684	70.1	1.00537	70.1	0.96614
		70	0.97502	70	1.00375	70	0.98813		70	0.95626	70	0.98312	70	1.04831	70	1.00375		70	0.97989	70	0.96049	70	0.96242	70	0.96117
		69.9	0.96304	69.9	1.02926	69.9	1.03098		69.9	0.97883	69.9	0.97956	69.9	1.03313	69.9	1.02926		69.9	0.98994	69.9	1.02123	69.9	0.9557	69.9	0.98962
		69.8	0.96703	69.8	1.00075	69.8	1.03164		69.8	0.99671	69.8	0.98223	69.8	1.0069	69.8	1.00075		69.8	0.98341	69.8	1.05877	69.8	0.96577	69.8	0.97201
		69.7	0.98102	69.7	1.0045	69.7	0.98879		69.7	1.00847	69.7	0.95558	69.7	1.01449	69.7	1.0045		69.7	0.98391	69.7	1.02914	69.7	0.97383	69.7	0.97472
		69.6	1.00599	69.6	1.003	69.6	0.97693		69.6	0.99247	69.6	0.9538	69.6	0.99103	69.6	1.003		69.6	1	69.6	1.00198	69.6	0.95503	69.6	0.97968
		69.5	0.99301	69.5	1.01275	69.5	1.01516		69.5	0.96284	69.5	0.96268	69.5	1.00138	69.5	1.01275		69.5	0.97084	69.5	1.04642	69.5	0.9557	69.5	0.94853
		69.4	0.95255	69.4	1.01725	69.4	0.97363		69.4	0.97084	69.4	0.98934	69.4	1.0069	69.4	1.01725		69.4	0.98743	69.4	1.0163	69.4	0.96174	69.4	0.97291
		69.3	0.95405	69.3	1.02326	69.3	0.97627		69.3	0.98448	69.3	0.99289	69.3	1.04072	69.3	1.02326		69.3	0.95525	69.3	0.99556	69.3	0.9604	69.3	0.97336
		69.2	0.96204	69.2	1.02026	69.2	0.96836		69.2	1.0047	69.2	0.97868	69.2	1.01863	69.2	1.02026		69.2	0.97084	69.2	0.97383	69.2	0.96174	69.2	0.96569
		69.1	0.94006	69.1	0.982	69.1	0.9677		69.1	0.98871	69.1	0.96002	69.1	1.00966	69.1	0.982		69.1	0.95375	69.1	1.02914	69.1	0.97987	69.1	0.9842
		69	0.92957	69	0.94824	69	0.95122		69	0.98918	69	0.98712	69	1.0069	69	0.94824		69	0.96983	69	1.00988	69	0.94832	69	0.97291
		68.9	0.92707	68.9	1.03076	68.9	0.99473		68.9	0.97131	68.9	0.95957	68.9	1.00138	68.9	1.03076		68.9	0.96732	68.9	1.01333	68.9	0.98926	68.9	0.98149
		68.8	0.94206	68.8	1.0135	68.8	0.97495		68.8	0.98024	68.8	0.96046	68.8	1.03727	68.8	1.0135		68.8	0.97838	68.8	1.01432	68.8	0.95168	68.8	0.96208
		68.7	0.95405	68.7	1.0075	68.7	0.97693		68.7	0.97413	68.7	0.97512	68.7	0.99517	68.7	1.0075		68.7	0.98944	68.7	1.01778	68.7	0.91879	68.7	0.94853
		68.6	0.92907	68.6	0.9925	68.6	0.98682		68.6	0.94638	68.6	0.95247	68.6	1.01311	68.6	0.9925		68.6	1.00704	68.6	1.00444	68.6	0.94497	68.6	0.99865
		68.5	0.92408	68.5	0.97299	68.5	1.01978		68.5	0.96284	68.5	0.94447	68.5	1.0138	68.5	0.97299		68.5	0.99548	68.5	0.99901	68.5	0.96711	68.5	0.98691
		68.4	0.95255	68.4	0.9985	68.4	1.03691		68.4	0.94873	68.4	0.9689	68.4	0.99586	68.4	0.9985		68.4	1.02112	68.4	0.99951	68.4	0.98322	68.4	0.97472
		68.3	0.93057	68.3	1.00675	68.3	0.99143		68.3	0.95155	68.3	0.96135	68.3	0.9862	68.3	1.00675		68.3	0.98341	68.3	1.00593	68.3	0.94899	68.3	0.96253
		68.2	0.95904	68.2	0.994	68.2	1.00989		68.2	0.94779	68.2	0.9689	68.2	0.99241	68.2	0.994		68.2	0.97888	68.2	0.98815	68.2	0.96443	68.2	0.96343
		68.1	0.97453	68.1	0.997	68.1	0.97363		68.1	0.9445	68.1	0.97734	68.1	1	68.1	0.997		68.1	0.98039	68.1	0.9921	68.1	0.97651	68.1	0.95485
		68	0.94456	68	0.9835	68	0.99209		68	0.97413	68	0.98623	68	1.0069	68	0.9835		68	0.95877	68	0.99259	68	0.96242	68	0.94763
		67.9	0.93107	67.9	0.97824	67.9	0.99473		67.9	0.96284	67.9	0.9578	67.9	1.01104	67.9	0.97824		67.9	0.93967	67.9	1.00395	67.9	0.93893	67.9	0.94312
		67.8	0.94106	67.8	1.00675	67.8	0.971		67.8	0.9539	67.8	0.95513	67.8	0.98758	67.8	1.00675		67.8	0.9452	67.8	0.98617	67.8	1.00067	67.8	0.96704
		67.7	0.94106	67.7	1.00825	67.7	0.98945		67.7	0.97037	67.7	0.96002	67.7	0.98344	67.7	1.00825		67.7	0.9819	67.7	1.0079	67.7	0.96443	67.7	0.94808
		67.6	0.98002	67.6	0.97149	67.6	1.00989		67.6	0.95155	67.6	0.94491	67.6	0.9793	67.6	0.97149		67.6	0.99346	67.6	0.97037	67.6	0.95973	67.6	0.94808
		67.5	0.94755	67.5	0.99175	67.5	0.97034		67.5	0.9365	67.5	0.9267	67.5	0.98482	67.5	0.99175		67.5	0.9628	67.5	1.00198	67.5	0.97718	67.5	0.96569
		67.4	0.95305	67.4	0.985	67.4	0.96243		67.4	0.96378	67.4	0.89338	67.4	0.98413	67.4	0.985		67.4	0.95827	67.4	1.00198	67.4	0.95705	67.4	0.99458
		67.3	0.93007	67.3	0.991	67.3	0.95188		67.3	0.95767	67.3	0.91026	67.3	0.95997	67.3	0.991		67.3	0.95877	67.3	0.9837	67.3	0.93557	67.3	0.93815
		67.2	0.91858	67.2	0.94974	67.2	0.96572		67.2	0.92944	67.2	0.93736	67.2	0.95238	67.2	0.94974		67.2	0.95425	67.2	1.00543	67.2	0.95906	67.2	0.97291
		67.1	0.95455	67.1	1.003	67.1	0.95386		67.1	0.92286	67.1	0.94625	67.1	0.97792	67.1	1.003		67.1	0.96682	67.1	0.97926	67.1	0.9698	67.1	0.95034
		67	0.94605	67	1.0045	67	0.96968		67	0.93133	67	0.93159	67	0.97654	67	1.0045		67	0.94168	67	1.01383	67	0.95436	67	0.95079
		66.9	0.94805	66.9	0.96174	66.9	0.98154		66.9	0.95296	66.9	0.91781	66.9	1.01104	66.9	0.96174		66.9	0.93112	66.9	0.95704	66.9	0.93087	66.9	0.95847
		66.8	0.93606	66.8	0.96474	66.8	0.95847		66.8	0.96519	66.8	0.96224	66.8	1.01242	66.8	0.96474		66.8	0.92157	66.8	0.97235	66.8	0.91879	66.8	0.92506
		66.7	0.94755	66.7	0.93848	66.7	0.96902		66.7	0.94685	66.7	0.96935	66.7	0.97308	66.7	0.93848		66.7	0.91604	66.7	0.96938	66.7	0.95906	66.7	0.91512
		66.6	0.91508	66.6	0.95724	66.6	0.97034		66.6	0.93697	66.6	0.95469	66.6	0.97723	66.6	0.95724		66.6	0.92308	66.6	0.98815	66.6	0.95503	66.6	0.90655
		66.5	0.88462	66.5	0.97449	66.5	0.95517		66.5	0.96049	66.5	0.94092	66.5	0.99241	66.5	0.97449		66.5	0.95576	66.5	0.98963	66.5	0.93087	66.5	0.9395
		66.4	0.94256	66.4	0.96699	66.4	0.92749		66.4	0.97131	66.4	0.94491	66.4	0.99448	66.4	0.96699		66.4	1.00603	66.4	0.97185	66.4	0.93356	66.4	0.92867
		66.3	0.93207	66.3	0.95274	66.3	0.93342		66.3	0.95437	66.3	0.9187	66.3	0.94686	66.3	0.95274		66.3	0.97285	66.3	0.95358	66.3	0.9443	66.3	0.91738
		66.2	0.92607	66.2	0.93623	66.2	0.91167		66.2	0.9445	66.2	0.8916	66.2	0.98206	66.2	0.93623		66.2	0.94319	66.2	0.94815	66.2	0.93423	66.2	0.9088
		66.1	0.88961	66.1	0.94824	66.1	0.9143		66.1	0.97225	66.1	0.90804	66.1	0.98275	66.1	0.94824		66.1	0.96531	66.1	0.96	66.1	0.92148	66.1	0.9079
		66	0.8991	66	0.94374	66	0.93804		66	0.94497	66	0.94047	66	0.9793	66	0.94374		66	0.95877	66	0.9837	66	0.93356	66	0.9219
		65.9	0.92108	65.9	0.92348	65.9	0.97429		65.9	0.94403	65.9	0.92848	65.9	0.95169	65.9	0.92348		65.9	0.93866	65.9	0.95506	65.9	0.91275	65.9	0.93454
		65.8	0.91608	65.8	0.89347	65.8	0.96902		65.8	0.94873	65.8	0.92537	65.8	0.97654	65.8	0.89347		65.8	0.91755	65.8	0.96444	65.8	0.92953	65.8	0.95395
		65.7	0.92358	65.7	0.91523	65.7	0.93408		65.7	0.93274	65.7	0.92137	65.7	0.95997	65.7	0.91523		65.7	0.94118	65.7	0.94321	65.7	0.91342	65.7	0.90429
		65.6	0.93257	65.6	0.94899	65.6	0.93144		65.6	0.92992	65.6	0.94802	65.6	0.94824	65.6	0.94899		65.6	0.93917	65.6	0.93827	65.6	0.90872	65.6	0.91467
		65.5	0.92258	65.5	0.95724	65.5	0.9677		65.5	0.95296	65.5	0.95158	65.5	0.95721	65.5	0.95724		65.5	0.96983	65.5	0.94765	65.5	0.90872	65.5	0.91422
		65.4	0.92308	65.4	0.94149	65.4	0.94924		65.4	0.96943	65.4	0.91781	65.4	0.97239	65.4	0.94149		65.4	0.95626	65.4	0.95309	65.4	0.93624	65.4	0.88172
		65.3	0.95005	65.3	0.93998	65.3	0.96045		65.3	0.95343	65.3	0.95247	65.3	0.97585	65.3	0.93998		65.3	0.92861	65.3	0.94716	65.3	0.92282	65.3	0.9246
		65.2	0.92557	65.2	0.93998	65.2	0.92221		65.2	0.95484	65.2	0.94269	65.2	1.01242	65.2	0.93998		65.2	0.97587	65.2	0.95309	65.2	0.91812	65.2	0.92099
		65.1	0.92557	65.1	0.93998	65.1	0.97165		65.1	0.91957	65.1	0.93159	65.1	0.95169	65.1	0.93998		65.1	0.95877	65.1	0.95605	65.1	0.88523	65.1	0.93725
		65	0.91758	65	0.94974	65	0.96111		65	0.93368	65	0.93603	65	0.93375	65	0.94974		65	0.92559	65	0.94568	65	0.91946	65	0.91512
		64.9	0.88412	64.9	0.94824	64.9	0.92881		64.9	0.93274	64.9	0.94047	64.9	0.96618	64.9	0.94824		64.9	0.97134	64.9	0.93877	64.9	0.9047	64.9	0.91332
		64.8	0.93007	64.8	0.95874	64.8	0.9644		64.8	0.9445	64.8	0.92137	64.8	0.97516	64.8	0.95874		64.8	0.95274	64.8	0.97185	64.8	0.86846	64.8	0.92551
		64.7	0.92557	64.7	0.92348	64.7	0.93078		64.7	0.9539	64.7	0.92981	64.7	0.94755	64.7	0.92348		64.7	0.93816	64.7	0.9842	64.7	0.91745	64.7	0.94266
		64.6	0.91958	64.6	0.95124	64.6	0.91365		64.6	0.95673	64.6	0.92004	64.6	0.96411	64.6	0.95124		64.6	0.97185	64.6	0.93037	64.6	0.91879	64.6	0.95214
		64.5	0.95355	64.5	0.94524	64.5	0.92353		64.5	0.9445	64.5	0.95113	64.5	0.99241	64.5	0.94524		64.5	0.94118	64.5	0.96593	64.5	0.95235	64.5	0.92731
		64.4	0.94356	64.4	0.92948	64.4	0.95254		64.4	0.98119	64.4	0.9418	64.4	0.96687	64.4	0.92948		64.4	0.93213	64.4	0.95556	64.4	0.92416	64.4	0.91196
		64.3	0.92058	64.3	0.95649	64.3	0.95649		64.3	1.00564	64.3	0.96579	64.3	0.94134	64.3	0.95649		64.3	0.95274	64.3	0.96198	64.3	0.93289	64.3	0.90158
		64.2	0.90909	64.2	0.95274	64.2	0.88134		64.2	0.9953	64.2	0.93825	64.2	0.98965	64.2	0.95274		64.2	0.97436	64.2	0.95407	64.2	0.90134	64.2	0.91196
		64.1	0.91209	64.1	0.93998	64.1	0.91694		64.1	0.97883	64.1	0.96446	64.1	0.96342	64.1	0.93998		64.1	0.98341	64.1	0.95556	64.1	0.90872	64.1	0.89932
		64	0.95305	64	0.97224	64	0.91299		64	1.02587	64	0.95158	64	0.96135	64	0.97224		64	0.96782	64	0.96444	64	0.88255	64	0.89029
		63.9	0.98501	63.9	0.91223	63.9	0.90903		63.9	1.01364	63.9	0.94314	63.9	0.99034	63.9	0.91223		63.9	0.97939	63.9	0.98667	63.9	0.90067	63.9	0.92686
		63.8	0.997	63.8	0.91973	63.8	0.92156		63.8	1.03716	63.8	0.96357	63.8	0.951	63.8	0.91973		63.8	0.98894	63.8	0.98617	63.8	0.93423	63.8	0.90339
		63.7	0.97003	63.7	0.96699	63.7	0.95188		63.7	1.0301	63.7	0.95691	63.7	0.96273	63.7	0.96699		63.7	0.98089	63.7	0.95901	63.7	0.93221	63.7	0.89481
		63.6	0.96104	63.6	0.93173	63.6	0.95517		63.6	1.04798	63.6	0.96846	63.6	0.9793	63.6	0.93173		63.6	0.98944	63.6	0.99012	63.6	0.94966	63.6	0.89526
		63.5	1.01299	63.5	0.93398	63.5	0.94067		63.5	1.06491	63.5	0.96935	63.5	0.99241	63.5	0.93398		63.5	0.99296	63.5	0.96444	63.5	0.94295	63.5	0.92822
		63.4	1.0025	63.4	0.96999	63.4	0.93935		63.4	1.00611	63.4	0.98801	63.4	0.96894	63.4	0.96999		63.4	1.00201	63.4	0.99012	63.4	0.93893	63.4	0.89255
		63.3	0.97003	63.3	0.95499	63.3	0.89387		63.3	1.06538	63.3	0.97823	63.3	0.97378	63.3	0.95499		63.3	0.98894	63.3	0.9516	63.3	0.94765	63.3	0.907
		63.2	0.999	63.2	0.95199	63.2	0.8708		63.2	1.07385	63.2	0.91959	63.2	0.98206	63.2	0.95199		63.2	0.98441	63.2	0.95802	63.2	0.95705	63.2	0.88804
		63.1	0.995	63.1	0.95724	63.1	0.91562		63.1	1.02023	63.1	0.95069	63.1	0.96342	63.1	0.95724		63.1	0.95073	63.1	0.99457	63.1	0.90604	63.1	0.87946
		63	0.96953	63	0.90548	63	0.89848		63	1.00847	63	0.92004	63	0.95514	63	0.90548		63	0.99095	63	0.98519	63	0.87987	63	0.89661
		62.9	0.98501	62.9	0.91148	62.9	0.92881		62.9	1.00941	62.9	0.91071	62.9	0.98344	62.9	0.91148		62.9	1.00251	62.9	0.98716	62.9	0.88054	62.9	0.8763
		62.8	0.97952	62.8	0.88447	62.8	0.9031		62.8	1.00047	62.8	0.94225	62.8	0.9158	62.8	0.88447		62.8	0.96732	62.8	0.97432	62.8	0.9302	62.8	0.88172
		62.7	0.96753	62.7	0.90698	62.7	0.86882		62.7	1.00235	62.7	0.92226	62.7	0.89234	62.7	0.90698		62.7	1.01508	62.7	0.96691	62.7	0.92752	62.7	0.87856
		62.6	0.97852	62.6	0.89272	62.6	0.87343		62.6	0.96049	62.6	0.89738	62.6	0.91304	62.6	0.89272		62.6	0.95928	62.6	0.93136	62.6	0.92013	62.6	0.87314
		62.5	0.95954	62.5	0.86047	62.5	0.85959		62.5	0.96284	62.5	0.85917	62.5	0.93513	62.5	0.86047		62.5	0.94218	62.5	0.90074	62.5	0.92953	62.5	0.87088
		62.4	0.93307	62.4	0.91298	62.4	0.87937		62.4	0.93744	62.4	0.8534	62.4	0.89648	62.4	0.91298		62.4	0.95475	62.4	0.91012	62.4	0.8953	62.4	0.84876
		62.3	0.92458	62.3	0.91973	62.3	0.86486		62.3	0.94026	62.3	0.87561	62.3	0.86197	62.3	0.91973		62.3	0.9452	62.3	0.8963	62.3	0.8557	62.3	0.83928
		62.2	0.92158	62.2	0.85746	62.2	0.86882		62.2	0.94591	62.2	0.85073	62.2	0.89372	62.2	0.85746		62.2	0.91001	62.2	0.90173	62.2	0.8651	62.2	0.84063
		62.1	0.9021	62.1	0.86572	62.1	0.85564		62.1	0.91722	62.1	0.85695	62.1	0.88544	62.1	0.86572		62.1	0.93514	62.1	0.86815	62.1	0.8604	62.1	0.82844
		62	0.92458	62	0.85896	62	0.84311		62	0.92568	62	0.86006	62	0.86818	62	0.85896		62	0.92609	62	0.86963	62	0.86913	62	0.83657
		61.9	0.87862	61.9	0.85296	61.9	0.89453		61.9	0.91016	61.9	0.84229	61.9	0.86197	61.9	0.85296		61.9	0.88135	61.9	0.83753	61.9	0.87383	61.9	0.83431
		61.8	0.84765	61.8	0.82596	61.8	0.85761		61.8	0.86548	61.8	0.84718	61.8	0.82402	61.8	0.82596		61.8	0.88034	61.8	0.85778	61.8	0.83557	61.8	0.81806
		61.7	0.85614	61.7	0.7847	61.7	0.81938		61.7	0.89511	61.7	0.81608	61.7	0.83437	61.7	0.7847		61.7	0.86476	61.7	0.85926	61.7	0.8302	61.7	0.80542
		61.6	0.8956	61.6	0.80945	61.6	0.81015		61.6	0.89135	61.6	0.7992	61.6	0.84748	61.6	0.80945		61.6	0.84716	61.6	0.86123	61.6	0.82349	61.6	0.80542
		61.5	0.89461	61.5	0.80795	61.5	0.80488		61.5	0.85136	61.5	0.78187	61.5	0.82954	61.5	0.80795		61.5	0.84163	61.5	0.85235	61.5	0.84832	61.5	0.80361
		61.4	0.86364	61.4	0.8177	61.4	0.81213		61.4	0.84243	61.4	0.79831	61.4	0.82609	61.4	0.8177		61.4	0.85822	61.4	0.87951	61.4	0.80336	61.4	0.78781
		61.3	0.84166	61.3	0.82221	61.3	0.81806		61.3	0.88617	61.3	0.82097	61.3	0.83161	61.3	0.82221		61.3	0.85822	61.3	0.84988	61.3	0.77315	61.3	0.77472
		61.2	0.83317	61.2	0.77569	61.2	0.81345		61.2	0.88523	61.2	0.81475	61.2	0.81643	61.2	0.77569		61.2	0.87833	61.2	0.85975	61.2	0.79597	61.2	0.77833
		61.1	0.83916	61.1	0.81245	61.1	0.80356		61.1	0.86783	61.1	0.81475	61.1	0.8599	61.1	0.81245		61.1	0.86275	61.1	0.87062	61.1	0.79396	61.1	0.79639
		61	0.83866	61	0.7892	61	0.81213		61	0.85654	61	0.81386	61	0.85507	61	0.7892		61	0.88135	61	0.87457	61	0.81208	61	0.81535
		60.9	0.86264	60.9	0.75919	60.9	0.81477		60.9	0.87817	60.9	0.81964	60.9	0.88475	60.9	0.75919		60.9	0.87984	60.9	0.83062	60.9	0.8047	60.9	0.81174
		60.8	0.86014	60.8	0.77119	60.8	0.82861		60.8	0.8429	60.8	0.81608	60.8	0.83023	60.8	0.77119		60.8	0.86224	60.8	0.84099	60.8	0.8094	60.8	0.77156
		60.7	0.81768	60.7	0.7952	60.7	0.80422		60.7	0.8396	60.7	0.8223	60.7	0.84058	60.7	0.7952		60.7	0.8542	60.7	0.87457	60.7	0.78322	60.7	0.80271
		60.6	0.81319	60.6	0.7862	60.6	0.76335		60.6	0.85042	60.6	0.8032	60.6	0.83644	60.6	0.7862		60.6	0.8733	60.6	0.85827	60.6	0.80134	60.6	0.79278
		60.5	0.84765	60.5	0.78695	60.5	0.79301		60.5	0.84431	60.5	0.83474	60.5	0.86957	60.5	0.78695		60.5	0.87632	60.5	0.87556	60.5	0.84295	60.5	0.81219
		60.4	0.88362	60.4	0.81545	60.4	0.80026		60.4	0.86453	60.4	0.84896	60.4	0.8392	60.4	0.81545		60.4	0.87984	60.4	0.83704	60.4	0.81812	60.4	0.80181
		60.3	0.87063	60.3	0.8177	60.3	0.81015		60.3	0.87723	60.3	0.8112	60.3	0.84955	60.3	0.8177		60.3	0.85319	60.3	0.81926	60.3	0.77785	60.3	0.80767
		60.2	0.85964	60.2	0.7967	60.2	0.78774		60.2	0.87817	60.2	0.80364	60.2	0.81919	60.2	0.7967		60.2	0.85621	60.2	0.84346	60.2	0.78859	60.2	0.77607
		60.1	0.87313	60.1	0.77794	60.1	0.79565		60.1	0.87018	60.1	0.8143	60.1	0.83023	60.1	0.77794		60.1	0.81347	60.1	0.84346	60.1	0.81544	60.1	0.77517
		60	0.85714	60	0.78995	60	0.79235		60	0.85513	60	0.83074	60	0.83506	60	0.78995		60	0.83007	60	0.82667	60	0.8443	60	0.79142
		59.9	0.83516	59.9	0.79745	59.9	0.80949		59.9	0.89087	59.9	0.82141	59.9	0.83368	59.9	0.79745		59.9	0.87431	59.9	0.81383	59.9	0.80067	59.9	0.78826
		59.8	0.82817	59.8	0.75919	59.8	0.79169		59.8	0.86783	59.8	0.81075	59.8	0.82057	59.8	0.75919		59.8	0.85319	59.8	0.82123	59.8	0.78792	59.8	0.79187
		59.7	0.84216	59.7	0.7922	59.7	0.76467		59.7	0.881	59.7	0.8454	59.7	0.82402	59.7	0.7922		59.7	0.84867	59.7	0.85778	59.7	0.81275	59.7	0.79413
		59.6	0.86563	59.6	0.7937	59.6	0.75939		59.6	0.87865	59.6	0.83518	59.6	0.85645	59.6	0.7937		59.6	0.86828	59.6	0.86321	59.6	0.84899	59.6	0.7535
		59.5	0.86863	59.5	0.82146	59.5	0.80026		59.5	0.8396	59.5	0.8343	59.5	0.84541	59.5	0.82146		59.5	0.86828	59.5	0.8879	59.5	0.82953	59.5	0.80045
		59.4	0.86364	59.4	0.81845	59.4	0.78642		59.4	0.881	59.4	0.85518	59.4	0.80538	59.4	0.81845		59.4	0.85319	59.4	0.86222	59.4	0.81074	59.4	0.80632
		59.3	0.86963	59.3	0.79445	59.3	0.82202		59.3	0.89229	59.3	0.83252	59.3	0.83161	59.3	0.79445		59.3	0.83811	59.3	0.83852	59.3	0.80268	59.3	0.80767
		59.2	0.83816	59.2	0.80345	59.2	0.79038		59.2	0.86877	59.2	0.82763	59.2	0.83644	59.2	0.80345		59.2	0.85822	59.2	0.85185	59.2	0.85638	59.2	0.78375
		59.1	0.83666	59.1	0.81545	59.1	0.80817		59.1	0.88288	59.1	0.82941	59.1	0.84886	59.1	0.81545		59.1	0.89191	59.1	0.85975	59.1	0.81544	59.1	0.7851
		59	0.86364	59	0.76519	59	0.7884		59	0.84619	59	0.82719	59	0.84679	59	0.76519		59	0.86526	59	0.8563	59	0.81275	59	0.82619
		58.9	0.85964	58.9	0.78545	58.9	0.81674		58.9	0.87112	58.9	0.83207	58.9	0.86266	58.9	0.78545		58.9	0.83157	58.9	0.84593	58.9	0.82215	58.9	0.82212
		58.8	0.83666	58.8	0.80495	58.8	0.79763		58.8	0.86736	58.8	0.84585	58.8	0.80745	58.8	0.80495		58.8	0.8547	58.8	0.87704	58.8	0.85034	58.8	0.82393
		58.7	0.83966	58.7	0.7907	58.7	0.77785		58.7	0.88194	58.7	0.82852	58.7	0.84058	58.7	0.7907		58.7	0.86626	58.7	0.87901	58.7	0.84094	58.7	0.80406
		58.6	0.85365	58.6	0.82521	58.6	0.79565		58.6	0.89323	58.6	0.84851	58.6	0.82264	58.6	0.82521		58.6	0.8904	58.6	0.83457	58.6	0.83087	58.6	0.79594
		58.5	0.86613	58.5	0.81845	58.5	0.78774		58.5	0.8937	58.5	0.85118	58.5	0.88889	58.5	0.81845		58.5	0.87179	58.5	0.85284	58.5	0.79732	58.5	0.83883
		58.4	0.85614	58.4	0.8147	58.4	0.80092		58.4	0.90781	58.4	0.83785	58.4	0.86335	58.4	0.8147		58.4	0.84414	58.4	0.85136	58.4	0.81745	58.4	0.84786
		58.3	0.86863	58.3	0.8162	58.3	0.78774		58.3	0.90263	58.3	0.82985	58.3	0.85714	58.3	0.8162		58.3	0.85872	58.3	0.84099	58.3	0.77248	58.3	0.79503
		58.2	0.86513	58.2	0.85521	58.2	0.82465		58.2	0.8603	58.2	0.84718	58.2	0.8744	58.2	0.85521		58.2	0.89291	58.2	0.85531	58.2	0.82416	58.2	0.8009
		58.1	0.85315	58.1	0.82896	58.1	0.82399		58.1	0.89464	58.1	0.82719	58.1	0.88061	58.1	0.82896		58.1	0.88487	58.1	0.8558	58.1	0.82081	58.1	0.8465
		58	0.85764	58	0.8162	58	0.84113		58	0.89699	58	0.86895	58	0.85162	58	0.8162		58	0.87984	58	0.8879	58	0.79463	58	0.80903
		57.9	0.87163	57.9	0.84321	57.9	0.84179		57.9	0.90546	57.9	0.8574	57.9	0.8813	57.9	0.84321		57.9	0.90598	57.9	0.89481	57.9	0.8396	57.9	0.83883
		57.8	0.85814	57.8	0.84171	57.8	0.82729		57.8	0.8984	57.8	0.84673	57.8	0.90131	57.8	0.84171		57.8	0.88989	57.8	0.87506	57.8	0.85168	57.8	0.83702
		57.7	0.87712	57.7	0.83946	57.7	0.79697		57.7	0.90828	57.7	0.87295	57.7	0.85852	57.7	0.83946		57.7	0.84917	57.7	0.83062	57.7	0.84832	57.7	0.82122
		57.6	0.84715	57.6	0.84171	57.6	0.80224		57.6	0.88664	57.6	0.8805	57.6	0.87785	57.6	0.84171		57.6	0.88688	57.6	0.86025	57.6	0.85705	57.6	0.8605
		57.5	0.85564	57.5	0.84096	57.5	0.85234		57.5	0.90405	57.5	0.87561	57.5	0.89165	57.5	0.84096		57.5	0.91202	57.5	0.89728	57.5	0.88725	57.5	0.83521
		57.4	0.88711	57.4	0.8147	57.4	0.82927		57.4	0.90828	57.4	0.90715	57.4	0.89855	57.4	0.8147		57.4	0.89291	57.4	0.90173	57.4	0.84295	57.4	0.83612
		57.3	0.88611	57.3	0.8192	57.3	0.85102		57.3	0.94167	57.3	0.91515	57.3	0.91166	57.3	0.8192		57.3	0.91403	57.3	0.89679	57.3	0.84899	57.3	0.84876
		57.2	0.88861	57.2	0.86647	57.2	0.86355		57.2	0.92803	57.2	0.88183	57.2	0.92616	57.2	0.86647		57.2	0.9447	57.2	0.89827	57.2	0.88523	57.2	0.86772
		57.1	0.90559	57.1	0.88747	57.1	0.8998		57.1	0.96802	57.1	0.92714	57.1	0.92616	57.1	0.88747		57.1	0.94268	57.1	0.94025	57.1	0.9047	57.1	0.87991
		57	0.88911	57	0.90248	57	0.84113		57	0.95155	57	0.93914	57	0.9303	57	0.90248		57	0.95827	57	0.94963	57	0.90067	57	0.85643
		56.9	0.91508	56.9	0.91523	56.9	0.85827		56.9	0.95202	56.9	0.94758	56.9	0.98344	56.9	0.91523		56.9	0.99447	56.9	0.94025	56.9	0.94765	56.9	0.90113
		56.8	0.92507	56.8	0.96999	56.8	0.88069		56.8	0.9826	56.8	0.95735	56.8	0.99517	56.8	0.96999		56.8	0.96531	56.8	0.95556	56.8	0.9557	56.8	0.92235
		56.7	0.92857	56.7	0.98575	56.7	0.90442		56.7	1.00941	56.7	1.0271	56.7	1.00966	56.7	0.98575		56.7	0.99296	56.7	0.98864	56.7	0.96242	56.7	0.93047
		56.6	0.94705	56.6	1.03451	56.6	0.95122		56.6	1.04892	56.6	1.06175	56.6	1.05452	56.6	1.03451		56.6	1.02061	56.6	1.01728	56.6	1.00537	56.6	0.95034
		56.5	0.98452	56.5	1.08327	56.5	0.96902		56.5	1.09266	56.5	1.1857	56.5	1.1815	56.5	1.08327		56.5	1.08245	56.5	1.0879	56.5	1.04228	56.5	1.00903
		56.4	1.07093	56.4	1.15229	56.4	1.00593		56.4	1.16087	56.4	1.22212	56.4	1.25259	56.4	1.15229		56.4	1.12368	56.4	1.14815	56.4	1.08725	56.4	1.02799
		56.3	1.11239	56.3	1.22806	56.3	1.05735		56.3	1.24365	56.3	1.35895	56.3	1.34921	56.3	1.22806		56.3	1.18602	56.3	1.17975	56.3	1.17651	56.3	1.15034
		56.2	1.15235	56.2	1.33533	56.2	1.1615		56.2	1.30103	56.2	1.45269	56.2	1.44859	56.2	1.33533		56.2	1.29663	56.2	1.30815	56.2	1.28322	56.2	1.17111
		56.1	1.25974	56.1	1.52438	56.1	1.24918		56.1	1.43603	56.1	1.68636	56.1	1.64251	56.1	1.52438		56.1	1.38864	56.1	1.40543	56.1	1.39732	56.1	1.24921
		56	1.35215	56	1.65566	56	1.35992		56	1.59407	56	1.95602	56	1.8461	56	1.65566		56	1.52137	56	1.59951	56	1.51007	56	1.40948
		55.9	1.45055	55.9	1.82371	55.9	1.51945		55.9	1.75635	55.9	2.16837	55.9	2.05797	55.9	1.82371		55.9	1.70739	55.9	1.82123	55.9	1.68926	55.9	1.61309
		55.8	1.61389	55.8	2.12528	55.8	1.65854		55.8	1.8904	55.8	2.4558	55.8	2.34438	55.8	2.12528		55.8	1.85923	55.8	2.05778	55.8	1.93221	55.8	1.80406
		55.7	1.75824	55.7	2.3961	55.7	1.89914		55.7	2.08561	55.7	2.73878	55.7	2.68323	55.7	2.3961		55.7	2.0729	55.7	2.24198	55.7	2.1906	55.7	2.02077
		55.6	1.84965	55.6	2.67217	55.6	2.13711		55.6	2.28363	55.6	3.02532	55.6	3.00552	55.6	2.67217		55.6	2.25138	55.6	2.49877	55.6	2.48725	55.6	2.25959
		55.5	2.03546	55.5	2.9955	55.5	2.36981		55.5	2.45202	55.5	3.36739	55.5	3.24155	55.5	2.9955		55.5	2.48869	55.5	2.71605	55.5	2.66309	55.5	2.54989
		55.4	2.14685	55.4	3.31508	55.4	2.68425		55.4	2.627	55.4	3.6526	55.4	3.56177	55.4	3.31508		55.4	2.70186	55.4	3.02617	55.4	2.98121	55.4	2.90655
		55.3	2.26773	55.3	3.59415	55.3	3.05537		55.3	2.83114	55.3	3.89516	55.3	3.89372	55.3	3.59415		55.3	2.91252	55.3	3.37136	55.3	3.34228	55.3	3.24334
		55.2	2.42408	55.2	3.87397	55.2	3.33026		55.2	2.98024	55.2	4.06442	55.2	4.18772	55.2	3.87397		55.2	3.11815	55.2	3.62123	55.2	3.65839	55.2	3.51061
		55.1	2.52348	55.1	4.13353	55.1	3.58734		55.1	3.01176	55.1	4.34029	55.1	4.3568	55.1	4.13353		55.1	3.25189	55.1	3.84741	55.1	3.91745	55.1	3.79142
		55	2.60889	55	4.34434	55	3.8853		55	3.08137	55	4.34296	55	4.55487	55	4.34434		55	3.31222	55	4.09284	55	4.11342	55	4.08262
		54.9	2.63387	54.9	4.47112	54.9	4.17139		54.9	3.06491	54.9	4.44647	54.9	4.72602	54.9	4.47112		54.9	3.38311	54.9	4.23457	54.9	4.25436	54.9	4.27946
		54.8	2.5959	54.8	4.53563	54.8	4.4911		54.8	3.06397	54.8	4.34474	54.8	4.55625	54.8	4.53563		54.8	3.37205	54.8	4.20988	54.8	4.46376	54.8	4.45914
		54.7	2.55644	54.7	4.59265	54.7	4.66249		54.7	2.9365	54.7	4.14838	54.7	4.56453	54.7	4.59265		54.7	3.28004	54.7	4.30025	54.7	4.46846	54.7	4.55937
		54.6	2.40659	54.6	4.6084	54.6	4.67633		54.6	2.84384	54.6	4.04398	54.6	4.5038	54.6	4.6084		54.6	3.13927	54.6	4.2721	54.6	4.43221	54.6	4.53679
		54.5	2.4026	54.5	4.42311	54.5	4.75676		54.5	2.6825	54.5	3.76677	54.5	4.34852	54.5	4.42311		54.5	3.04223	54.5	4.07753	54.5	4.30067	54.5	4.40226
		54.4	2.3007	54.4	4.22956	54.4	4.73632		54.4	2.51929	54.4	3.50822	54.4	4.12905	54.4	4.22956		54.4	2.86275	54.4	3.88938	54.4	4.14765	54.4	4.33093
		54.3	2.20879	54.3	4.11028	54.3	4.5379		54.3	2.31091	54.3	3.20036	54.3	3.80055	54.3	4.11028		54.3	2.66968	54.3	3.6237	54.3	3.85839	54.3	4.11422
		54.2	2.12438	54.2	3.7892	54.2	4.37508		54.2	2.08984	54.2	2.87916	54.2	3.51001	54.2	3.7892		54.2	2.44394	54.2	3.28099	54.2	3.50134	54.2	3.80316
		54.1	2.02597	54.1	3.53488	54.1	4.06196		54.1	1.93556	54.1	2.61351	54.1	3.19393	54.1	3.53488		54.1	2.18552	54.1	2.97481	54.1	3.18523	54.1	3.45688
		54	1.86414	54	3.30758	54	3.76928		54	1.79821	54	2.33185	54	2.92133	54	3.30758		54	1.98341	54	2.72296	54	2.91208	54	3.18059
		53.9	1.73876	53.9	3.03751	53.9	3.56229		53.9	1.65099	53.9	2.1084	53.9	2.62733	53.9	3.03751		53.9	1.80644	53.9	2.41728	53.9	2.54094	53.9	2.86727
		53.8	1.64286	53.8	2.81995	53.8	3.32498		53.8	1.42615	53.8	1.87783	53.8	2.37819	53.8	2.81995		53.8	1.60633	53.8	2.10568	53.8	2.26242	53.8	2.56163
		53.7	1.52597	53.7	2.54089	53.7	3.01384		53.7	1.32738	53.7	1.68769	53.7	2.12077	53.7	2.54089		53.7	1.47562	53.7	1.83901	53.7	2.03423	53.7	2.28442
		53.6	1.44755	53.6	2.31733	53.6	2.73434		53.6	1.24083	53.6	1.53221	53.6	1.95514	53.6	2.31733		53.6	1.31825	53.6	1.66963	53.6	1.77651	53.6	2.05372
		53.5	1.35315	53.5	2.17779	53.5	2.52011		53.5	1.1952	53.5	1.43625	53.5	1.73775	53.5	2.17779		53.5	1.21166	53.5	1.44395	53.5	1.55168	53.5	1.81806
		53.4	1.32268	53.4	1.96399	53.4	2.29071		53.4	1.1477	53.4	1.3203	53.4	1.61767	53.4	1.96399		53.4	1.13172	53.4	1.3042	53.4	1.41745	53.4	1.65282
		53.3	1.27273	53.3	1.8027	53.3	2.1147		53.3	1.11007	53.3	1.24345	53.3	1.54658	53.3	1.8027		53.3	1.05882	53.3	1.19012	53.3	1.23826	53.3	1.53318
		53.2	1.22777	53.2	1.63316	53.2	1.92221		53.2	1.05691	53.2	1.20569	53.2	1.37612	53.2	1.63316		53.2	1.01559	53.2	1.1121	53.2	1.17785	53.2	1.37833
		53.1	1.16733	53.1	1.54914	53.1	1.735		53.1	0.99059	53.1	1.12172	53.1	1.32022	53.1	1.54914		53.1	0.97687	53.1	1.03062	53.1	1.11745	53.1	1.26998
		53	1.14835	53	1.42161	53	1.60844		53	0.96425	53	1.06264	53	1.25742	53	1.42161		53	0.96782	53	1.00099	53	1.02953	53	1.2009
		52.9	1.07193	52.9	1.26557	52.9	1.47198		52.9	0.95626	52.9	1.01733	52.9	1.20428	52.9	1.26557		52.9	0.95978	52.9	0.96346	52.9	0.96309	52.9	1.12957
		52.8	1.04995	52.8	1.25656	52.8	1.38036		52.8	0.97037	52.8	1.00355	52.8	1.18357	52.8	1.25656		52.8	0.93766	52.8	0.96296	52.8	0.94094	52.8	1.07178
		52.7	1.00749	52.7	1.14329	52.7	1.24786		52.7	0.99577	52.7	0.99422	52.7	1.03451	52.7	1.14329		52.7	0.91905	52.7	0.92346	52.7	0.91208	52.7	1.03883
		52.6	0.99151	52.6	1.02926	52.6	1.18128		52.6	0.98401	52.6	0.93914	52.6	0.95928	52.6	1.02926		52.6	0.91755	52.6	0.88691	52.6	0.9255	52.6	0.99233
		52.5	0.98402	52.5	0.97674	52.5	1.05867		52.5	0.94967	52.5	0.89249	52.5	0.98068	52.5	0.97674		52.5	0.91403	52.5	0.89531	52.5	0.95034	52.5	0.95485
		52.4	0.97602	52.4	0.95049	52.4	0.99539		52.4	0.9318	52.4	0.91248	52.4	0.97585	52.4	0.95049		52.4	0.92056	52.4	0.90025	52.4	0.9047	52.4	0.90293
		52.3	0.98102	52.3	0.93623	52.3	0.99473		52.3	0.94026	52.3	0.89338	52.3	0.94617	52.3	0.93623		52.3	0.90045	52.3	0.88543	52.3	0.86376	52.3	0.89571
		52.2	0.94805	52.2	0.86947	52.2	0.89717		52.2	0.93086	52.2	0.88538	52.2	0.95445	52.2	0.86947		52.2	0.9095	52.2	0.89877	52.2	0.84027	52.2	0.86772
		52.1	0.93407	52.1	0.85071	52.1	0.91628		52.1	0.92568	52.1	0.88494	52.1	0.9303	52.1	0.85071		52.1	0.93615	52.1	0.85728	52.1	0.85101	52.1	0.84379
		52	0.92507	52	0.86947	52	0.90112		52	0.8904	52	0.88849	52	0.92409	52	0.86947		52	0.92006	52	0.89432	52	0.91074	52	0.84921
		51.9	0.94156	51.9	0.88672	51.9	0.83256		51.9	0.91627	51.9	0.85029	51.9	0.90614	51.9	0.88672		51.9	0.87079	51.9	0.87309	51.9	0.88456	51.9	0.84786
		51.8	0.91808	51.8	0.85896	51.8	0.88003		51.8	0.91157	51.8	0.82586	51.8	0.86957	51.8	0.85896		51.8	0.90397	51.8	0.85284	51.8	0.82282	51.8	0.83025
		51.7	0.94256	51.7	0.84171	51.7	0.8675		51.7	0.8984	51.7	0.8494	51.7	0.86404	51.7	0.84171		51.7	0.91051	51.7	0.89728	51.7	0.88456	51.7	0.81084
		51.6	0.92607	51.6	0.82521	51.6	0.85432		51.6	0.88429	51.6	0.8685	51.6	0.86404	51.6	0.82521		51.6	0.89945	51.6	0.89086	51.6	0.9	51.6	0.83612
		51.5	0.90809	51.5	0.85671	51.5	0.84641		51.5	0.92568	51.5	0.87961	51.5	0.84886	51.5	0.85671		51.5	0.90598	51.5	0.86864	51.5	0.87315	51.5	0.86546
		51.4	0.88911	51.4	0.8102	51.4	0.83652		51.4	0.9064	51.4	0.84762	51.4	0.86957	51.4	0.8102		51.4	0.90498	51.4	0.88988	51.4	0.83221	51.4	0.80993
		51.3	0.88362	51.3	0.83046	51.3	0.83586		51.3	0.92568	51.3	0.86095	51.3	0.85645	51.3	0.83046		51.3	0.89643	51.3	0.89679	51.3	0.87383	51.3	0.85147
		51.2	0.92208	51.2	0.80795	51.2	0.84047		51.2	0.91063	51.2	0.84451	51.2	0.86542	51.2	0.80795		51.2	0.909	51.2	0.89531	51.2	0.86376	51.2	0.86366
		51.1	0.90859	51.1	0.84321	51.1	0.89255		51.1	0.91769	51.1	0.88538	51.1	0.86542	51.1	0.84321		51.1	0.88889	51.1	0.90025	51.1	0.88658	51.1	0.85011
		51	0.89161	51	0.85746	51	0.85168		51	0.93509	51	0.87916	51	0.86197	51	0.85746		51	0.91654	51	0.88543	51	0.8557	51	0.83341
		50.9	0.90759	50.9	0.85971	50.9	0.86289		50.9	0.89981	50.9	0.85562	50.9	0.86473	50.9	0.85971		50.9	0.90347	50.9	0.90815	50.9	0.86443	50.9	0.814
		50.8	0.89361	50.8	0.87622	50.8	0.81938		50.8	0.91392	50.8	0.87206	50.8	0.87992	50.8	0.87622		50.8	0.93012	50.8	0.90765	50.8	0.86309	50.8	0.8158
		50.7	0.8951	50.7	0.84171	50.7	0.79301		50.7	0.92662	50.7	0.88627	50.7	0.87026	50.7	0.84171		50.7	0.93715	50.7	0.9037	50.7	0.88389	50.7	0.84605
		50.6	0.91259	50.6	0.83946	50.6	0.83059		50.6	0.92145	50.6	0.87739	50.6	0.88475	50.6	0.83946		50.6	0.9085	50.6	0.91111	50.6	0.85369	50.6	0.83747
		50.5	0.9011	50.5	0.84396	50.5	0.8497		50.5	0.9365	50.5	0.87339	50.5	0.90683	50.5	0.84396		50.5	0.94671	50.5	0.89383	50.5	0.86779	50.5	0.83657
		50.4	0.8976	50.4	0.84096	50.4	0.84641		50.4	0.95484	50.4	0.87206	50.4	0.89786	50.4	0.84096		50.4	0.93213	50.4	0.92889	50.4	0.86913	50.4	0.85553
		50.3	0.91359	50.3	0.82671	50.3	0.83388		50.3	0.93321	50.3	0.89516	50.3	0.8882	50.3	0.82671		50.3	0.91001	50.3	0.92741	50.3	0.86376	50.3	0.84786
		50.2	0.92208	50.2	0.82971	50.2	0.82399		50.2	0.92286	50.2	0.88538	50.2	0.92961	50.2	0.82971		50.2	0.89191	50.2	0.93086	50.2	0.83691	50.2	0.86998
		50.1	0.91558	50.1	0.86422	50.1	0.82334		50.1	0.9285	50.1	0.86273	50.1	0.89579	50.1	0.86422		50.1	0.91001	50.1	0.91259	50.1	0.84564	50.1	0.8605
		50	0.88911	50	0.82371	50	0.83059		50	0.9365	50	0.85162	50	0.90338	50	0.82371		50	0.94822	50	0.91358	50	0.84497	50	0.84695
		49.9	0.92308	49.9	0.85221	49.9	0.84509		49.9	0.92098	49.9	0.88183	49.9	0.8744	49.9	0.85221		49.9	0.93313	49.9	0.93037	49.9	0.87919	49.9	0.84379
		49.8	0.8976	49.8	0.85896	49.8	0.85102		49.8	0.9285	49.8	0.86317	49.8	0.84679	49.8	0.85896		49.8	0.94168	49.8	0.89432	49.8	0.88054	49.8	0.83521
		49.7	0.9021	49.7	0.86947	49.7	0.87212		49.7	0.95061	49.7	0.8765	49.7	0.89441	49.7	0.86947		49.7	0.90397	49.7	0.90519	49.7	0.89195	49.7	0.84695
		49.6	0.8956	49.6	0.82296	49.6	0.86684		49.6	0.92897	49.6	0.8725	49.6	0.86128	49.6	0.82296		49.6	0.89241	49.6	0.92296	49.6	0.88255	49.6	0.83973
		49.5	0.86014	49.5	0.8162	49.5	0.88134		49.5	0.91863	49.5	0.87872	49.5	0.87233	49.5	0.8162		49.5	0.91956	49.5	0.8884	49.5	0.85101	49.5	0.84605
		49.4	0.9046	49.4	0.82821	49.4	0.85827		49.4	0.9412	49.4	0.86717	49.4	0.92478	49.4	0.82821		49.4	0.91051	49.4	0.93284	49.4	0.86711	49.4	0.85598
		49.3	0.90559	49.3	0.82821	49.3	0.86289		49.3	0.95673	49.3	0.8645	49.3	0.88958	49.3	0.82821		49.3	0.88688	49.3	0.91457	49.3	0.86242	49.3	0.86275
		49.2	0.9031	49.2	0.85896	49.2	0.84773		49.2	0.92662	49.2	0.88627	49.2	0.91718	49.2	0.85896		49.2	0.93012	49.2	0.89926	49.2	0.87987	49.2	0.85869
		49.1	0.8961	49.1	0.85971	49.1	0.85234		49.1	0.93838	49.1	0.8685	49.1	0.90752	49.1	0.85971		49.1	0.94822	49.1	0.92988	49.1	0.88255	49.1	0.89481
		49	0.90509	49	0.8162	49	0.84575		49	0.92521	49	0.89249	49	0.88682	49	0.8162		49	0.90799	49	0.94568	49	0.89732	49	0.86456
		48.9	0.90909	48.9	0.84996	48.9	0.84904		48.9	0.88147	48.9	0.88272	48.9	0.93444	48.9	0.84996		48.9	0.93565	48.9	0.89481	48.9	0.88591	48.9	0.85688
		48.8	0.8996	48.8	0.83571	48.8	0.86091		48.8	0.91251	48.8	0.88538	48.8	0.92133	48.8	0.83571		48.8	0.94972	48.8	0.91852	48.8	0.88792	48.8	0.82935
		48.7	0.91109	48.7	0.85971	48.7	0.86091		48.7	0.92521	48.7	0.88361	48.7	0.91649	48.7	0.85971		48.7	0.88889	48.7	0.89877	48.7	0.86779	48.7	0.8605
		48.6	0.85465	48.6	0.88672	48.6	0.86289		48.6	0.94026	48.6	0.8574	48.6	0.90959	48.6	0.88672		48.6	0.9085	48.6	0.90568	48.6	0.86711	48.6	0.88352
		48.5	0.85714	48.5	0.85746	48.5	0.86948		48.5	0.94309	48.5	0.88139	48.5	0.91511	48.5	0.85746		48.5	0.94771	48.5	0.90321	48.5	0.87852	48.5	0.89481
		48.4	0.91209	48.4	0.85671	48.4	0.87871		48.4	0.93274	48.4	0.88716	48.4	0.90131	48.4	0.85671		48.4	0.9085	48.4	0.92741	48.4	0.89396	48.4	0.87765
		48.3	0.9006	48.3	0.86947	48.3	0.85432		48.3	0.90687	48.3	0.85784	48.3	0.89027	48.3	0.86947		48.3	0.9266	48.3	0.9516	48.3	0.91544	48.3	0.85598
		48.2	0.92058	48.2	0.85146	48.2	0.85036		48.2	0.91063	48.2	0.8574	48.2	0.89579	48.2	0.85146		48.2	0.93514	48.2	0.91111	48.2	0.86913	48.2	0.81535
		48.1	0.91259	48.1	0.83346	48.1	0.85102		48.1	0.90969	48.1	0.85162	48.1	0.87854	48.1	0.83346		48.1	0.93514	48.1	0.89926	48.1	0.87718	48.1	0.84695
		48	0.89461	48	0.85221	48	0.83982		48	0.91157	48	0.90449	48	0.91373	48	0.85221		48	0.92308	48	0.92346	48	0.88792	48	0.8605
		47.9	0.91808	47.9	0.87172	47.9	0.82993		47.9	0.90452	47.9	0.87561	47.9	0.90683	47.9	0.87172		47.9	0.92006	47.9	0.92	47.9	0.85101	47.9	0.86727
		47.8	0.88511	47.8	0.85221	47.8	0.882		47.8	0.88147	47.8	0.85207	47.8	0.91511	47.8	0.85221		47.8	0.92157	47.8	0.94667	47.8	0.84094	47.8	0.84921
		47.7	0.9036	47.7	0.87022	47.7	0.87475		47.7	0.89417	47.7	0.84807	47.7	0.95859	47.7	0.87022		47.7	0.91403	47.7	0.92642	47.7	0.8906	47.7	0.87404
		47.6	0.89411	47.6	0.84846	47.6	0.8708		47.6	0.9318	47.6	0.88538	47.6	0.93858	47.6	0.84846		47.6	0.90548	47.6	0.91753	47.6	0.92081	47.6	0.85327
		47.5	0.8966	47.5	0.86647	47.5	0.86025		47.5	0.92427	47.5	0.84718	47.5	0.91718	47.5	0.86647		47.5	0.90598	47.5	0.92099	47.5	0.86846	47.5	0.85869
		47.4	0.87662	47.4	0.84021	47.4	0.86816		47.4	0.93697	47.4	0.86362	47.4	0.88337	47.4	0.84021		47.4	0.88889	47.4	0.88938	47.4	0.89933	47.4	0.83883
		47.3	0.89011	47.3	0.89272	47.3	0.88332		47.3	0.8937	47.3	0.87161	47.3	0.86266	47.3	0.89272		47.3	0.9266	47.3	0.91407	47.3	0.87047	47.3	0.85102
		47.2	0.83966	47.2	0.85446	47.2	0.83322		47.2	0.90357	47.2	0.88139	47.2	0.88268	47.2	0.85446		47.2	0.909	47.2	0.88889	47.2	0.86779	47.2	0.84424
		47.1	0.87512	47.1	0.8132	47.1	0.85893		47.1	0.89793	47.1	0.87739	47.1	0.88061	47.1	0.8132		47.1	0.93615	47.1	0.93037	47.1	0.89329	47.1	0.86411
		47	0.90859	47	0.90248	47	0.86091		47	0.87441	47	0.87339	47	0.8951	47	0.90248		47	0.90447	47	0.90272	47	0.86779	47	0.86907
		46.9	0.91309	46.9	0.89197	46.9	0.87541		46.9	0.89087	46.9	0.90671	46.9	0.91028	46.9	0.89197		46.9	0.89794	46.9	0.90765	46.9	0.91074	46.9	0.8605
		46.8	0.88761	46.8	0.87172	46.8	0.87212		46.8	0.90546	46.8	0.89871	46.8	0.90062	46.8	0.87172		46.8	0.91453	46.8	0.9042	46.8	0.89732	46.8	0.83476
		46.7	0.9041	46.7	0.85371	46.7	0.88596		46.7	0.89276	46.7	0.91515	46.7	0.88889	46.7	0.85371		46.7	0.94771	46.7	0.92691	46.7	0.91409	46.7	0.84334
		46.6	0.90509	46.6	0.86722	46.6	0.9209		46.6	0.9191	46.6	0.89072	46.6	0.85438	46.6	0.86722		46.6	0.92107	46.6	0.88	46.6	0.91745	46.6	0.89029
		46.5	0.87413	46.5	0.86347	46.5	0.86025		46.5	0.91957	46.5	0.86939	46.5	0.88682	46.5	0.86347		46.5	0.88034	46.5	0.89531	46.5	0.86242	46.5	0.86727
		46.4	0.88162	46.4	0.84546	46.4	0.82663		46.4	0.91675	46.4	0.86273	46.4	0.89303	46.4	0.84546		46.4	0.91654	46.4	0.90716	46.4	0.86107	46.4	0.85372
		46.3	0.89211	46.3	0.83271	46.3	0.84838		46.3	0.89793	46.3	0.88494	46.3	0.89717	46.3	0.83271		46.3	0.88386	46.3	0.88938	46.3	0.87584	46.3	0.8754
		46.2	0.93307	46.2	0.86347	46.2	0.84377		46.2	0.90687	46.2	0.90182	46.2	0.88889	46.2	0.86347		46.2	0.87129	46.2	0.89975	46.2	0.86913	46.2	0.85056
		46.1	0.86364	46.1	0.82521	46.1	0.85168		46.1	0.91816	46.1	0.89294	46.1	0.85576	46.1	0.82521		46.1	0.88638	46.1	0.89136	46.1	0.88658	46.1	0.86095
		46	0.87962	46	0.85371	46	0.8352		46	0.91816	46	0.86006	46	0.86473	46	0.85371		46	0.89442	46	0.88642	46	0.8953	46	0.86591
		45.9	0.90909	45.9	0.84471	45.9	0.84113		45.9	0.89605	45.9	0.85162	45.9	0.86888	45.9	0.84471		45.9	0.91151	45.9	0.87704	45.9	0.87114	45.9	0.88126
		45.8	0.9021	45.8	0.88522	45.8	0.82993		45.8	0.91345	45.8	0.8805	45.8	0.89441	45.8	0.88522		45.8	0.88587	45.8	0.90519	45.8	0.87785	45.8	0.86727
		45.7	0.89161	45.7	0.86572	45.7	0.86618		45.7	0.88006	45.7	0.85962	45.7	0.91511	45.7	0.86572		45.7	0.87934	45.7	0.92395	45.7	0.8745	45.7	0.85869
		45.6	0.87812	45.6	0.85521	45.6	0.90969		45.6	0.89558	45.6	0.86584	45.6	0.89234	45.6	0.85521		45.6	0.90699	45.6	0.87852	45.6	0.85839	45.6	0.88172
		45.5	0.8951	45.5	0.83646	45.5	0.87409		45.5	0.88429	45.5	0.84363	45.5	0.87716	45.5	0.83646		45.5	0.92056	45.5	0.8958	45.5	0.84698	45.5	0.86727
		45.4	0.8981	45.4	0.86122	45.4	0.87541		45.4	0.88382	45.4	0.84629	45.4	0.88199	45.4	0.86122		45.4	0.91453	45.4	0.88346	45.4	0.8396	45.4	0.84063
		45.3	0.87363	45.3	0.87772	45.3	0.86355		45.3	0.86453	45.3	0.86095	45.3	0.853	45.3	0.87772		45.3	0.91202	45.3	0.91753	45.3	0.86174	45.3	0.8605
		45.2	0.86414	45.2	0.85971	45.2	0.89057		45.2	0.89135	45.2	0.84407	45.2	0.87578	45.2	0.85971		45.2	0.85772	45.2	0.90469	45.2	0.86711	45.2	0.85553
		45.1	0.86563	45.1	0.88672	45.1	0.86552		45.1	0.89464	45.1	0.87072	45.1	0.88268	45.1	0.88672		45.1	0.85721	45.1	0.89975	45.1	0.82416	45.1	0.84786
		45	0.86863	45	0.90923	45	0.8886		45	0.87582	45	0.86362	45	0.91235	45	0.90923		45	0.86124	45	0.8963	45	0.85168	45	0.84289
		44.9	0.88861	44.9	0.85896	44.9	0.882		44.9	0.88006	44.9	0.82141	44.9	0.91028	44.9	0.85896		44.9	0.86928	44.9	0.87457	44.9	0.88389	44.9	0.85779
		44.8	0.86364	44.8	0.83496	44.8	0.82531		44.8	0.89417	44.8	0.84851	44.8	0.93858	44.8	0.83496		44.8	0.8733	44.8	0.88642	44.8	0.91074	44.8	0.85508
		44.7	0.86813	44.7	0.85521	44.7	0.85432		44.7	0.8984	44.7	0.84052	44.7	0.88751	44.7	0.85521		44.7	0.88788	44.7	0.87457	44.7	0.86577	44.7	0.84063
		44.6	0.8991	44.6	0.84321	44.6	0.87607		44.6	0.86736	44.6	0.81964	44.6	0.92202	44.6	0.84321		44.6	0.90096	44.6	0.89728	44.6	0.86376	44.6	0.88307
		44.5	0.90609	44.5	0.82521	44.5	0.86684		44.5	0.88288	44.5	0.87606	44.5	0.88613	44.5	0.82521		44.5	0.87733	44.5	0.87062	44.5	0.85436	44.5	0.84966
		44.4	0.88412	44.4	0.81845	44.4	0.86421		44.4	0.89229	44.4	0.86539	44.4	0.85162	44.4	0.81845		44.4	0.88235	44.4	0.90864	44.4	0.84362	44.4	0.86727
		44.3	0.88112	44.3	0.8132	44.3	0.87541		44.3	0.89417	44.3	0.84096	44.3	0.86266	44.3	0.8132		44.3	0.89542	44.3	0.89383	44.3	0.8604	44.3	0.86907
		44.2	0.87263	44.2	0.84771	44.2	0.82268		44.2	0.90122	44.2	0.85518	44.2	0.87992	44.2	0.84771		44.2	0.89191	44.2	0.91259	44.2	0.85302	44.2	0.84876
		44.1	0.89261	44.1	0.86047	44.1	0.83982		44.1	0.87817	44.1	0.87161	44.1	0.91373	44.1	0.86047		44.1	0.89191	44.1	0.88296	44.1	0.86846	44.1	0.84334
		44	0.8961	44	0.87772	44	0.87475		44	0.89699	44	0.85429	44	0.84541	44	0.87772		44	0.90699	44	0.8879	44	0.84094	44	0.86185
		43.9	0.89011	43.9	0.85446	43.9	0.89585		43.9	0.89887	43.9	0.84585	43.9	0.88958	43.9	0.85446		43.9	0.92157	43.9	0.92444	43.9	0.86779	43.9	0.85327
		43.8	0.87163	43.8	0.86572	43.8	0.853		43.8	0.89605	43.8	0.82674	43.8	0.89924	43.8	0.86572		43.8	0.90096	43.8	0.90123	43.8	0.84027	43.8	0.8754
		43.7	0.85165	43.7	0.84171	43.7	0.84509		43.7	0.91345	43.7	0.85029	43.7	0.90062	43.7	0.84171		43.7	0.85571	43.7	0.8716	43.7	0.86309	43.7	0.85959
		43.6	0.85165	43.6	0.87922	43.6	0.8675		43.6	0.881	43.6	0.85251	43.6	0.87647	43.6	0.87922		43.6	0.88034	43.6	0.86716	43.6	0.85973	43.6	0.85959
		43.5	0.86963	43.5	0.83346	43.5	0.87409		43.5	0.87347	43.5	0.83163	43.5	0.89924	43.5	0.83346		43.5	0.88034	43.5	0.88889	43.5	0.83423	43.5	0.82438
		43.4	0.86214	43.4	0.86572	43.4	0.85564		43.4	0.89887	43.4	0.82674	43.4	0.91304	43.4	0.86572		43.4	0.87984	43.4	0.87951	43.4	0.84228	43.4	0.7991
		43.3	0.87712	43.3	0.83871	43.3	0.83388		43.3	0.89746	43.3	0.82763	43.3	0.86957	43.3	0.83871		43.3	0.87783	43.3	0.89037	43.3	0.84295	43.3	0.814
		43.2	0.85265	43.2	0.82821	43.2	0.83059		43.2	0.90405	43.2	0.82052	43.2	0.84127	43.2	0.82821		43.2	0.86425	43.2	0.86914	43.2	0.86577	43.2	0.82709
		43.1	0.84016	43.1	0.84171	43.1	0.80092		43.1	0.88711	43.1	0.8143	43.1	0.85852	43.1	0.84171		43.1	0.84816	43.1	0.86173	43.1	0.8557	43.1	0.84379
		43	0.82917	43	0.84096	43	0.85432		43	0.865	43	0.83207	43	0.83782	43	0.84096		43	0.84967	43	0.84543	43	0.82081	43	0.81896
		42.9	0.88012	42.9	0.84021	42.9	0.81147		42.9	0.90405	42.9	0.79609	42.9	0.853	42.9	0.84021		42.9	0.85571	42.9	0.84	42.9	0.82013	42.9	0.80587
		42.8	0.87812	42.8	0.85896	42.8	0.83454		42.8	0.87488	42.8	0.79076	42.8	0.8599	42.8	0.85896		42.8	0.87431	42.8	0.82914	42.8	0.80403	42.8	0.80587
		42.7	0.82468	42.7	0.81395	42.7	0.82795		42.7	0.85183	42.7	0.8072	42.7	0.84541	42.7	0.81395		42.7	0.85721	42.7	0.84099	42.7	0.82617	42.7	0.80767
		42.6	0.82468	42.6	0.8072	42.6	0.85366		42.6	0.84619	42.6	0.78898	42.6	0.85369	42.6	0.8072		42.6	0.86325	42.6	0.8637	42.6	0.82617	42.6	0.80497
		42.5	0.82268	42.5	0.82596	42.5	0.84904		42.5	0.85278	42.5	0.81475	42.5	0.82609	42.5	0.82596		42.5	0.86375	42.5	0.83358	42.5	0.84497	42.5	0.79594
		42.4	0.84366	42.4	0.82671	42.4	0.84641		42.4	0.80809	42.4	0.79254	42.4	0.82678	42.4	0.82671		42.4	0.83811	42.4	0.86074	42.4	0.83893	42.4	0.81264
		42.3	0.83017	42.3	0.80345	42.3	0.81674		42.3	0.80856	42.3	0.81741	42.3	0.80952	42.3	0.80345		42.3	0.83811	42.3	0.86321	42.3	0.82081	42.3	0.80451
		42.2	0.81968	42.2	0.80495	42.2	0.79565		42.2	0.80433	42.2	0.77743	42.2	0.81643	42.2	0.80495		42.2	0.82202	42.2	0.86519	42.2	0.8302	42.2	0.79368
