# Supplementary material for: Multifunctional electrolyte additive for high power lithium metal batteries at ultra-low temperatures
Source: Nat Commun. 2025 Apr 8;16:3344. doi: 10.1038/s41467-025-58627-3 (PMC11978743; doi:10.1038/s41467-025-58627-3)
Supplement: Supplementary file 5 — Source Data [file 41467_2025_58627_MOESM5_ESM.zip › Source data for Fig. S2.xlsx]

## Sheet: Sheet1
	FRESH		6 MONTHS
	X	Y	X	Y
	0.45149	0.16534	-1.21608	0.25998
	0.45186	0.24074	-1.21571	0.17609
	0.45222	0.29384	-1.21534	0.24003
	0.45259	0.35383	-1.21498	0.18689
	0.45296	0.24979	-1.21461	0.31909
	0.45333	0.33607	-1.21424	0.29025
	0.45369	0.3446	-1.21388	0.21674
	0.45406	0.19329	-1.21351	0.54205
	0.45443	0.23478	-1.21314	0.10196
	0.45479	0.08018	-1.21278	0.06175
	0.45516	0.3554	-1.21241	0.12766
	0.45553	0.21362	-1.21204	0.18267
	0.45589	0.21087	-1.21167	0.19143
	0.45626	0.37239	-1.21131	0.18466
	0.45663	0.32202	-1.21094	0.14129
	0.457	0.22963	-1.21057	0.14636
	0.45736	0.24093	-1.21021	0.25194
	0.45773	0.49083	-1.20984	0.16149
	0.4581	0.34053	-1.20947	0.28547
	0.45846	0.23599	-1.2091	0.39414
	0.45883	0.48272	-1.20874	0.16363
	0.4592	0.22659	-1.20837	0.12093
	0.45957	0.34501	-1.208	0.19466
	0.45993	0.32832	-1.20764	0.14688
	0.4603	0.27357	-1.20727	0.35028
	0.46067	0.4324	-1.2069	0.19883
	0.46103	0.57494	-1.20654	0.52333
	0.4614	0.23437	-1.20617	-0.02085
	0.46177	0.10342	-1.2058	0.04148
	0.46213	0.24569	-1.20543	0.11458
	0.4625	0.06247	-1.20507	0.22748
	0.46287	0.14634	-1.2047	-0.06329
	0.46324	0.35775	-1.20433	-0.00941
	0.4636	0.32665	-1.20397	0.1046
	0.46397	0.20148	-1.2036	0.20186
	0.46434	0.21797	-1.20323	0.25406
	0.4647	0.29306	-1.20286	0.13467
	0.46507	0.19462	-1.2025	0.04586
	0.46544	0.20714	-1.20213	0.31059
	0.46581	0.5154	-1.20176	0.15078
	0.46617	0.26978	-1.2014	-0.01877
	0.46654	0.18331	-1.20103	0.10722
	0.46691	0.33667	-1.20066	0.03421
	0.46727	0.32432	-1.20029	0.25516
	0.46764	0.19268	-1.19993	0.1927
	0.46801	0.18373	-1.19956	0.0687
	0.46837	0.15883	-1.19919	0.18613
	0.46874	0.16598	-1.19883	0.15776
	0.46911	0.21381	-1.19846	0.06443
	0.46948	0.22639	-1.19809	0.20083
	0.46984	0.48986	-1.19773	0.14056
	0.47021	0.23967	-1.19736	0.15257
	0.47058	0.26071	-1.19699	0.083
	0.47094	0.30698	-1.19662	0.10687
	0.47131	0.35279	-1.19626	0.15757
	0.47168	0.29549	-1.19589	0.34887
	0.47205	0.26707	-1.19552	0.08297
	0.47241	0.30249	-1.19516	-0.03638
	0.47278	0.29675	-1.19479	0.21088
	0.47315	0.24934	-1.19442	0.09107
	0.47351	0.20731	-1.19405	0.22744
	0.47388	0.31984	-1.19369	0.25468
	0.47425	0.32822	-1.19332	0.30836
	0.47461	0.30653	-1.19295	0.26919
	0.47498	0.08215	-1.19259	0.35932
	0.47535	0.31898	-1.19222	0.11167
	0.47572	-0.05546	-1.19185	0.09718
	0.47608	0.0966	-1.19149	0.16767
	0.47645	0.18052	-1.19112	0.13334
	0.47682	0.1703	-1.19075	0.18306
	0.47718	0.27411	-1.19038	0.18645
	0.47755	0.17234	-1.19002	0.17875
	0.47792	0.18609	-1.18965	0.28193
	0.47829	0.18495	-1.18928	0.1636
	0.47865	0.35655	-1.18892	0.22833
	0.47902	0.1963	-1.18855	0.36832
	0.47939	0.29854	-1.18818	0.13539
	0.47975	0.39989	-1.18781	0.22806
	0.48012	0.33963	-1.18745	-0.01889
	0.48049	0.24937	-1.18708	0.2517
	0.48085	0.12505	-1.18671	0.09759
	0.48122	0.25498	-1.18635	0.11907
	0.48159	-0.072	-1.18598	0.22651
	0.48196	0.32712	-1.18561	0.19543
	0.48232	0.44623	-1.18525	0.0494
	0.48269	0.12297	-1.18488	0.24314
	0.48306	0.49382	-1.18451	-0.02256
	0.48342	0.18607	-1.18414	0.08737
	0.48379	0.34664	-1.18378	-0.00134
	0.48416	0.06877	-1.18341	0.21753
	0.48453	0.16035	-1.18304	-0.11748
	0.48489	0.20692	-1.18268	0.3326
	0.48526	0.1826	-1.18231	0.05927
	0.48563	0.33024	-1.18194	-0.03869
	0.48599	0.3842	-1.18157	0.26635
	0.48636	0.41281	-1.18121	0.19373
	0.48673	0.22434	-1.18084	0.39917
	0.48709	0.3253	-1.18047	0.48438
	0.48746	0.35608	-1.18011	0.07686
	0.48783	0.53785	-1.17974	9.73287E-4
	0.4882	0.28439	-1.17937	0.29615
	0.48856	0.2841	-1.17901	0.30071
	0.48893	0.13132	-1.17864	0.32174
	0.4893	0.19491	-1.17827	0.28836
	0.48966	0.2324	-1.1779	0.39482
	0.49003	0.2983	-1.17754	0.08957
	0.4904	0.24511	-1.17717	0.12019
	0.49077	0.48215	-1.1768	0.04909
	0.49113	0.0631	-1.17644	0.12022
	0.4915	0.50006	-1.17607	0.22383
	0.49187	0.15673	-1.1757	0.153
	0.49223	0.20388	-1.17533	-0.00952
	0.4926	0.38654	-1.17497	0.13682
	0.49297	0.19777	-1.1746	0.05856
	0.49333	0.34348	-1.17423	0.15747
	0.4937	0.25369	-1.17387	0.15845
	0.49407	0.08465	-1.1735	0.21891
	0.49444	0.29855	-1.17313	0.24196
	0.4948	0.41598	-1.17277	0.29714
	0.49517	0.31385	-1.1724	0.15173
	0.49554	0.17732	-1.17203	0.26187
	0.4959	0.25276	-1.17166	0.17136
	0.49627	0.34392	-1.1713	0.13284
	0.49664	0.42268	-1.17093	0.27738
	0.49701	0.20128	-1.17056	0.06582
	0.49737	0.21907	-1.1702	0.28537
	0.49774	0.32991	-1.16983	0.20223
	0.49811	0.39371	-1.16946	0.12482
	0.49847	0.47351	-1.16909	0.09226
	0.49884	0.3768	-1.16873	0.17582
	0.49921	0.40055	-1.16836	0.2129
	0.49957	0.13529	-1.16799	0.14992
	0.49994	0.13126	-1.16763	0.23547
	0.50031	0.36693	-1.16726	0.17517
	0.50068	0.05716	-1.16689	0.21159
	0.50104	0.18159	-1.16653	0.33684
	0.50141	0.19893	-1.16616	0.02676
	0.50178	0.38548	-1.16579	0.16901
	0.50214	0.35983	-1.16542	0.1242
	0.50251	0.21094	-1.16506	0.12557
	0.50288	0.37661	-1.16469	0.06002
	0.50325	0.27464	-1.16432	0.33983
	0.50361	0.21276	-1.16396	0.08049
	0.50398	0.06202	-1.16359	0.25781
	0.50435	0.30329	-1.16322	0.2177
	0.50471	0.31835	-1.16285	0.29134
	0.50508	0.30087	-1.16249	0.12981
	0.50545	0.29338	-1.16212	0.29523
	0.50582	0.35359	-1.16175	0.25536
	0.50618	0.30176	-1.16139	-0.00435
	0.50655	0.39721	-1.16102	0.19125
	0.50692	0.1544	-1.16065	0.17308
	0.50728	0.39423	-1.16029	0.37867
	0.50765	0.07678	-1.15992	-0.04593
	0.50802	0.29408	-1.15955	0.14935
	0.50838	0.06359	-1.15918	0.23634
	0.50875	0.38699	-1.15882	0.22321
	0.50912	0.33006	-1.15845	0.14961
	0.50949	0.2579	-1.15808	0.30593
	0.50985	0.15193	-1.15772	0.20046
	0.51022	0.36073	-1.15735	0.14419
	0.51059	0.23123	-1.15698	0.06861
	0.51095	0.19407	-1.15661	0.0503
	0.51132	0.35525	-1.15625	0.26287
	0.51169	0.24497	-1.15588	0.27674
	0.51206	0.17816	-1.15551	0.22697
	0.51242	-0.0314	-1.15515	-0.05045
	0.51279	0.58376	-1.15478	0.36454
	0.51316	0.16709	-1.15441	0.33184
	0.51352	0.30297	-1.15405	0.15695
	0.51389	0.22671	-1.15368	0.35996
	0.51426	0.35461	-1.15331	0.21182
	0.51462	0.20622	-1.15294	0.1728
	0.51499	0.40733	-1.15258	0.18007
	0.51536	0.21823	-1.15221	0.18904
	0.51573	0.23734	-1.15184	0.18419
	0.51609	0.44787	-1.15148	0.22401
	0.51646	0.25299	-1.15111	-0.16846
	0.51683	0.29155	-1.15074	0.01911
	0.51719	0.36855	-1.15037	0.08428
	0.51756	0.12479	-1.15001	-0.000881974
	0.51793	0.34227	-1.14964	0.12447
	0.5183	0.2043	-1.14927	0.17632
	0.51866	0.18722	-1.14891	-0.07728
	0.51903	0.15127	-1.14854	0.41051
	0.5194	0.34177	-1.14817	0.24124
	0.51976	0.27293	-1.1478	0.28325
	0.52013	0.31626	-1.14744	0.23319
	0.5205	0.09196	-1.14707	-0.18191
	0.52086	0.2579	-1.1467	0.11229
	0.52123	0.23179	-1.14634	0.03865
	0.5216	0.08626	-1.14597	0.38827
	0.52197	0.27524	-1.1456	0.25821
	0.52233	0.44244	-1.14524	0.06815
	0.5227	0.38704	-1.14487	0.16345
	0.52307	0.26078	-1.1445	0.06865
	0.52343	-0.01196	-1.14413	0.11974
	0.5238	0.27503	-1.14377	0.21867
	0.52417	0.26792	-1.1434	0.39076
	0.52454	0.49414	-1.14303	0.29937
	0.5249	0.19488	-1.14267	0.04286
	0.52527	0.37603	-1.1423	0.24756
	0.52564	0.31581	-1.14193	0.306
	0.526	0.54233	-1.14156	-0.04187
	0.52637	0.2502	-1.1412	0.09735
	0.52674	0.032	-1.14083	0.14611
	0.5271	0.31297	-1.14046	0.13071
	0.52747	0.17039	-1.1401	0.19048
	0.52784	0.115	-1.13973	0.34924
	0.52821	0.21293	-1.13936	0.27414
	0.52857	0.351	-1.139	0.3483
	0.52894	0.40241	-1.13863	0.16293
	0.52931	-0.14457	-1.13826	0.2832
	0.52967	0.02587	-1.13789	0.21196
	0.53004	0.32131	-1.13753	0.23076
	0.53041	0.2677	-1.13716	0.20401
	0.53078	0.2003	-1.13679	0.45119
	0.53114	0.15357	-1.13643	0.31983
	0.53151	0.3636	-1.13606	0.15645
	0.53188	0.34125	-1.13569	0.23893
	0.53224	0.2724	-1.13532	0.08732
	0.53261	0.13796	-1.13496	0.31835
	0.53298	0.18633	-1.13459	0.02603
	0.53334	0.15701	-1.13422	0.26591
	0.53371	0.30059	-1.13386	0.4372
	0.53408	0.34004	-1.13349	0.07734
	0.53445	0.25724	-1.13312	0.32342
	0.53481	0.09488	-1.13276	0.18988
	0.53518	0.43594	-1.13239	0.27367
	0.53555	0.29705	-1.13202	0.17217
	0.53591	0.32153	-1.13165	0.29207
	0.53628	0.38988	-1.13129	0.07352
	0.53665	0.27557	-1.13092	0.35783
	0.53702	0.11757	-1.13055	0.53086
	0.53738	0.29238	-1.13019	0.11717
	0.53775	0.27686	-1.12982	0.12909
	0.53812	0.36329	-1.12945	0.01496
	0.53848	0.37554	-1.12908	0.15055
	0.53885	0.27612	-1.12872	0.06415
	0.53922	0.40794	-1.12835	0.29888
	0.53958	0.25171	-1.12798	0.00185
	0.53995	0.15336	-1.12762	0.09785
	0.54032	0.13503	-1.12725	0.12265
	0.54069	0.35676	-1.12688	0.10467
	0.54105	0.16545	-1.12652	0.1674
	0.54142	0.34181	-1.12615	0.26591
	0.54179	0.31009	-1.12578	0.3528
	0.54215	0.39959	-1.12541	0.32168
	0.54252	0.23805	-1.12505	0.04289
	0.54289	0.17572	-1.12468	0.2045
	0.54326	0.34944	-1.12431	0.36827
	0.54362	0.32641	-1.12395	-0.00424
	0.54399	0.315	-1.12358	0.20405
	0.54436	0.17592	-1.12321	0.3933
	0.54472	0.3475	-1.12284	0.00824
	0.54509	0.30317	-1.12248	0.11926
	0.54546	0.30057	-1.12211	0.17109
	0.54582	0.18616	-1.12174	0.28826
	0.54619	0.32786	-1.12138	0.19667
	0.54656	0.32794	-1.12101	0.22008
	0.54693	0.37691	-1.12064	0.29691
	0.54729	0.41728	-1.12028	0.26687
	0.54766	-0.09895	-1.11991	0.1331
	0.54803	0.08197	-1.11954	0.19381
	0.54839	0.14034	-1.11917	0.29523
	0.54876	0.46197	-1.11881	0.12888
	0.54913	0.20442	-1.11844	0.34025
	0.5495	0.34462	-1.11807	-0.00762
	0.54986	0.31213	-1.11771	-0.03716
	0.55023	0.27932	-1.11734	0.43374
	0.5506	0.36288	-1.11697	0.28783
	0.55096	0.19987	-1.1166	0.08004
	0.55133	0.13734	-1.11624	-0.01218
	0.5517	0.31856	-1.11587	0.24144
	0.55207	0.32781	-1.1155	0.12238
	0.55243	0.1558	-1.11514	0.22173
	0.5528	0.2905	-1.11477	0.35866
	0.55317	0.56663	-1.1144	0.17268
	0.55353	0.21892	-1.11404	0.24366
	0.5539	0.41612	-1.11367	0.3993
	0.55427	0.4129	-1.1133	0.35382
	0.55463	0.25901	-1.11293	0.20585
	0.555	0.31296	-1.11257	0.07274
	0.55537	0.10418	-1.1122	0.27172
	0.55574	0.18548	-1.11183	0.18194
	0.5561	0.27434	-1.11147	0.43366
	0.55647	0.23703	-1.1111	0.1487
	0.55684	0.3974	-1.11073	0.22811
	0.5572	0.17255	-1.11036	-0.03208
	0.55757	0.27413	-1.11	0.29704
	0.55794	0.35701	-1.10963	0.15253
	0.55831	0.20121	-1.10926	0.24674
	0.55867	0.19236	-1.1089	0.28024
	0.55904	0.3358	-1.10853	0.27646
	0.55941	0.33138	-1.10816	0.34539
	0.55977	0.25299	-1.1078	0.41141
	0.56014	0.2551	-1.10743	0.18418
	0.56051	0.171	-1.10706	0.33441
	0.56087	0.12252	-1.10669	0.174
	0.56124	0.15843	-1.10633	0.26228
	0.56161	0.11649	-1.10596	0.13774
	0.56198	0.27213	-1.10559	0.28816
	0.56234	0.33645	-1.10523	0.30413
	0.56271	0.21151	-1.10486	0.01614
	0.56308	0.40937	-1.10449	0.2598
	0.56344	0.38692	-1.10412	-0.08361
	0.56381	0.2172	-1.10376	0.14182
	0.56418	0.37468	-1.10339	0.09213
	0.56455	0.14102	-1.10302	0.12484
	0.56491	0.26075	-1.10266	0.25365
	0.56528	0.04626	-1.10229	0.30775
	0.56565	0.20533	-1.10192	0.22583
	0.56601	0.20295	-1.10155	0.4194
	0.56638	0.34728	-1.10119	0.51541
	0.56675	0.41911	-1.10082	0.41352
	0.56711	0.40191	-1.10045	0.11694
	0.56748	0.21013	-1.10009	0.26422
	0.56785	0.06429	-1.09972	0.18064
	0.56822	0.03021	-1.09935	0.09095
	0.56858	0.09194	-1.09899	0.18173
	0.56895	0.30496	-1.09862	0.23599
	0.56932	0.22524	-1.09825	0.09397
	0.56968	0.43	-1.09788	0.02238
	0.57005	0.36958	-1.09752	0.33662
	0.57042	0.09514	-1.09715	0.4447
	0.57079	0.37399	-1.09678	0.16928
	0.57115	0.26084	-1.09642	0.03674
	0.57152	0.29009	-1.09605	0.18836
	0.57189	0.1626	-1.09568	0.27655
	0.57225	0.24703	-1.09531	0.14917
	0.57262	0.2608	-1.09495	0.19293
	0.57299	0.54401	-1.09458	0.35445
	0.57335	0.16127	-1.09421	0.25532
	0.57372	0.21197	-1.09385	0.29618
	0.57409	0.27044	-1.09348	0.26931
	0.57446	0.4083	-1.09311	0.1464
	0.57482	0.33225	-1.09275	-0.06253
	0.57519	0.47458	-1.09238	0.33071
	0.57556	0.2542	-1.09201	0.21604
	0.57592	0.22204	-1.09164	0.25456
	0.57629	0.1942	-1.09128	0.0543
	0.57666	0.36492	-1.09091	0.18825
	0.57703	0.23439	-1.09054	0.13545
	0.57739	0.23058	-1.09018	0.16191
	0.57776	0.07012	-1.08981	0.0385
	0.57813	0.30694	-1.08944	0.17767
	0.57849	0.23253	-1.08907	0.35389
	0.57886	0.48439	-1.08871	-0.0662
	0.57923	0.26262	-1.08834	0.04044
	0.57959	-0.02162	-1.08797	0.25649
	0.57996	0.3535	-1.08761	0.33375
	0.58033	0.15201	-1.08724	0.21501
	0.5807	0.35848	-1.08687	0.27938
	0.58106	0.30182	-1.08651	0.05243
	0.58143	0.27275	-1.08614	0.02518
	0.5818	0.45248	-1.08577	0.33456
	0.58216	0.26683	-1.0854	0.14477
	0.58253	0.47657	-1.08504	0.23265
	0.5829	0.01477	-1.08467	0.4157
	0.58327	0.39583	-1.0843	0.16039
	0.58363	0.06514	-1.08394	0.23844
	0.584	0.19098	-1.08357	0.1539
	0.58437	0.33208	-1.0832	0.26694
	0.58473	0.29698	-1.08283	0.09105
	0.5851	0.42191	-1.08247	0.152
	0.58547	0.09863	-1.0821	0.28229
	0.58583	0.10531	-1.08173	0.2868
	0.5862	0.34756	-1.08137	0.1904
	0.58657	0.40433	-1.081	0.13393
	0.58694	0.12094	-1.08063	0.25478
	0.5873	0.28627	-1.08027	0.29332
	0.58767	0.16692	-1.0799	0.20513
	0.58804	0.07866	-1.07953	0.2072
	0.5884	0.38151	-1.07916	0.35412
	0.58877	0.15763	-1.0788	0.16458
	0.58914	0.47294	-1.07843	0.11632
	0.58951	0.33263	-1.07806	0.23225
	0.58987	0.44071	-1.0777	-0.02378
	0.59024	0.43902	-1.07733	0.05306
	0.59061	0.45181	-1.07696	0.21318
	0.59097	0.14388	-1.07659	0.14445
	0.59134	0.1967	-1.07623	0.13539
	0.59171	0.44717	-1.07586	0.21689
	0.59207	-0.04774	-1.07549	0.16927
	0.59244	0.37927	-1.07513	0.29721
	0.59281	0.22596	-1.07476	0.44048
	0.59318	0.27705	-1.07439	0.0867
	0.59354	0.33861	-1.07403	0.40159
	0.59391	0.14581	-1.07366	0.10589
	0.59428	0.29338	-1.07329	-0.01062
	0.59464	0.37575	-1.07292	0.18745
	0.59501	0.04818	-1.07256	0.15895
	0.59538	0.18025	-1.07219	0.04724
	0.59575	0.3854	-1.07182	0.1079
	0.59611	0.40741	-1.07146	0.27336
	0.59648	0.25418	-1.07109	0.14772
	0.59685	0.42122	-1.07072	0.26865
	0.59721	0.46886	-1.07035	0.28772
	0.59758	0.31011	-1.06999	0.23158
	0.59795	0.35187	-1.06962	0.17532
	0.59831	0.31262	-1.06925	0.24456
	0.59868	-0.0967	-1.06889	0.31256
	0.59905	0.37798	-1.06852	0.15312
	0.59942	0.33422	-1.06815	0.20855
	0.59978	0.18916	-1.06779	0.07044
	0.60015	0.1818	-1.06742	0.09716
	0.60052	0.26443	-1.06705	0.30424
	0.60088	0.12828	-1.06668	0.22913
	0.60125	0.53955	-1.06632	0.04272
	0.60162	0.30296	-1.06595	-0.00885
	0.60199	0.17197	-1.06558	0.0792
	0.60235	0.37535	-1.06522	0.19241
	0.60272	0.23157	-1.06485	0.22545
	0.60309	0.30653	-1.06448	0.13114
	0.60345	0.15128	-1.06411	0.02592
	0.60382	0.46494	-1.06375	-0.08721
	0.60419	0.05205	-1.06338	0.18476
	0.60456	0.17564	-1.06301	0.22482
	0.60492	0.21083	-1.06265	0.0652
	0.60529	0.27883	-1.06228	0.16688
	0.60566	0.36661	-1.06191	0.09291
	0.60602	0.07274	-1.06155	0.31048
	0.60639	0.21366	-1.06118	0.26022
	0.60676	0.25194	-1.06081	0.01727
	0.60712	0.12971	-1.06044	0.22284
	0.60749	0.45942	-1.06008	0.20119
	0.60786	0.22615	-1.05971	-0.03206
	0.60823	0.04583	-1.05934	0.42862
	0.60859	0.31021	-1.05898	-0.01183
	0.60896	0.29054	-1.05861	0.22149
	0.60933	0.25923	-1.05824	0.1778
	0.60969	0.22251	-1.05787	0.20231
	0.61006	0.226	-1.05751	0.18184
	0.61043	0.1952	-1.05714	0.20867
	0.6108	0.1662	-1.05677	0.17848
	0.61116	0.28747	-1.05641	0.15879
	0.61153	0.4235	-1.05604	0.15839
	0.6119	0.32408	-1.05567	0.17268
	0.61226	0.30451	-1.05531	0.27505
	0.61263	0.26883	-1.05494	0.30837
	0.613	0.13782	-1.05457	0.09431
	0.61336	0.42707	-1.0542	0.46214
	0.61373	0.22427	-1.05384	0.2352
	0.6141	0.45973	-1.05347	0.19291
	0.61447	0.41035	-1.0531	0.25524
	0.61483	0.3589	-1.05274	0.24365
	0.6152	0.18419	-1.05237	0.15051
	0.61557	0.30114	-1.052	0.0652
	0.61593	0.3242	-1.05163	0.09568
	0.6163	0.26357	-1.05127	0.09333
	0.61667	0.03023	-1.0509	0.44037
	0.61704	0.17054	-1.05053	0.4564
	0.6174	0.09816	-1.05017	0.20965
	0.61777	0.23097	-1.0498	0.15812
	0.61814	0.19365	-1.04943	0.10923
	0.6185	0.37296	-1.04906	0.37801
	0.61887	0.45979	-1.0487	0.3955
	0.61924	0.11324	-1.04833	0.29843
	0.6196	0.38684	-1.04796	0.20711
	0.61997	0.31051	-1.0476	0.04253
	0.62034	0.3881	-1.04723	-0.10636
	0.62071	0.0533	-1.04686	0.05034
	0.62107	0.23297	-1.0465	0.34362
	0.62144	0.42793	-1.04613	0.13893
	0.62181	0.31413	-1.04576	0.35857
	0.62217	0.34478	-1.04539	0.33901
	0.62254	0.19713	-1.04503	0.27596
	0.62291	0.0195	-1.04466	0.0271
	0.62328	0.29429	-1.04429	0.05232
	0.62364	0.35898	-1.04393	0.14267
	0.62401	0.23916	-1.04356	0.14564
	0.62438	0.17343	-1.04319	0.23235
	0.62474	0.0232	-1.04282	0.38843
	0.62511	0.24349	-1.04246	0.33581
	0.62548	0.31054	-1.04209	0.27314
	0.62584	0.27199	-1.04172	0.19603
	0.62621	0.44639	-1.04136	0.34866
	0.62658	0.34573	-1.04099	0.18175
	0.62695	0.22858	-1.04062	0.25371
	0.62731	0.32183	-1.04026	0.21714
	0.62768	0.21321	-1.03989	0.22245
	0.62805	0.34207	-1.03952	0.31075
	0.62841	0.41537	-1.03915	0.1362
	0.62878	0.38491	-1.03879	0.19475
	0.62915	-0.01245	-1.03842	0.15217
	0.62952	0.15378	-1.03805	0.34431
	0.62988	0.33268	-1.03769	0.38997
	0.63025	0.33597	-1.03732	0.23218
	0.63062	0.40246	-1.03695	0.3396
	0.63098	0.07857	-1.03658	0.15544
	0.63135	0.14471	-1.03622	0.12237
	0.63172	0.38005	-1.03585	0.31247
	0.63208	0.21643	-1.03548	0.16668
	0.63245	0.4786	-1.03512	0.12189
	0.63282	0.05327	-1.03475	0.12089
	0.63319	0.38049	-1.03438	0.33935
	0.63355	0.13698	-1.03402	0.28696
	0.63392	0.23726	-1.03365	0.33314
	0.63429	0.41747	-1.03328	0.42619
	0.63465	0.31912	-1.03291	0.1971
	0.63502	0.43993	-1.03255	0.4112
	0.63539	0.30735	-1.03218	0.31491
	0.63576	0.28217	-1.03181	0.13086
	0.63612	0.20434	-1.03145	0.19414
	0.63649	0.21629	-1.03108	0.17121
	0.63686	0.22648	-1.03071	0.00588
	0.63722	0.28481	-1.03034	0.23229
	0.63759	0.33914	-1.02998	0.23303
	0.63796	0.35297	-1.02961	0.11498
	0.63832	0.4903	-1.02924	0.23562
	0.63869	0.15253	-1.02888	0.30362
	0.63906	-0.02671	-1.02851	0.09806
	0.63943	0.2464	-1.02814	0.13478
	0.63979	0.08884	-1.02778	0.18348
	0.64016	0.25923	-1.02741	0.16156
	0.64053	0.42188	-1.02704	0.15645
	0.64089	0.41633	-1.02667	0.48801
	0.64126	0.16983	-1.02631	0.08495
	0.64163	0.28137	-1.02594	0.11827
	0.642	0.11785	-1.02557	0.24525
	0.64236	0.2488	-1.02521	0.14171
	0.64273	0.13108	-1.02484	0.11418
	0.6431	0.23935	-1.02447	0.17851
	0.64346	0.29754	-1.0241	0.28458
	0.64383	0.35825	-1.02374	0.3299
	0.6442	0.19305	-1.02337	0.22131
	0.64456	0.16839	-1.023	0.20969
	0.64493	0.18755	-1.02264	0.16572
	0.6453	0.31636	-1.02227	0.25823
	0.64567	0.37138	-1.0219	0.02523
	0.64603	0.33797	-1.02154	0.29665
	0.6464	0.4207	-1.02117	0.24864
	0.64677	0.19146	-1.0208	0.23329
	0.64713	0.33749	-1.02043	0.36128
	0.6475	0.29322	-1.02007	-0.16191
	0.64787	0.31866	-1.0197	0.22244
	0.64824	0.48254	-1.01933	0.20733
	0.6486	0.29071	-1.01897	0.45143
	0.64897	0.18172	-1.0186	-0.08176
	0.64934	0.30216	-1.01823	0.40883
	0.6497	0.10017	-1.01786	0.20006
	0.65007	0.5549	-1.0175	0.10445
	0.65044	0.17996	-1.01713	0.17925
	0.65081	0.32653	-1.01676	0.32422
	0.65117	0.18719	-1.0164	0.27763
	0.65154	0.22328	-1.01603	0.04759
	0.65191	0.1854	-1.01566	0.38385
	0.65227	0.17927	-1.0153	0.24925
	0.65264	0.16712	-1.01493	0.3075
	0.65301	0.26698	-1.01456	0.07251
	0.65337	0.06399	-1.01419	0.27258
	0.65374	0.25627	-1.01383	0.09681
	0.65411	0.27447	-1.01346	-0.04281
	0.65448	0.34699	-1.01309	0.3133
	0.65484	0.11591	-1.01273	0.13603
	0.65521	0.34959	-1.01236	-0.03952
	0.65558	0.1324	-1.01199	0.29082
	0.65594	0.39429	-1.01162	0.3667
	0.65631	0.57517	-1.01126	0.09586
	0.65668	0.13167	-1.01089	0.11415
	0.65705	0.01894	-1.01052	0.2728
	0.65741	0.37028	-1.01016	0.11029
	0.65778	0.31104	-1.00979	0.37081
	0.65815	0.39539	-1.00942	0.22093
	0.65851	0.15818	-1.00906	0.30923
	0.65888	0.31683	-1.00869	0.03823
	0.65925	0.21228	-1.00832	0.12043
	0.65961	0.34391	-1.00795	0.15385
	0.65998	0.06294	-1.00759	0.09596
	0.66035	0.53126	-1.00722	0.327
	0.66072	0.22546	-1.00685	0.21931
	0.66108	0.35754	-1.00649	0.0919
	0.66145	0.44414	-1.00612	0.23025
	0.66182	0.37757	-1.00575	0.22939
	0.66218	0.31957	-1.00538	0.08096
	0.66255	0.22467	-1.00502	0.28315
	0.66292	0.04562	-1.00465	0.30444
	0.66329	0.22676	-1.00428	0.06651
	0.66365	0.23397	-1.00392	0.09741
	0.66402	0.37845	-1.00355	0.23586
	0.66439	0.15437	-1.00318	0.05783
	0.66475	0.24157	-1.00281	-0.00978
	0.66512	0.15517	-1.00245	0.2036
	0.66549	0.44561	-1.00208	0.11198
	0.66585	0.24899	-1.00171	0.352
	0.66622	0.31476	-1.00135	0.04742
	0.66659	0.21904	-1.00098	0.15226
	0.66696	0.39961	-1.00061	0.27862
	0.66732	0.30716	-1.00025	0.13664
	0.66769	0.03309	-0.99988	0.341
	0.66806	0.19845	-0.99951	0.17658
	0.66842	0.29126	-0.99914	0.25795
	0.66879	0.29286	-0.99878	0.21892
	0.66916	0.41273	-0.99841	0.06923
	0.66953	0.24894	-0.99804	0.07468
	0.66989	0.37639	-0.99768	0.10569
	0.67026	0.44492	-0.99731	0.28591
	0.67063	0.30765	-0.99694	0.28359
	0.67099	0.28219	-0.99658	0.13178
	0.67136	0.3096	-0.99621	0.38303
	0.67173	0.30674	-0.99584	0.23472
	0.67209	0.26861	-0.99547	0.26107
	0.67246	0.449	-0.99511	0.07592
	0.67283	0.25588	-0.99474	0.08371
	0.6732	0.2676	-0.99437	0.12114
	0.67356	0.31454	-0.99401	0.24684
	0.67393	0.24072	-0.99364	0.21014
	0.6743	0.1335	-0.99327	0.22613
	0.67466	0.34337	-0.9929	0.10093
	0.67503	0.28496	-0.99254	0.13702
	0.6754	0.34895	-0.99217	0.23986
	0.67577	0.26677	-0.9918	0.16064
	0.67613	-0.09849	-0.99144	0.42621
	0.6765	0.32307	-0.99107	0.1348
	0.67687	0.19239	-0.9907	0.2994
	0.67723	0.10807	-0.99034	0.1757
	0.6776	0.17364	-0.98997	0.14496
	0.67797	0.48895	-0.9896	0.37504
	0.67833	0.09285	-0.98923	0.34608
	0.6787	0.35856	-0.98887	0.19804
	0.67907	0.22249	-0.9885	0.22463
	0.67944	0.25053	-0.98813	0.16652
	0.6798	0.23769	-0.98777	-0.07609
	0.68017	0.31762	-0.9874	0.35815
	0.68054	0.34258	-0.98703	-0.01076
	0.6809	0.35673	-0.98666	0.11974
	0.68127	0.41154	-0.9863	0.24683
	0.68164	0.37707	-0.98593	0.19352
	0.68201	-0.10284	-0.98556	0.11293
	0.68237	0.30997	-0.9852	0.16854
	0.68274	0.4556	-0.98483	0.40768
	0.68311	0.22388	-0.98446	0.15239
	0.68347	0.23414	-0.9841	0.21983
	0.68384	0.12853	-0.98373	0.28929
	0.68421	0.38956	-0.98336	0.19088
	0.68457	0.27137	-0.98299	0.06426
	0.68494	0.51902	-0.98263	-0.07967
	0.68531	0.46956	-0.98226	0.27005
	0.68568	0.12197	-0.98189	0.09252
	0.68604	0.16768	-0.98153	0.34619
	0.68641	0.31812	-0.98116	0.2196
	0.68678	0.13127	-0.98079	0.07899
	0.68714	0.34054	-0.98042	0.22157
	0.68751	0.2035	-0.98006	0.15451
	0.68788	0.27766	-0.97969	0.25212
	0.68825	0.26336	-0.97932	0.1121
	0.68861	0.39996	-0.97896	0.26938
	0.68898	0.44975	-0.97859	0.18316
	0.68935	0.28673	-0.97822	0.16139
	0.68971	0.28554	-0.97786	-0.02135
	0.69008	0.264	-0.97749	0.03273
	0.69045	0.24687	-0.97712	0.21666
	0.69081	0.2695	-0.97675	0.35575
	0.69118	0.28811	-0.97639	0.2631
	0.69155	0.27171	-0.97602	0.36025
	0.69192	0.15678	-0.97565	0.28682
	0.69228	0.33796	-0.97529	0.21505
	0.69265	0.29648	-0.97492	-0.00679
	0.69302	0.31339	-0.97455	0.31374
	0.69338	0.29147	-0.97418	-0.00195
	0.69375	0.15478	-0.97382	0.15318
	0.69412	0.30396	-0.97345	-0.03941
	0.69449	0.40233	-0.97308	0.39833
	0.69485	0.14179	-0.97272	0.35126
	0.69522	0.35171	-0.97235	0.13557
	0.69559	0.38247	-0.97198	0.13289
	0.69595	0.28949	-0.97162	0.28934
	0.69632	0.43157	-0.97125	0.26523
	0.69669	0.2652	-0.97088	0.11077
	0.69705	0.3377	-0.97051	0.21206
	0.69742	0.16339	-0.97015	0.29214
	0.69779	0.38139	-0.96978	0.26931
	0.69816	0.27785	-0.96941	0.06854
	0.69852	0.33583	-0.96905	0.29738
	0.69889	0.34989	-0.96868	0.23866
	0.69926	0.26391	-0.96831	0.06746
	0.69962	0.27462	-0.96794	0.15051
	0.69999	0.4201	-0.96758	0.26982
	0.70036	0.51592	-0.96721	-0.05777
	0.70073	0.40244	-0.96684	0.1509
	0.70109	0.27242	-0.96648	0.38167
	0.70146	0.10244	-0.96611	0.23072
	0.70183	0.26177	-0.96574	0.37598
	0.70219	0.24117	-0.96538	0.21457
	0.70256	0.27333	-0.96501	0.12299
	0.70293	0.27948	-0.96464	0.337
	0.7033	0.45783	-0.96427	0.27736
	0.70366	0.3027	-0.96391	0.16856
	0.70403	0.26229	-0.96354	0.1603
	0.7044	0.21243	-0.96317	0.17582
	0.70476	0.4239	-0.96281	0.22113
	0.70513	0.19047	-0.96244	0.16352
	0.7055	0.2235	-0.96207	0.17085
	0.70586	0.33719	-0.9617	0.03407
	0.70623	0.21728	-0.96134	0.16374
	0.7066	0.44666	-0.96097	-0.15472
	0.70697	0.02958	-0.9606	-0.01794
	0.70733	0.41027	-0.96024	0.06692
	0.7077	0.35633	-0.95987	0.15294
	0.70807	0.41914	-0.9595	0.21442
	0.70843	0.13732	-0.95913	0.21414
	0.7088	0.33257	-0.95877	-0.07765
	0.70917	0.27029	-0.9584	0.07759
	0.70954	0.16394	-0.95803	0.24149
	0.7099	0.31911	-0.95767	0.10576
	0.71027	0.18899	-0.9573	0.26153
	0.71064	0.19112	-0.95693	0.17133
	0.711	0.42842	-0.95657	0.15413
	0.71137	0.4437	-0.9562	0.10851
	0.71174	0.1591	-0.95583	0.29284
	0.7121	0.28127	-0.95546	0.13578
	0.71247	0.31777	-0.9551	-0.01327
	0.71284	0.27389	-0.95473	0.18108
	0.71321	0.30661	-0.95436	0.42
	0.71357	0.26664	-0.954	0.27312
	0.71394	0.36636	-0.95363	0.22208
	0.71431	0.32132	-0.95326	0.1147
	0.71467	0.37964	-0.95289	-0.0328
	0.71504	0.30793	-0.95253	0.38227
	0.71541	0.2536	-0.95216	0.18839
	0.71578	0.32686	-0.95179	0.075
	0.71614	0.26007	-0.95143	0.08366
	0.71651	0.20067	-0.95106	0.17729
	0.71688	0.29712	-0.95069	0.12622
	0.71724	0.43016	-0.95033	0.15137
	0.71761	0.25421	-0.94996	0.32148
	0.71798	0.17124	-0.94959	0.17991
	0.71834	0.1733	-0.94922	0.17258
	0.71871	0.36237	-0.94886	0.12503
	0.71908	0.4215	-0.94849	0.23933
	0.71945	0.06232	-0.94812	0.06584
	0.71981	0.2455	-0.94776	0.3912
	0.72018	0.46204	-0.94739	0.43225
	0.72055	0.12465	-0.94702	0.23804
	0.72091	0.1976	-0.94665	0.25859
	0.72128	0.19644	-0.94629	0.25486
	0.72165	0.323	-0.94592	0.19699
	0.72202	0.38591	-0.94555	0.19797
	0.72238	0.23065	-0.94519	0.48164
	0.72275	0.32126	-0.94482	0.18254
	0.72312	0.41014	-0.94445	0.04334
	0.72348	0.3226	-0.94409	0.37523
	0.72385	0.40435	-0.94372	0.35376
	0.72422	0.44729	-0.94335	0.40627
	0.72458	0.30477	-0.94298	0.38761
	0.72495	0.15344	-0.94262	0.21124
	0.72532	0.08563	-0.94225	0.24802
	0.72569	0.43131	-0.94188	0.29119
	0.72605	0.38743	-0.94152	0.09631
	0.72642	0.10058	-0.94115	0.17923
	0.72679	0.18938	-0.94078	0.26365
	0.72715	0.22317	-0.94041	0.33766
	0.72752	0.24748	-0.94005	0.11816
	0.72789	0.21035	-0.93968	0.09455
	0.72826	0.25109	-0.93931	0.05754
	0.72862	0.34246	-0.93895	0.25248
	0.72899	0.41045	-0.93858	0.22181
	0.72936	0.24588	-0.93821	0.18887
	0.72972	0.41175	-0.93785	0.08607
	0.73009	0.33984	-0.93748	0.29849
	0.73046	0.3954	-0.93711	0.22564
	0.73082	0.12035	-0.93674	0.30901
	0.73119	0.25786	-0.93638	0.2225
	0.73156	0.4616	-0.93601	0.1489
	0.73193	0.30467	-0.93564	0.18627
	0.73229	0.21965	-0.93528	0.44802
	0.73266	0.34383	-0.93491	0.30375
	0.73303	0.26517	-0.93454	0.27111
	0.73339	0.27199	-0.93417	0.17206
	0.73376	0.37422	-0.93381	0.28815
	0.73413	0.32073	-0.93344	0.16067
	0.7345	0.44555	-0.93307	0.23394
	0.73486	0.22614	-0.93271	0.32156
	0.73523	0.23299	-0.93234	0.45988
	0.7356	0.13978	-0.93197	0.20628
	0.73596	0.32937	-0.93161	0.21533
	0.73633	0.37992	-0.93124	0.37242
	0.7367	0.44304	-0.93087	0.2553
	0.73706	0.52508	-0.9305	0.2125
	0.73743	0.21043	-0.93014	0.21083
	0.7378	0.15226	-0.92977	0.0539
	0.73817	0.27369	-0.9294	0.35678
	0.73853	0.3224	-0.92904	0.20619
	0.7389	0.13251	-0.92867	0.18904
	0.73927	0.08301	-0.9283	0.24253
	0.73963	0.07361	-0.92793	0.07141
	0.74	0.43026	-0.92757	0.34892
	0.74037	0.39072	-0.9272	0.4032
	0.74074	0.26568	-0.92683	0.26625
	0.7411	0.45657	-0.92647	0.35128
	0.74147	0.32525	-0.9261	0.39988
	0.74184	0.19005	-0.92573	0.21521
	0.7422	0.14331	-0.92537	0.22394
	0.74257	0.31763	-0.925	-0.01841
	0.74294	0.34852	-0.92463	0.1255
	0.7433	0.25052	-0.92426	0.02287
	0.74367	0.34715	-0.9239	0.30958
	0.74404	0.15524	-0.92353	0.15685
	0.74441	0.36414	-0.92316	0.08283
	0.74477	0.24077	-0.9228	0.0939
	0.74514	0.24792	-0.92243	0.18115
	0.74551	0.21165	-0.92206	0.14354
	0.74587	0.22164	-0.92169	0.11292
	0.74624	0.16118	-0.92133	0.23257
	0.74661	0.27243	-0.92096	0.37947
	0.74698	0.38102	-0.92059	0.20205
	0.74734	0.28056	-0.92023	0.16884
	0.74771	0.28481	-0.91986	0.24733
	0.74808	0.28899	-0.91949	0.35586
	0.74844	0.451	-0.91913	0.3253
	0.74881	0.2332	-0.91876	0.21324
	0.74918	0.11002	-0.91839	0.29118
	0.74954	0.29958	-0.91802	0.22099
	0.74991	0.19289	-0.91766	0.12466
	0.75028	0.35603	-0.91729	0.2264
	0.75065	0.52336	-0.91692	0.1677
	0.75101	0.104	-0.91656	0.15825
	0.75138	0.32472	-0.91619	0.13044
	0.75175	0.36035	-0.91582	0.20641
	0.75211	0.14944	-0.91545	0.30334
	0.75248	0.13307	-0.91509	0.37248
	0.75285	0.44878	-0.91472	0.32666
	0.75322	0.14468	-0.91435	0.14788
	0.75358	0.35934	-0.91399	0.15909
	0.75395	0.27604	-0.91362	0.11648
	0.75432	0.43393	-0.91325	0.22839
	0.75468	0.43994	-0.91289	0.03577
	0.75505	0.36959	-0.91252	0.32093
	0.75542	0.50047	-0.91215	0.29738
	0.75579	0.40877	-0.91178	0.22595
	0.75615	0.22922	-0.91142	0.26025
	0.75652	0.29353	-0.91105	0.26999
	0.75689	0.22682	-0.91068	0.19348
	0.75725	0.42093	-0.91032	0.31433
	0.75762	0.32005	-0.90995	0.15286
	0.75799	0.11159	-0.90958	0.16153
	0.75835	0.37956	-0.90921	0.19555
	0.75872	0.22726	-0.90885	0.16851
	0.75909	0.122	-0.90848	0.13293
	0.75946	0.2184	-0.90811	0.2837
	0.75982	0.26546	-0.90775	0.3774
	0.76019	0.29453	-0.90738	0.19566
	0.76056	0.40115	-0.90701	0.28273
	0.76092	0.33781	-0.90664	0.09794
	0.76129	0.26987	-0.90628	0.35616
	0.76166	0.37586	-0.90591	0.13072
	0.76203	0.05675	-0.90554	0.13518
	0.76239	0.27537	-0.90518	0.00326
	0.76276	0.11166	-0.90481	0.15971
	0.76313	0.23536	-0.90444	0.14323
	0.76349	0.28159	-0.90408	0.17964
	0.76386	0.35224	-0.90371	0.3843
	0.76423	0.16279	-0.90334	0.46149
	0.76459	0.16358	-0.90297	0.24873
	0.76496	0.21281	-0.90261	0.0253
	0.76533	0.36273	-0.90224	0.16554
	0.7657	0.18366	-0.90187	0.18911
	0.76606	0.16065	-0.90151	0.1962
	0.76643	0.3646	-0.90114	0.2949
	0.7668	-0.01192	-0.90077	0.49676
	0.76716	0.43673	-0.9004	0.22645
	0.76753	0.31574	-0.90004	-0.09629
	0.7679	0.2714	-0.89967	0.27352
	0.76827	0.29543	-0.8993	0.25904
	0.76863	0.26159	-0.89894	0.25187
	0.769	0.40425	-0.89857	0.20397
	0.76937	0.51627	-0.8982	0.13209
	0.76973	0.22597	-0.89784	0.27088
	0.7701	0.31268	-0.89747	0.32649
	0.77047	0.26653	-0.8971	0.40855
	0.77083	0.0558	-0.89673	0.1157
	0.7712	0.37796	-0.89637	0.19538
	0.77157	0.31931	-0.896	0.25981
	0.77194	0.34535	-0.89563	0.19865
	0.7723	0.48403	-0.89527	0.21284
	0.77267	0.18508	-0.8949	0.21748
	0.77304	0.40884	-0.89453	0.2903
	0.7734	0.32203	-0.89416	0.17799
	0.77377	0.54143	-0.8938	0.17805
	0.77414	0.31147	-0.89343	0.14958
	0.77451	0.28995	-0.89306	0.07679
	0.77487	0.3968	-0.8927	0.14983
	0.77524	0.21526	-0.89233	0.07827
	0.77561	0.26046	-0.89196	0.28142
	0.77597	0.65678	-0.8916	-0.03846
	0.77634	0.19348	-0.89123	0.34198
	0.77671	0.18857	-0.89086	0.22016
	0.77707	0.2009	-0.89049	0.39803
	0.77744	0.3001	-0.89013	0.27854
	0.77781	0.16732	-0.88976	0.18213
	0.77818	0.3452	-0.88939	0.08097
	0.77854	0.227	-0.88903	0.22891
	0.77891	0.30118	-0.88866	0.21392
	0.77928	0.28931	-0.88829	0.1774
	0.77964	0.29028	-0.88792	0.20104
	0.78001	0.24036	-0.88756	0.30861
	0.78038	0.47807	-0.88719	0.05841
	0.78075	0.33357	-0.88682	0.17529
	0.78111	0.22917	-0.88646	0.31977
	0.78148	0.35129	-0.88609	0.1794
	0.78185	0.37533	-0.88572	0.22481
	0.78221	0.4004	-0.88536	1.32742E-4
	0.78258	0.45744	-0.88499	0.17571
	0.78295	0.15539	-0.88462	0.38386
	0.78331	0.19967	-0.88425	0.0033
	0.78368	0.33919	-0.88389	0.40242
	0.78405	0.40011	-0.88352	0.28786
	0.78442	0.17122	-0.88315	0.01087
	0.78478	0.3917	-0.88279	0.17751
	0.78515	0.024	-0.88242	0.20715
	0.78552	0.25705	-0.88205	0.25873
	0.78588	0.22208	-0.88168	0.34446
	0.78625	0.44506	-0.88132	0.08654
	0.78662	0.42862	-0.88095	0.28399
	0.78699	0.31109	-0.88058	0.18361
	0.78735	0.38532	-0.88022	0.16255
	0.78772	0.08584	-0.87985	0.32274
	0.78809	0.31492	-0.87948	0.2455
	0.78845	0.10516	-0.87912	0.23468
	0.78882	0.299	-0.87875	0.31425
	0.78919	0.28682	-0.87838	0.55793
	0.78955	0.20588	-0.87801	0.39396
	0.78992	0.16257	-0.87765	-0.00942
	0.79029	0.25632	-0.87728	0.07017
	0.79066	0.28877	-0.87691	0.4223
	0.79102	0.14237	-0.87655	0.16052
	0.79139	0.25763	-0.87618	-0.07124
	0.79176	0.40508	-0.87581	0.06946
	0.79212	0.24697	-0.87544	0.03097
	0.79249	0.32086	-0.87508	0.0387
	0.79286	0.26231	-0.87471	0.21019
	0.79323	0.27964	-0.87434	0.00571
	0.79359	0.29088	-0.87398	0.0517
	0.79396	0.34543	-0.87361	-0.000868987
	0.79433	0.20643	-0.87324	0.35255
	0.79469	0.24126	-0.87288	0.37834
	0.79506	0.37795	-0.87251	0.3791
	0.79543	0.37887	-0.87214	0.02658
	0.79579	0.2957	-0.87177	-0.04684
	0.79616	0.59436	-0.87141	0.16054
	0.79653	0.28798	-0.87104	0.19272
	0.7969	0.2775	-0.87067	0.18673
	0.79726	0.16394	-0.87031	0.14513
	0.79763	0.35286	-0.86994	0.0977
	0.798	0.4776	-0.86957	0.07098
	0.79836	0.31186	-0.8692	0.27959
	0.79873	0.41416	-0.86884	0.23684
	0.7991	0.37011	-0.86847	0.49887
	0.79947	0.27388	-0.8681	0.20514
	0.79983	0.19545	-0.86774	0.1242
	0.8002	0.33774	-0.86737	0.3288
	0.80057	0.35257	-0.867	0.25455
	0.80093	0.35305	-0.86664	0.29534
	0.8013	0.31659	-0.86627	0.17745
	0.80167	0.41303	-0.8659	0.1895
	0.80204	0.20739	-0.86553	0.16066
	0.8024	0.44794	-0.86517	0.19867
	0.80277	0.33406	-0.8648	0.33563
	0.80314	0.37411	-0.86443	0.05983
	0.8035	0.30445	-0.86407	0.30167
	0.80387	0.39841	-0.8637	0.01165
	0.80424	0.15377	-0.86333	0.26982
	0.8046	0.21687	-0.86296	0.43286
	0.80497	0.23321	-0.8626	0.15749
	0.80534	0.3609	-0.86223	0.34554
	0.80571	0.36455	-0.86186	0.32362
	0.80607	0.25692	-0.8615	0.24852
	0.80644	0.37045	-0.86113	0.3839
	0.80681	0.24501	-0.86076	0.47628
	0.80717	0.32191	-0.86039	0.19603
	0.80754	0.1444	-0.86003	0.28626
	0.80791	0.27768	-0.85966	0.23985
	0.80828	0.3	-0.85929	0.25302
	0.80864	0.38985	-0.85893	0.21705
	0.80901	0.37491	-0.85856	0.12262
	0.80938	0.34219	-0.85819	0.20434
	0.80974	0.40983	-0.85783	0.33042
	0.81011	0.24538	-0.85746	0.36251
	0.81048	0.33089	-0.85709	0.29863
	0.81084	0.30771	-0.85672	0.16099
	0.81121	0.25865	-0.85636	0.17825
	0.81158	0.31776	-0.85599	0.30699
	0.81195	0.24733	-0.85562	0.25788
	0.81231	0.19341	-0.85526	0.19064
	0.81268	0.53671	-0.85489	0.19735
	0.81305	0.55668	-0.85452	0.24303
	0.81341	0.35566	-0.85415	0.1024
	0.81378	0.21381	-0.85379	0.24795
	0.81415	0.48287	-0.85342	0.33028
	0.81452	0.16728	-0.85305	0.07568
	0.81488	0.32703	-0.85269	0.04609
	0.81525	0.31929	-0.85232	0.30302
	0.81562	0.24224	-0.85195	0.24956
	0.81598	0.25921	-0.85159	0.20758
	0.81635	0.56143	-0.85122	0.19675
	0.81672	0.34495	-0.85085	0.32312
	0.81708	0.52078	-0.85048	0.01562
	0.81745	0.24831	-0.85012	0.24136
	0.81782	0.33857	-0.84975	0.26552
	0.81819	0.30854	-0.84938	0.02144
	0.81855	0.28305	-0.84902	0.16043
	0.81892	0.44796	-0.84865	0.29362
	0.81929	0.2964	-0.84828	0.32167
	0.81965	0.35252	-0.84791	0.22607
	0.82002	0.57538	-0.84755	0.11546
	0.82039	0.2923	-0.84718	0.30213
	0.82076	0.4217	-0.84681	0.25538
	0.82112	0.38163	-0.84645	0.36239
	0.82149	0.20101	-0.84608	0.11258
	0.82186	0.53752	-0.84571	0.04803
	0.82222	0.46607	-0.84535	0.19591
	0.82259	0.55283	-0.84498	0.13641
	0.82296	0.30611	-0.84461	-0.03631
	0.82332	0.31209	-0.84424	0.31349
	0.82369	0.30676	-0.84388	0.15746
	0.82406	0.31141	-0.84351	0.01315
	0.82443	0.33305	-0.84314	0.15299
	0.82479	0.45285	-0.84278	0.16086
	0.82516	0.54714	-0.84241	0.46268
	0.82553	0.43452	-0.84204	0.24772
	0.82589	0.54348	-0.84167	0.31371
	0.82626	0.24478	-0.84131	0.25334
	0.82663	0.55476	-0.84094	0.29887
	0.827	0.6573	-0.84057	0.16633
	0.82736	0.37148	-0.84021	0.09443
	0.82773	0.52118	-0.83984	0.35584
	0.8281	0.30969	-0.83947	0.24819
	0.82846	0.39207	-0.83911	0.43687
	0.82883	0.48974	-0.83874	0.3705
	0.8292	0.59342	-0.83837	0.23123
	0.82956	0.52592	-0.838	0.07221
	0.82993	0.34334	-0.83764	0.14077
	0.8303	0.43466	-0.83727	0.12348
	0.83067	0.49122	-0.8369	0.23996
	0.83103	0.46208	-0.83654	0.25808
	0.8314	0.596	-0.83617	0.18846
	0.83177	0.37394	-0.8358	0.24799
	0.83213	0.47312	-0.83543	0.27722
	0.8325	0.67217	-0.83507	0.33859
	0.83287	0.43059	-0.8347	0.18599
	0.83324	0.58644	-0.83433	0.39036
	0.8336	0.41362	-0.83397	0.23045
	0.83397	0.52964	-0.8336	0.38537
	0.83434	0.44245	-0.83323	0.29255
	0.8347	0.49023	-0.83287	0.34484
	0.83507	0.67381	-0.8325	0.14897
	0.83544	0.5416	-0.83213	0.29704
	0.8358	0.58176	-0.83176	0.2808
	0.83617	0.61201	-0.8314	0.19511
	0.83654	0.32216	-0.83103	0.26854
	0.83691	0.49825	-0.83066	0.1711
	0.83727	0.50842	-0.8303	0.20758
	0.83764	0.407	-0.82993	0.31094
	0.83801	0.38707	-0.82956	0.21415
	0.83837	0.55709	-0.82919	0.23277
	0.83874	0.35022	-0.82883	0.07909
	0.83911	0.58083	-0.82846	0.22693
	0.83948	0.50624	-0.82809	0.45322
	0.83984	0.52664	-0.82773	0.32899
	0.84021	0.32269	-0.82736	0.5396
	0.84058	0.60209	-0.82699	0.20963
	0.84094	0.50661	-0.82663	0.33954
	0.84131	0.61552	-0.82626	0.16513
	0.84168	0.57013	-0.82589	0.23675
	0.84204	0.36809	-0.82552	0.14925
	0.84241	0.37164	-0.82516	0.2096
	0.84278	0.2771	-0.82479	0.36241
	0.84315	0.57429	-0.82442	0.50357
	0.84351	0.77898	-0.82406	0.21009
	0.84388	0.67776	-0.82369	-0.0291
	0.84425	0.57453	-0.82332	0.10328
	0.84461	0.60276	-0.82295	0.12266
	0.84498	0.52578	-0.82259	0.18734
	0.84535	0.63822	-0.82222	0.06376
	0.84572	0.53054	-0.82185	0.30984
	0.84608	0.57596	-0.82149	0.11204
	0.84645	0.45356	-0.82112	0.03467
	0.84682	0.72561	-0.82075	0.16072
	0.84718	0.51845	-0.82039	0.25846
	0.84755	1.03562	-0.82002	0.1189
	0.84792	0.76973	-0.81965	-0.12859
	0.84828	0.52813	-0.81928	0.37997
	0.84865	0.72842	-0.81892	0.2723
	0.84902	0.98041	-0.81855	0.11221
	0.84939	0.89527	-0.81818	0.27513
	0.84975	0.82517	-0.81782	0.16779
	0.85012	0.87544	-0.81745	0.14419
	0.85049	0.81535	-0.81708	0.34471
	0.85085	0.9526	-0.81671	0.40495
	0.85122	0.95709	-0.81635	0.34711
	0.85159	0.75934	-0.81598	0.21293
	0.85196	0.84293	-0.81561	0.15679
	0.85232	0.7416	-0.81525	0.23455
	0.85269	0.81891	-0.81488	0.06085
	0.85306	0.78086	-0.81451	0.21452
	0.85342	0.50992	-0.81415	0.17345
	0.85379	0.48473	-0.81378	0.25756
	0.85416	0.65966	-0.81341	0.21464
	0.85453	0.6651	-0.81304	0.367
	0.85489	0.374	-0.81268	0.4029
	0.85526	0.33834	-0.81231	0.25851
	0.85563	0.61327	-0.81194	0.13087
	0.85599	0.47035	-0.81158	0.20537
	0.85636	0.38193	-0.81121	0.3222
	0.85673	0.55507	-0.81084	0.12301
	0.85709	0.56067	-0.81047	0.23919
	0.85746	0.56273	-0.81011	-0.05551
	0.85783	0.4394	-0.80974	0.20349
	0.8582	0.50192	-0.80937	-0.03802
	0.85856	0.45549	-0.80901	0.3232
	0.85893	0.60975	-0.80864	0.19458
	0.8593	0.61534	-0.80827	0.27168
	0.85966	0.48698	-0.8079	0.27982
	0.86003	0.70322	-0.80754	0.28063
	0.8604	0.62736	-0.80717	0.10857
	0.86077	0.51797	-0.8068	0.10835
	0.86113	0.467	-0.80644	0.09685
	0.8615	0.38915	-0.80607	0.13976
	0.86187	0.55828	-0.8057	0.231
	0.86223	0.5891	-0.80534	0.13528
	0.8626	0.61438	-0.80497	0.16702
	0.86297	0.49725	-0.8046	0.11471
	0.86333	0.69655	-0.80423	0.27834
	0.8637	0.66788	-0.80387	0.0558
	0.86407	0.50376	-0.8035	0.29269
	0.86444	0.67746	-0.80313	0.08792
	0.8648	0.5075	-0.80277	0.2441
	0.86517	0.49733	-0.8024	0.27379
	0.86554	0.49655	-0.80203	0.31024
	0.8659	0.42415	-0.80166	0.17517
	0.86627	0.56633	-0.8013	0.26955
	0.86664	0.57719	-0.80093	0.16378
	0.86701	0.39578	-0.80056	0.03832
	0.86737	0.56195	-0.8002	0.37115
	0.86774	0.50536	-0.79983	0.1978
	0.86811	0.27003	-0.79946	0.25379
	0.86847	0.5309	-0.7991	0.27344
	0.86884	0.47972	-0.79873	0.18817
	0.86921	0.50586	-0.79836	0.28526
	0.86957	0.45527	-0.79799	0.11518
	0.86994	0.303	-0.79763	0.14924
	0.87031	0.49626	-0.79726	0.26615
	0.87068	0.3531	-0.79689	0.34086
	0.87104	0.57517	-0.79653	0.06154
	0.87141	0.56536	-0.79616	0.13388
	0.87178	0.39508	-0.79579	-0.19549
	0.87214	0.57863	-0.79542	0.07547
	0.87251	0.57752	-0.79506	0.24129
	0.87288	0.58052	-0.79469	0.23291
	0.87325	0.63692	-0.79432	0.30794
	0.87361	0.39105	-0.79396	0.23742
	0.87398	0.37964	-0.79359	-0.04279
	0.87435	0.46049	-0.79322	0.41306
	0.87471	0.41448	-0.79286	0.03012
	0.87508	0.37926	-0.79249	0.20822
	0.87545	0.44272	-0.79212	0.19575
	0.87581	0.26121	-0.79175	0.12548
	0.87618	0.3408	-0.79139	0.21245
	0.87655	0.34342	-0.79102	0.03981
	0.87692	0.4868	-0.79065	0.14144
	0.87728	0.2869	-0.79029	0.13679
	0.87765	0.06506	-0.78992	0.21843
	0.87802	0.35445	-0.78955	0.16218
	0.87838	0.32103	-0.78918	0.22985
	0.87875	0.38654	-0.78882	0.17671
	0.87912	0.48987	-0.78845	0.02742
	0.87949	0.07662	-0.78808	0.27199
	0.87985	0.54695	-0.78772	0.08353
	0.88022	0.27498	-0.78735	0.14708
	0.88059	0.42627	-0.78698	0.21719
	0.88095	0.43281	-0.78662	0.23506
	0.88132	0.20847	-0.78625	0.3195
	0.88169	0.25262	-0.78588	0.19535
	0.88205	0.41607	-0.78551	0.2609
	0.88242	0.39195	-0.78515	0.31873
	0.88279	0.31421	-0.78478	0.13746
	0.88316	0.24667	-0.78441	-0.06873
	0.88352	0.20822	-0.78405	-0.0601
	0.88389	0.16978	-0.78368	0.26383
	0.88426	0.32558	-0.78331	0.28825
	0.88462	0.05961	-0.78294	0.07343
	0.88499	0.49489	-0.78258	0.24463
	0.88536	0.268	-0.78221	0.12058
	0.88573	0.03644	-0.78184	0.26107
	0.88609	0.1666	-0.78148	0.41342
	0.88646	0.28365	-0.78111	0.10867
	0.88683	0.24946	-0.78074	0.12069
	0.88719	0.33154	-0.78038	0.50543
	0.88756	0.31187	-0.78001	0.36804
	0.88793	0.17314	-0.77964	0.36855
	0.88829	0.37301	-0.77927	0.14482
	0.88866	0.3808	-0.77891	0.12783
	0.88903	0.49314	-0.77854	0.23389
	0.8894	0.40919	-0.77817	0.15876
	0.88976	0.35337	-0.77781	0.10156
	0.89013	0.25256	-0.77744	0.48799
	0.8905	0.17708	-0.77707	0.01457
	0.89086	0.11484	-0.7767	0.29008
	0.89123	0.2042	-0.77634	0.10183
	0.8916	0.27691	-0.77597	0.19783
	0.89197	0.46716	-0.7756	0.41078
	0.89233	0.23967	-0.77524	-0.00221
	0.8927	0.34549	-0.77487	0.22156
	0.89307	0.19594	-0.7745	0.2347
	0.89343	0.05592	-0.77414	0.29701
	0.8938	0.27321	-0.77377	0.1169
	0.89417	0.35955	-0.7734	0.1322
	0.89453	0.4691	-0.77303	0.25682
	0.8949	0.38309	-0.77267	0.37764
	0.89527	0.48909	-0.7723	0.36737
	0.89564	0.40003	-0.77193	0.25474
	0.896	0.44196	-0.77157	0.24695
	0.89637	0.38102	-0.7712	0.38644
	0.89674	0.19697	-0.77083	0.25268
	0.8971	0.31924	-0.77046	0.17269
	0.89747	0.29224	-0.7701	0.14358
	0.89784	0.33512	-0.76973	0.25072
	0.89821	0.30637	-0.76936	0.1548
	0.89857	0.32058	-0.769	0.2343
	0.89894	0.091	-0.76863	0.17487
	0.89931	0.31285	-0.76826	0.13601
	0.89967	0.45931	-0.7679	0.28156
	0.90004	0.5546	-0.76753	0.27737
	0.90041	0.41827	-0.76716	0.17833
	0.90078	0.14088	-0.76679	0.45915
	0.90114	0.31037	-0.76643	0.16413
	0.90151	0.26843	-0.76606	0.15125
	0.90188	0.4356	-0.76569	0.31361
	0.90224	0.12809	-0.76533	0.26399
	0.90261	0.20291	-0.76496	0.20241
	0.90298	0.01983	-0.76459	0.17639
	0.90334	0.31074	-0.76422	0.20799
	0.90371	0.22097	-0.76386	0.03725
	0.90408	0.44696	-0.76349	0.26368
	0.90445	0.33602	-0.76312	0.15037
	0.90481	0.32873	-0.76276	0.33514
	0.90518	0.31906	-0.76239	0.15783
	0.90555	0.31208	-0.76202	0.23194
	0.90591	0.18541	-0.76165	0.27581
	0.90628	0.37668	-0.76129	0.29598
	0.90665	0.09816	-0.76092	0.09718
	0.90702	0.24528	-0.76055	-0.00161
	0.90738	0.35853	-0.76019	0.01378
	0.90775	0.52261	-0.75982	0.31071
	0.90812	0.34435	-0.75945	0.31763
	0.90848	0.39803	-0.75909	0.14991
	0.90885	0.39261	-0.75872	0.212
	0.90922	0.1476	-0.75835	0.34878
	0.90958	0.42447	-0.75798	0.32687
	0.90995	0.36627	-0.75762	0.18547
	0.91032	0.20149	-0.75725	0.10475
	0.91069	0.46007	-0.75688	0.27653
	0.91105	0.21196	-0.75652	0.19589
	0.91142	0.39464	-0.75615	0.16275
	0.91179	0.31719	-0.75578	0.44821
	0.91215	0.32525	-0.75541	0.29605
	0.91252	0.19004	-0.75505	0.14583
	0.91289	0.27059	-0.75468	0.23792
	0.91326	0.22418	-0.75431	0.35523
	0.91362	0.2795	-0.75395	0.41503
	0.91399	0.38809	-0.75358	-0.02022
	0.91436	0.37717	-0.75321	0.17512
	0.91472	0.2119	-0.75285	0.26895
	0.91509	0.396	-0.75248	0.14556
	0.91546	0.11081	-0.75211	0.45593
	0.91582	0.05653	-0.75174	0.20244
	0.91619	0.49651	-0.75138	0.07214
	0.91656	0.419	-0.75101	0.29602
	0.91693	0.40095	-0.75064	0.21484
	0.91729	0.60773	-0.75028	0.03427
	0.91766	0.56075	-0.74991	0.37317
	0.91803	0.41778	-0.74954	0.41663
	0.91839	0.22524	-0.74917	0.11628
	0.91876	0.34845	-0.74881	0.29355
	0.91913	0.42229	-0.74844	0.31312
	0.9195	0.36283	-0.74807	0.27112
	0.91986	0.51947	-0.74771	0.15803
	0.92023	0.50811	-0.74734	-0.08694
	0.9206	0.45909	-0.74697	-0.01431
	0.92096	0.47033	-0.74661	0.1221
	0.92133	0.46429	-0.74624	0.20799
	0.9217	0.29709	-0.74587	0.20684
	0.92206	0.48134	-0.7455	0.41824
	0.92243	0.33654	-0.74514	0.31651
	0.9228	0.14597	-0.74477	0.28311
	0.92317	0.15149	-0.7444	0.18791
	0.92353	-0.03535	-0.74404	0.38307
	0.9239	0.42213	-0.74367	0.24976
	0.92427	0.18945	-0.7433	0.26914
	0.92463	0.27429	-0.74293	0.31648
	0.925	0.41789	-0.74257	0.29222
	0.92537	0.29879	-0.7422	0.35776
	0.92574	0.4544	-0.74183	0.20093
	0.9261	0.42139	-0.74147	0.22398
	0.92647	0.29531	-0.7411	0.18394
	0.92684	0.14496	-0.74073	0.35065
	0.9272	0.25904	-0.74037	0.13928
	0.92757	0.50749	-0.74	-0.01309
	0.92794	0.17695	-0.73963	0.04144
	0.9283	0.17073	-0.73926	0.22094
	0.92867	0.2048	-0.7389	0.55992
	0.92904	0.29861	-0.73853	0.10336
	0.92941	0.25414	-0.73816	0.32236
	0.92977	0.33988	-0.7378	0.41201
	0.93014	0.45912	-0.73743	0.32624
	0.93051	-0.00725	-0.73706	0.14571
	0.93087	0.39099	-0.73669	0.19972
	0.93124	0.38144	-0.73633	0.08377
	0.93161	0.34282	-0.73596	0.44568
	0.93198	0.22743	-0.73559	0.27147
	0.93234	0.18831	-0.73523	0.11341
	0.93271	0.12377	-0.73486	0.14341
	0.93308	0.27339	-0.73449	0.18353
	0.93344	0.29579	-0.73413	0.21586
	0.93381	0.3821	-0.73376	0.04663
	0.93418	0.332	-0.73339	0.11501
	0.93454	0.32338	-0.73302	0.20159
	0.93491	0.29647	-0.73266	0.20733
	0.93528	0.31426	-0.73229	0.37558
	0.93565	0.44255	-0.73192	0.28261
	0.93601	0.39713	-0.73156	0.1514
	0.93638	0.29904	-0.73119	0.02065
	0.93675	0.19002	-0.73082	0.20477
	0.93711	0.277	-0.73045	0.36446
	0.93748	0.43082	-0.73009	0.32166
	0.93785	0.43195	-0.72972	0.2368
	0.93822	0.26418	-0.72935	0.41461
	0.93858	0.35228	-0.72899	0.32422
	0.93895	0.42357	-0.72862	0.11974
	0.93932	0.17824	-0.72825	0.24137
	0.93968	0.37178	-0.72789	0.2562
	0.94005	0.21236	-0.72752	0.18032
	0.94042	0.47972	-0.72715	0.22716
	0.94078	0.2755	-0.72678	0.29456
	0.94115	0.24854	-0.72642	0.03811
	0.94152	0.23891	-0.72605	0.19407
	0.94189	0.50275	-0.72568	0.36328
	0.94225	0.42114	-0.72532	0.12889
	0.94262	0.22141	-0.72495	0.20067
	0.94299	0.34943	-0.72458	0.28708
	0.94335	0.30137	-0.72421	0.2604
	0.94372	0.43243	-0.72385	0.07944
	0.94409	0.32138	-0.72348	0.04411
	0.94446	0.39183	-0.72311	0.22608
	0.94482	0.31768	-0.72275	0.24263
	0.94519	0.27313	-0.72238	0.19791
	0.94556	0.23948	-0.72201	0.18676
	0.94592	0.31527	-0.72165	0.29456
	0.94629	0.27096	-0.72128	0.17777
	0.94666	0.32785	-0.72091	0.27184
	0.94702	0.39683	-0.72054	0.32046
	0.94739	0.39296	-0.72018	0.12891
	0.94776	0.19855	-0.71981	0.32583
	0.94813	0.06476	-0.71944	0.24677
	0.94849	0.24387	-0.71908	0.25111
	0.94886	0.2394	-0.71871	0.35061
	0.94923	0.25189	-0.71834	0.33406
	0.94959	0.32255	-0.71797	0.40653
	0.94996	0.14088	-0.71761	0.23399
	0.95033	0.34047	-0.71724	0.23991
	0.9507	0.20771	-0.71687	0.07628
	0.95106	0.31755	-0.71651	0.26175
	0.95143	0.26856	-0.71614	0.1839
	0.9518	0.42727	-0.71577	0.17845
	0.95216	0.33429	-0.71541	0.20139
	0.95253	0.29305	-0.71504	0.28487
	0.9529	0.35972	-0.71467	0.27379
	0.95327	0.36764	-0.7143	0.43509
	0.95363	0.32975	-0.71394	0.15261
	0.954	0.34454	-0.71357	0.18482
	0.95437	0.35271	-0.7132	0.2481
	0.95473	0.27474	-0.71284	0.1735
	0.9551	0.33048	-0.71247	0.2499
	0.95547	0.42153	-0.7121	0.34008
	0.95583	0.16821	-0.71173	0.18314
	0.9562	0.37026	-0.71137	0.32717
	0.95657	0.25156	-0.711	0.29369
	0.95694	0.22182	-0.71063	0.0857
	0.9573	0.47094	-0.71027	0.20948
	0.95767	0.07768	-0.7099	0.18645
	0.95804	0.24617	-0.70953	0.29845
	0.9584	0.04631	-0.70916	0.08302
	0.95877	0.37884	-0.7088	0.05069
	0.95914	0.40412	-0.70843	0.29671
	0.95951	0.41645	-0.70806	0.09128
	0.95987	0.06476	-0.7077	0.42129
	0.96024	0.23524	-0.70733	0.30601
	0.96061	0.13001	-0.70696	0.03185
	0.96097	0.40108	-0.7066	0.36584
	0.96134	0.41086	-0.70623	0.11494
	0.96171	0.25546	-0.70586	0.24042
	0.96207	0.47738	-0.70549	0.20847
	0.96244	0.29806	-0.70513	0.03894
	0.96281	0.23559	-0.70476	0.09406
	0.96318	0.48218	-0.70439	-0.00702
	0.96354	0.37495	-0.70403	0.07762
	0.96391	0.33626	-0.70366	0.17586
	0.96428	0.32761	-0.70329	0.26129
	0.96464	0.24557	-0.70292	0.29493
	0.96501	0.40722	-0.70256	0.23211
	0.96538	0.58808	-0.70219	0.19591
	0.96575	0.42342	-0.70182	0.33023
	0.96611	0.42719	-0.70146	0.39829
	0.96648	0.3163	-0.70109	0.30655
	0.96685	0.14545	-0.70072	0.41667
	0.96721	0.23655	-0.70036	0.13083
	0.96758	0.20039	-0.69999	0.19175
	0.96795	0.5297	-0.69962	0.40543
	0.96831	0.45695	-0.69925	0.14582
	0.96868	0.59199	-0.69889	0.01733
	0.96905	0.25108	-0.69852	0.37321
	0.96942	0.23013	-0.69815	0.18889
	0.96978	0.43818	-0.69779	0.29859
	0.97015	0.37405	-0.69742	0.21889
	0.97052	0.56195	-0.69705	0.21997
	0.97088	0.25672	-0.69668	0.17315
	0.97125	0.42585	-0.69632	0.19152
	0.97162	0.13232	-0.69595	0.02298
	0.97199	0.34002	-0.69558	0.4089
	0.97235	0.21747	-0.69522	0.10456
	0.97272	0.34787	-0.69485	0.08278
	0.97309	0.12145	-0.69448	0.23153
	0.97345	0.3793	-0.69412	0.08554
	0.97382	0.1738	-0.69375	0.38505
	0.97419	0.30479	-0.69338	0.15569
	0.97455	0.44558	-0.69301	0.39886
	0.97492	0.24204	-0.69265	0.26443
	0.97529	0.41952	-0.69228	0.30592
	0.97566	0.28786	-0.69191	0.43593
	0.97602	0.43145	-0.69155	0.03345
	0.97639	0.32203	-0.69118	0.30211
	0.97676	0.32221	-0.69081	0.26712
	0.97712	0.2837	-0.69044	0.05295
	0.97749	0.05046	-0.69008	0.01457
	0.97786	0.42755	-0.68971	0.10524
	0.97823	0.36121	-0.68934	0.29673
	0.97859	0.48923	-0.68898	0.091
	0.97896	0.23736	-0.68861	0.12638
	0.97933	0.3689	-0.68824	0.28994
	0.97969	0.27173	-0.68788	0.17739
	0.98006	0.27384	-0.68751	0.2647
	0.98043	0.32589	-0.68714	0.15442
	0.98079	0.29984	-0.68677	0.19132
	0.98116	0.26702	-0.68641	0.16582
	0.98153	0.37969	-0.68604	0.07377
	0.9819	0.52267	-0.68567	0.1717
	0.98226	0.22082	-0.68531	0.30592
	0.98263	0.08301	-0.68494	0.20165
	0.983	0.40778	-0.68457	0.22221
	0.98336	0.18345	-0.6842	0.14822
	0.98373	0.37439	-0.68384	0.31577
	0.9841	0.57546	-0.68347	0.2289
	0.98447	0.17137	-0.6831	0.05141
	0.98483	0.30762	-0.68274	0.18291
	0.9852	0.28703	-0.68237	-0.02737
	0.98557	0.2395	-0.682	0.29813
	0.98593	0.67983	-0.68164	0.13545
	0.9863	0.46784	-0.68127	0.39682
	0.98667	0.45654	-0.6809	0.24271
	0.98703	0.3805	-0.68053	0.15171
	0.9874	0.31587	-0.68017	-0.00266
	0.98777	0.25522	-0.6798	0.12556
	0.98814	0.47142	-0.67943	0.06026
	0.9885	0.325	-0.67907	0.24491
	0.98887	0.24303	-0.6787	0.19432
	0.98924	0.33002	-0.67833	0.19523
	0.9896	0.32383	-0.67796	0.40615
	0.98997	0.23928	-0.6776	0.26308
	0.99034	0.53202	-0.67723	0.39003
	0.99071	0.21734	-0.67686	0.26915
	0.99107	0.07192	-0.6765	0.1903
	0.99144	0.19215	-0.67613	0.21116
	0.99181	0.24205	-0.67576	0.10202
	0.99217	0.38246	-0.6754	0.16964
	0.99254	0.1181	-0.67503	0.31197
	0.99291	0.34817	-0.67466	0.34364
	0.99327	0.61498	-0.67429	0.33898
	0.99364	0.5259	-0.67393	0.14094
	0.99401	0.32174	-0.67356	0.15064
	0.99438	0.4238	-0.67319	0.26839
	0.99474	0.39753	-0.67283	0.17628
	0.99511	0.25632	-0.67246	0.35629
	0.99548	0.37877	-0.67209	0.42971
	0.99584	0.42656	-0.67172	0.34325
	0.99621	0.26003	-0.67136	0.20944
	0.99658	0.21003	-0.67099	0.24515
	0.99695	0.4418	-0.67062	0.31868
	0.99731	0.32176	-0.67026	0.26258
	0.99768	0.48819	-0.66989	0.40327
	0.99805	0.40195	-0.66952	0.30589
	0.99841	0.45198	-0.66916	0.22277
	0.99878	0.54557	-0.66879	0.43771
	0.99915	0.40422	-0.66842	0.29269
	0.99952	0.38055	-0.66805	0.17502
	0.99988	0.29093	-0.66769	0.06317
	1.00025	0.4051	-0.66732	0.16139
	1.00062	0.28495	-0.66695	0.45857
	1.00098	0.2903	-0.66659	0.20349
	1.00135	0.16511	-0.66622	0.11368
	1.00172	0.35625	-0.66585	0.22273
	1.00208	0.38029	-0.66548	0.16669
	1.00245	0.42202	-0.66512	0.25504
	1.00282	0.36818	-0.66475	0.38474
	1.00319	0.32405	-0.66438	0.41188
	1.00355	0.39908	-0.66402	0.20947
	1.00392	0.3826	-0.66365	0.10576
	1.00429	0.36197	-0.66328	0.16357
	1.00465	0.23354	-0.66292	0.31489
	1.00502	0.53811	-0.66255	0.11718
	1.00539	0.33949	-0.66218	0.25123
	1.00575	0.16378	-0.66181	0.29439
	1.00612	0.44831	-0.66145	0.51023
	1.00649	0.29938	-0.66108	0.32103
	1.00686	0.33572	-0.66071	0.1587
	1.00722	0.22121	-0.66035	0.19474
	1.00759	0.30894	-0.65998	0.16401
	1.00796	0.40157	-0.65961	0.40855
	1.00832	0.43037	-0.65924	0.01177
	1.00869	0.21299	-0.65888	0.35072
	1.00906	0.29912	-0.65851	0.16002
	1.00943	0.44514	-0.65814	0.45881
	1.00979	0.23521	-0.65778	0.39437
	1.01016	0.17772	-0.65741	0.12994
	1.01053	0.48672	-0.65704	0.27518
	1.01089	0.29871	-0.65667	0.06837
	1.01126	0.39649	-0.65631	0.19201
	1.01163	0.30762	-0.65594	0.44983
	1.01199	0.13791	-0.65557	0.14231
	1.01236	0.23038	-0.65521	0.25783
	1.01273	0.29532	-0.65484	0.14875
	1.0131	0.17773	-0.65447	0.23924
	1.01346	0.16635	-0.65411	0.24361
	1.01383	0.66306	-0.65374	0.19913
	1.0142	0.41638	-0.65337	0.30005
	1.01456	0.4417	-0.653	0.20074
	1.01493	0.21246	-0.65264	0.31003
	1.0153	0.19535	-0.65227	0.25231
	1.01567	0.33333	-0.6519	0.28456
	1.01603	0.45945	-0.65154	0.19964
	1.0164	0.70726	-0.65117	0.35015
	1.01677	0.21347	-0.6508	0.19247
	1.01713	0.42696	-0.65043	0.33487
	1.0175	0.33643	-0.65007	0.2972
	1.01787	0.36614	-0.6497	0.1765
	1.01823	0.14066	-0.64933	0.15909
	1.0186	0.33342	-0.64897	0.17149
	1.01897	0.19602	-0.6486	0.11256
	1.01934	0.32909	-0.64823	0.13981
	1.0197	0.28087	-0.64787	0.25307
	1.02007	0.20067	-0.6475	0.20691
	1.02044	0.24977	-0.64713	0.42471
	1.0208	0.27945	-0.64676	0.39478
	1.02117	0.42158	-0.6464	0.31326
	1.02154	0.48856	-0.64603	0.43011
	1.02191	0.28832	-0.64566	0.34864
	1.02227	0.09596	-0.6453	0.23182
	1.02264	0.41917	-0.64493	0.13996
	1.02301	0.23854	-0.64456	0.19898
	1.02337	0.56911	-0.64419	0.22782
	1.02374	0.12961	-0.64383	0.22153
	1.02411	0.33216	-0.64346	0.22936
	1.02447	0.24515	-0.64309	0.31672
	1.02484	0.3973	-0.64273	0.20839
	1.02521	0.30064	-0.64236	0.25443
	1.02558	0.22688	-0.64199	0.33282
	1.02594	0.49059	-0.64163	0.39336
	1.02631	0.33366	-0.64126	0.29575
	1.02668	0.2988	-0.64089	0.22173
	1.02704	0.38108	-0.64052	0.34824
	1.02741	0.32313	-0.64016	0.28711
	1.02778	0.15845	-0.63979	0.24631
	1.02815	0.34796	-0.63942	0.18993
	1.02851	0.28021	-0.63906	0.1366
	1.02888	0.34558	-0.63869	0.20756
	1.02925	0.25982	-0.63832	0.13358
	1.02961	0.20394	-0.63795	0.20498
	1.02998	0.32442	-0.63759	0.2457
	1.03035	0.42185	-0.63722	0.21238
	1.03071	0.24695	-0.63685	0.23578
	1.03108	0.30543	-0.63649	0.17751
	1.03145	0.34403	-0.63612	0.30741
	1.03182	0.38562	-0.63575	0.28366
	1.03218	0.37014	-0.63539	0.15258
	1.03255	0.27641	-0.63502	0.30299
	1.03292	0.30536	-0.63465	0.27953
	1.03328	0.47929	-0.63428	0.20576
	1.03365	0.4181	-0.63392	0.19448
	1.03402	0.22058	-0.63355	0.26677
	1.03439	0.52075	-0.63318	0.30027
	1.03475	0.46718	-0.63282	0.33691
	1.03512	0.54284	-0.63245	0.05374
	1.03549	0.43053	-0.63208	0.30569
	1.03585	0.35441	-0.63171	0.24925
	1.03622	0.22376	-0.63135	0.21698
	1.03659	0.34561	-0.63098	0.24395
	1.03695	0.20484	-0.63061	0.10239
	1.03732	0.1438	-0.63025	0.2278
	1.03769	0.31839	-0.62988	0.26902
	1.03806	0.57353	-0.62951	0.48601
	1.03842	0.36298	-0.62915	0.26693
	1.03879	0.10089	-0.62878	0.18827
	1.03916	0.50251	-0.62841	0.40299
	1.03952	0.32792	-0.62804	0.21719
	1.03989	0.31271	-0.62768	0.10289
	1.04026	0.27141	-0.62731	0.22264
	1.04063	0.39305	-0.62694	0.19925
	1.04099	0.27755	-0.62658	0.09195
	1.04136	0.39777	-0.62621	0.19676
	1.04173	0.42457	-0.62584	0.2205
	1.04209	0.46213	-0.62547	0.36015
	1.04246	0.22076	-0.62511	0.25747
	1.04283	0.18422	-0.62474	0.22729
	1.0432	0.13812	-0.62437	0.46084
	1.04356	0.05446	-0.62401	0.29383
	1.04393	0.27054	-0.62364	0.00721
	1.0443	0.29857	-0.62327	0.28467
	1.04466	0.30474	-0.62291	0.46253
	1.04503	0.32064	-0.62254	0.2391
	1.0454	0.39832	-0.62217	0.10166
	1.04576	0.27368	-0.6218	0.15126
	1.04613	0.38097	-0.62144	0.26292
	1.0465	0.5094	-0.62107	0.36047
	1.04687	0.2306	-0.6207	0.31602
	1.04723	0.24925	-0.62034	0.18367
	1.0476	0.13474	-0.61997	0.34061
	1.04797	0.39114	-0.6196	0.27893
	1.04833	0.23761	-0.61923	0.12294
	1.0487	0.43974	-0.61887	0.30582
	1.04907	0.67074	-0.6185	0.10039
	1.04944	0.23262	-0.61813	0.28435
	1.0498	0.29199	-0.61777	0.28005
	1.05017	0.36642	-0.6174	0.26787
	1.05054	0.69877	-0.61703	0.33101
	1.0509	0.61541	-0.61667	0.25075
	1.05127	0.42576	-0.6163	0.29522
	1.05164	0.32209	-0.61593	0.28815
	1.052	0.46178	-0.61556	0.0898
	1.05237	0.51825	-0.6152	-0.02908
	1.05274	0.29692	-0.61483	0.26486
	1.05311	0.39087	-0.61446	0.27782
	1.05347	0.39744	-0.6141	0.41852
	1.05384	0.27003	-0.61373	0.19648
	1.05421	0.17906	-0.61336	0.06893
	1.05457	0.48433	-0.61299	0.35309
	1.05494	0.28888	-0.61263	0.04393
	1.05531	0.28908	-0.61226	0.38817
	1.05568	0.48915	-0.61189	0.18657
	1.05604	0.34085	-0.61153	0.49669
	1.05641	0.2902	-0.61116	0.31998
	1.05678	0.21198	-0.61079	0.41492
	1.05714	0.30678	-0.61042	0.10369
	1.05751	0.12283	-0.61006	0.11552
	1.05788	0.53691	-0.60969	0.29725
	1.05824	0.46312	-0.60932	0.17026
	1.05861	0.48002	-0.60896	0.26626
	1.05898	0.41923	-0.60859	0.11582
	1.05935	0.59414	-0.60822	0.33838
	1.05971	0.29064	-0.60786	0.1338
	1.06008	0.38535	-0.60749	0.18853
	1.06045	0.39316	-0.60712	0.10859
	1.06081	0.34622	-0.60675	0.06263
	1.06118	0.24284	-0.60639	0.3806
	1.06155	0.19894	-0.60602	0.1227
	1.06192	0.30642	-0.60565	0.23149
	1.06228	0.24526	-0.60529	0.21101
	1.06265	0.45892	-0.60492	0.23549
	1.06302	0.31491	-0.60455	0.24403
	1.06338	0.53066	-0.60418	0.08554
	1.06375	0.46562	-0.60382	0.11838
	1.06412	0.26522	-0.60345	0.31254
	1.06448	0.47213	-0.60308	0.11071
	1.06485	0.31317	-0.60272	0.27736
	1.06522	0.35673	-0.60235	0.26129
	1.06559	0.28329	-0.60198	0.17906
	1.06595	0.35388	-0.60162	0.10646
	1.06632	0.34311	-0.60125	0.19549
	1.06669	0.37594	-0.60088	0.02642
	1.06705	0.10556	-0.60051	0.19924
	1.06742	0.23946	-0.60015	0.22853
	1.06779	0.31782	-0.59978	0.35119
	1.06816	0.22561	-0.59941	0.10906
	1.06852	0.36156	-0.59905	0.19368
	1.06889	0.47552	-0.59868	0.14414
	1.06926	0.21571	-0.59831	0.17141
	1.06962	0.17052	-0.59794	0.1058
	1.06999	0.0493	-0.59758	0.30664
	1.07036	0.44318	-0.59721	0.20094
	1.07072	0.15922	-0.59684	0.02993
	1.07109	0.25141	-0.59648	0.27331
	1.07146	0.27052	-0.59611	0.18866
	1.07183	0.11822	-0.59574	0.25938
	1.07219	0.36271	-0.59538	0.23853
	1.07256	0.32399	-0.59501	0.149
	1.07293	0.33779	-0.59464	0.37484
	1.07329	0.39261	-0.59427	0.34197
	1.07366	0.60132	-0.59391	0.24925
	1.07403	0.3381	-0.59354	0.22768
	1.0744	0.47519	-0.59317	0.27765
	1.07476	0.40071	-0.59281	0.2255
	1.07513	0.32593	-0.59244	0.24696
	1.0755	0.27725	-0.59207	0.26935
	1.07586	0.45846	-0.5917	0.09326
	1.07623	0.25827	-0.59134	0.34461
	1.0766	0.32025	-0.59097	0.20017
	1.07696	0.2157	-0.5906	0.05886
	1.07733	0.48659	-0.59024	0.31854
	1.0777	0.4765	-0.58987	0.06849
	1.07807	0.47935	-0.5895	0.30124
	1.07843	0.31522	-0.58914	0.14164
	1.0788	0.1702	-0.58877	0.20488
	1.07917	0.51017	-0.5884	0.07238
	1.07953	0.53872	-0.58803	0.14347
	1.0799	0.37558	-0.58767	0.29288
	1.08027	0.37517	-0.5873	0.32576
	1.08064	0.53734	-0.58693	0.24389
	1.081	0.30054	-0.58657	0.14668
	1.08137	0.49742	-0.5862	0.4314
	1.08174	0.21851	-0.58583	0.38821
	1.0821	0.26306	-0.58546	0.2103
	1.08247	0.41832	-0.5851	0.45795
	1.08284	0.09905	-0.58473	0.17802
	1.0832	0.40747	-0.58436	0.12059
	1.08357	0.28877	-0.584	0.17862
	1.08394	0.35734	-0.58363	0.22706
	1.08431	0.28199	-0.58326	0.22835
	1.08467	0.33459	-0.5829	0.26521
	1.08504	0.4211	-0.58253	0.12956
	1.08541	0.42008	-0.58216	0.28558
	1.08577	0.16292	-0.58179	0.304
	1.08614	0.29392	-0.58143	0.38615
	1.08651	0.28013	-0.58106	0.13034
	1.08688	0.4781	-0.58069	0.1934
	1.08724	0.32273	-0.58033	0.41896
	1.08761	0.45161	-0.57996	0.4302
	1.08798	0.27325	-0.57959	0.30473
	1.08834	0.55529	-0.57922	0.39693
	1.08871	0.34194	-0.57886	0.30894
	1.08908	0.26962	-0.57849	0.08763
	1.08944	0.44004	-0.57812	0.26494
	1.08981	0.62761	-0.57776	0.24489
	1.09018	0.5244	-0.57739	0.34035
	1.09055	0.43445	-0.57702	0.06114
	1.09091	0.19102	-0.57666	0.14139
	1.09128	0.03782	-0.57629	0.22085
	1.09165	0.4145	-0.57592	0.30751
	1.09201	0.31588	-0.57555	0.24594
	1.09238	0.00678	-0.57519	0.27434
	1.09275	0.27171	-0.57482	0.25828
	1.09312	0.45458	-0.57445	0.06071
	1.09348	0.54503	-0.57409	0.19653
	1.09385	0.25447	-0.57372	0.12709
	1.09422	0.28917	-0.57335	0.44942
	1.09458	0.59277	-0.57298	0.4497
	1.09495	0.4137	-0.57262	0.41144
	1.09532	0.29718	-0.57225	0.22128
	1.09569	0.19917	-0.57188	0.52941
	1.09605	0.41778	-0.57152	0.23691
	1.09642	0.38888	-0.57115	0.29315
	1.09679	0.39636	-0.57078	0.08629
	1.09715	0.3018	-0.57042	0.28401
	1.09752	0.21555	-0.57005	0.2559
	1.09789	0.42459	-0.56968	0.33947
	1.09825	0.19871	-0.56931	0.28106
	1.09862	0.32452	-0.56895	0.25149
	1.09899	0.27557	-0.56858	0.08934
	1.09936	0.68715	-0.56821	0.23968
	1.09972	0.21885	-0.56785	0.20156
	1.10009	0.41659	-0.56748	0.3374
	1.10046	0.3206	-0.56711	0.2094
	1.10082	0.10598	-0.56674	0.13905
	1.10119	0.50081	-0.56638	0.07139
	1.10156	0.37326	-0.56601	0.10356
	1.10193	0.21248	-0.56564	-0.01387
	1.10229	0.32386	-0.56528	0.12976
	1.10266	0.37839	-0.56491	0.22256
	1.10303	0.38747	-0.56454	0.27051
	1.10339	0.23606	-0.56418	0.36738
	1.10376	0.56015	-0.56381	0.1066
	1.10413	0.2443	-0.56344	0.48693
	1.10449	0.12814	-0.56307	0.30246
	1.10486	0.50062	-0.56271	0.3692
	1.10523	0.40662	-0.56234	0.28653
	1.1056	0.52335	-0.56197	0.19856
	1.10596	0.27733	-0.56161	0.02241
	1.10633	0.12092	-0.56124	0.14135
	1.1067	0.2299	-0.56087	0.23448
	1.10706	0.50053	-0.5605	0.39343
	1.10743	0.34416	-0.56014	0.25667
	1.1078	0.33617	-0.55977	0.14407
	1.10817	0.33216	-0.5594	0.10619
	1.10853	0.4451	-0.55904	0.13126
	1.1089	0.44712	-0.55867	0.23318
	1.10927	0.62974	-0.5583	-0.01374
	1.10963	0.20195	-0.55793	0.13734
	1.11	0.34224	-0.55757	0.10618
	1.11037	0.22613	-0.5572	0.37607
	1.11073	0.23568	-0.55683	0.24922
	1.1111	0.38781	-0.55647	0.37906
	1.11147	0.60618	-0.5561	0.45066
	1.11184	0.35324	-0.55573	0.2877
	1.1122	0.35075	-0.55537	0.29699
	1.11257	0.30721	-0.555	0.37387
	1.11294	0.52804	-0.55463	0.22409
	1.1133	0.31193	-0.55426	0.22952
	1.11367	0.3417	-0.5539	0.2823
	1.11404	0.28329	-0.55353	0.2314
	1.11441	0.34961	-0.55316	0.44694
	1.11477	0.38362	-0.5528	0.28654
	1.11514	0.50716	-0.55243	0.39406
	1.11551	0.31617	-0.55206	0.28697
	1.11587	0.42789	-0.55169	0.41196
	1.11624	0.33833	-0.55133	0.21198
	1.11661	0.41953	-0.55096	0.32755
	1.11697	0.17971	-0.55059	0.18848
	1.11734	0.24698	-0.55023	0.04301
	1.11771	0.32822	-0.54986	0.16663
	1.11808	0.25379	-0.54949	0.35972
	1.11844	0.35986	-0.54913	0.26212
	1.11881	0.4514	-0.54876	0.19342
	1.11918	0.21314	-0.54839	0.38581
	1.11954	0.48722	-0.54802	0.29903
	1.11991	0.33542	-0.54766	0.26486
	1.12028	0.32871	-0.54729	0.22623
	1.12065	0.31619	-0.54692	0.22859
	1.12101	0.21327	-0.54656	0.27612
	1.12138	0.35622	-0.54619	0.36637
	1.12175	0.30315	-0.54582	0.31741
	1.12211	0.4732	-0.54545	0.21667
	1.12248	0.45937	-0.54509	0.34671
	1.12285	0.20216	-0.54472	0.15119
	1.12321	0.49419	-0.54435	0.19353
	1.12358	0.42683	-0.54399	0.12559
	1.12395	0.48478	-0.54362	0.41215
	1.12432	0.38694	-0.54325	0.32432
	1.12468	0.52378	-0.54289	0.34364
	1.12505	0.54152	-0.54252	0.2849
	1.12542	0.332	-0.54215	0.29615
	1.12578	0.34503	-0.54178	0.22994
	1.12615	0.44236	-0.54142	0.22259
	1.12652	0.33396	-0.54105	0.25504
	1.12689	0.32868	-0.54068	0.07043
	1.12725	0.42737	-0.54032	0.13608
	1.12762	0.19902	-0.53995	0.24072
	1.12799	0.46521	-0.53958	0.41873
	1.12835	0.40042	-0.53921	0.21648
	1.12872	0.25804	-0.53885	0.24146
	1.12909	0.44951	-0.53848	0.35316
	1.12945	0.32056	-0.53811	0.02823
	1.12982	0.2364	-0.53775	0.0528
	1.13019	0.49187	-0.53738	0.38738
	1.13056	0.14484	-0.53701	0.35346
	1.13092	0.38519	-0.53665	0.31383
	1.13129	0.32381	-0.53628	0.14344
	1.13166	0.30622	-0.53591	0.3298
	1.13202	0.28899	-0.53554	0.28997
	1.13239	0.23206	-0.53518	0.31026
	1.13276	0.43479	-0.53481	0.42995
	1.13313	0.3569	-0.53444	0.11282
	1.13349	0.50752	-0.53408	0.30963
	1.13386	0.38486	-0.53371	0.42502
	1.13423	0.18662	-0.53334	0.22607
	1.13459	0.42093	-0.53297	0.13151
	1.13496	0.41754	-0.53261	0.38313
	1.13533	0.17471	-0.53224	0.44663
	1.13569	0.5654	-0.53187	0.20283
	1.13606	0.29538	-0.53151	0.18085
	1.13643	0.38952	-0.53114	0.27003
	1.1368	0.30441	-0.53077	0.50682
	1.13716	0.29421	-0.53041	0.13034
	1.13753	0.2704	-0.53004	0.44422
	1.1379	0.21365	-0.52967	0.22245
	1.13826	0.42557	-0.5293	0.15207
	1.13863	0.53984	-0.52894	0.22212
	1.139	0.52395	-0.52857	0.3344
	1.13937	0.37074	-0.5282	0.12835
	1.13973	0.34517	-0.52784	0.12171
	1.1401	0.35044	-0.52747	0.35905
	1.14047	0.4537	-0.5271	0.04226
	1.14083	0.43335	-0.52673	0.30902
	1.1412	0.21368	-0.52637	0.28359
	1.14157	0.55507	-0.526	-0.02902
	1.14194	0.61401	-0.52563	0.39283
	1.1423	0.32961	-0.52527	0.29893
	1.14267	0.3482	-0.5249	0.38557
	1.14304	0.38324	-0.52453	0.43822
	1.1434	0.36894	-0.52417	0.28221
	1.14377	0.50619	-0.5238	0.2042
	1.14414	0.51158	-0.52343	0.2328
	1.1445	0.17679	-0.52306	0.08731
	1.14487	0.31932	-0.5227	0.20132
	1.14524	0.41319	-0.52233	0.18069
	1.14561	0.36341	-0.52196	0.24356
	1.14597	0.25645	-0.5216	0.1105
	1.14634	0.33931	-0.52123	0.24246
	1.14671	0.2048	-0.52086	0.42986
	1.14707	0.34864	-0.52049	0.15173
	1.14744	0.23988	-0.52013	0.30059
	1.14781	0.31027	-0.51976	0.21644
	1.14818	0.33131	-0.51939	0.21932
	1.14854	0.29711	-0.51903	0.28316
	1.14891	0.50005	-0.51866	0.16541
	1.14928	0.33387	-0.51829	0.16359
	1.14964	0.57811	-0.51793	0.1266
	1.15001	0.30289	-0.51756	0.38973
	1.15038	0.05698	-0.51719	0.24574
	1.15074	0.54005	-0.51682	0.16603
	1.15111	0.29327	-0.51646	0.32892
	1.15148	0.44885	-0.51609	0.28441
	1.15185	0.56182	-0.51572	0.21583
	1.15221	0.28218	-0.51536	0.25208
	1.15258	0.48199	-0.51499	0.20701
	1.15295	0.16126	-0.51462	0.24153
	1.15331	0.55139	-0.51425	0.20137
	1.15368	0.55796	-0.51389	0.51176
	1.15405	0.29453	-0.51352	0.0915
	1.15442	0.40458	-0.51315	0.45458
	1.15478	0.23061	-0.51279	0.23742
	1.15515	0.21497	-0.51242	0.16845
	1.15552	0.31201	-0.51205	0.16922
	1.15588	0.42054	-0.51168	0.14786
	1.15625	0.29308	-0.51132	0.30945
	1.15662	0.41208	-0.51095	0.44143
	1.15698	0.23115	-0.51058	0.39135
	1.15735	0.33868	-0.51022	0.22557
	1.15772	0.2919	-0.50985	0.17469
	1.15809	0.50326	-0.50948	0.26244
	1.15845	0.40361	-0.50912	0.10424
	1.15882	0.52767	-0.50875	0.41103
	1.15919	0.47523	-0.50838	0.09959
	1.15955	0.51301	-0.50801	0.26313
	1.15992	0.28035	-0.50765	0.24261
	1.16029	0.27561	-0.50728	0.28614
	1.16066	0.53003	-0.50691	0.33582
	1.16102	0.36005	-0.50655	0.35181
	1.16139	0.18179	-0.50618	0.22392
	1.16176	0.6553	-0.50581	0.31596
	1.16212	0.50815	-0.50544	0.43534
	1.16249	0.61303	-0.50508	0.18733
	1.16286	0.5626	-0.50471	0.30712
	1.16322	0.34435	-0.50434	0.15975
	1.16359	0.52979	-0.50398	0.0821
	1.16396	0.39981	-0.50361	0.32492
	1.16433	0.54483	-0.50324	0.2461
	1.16469	0.3558	-0.50288	0.33547
	1.16506	0.36229	-0.50251	0.20331
	1.16543	0.46401	-0.50214	0.12921
	1.16579	0.49088	-0.50177	0.36948
	1.16616	0.48373	-0.50141	0.4435
	1.16653	0.46654	-0.50104	0.15975
	1.1669	0.35927	-0.50067	0.16084
	1.16726	0.60715	-0.50031	0.32057
	1.16763	0.55577	-0.49994	0.20459
	1.168	0.46088	-0.49957	0.21681
	1.16836	0.26339	-0.4992	0.25617
	1.16873	0.48399	-0.49884	0.32527
	1.1691	0.37985	-0.49847	0.18071
	1.16946	0.32498	-0.4981	0.06176
	1.16983	0.31034	-0.49774	0.28157
	1.1702	0.575	-0.49737	0.42688
	1.17057	0.37807	-0.497	0.41693
	1.17093	0.51936	-0.49664	0.24737
	1.1713	0.28155	-0.49627	0.30061
	1.17167	0.28925	-0.4959	0.4546
	1.17203	0.52159	-0.49553	0.39973
	1.1724	0.51255	-0.49517	0.25396
	1.17277	0.54271	-0.4948	0.1989
	1.17314	0.42439	-0.49443	0.36213
	1.1735	0.29209	-0.49407	0.29404
	1.17387	0.49266	-0.4937	0.44195
	1.17424	0.51608	-0.49333	0.29714
	1.1746	0.59917	-0.49296	0.24261
	1.17497	0.47638	-0.4926	0.17801
	1.17534	0.56994	-0.49223	0.32387
	1.1757	0.54397	-0.49186	0.13073
	1.17607	0.35093	-0.4915	0.19341
	1.17644	0.59742	-0.49113	0.35794
	1.17681	0.50047	-0.49076	0.16905
	1.17717	0.14598	-0.4904	0.19888
	1.17754	0.42569	-0.49003	0.20093
	1.17791	0.44787	-0.48966	0.24726
	1.17827	0.60011	-0.48929	0.34934
	1.17864	0.43622	-0.48893	0.25939
	1.17901	0.24361	-0.48856	0.18876
	1.17938	0.539	-0.48819	0.13711
	1.17974	0.5134	-0.48783	0.17879
	1.18011	0.44929	-0.48746	0.36766
	1.18048	0.29972	-0.48709	0.29149
	1.18084	0.27754	-0.48672	0.33868
	1.18121	0.15683	-0.48636	0.14355
	1.18158	0.27491	-0.48599	0.15725
	1.18194	0.43389	-0.48562	0.33053
	1.18231	0.39642	-0.48526	0.3422
	1.18268	0.37169	-0.48489	0.14083
	1.18305	0.50675	-0.48452	0.44838
	1.18341	0.54657	-0.48416	0.32124
	1.18378	0.56899	-0.48379	0.16039
	1.18415	0.35401	-0.48342	0.44005
	1.18451	0.38208	-0.48305	0.14999
[truncated: 17,497 more rows]
