# Supplementary material for: Multifunctional electrolyte additive for high power lithium metal batteries at ultra-low temperatures
Source: Nat Commun. 2025 Apr 8;16:3344. doi: 10.1038/s41467-025-58627-3 (PMC11978743; doi:10.1038/s41467-025-58627-3)
Supplement: Supplementary file 5 — Source Data [file 41467_2025_58627_MOESM5_ESM.zip › Source data for Fig. S3.xlsx]

## Sheet: Sheet1
	FRESH		6 MONTHS
	X	Y	X	Y
	-218.593	-2.02672	-218.593	-2.68759
	-218.591	-3.0247	-218.591	-2.50937
	-218.59	-2.81552	-218.59	-3.15166
	-218.588	-1.55828	-218.588	-3.76047
	-218.586	-2.39828	-218.586	-2.37782
	-218.584	-1.80832	-218.584	-2.58345
	-218.582	-1.42721	-218.582	-2.70438
	-218.581	-2.42336	-218.581	-2.89247
	-218.579	-2.98192	-218.579	-2.44777
	-218.577	-3.1033	-218.577	-2.8012
	-218.575	-2.32787	-218.575	-3.51216
	-218.573	-3.24095	-218.573	-2.89862
	-218.572	-1.91505	-218.572	-3.05179
	-218.57	-2.23928	-218.57	-3.64432
	-218.568	-2.89572	-218.568	-2.57826
	-218.566	-2.86943	-218.566	-3.49278
	-218.564	-3.46024	-218.564	-2.22397
	-218.563	-2.6887	-218.563	-2.59381
	-218.561	-1.91109	-218.561	-2.47694
	-218.559	-2.34559	-218.559	-2.77551
	-218.557	-2.71456	-218.557	-3.0674
	-218.555	-2.29584	-218.555	-2.87254
	-218.554	-3.4822	-218.554	-2.8588
	-218.552	-3.42534	-218.552	-3.26514
	-218.55	-2.83432	-218.55	-3.31041
	-218.548	-3.20803	-218.548	-3.137
	-218.546	-3.45231	-218.546	-3.79718
	-218.544	-2.90828	-218.544	-3.33496
	-218.543	-2.17263	-218.543	-3.69027
	-218.541	-2.82723	-218.541	-3.27378
	-218.539	-3.85783	-218.539	-2.44099
	-218.537	-3.80082	-218.537	-2.82265
	-218.535	-3.5903	-218.535	-1.87945
	-218.534	-2.8368	-218.534	-3.68799
	-218.532	-2.8278	-218.532	-3.81067
	-218.53	-3.55658	-218.53	-3.90406
	-218.528	-2.7035	-218.528	-4.03074
	-218.526	-2.33001	-218.526	-3.50617
	-218.525	-2.47617	-218.525	-2.73343
	-218.523	-2.74473	-218.523	-3.24327
	-218.521	-3.31792	-218.521	-2.5164
	-218.519	-4.28148	-218.519	-1.41288
	-218.517	-2.64812	-218.517	-3.15078
	-218.516	-1.79181	-218.516	-4.07033
	-218.514	-2.37713	-218.514	-2.53252
	-218.512	-2.5244	-218.512	-3.80697
	-218.51	-1.7113	-218.51	-3.14896
	-218.508	-2.34642	-218.508	-1.95423
	-218.506	-3.11758	-218.506	-3.28345
	-218.505	-3.69332	-218.505	-3.21696
	-218.503	-2.89926	-218.503	-3.98875
	-218.501	-2.77642	-218.501	-3.35653
	-218.499	-3.20178	-218.499	-2.80927
	-218.497	-3.76021	-218.497	-3.81685
	-218.496	-3.02422	-218.496	-2.82231
	-218.494	-2.83521	-218.494	-2.79037
	-218.492	-3.56303	-218.492	-3.1273
	-218.49	-2.79675	-218.49	-3.3404
	-218.488	-2.85071	-218.488	-2.0461
	-218.487	-3.28307	-218.487	-2.64092
	-218.485	-3.60439	-218.485	-2.41157
	-218.483	-4.35205	-218.483	-3.78312
	-218.481	-3.73453	-218.481	-2.33936
	-218.479	-3.19528	-218.479	-2.40891
	-218.478	-3.934	-218.478	-2.64511
	-218.476	-3.02423	-218.476	-3.39104
	-218.474	-2.15873	-218.474	-3.56854
	-218.472	-2.2546	-218.472	-2.80344
	-218.47	-3.01912	-218.47	-2.65444
	-218.468	-3.42849	-218.468	-3.12643
	-218.467	-3.00567	-218.467	-3.98561
	-218.465	-3.51477	-218.465	-2.74946
	-218.463	-2.67988	-218.463	-2.77852
	-218.461	-2.39358	-218.461	-3.86379
	-218.459	-3.66154	-218.459	-3.08748
	-218.458	-4.27657	-218.458	-2.71004
	-218.456	-3.97067	-218.456	-3.19234
	-218.454	-3.60859	-218.454	-3.1905
	-218.452	-2.18688	-218.452	-4.16145
	-218.45	-3.88935	-218.45	-4.02831
	-218.449	-2.84524	-218.449	-3.49608
	-218.447	-3.80923	-218.447	-3.56798
	-218.445	-3.09345	-218.445	-4.05121
	-218.443	-1.87082	-218.443	-3.7482
	-218.441	-3.50681	-218.441	-2.38718
	-218.44	-4.11554	-218.44	-3.15602
	-218.438	-3.16109	-218.438	-4.13559
	-218.436	-2.55563	-218.436	-3.73055
	-218.434	-3.09944	-218.434	-2.72354
	-218.432	-3.6369	-218.432	-3.23865
	-218.43	-3.53668	-218.43	-3.03978
	-218.429	-4.34699	-218.429	-3.55163
	-218.427	-3.64284	-218.427	-2.5198
	-218.425	-3.46565	-218.425	-1.60868
	-218.423	-3.3685	-218.423	-2.65579
	-218.421	-2.45469	-218.421	-2.63434
	-218.42	-2.94079	-218.42	-1.89148
	-218.418	-2.9791	-218.418	-2.43646
	-218.416	-3.9624	-218.416	-1.91066
	-218.414	-3.27465	-218.414	-3.41444
	-218.412	-3.16972	-218.412	-2.52703
	-218.411	-3.37117	-218.411	-3.05399
	-218.409	-2.37808	-218.409	-3.44697
	-218.407	-2.53129	-218.407	-3.96837
	-218.405	-3.20438	-218.405	-3.99922
	-218.403	-3.35597	-218.403	-2.65657
	-218.402	-3.30868	-218.402	-2.80173
	-218.4	-3.04517	-218.4	-2.89519
	-218.398	-3.11952	-218.398	-2.92583
	-218.396	-3.38229	-218.396	-2.4007
	-218.394	-2.5569	-218.394	-3.94889
	-218.392	-3.23915	-218.392	-2.98079
	-218.391	-3.42583	-218.391	-2.81479
	-218.389	-2.9102	-218.389	-3.3192
	-218.387	-3.51751	-218.387	-2.46656
	-218.385	-3.46424	-218.385	-4.19549
	-218.383	-3.20301	-218.383	-1.91739
	-218.382	-3.64846	-218.382	-1.92463
	-218.38	-2.97516	-218.38	-2.8377
	-218.378	-3.08004	-218.378	-3.82216
	-218.376	-3.09654	-218.376	-3.00272
	-218.374	-3.32514	-218.374	-4.64622
	-218.373	-3.27773	-218.373	-2.64397
	-218.371	-2.92076	-218.371	-3.38957
	-218.369	-3.80226	-218.369	-3.84941
	-218.367	-2.78823	-218.367	-3.72376
	-218.365	-3.48974	-218.365	-3.1282
	-218.364	-3.36187	-218.364	-2.79203
	-218.362	-3.66517	-218.362	-3.17273
	-218.36	-2.53988	-218.36	-3.10086
	-218.358	-3.76827	-218.358	-2.96249
	-218.356	-3.86156	-218.356	-3.58677
	-218.354	-3.31609	-218.354	-3.24411
	-218.353	-3.09736	-218.353	-2.20707
	-218.351	-3.90003	-218.351	-2.68187
	-218.349	-3.12953	-218.349	-2.77649
	-218.347	-2.88318	-218.347	-2.97914
	-218.345	-4.14644	-218.345	-3.73623
	-218.344	-3.76806	-218.344	-4.1007
	-218.342	-4.0706	-218.342	-2.8034
	-218.34	-4.19152	-218.34	-2.62516
	-218.338	-3.9401	-218.338	-2.94012
	-218.336	-3.39249	-218.336	-2.83845
	-218.335	-3.04713	-218.335	-2.81488
	-218.333	-2.67795	-218.333	-3.76336
	-218.331	-1.65815	-218.331	-2.7126
	-218.329	-1.56195	-218.329	-3.11777
	-218.327	-3.39504	-218.327	-3.8965
	-218.326	-3.16183	-218.326	-3.00026
	-218.324	-2.91427	-218.324	-3.87099
	-218.322	-3.03073	-218.322	-3.39372
	-218.32	-2.98605	-218.32	-3.24148
	-218.318	-3.76333	-218.318	-3.15402
	-218.316	-3.81247	-218.316	-3.96939
	-218.315	-3.40856	-218.315	-2.47835
	-218.313	-3.58143	-218.313	-2.62786
	-218.311	-3.23018	-218.311	-3.3197
	-218.309	-3.4711	-218.309	-3.00547
	-218.307	-3.19726	-218.307	-3.07542
	-218.306	-2.67982	-218.306	-2.8277
	-218.304	-2.95171	-218.304	-3.45446
	-218.302	-3.70021	-218.302	-3.57248
	-218.3	-3.16612	-218.3	-2.65181
	-218.298	-3.97698	-218.298	-3.16643
	-218.297	-4.62694	-218.297	-3.09543
	-218.295	-4.17101	-218.295	-2.20207
	-218.293	-3.39812	-218.293	-2.17031
	-218.291	-3.09194	-218.291	-2.7712
	-218.289	-3.22623	-218.289	-2.50799
	-218.288	-3.52484	-218.288	-2.8119
	-218.286	-2.89134	-218.286	-3.13894
	-218.284	-3.67609	-218.284	-3.12935
	-218.282	-3.09284	-218.282	-3.14489
	-218.28	-3.42977	-218.28	-3.205
	-218.278	-3.74036	-218.278	-4.44362
	-218.277	-3.68218	-218.277	-2.96068
	-218.275	-3.85508	-218.275	-2.16604
	-218.273	-3.44965	-218.273	-3.12408
	-218.271	-3.26686	-218.271	-3.16385
	-218.269	-3.71919	-218.269	-3.22427
	-218.268	-3.39538	-218.268	-4.66125
	-218.266	-2.55416	-218.266	-3.73463
	-218.264	-3.35482	-218.264	-4.24113
	-218.262	-2.7419	-218.262	-3.62883
	-218.26	-3.43997	-218.26	-4.16312
	-218.259	-4.13055	-218.259	-4.62942
	-218.257	-4.11927	-218.257	-3.58493
	-218.255	-3.49478	-218.255	-3.03717
	-218.253	-3.675	-218.253	-3.35797
	-218.251	-3.781	-218.251	-3.4248
	-218.25	-3.71908	-218.25	-3.76424
	-218.248	-2.7798	-218.248	-2.93992
	-218.246	-3.3349	-218.246	-3.58695
	-218.244	-3.30152	-218.244	-2.52237
	-218.242	-4.67986	-218.242	-2.82859
	-218.24	-3.64646	-218.24	-3.51394
	-218.239	-4.67007	-218.239	-4.44225
	-218.237	-4.03092	-218.237	-4.44098
	-218.235	-3.22935	-218.235	-3.68973
	-218.233	-3.46789	-218.233	-3.98995
	-218.231	-3.24359	-218.231	-3.8043
	-218.23	-3.82957	-218.23	-3.45547
	-218.228	-2.78754	-218.228	-3.27481
	-218.226	-3.53902	-218.226	-3.20156
	-218.224	-3.17322	-218.224	-3.16822
	-218.222	-4.33503	-218.222	-4.28183
	-218.221	-3.33626	-218.221	-3.3254
	-218.219	-4.27177	-218.219	-3.51057
	-218.217	-3.66859	-218.217	-4.58899
	-218.215	-2.20008	-218.215	-3.35363
	-218.213	-2.40286	-218.213	-3.74467
	-218.212	-3.06583	-218.212	-3.01271
	-218.21	-4.67281	-218.21	-3.62671
	-218.208	-4.14597	-218.208	-3.8819
	-218.206	-4.46766	-218.206	-3.77093
	-218.204	-4.73074	-218.204	-2.35296
	-218.202	-3.53888	-218.202	-3.65776
	-218.201	-3.56121	-218.201	-4.31342
	-218.199	-3.50703	-218.199	-3.95665
	-218.197	-3.72081	-218.197	-4.84869
	-218.195	-3.6624	-218.195	-3.22568
	-218.193	-3.35847	-218.193	-2.68837
	-218.192	-2.79388	-218.192	-3.2842
	-218.19	-2.81863	-218.19	-3.97299
	-218.188	-2.84072	-218.188	-2.92867
	-218.186	-3.10322	-218.186	-3.63098
	-218.184	-3.19486	-218.184	-3.71287
	-218.183	-2.80615	-218.183	-3.78068
	-218.181	-2.71618	-218.181	-3.15531
	-218.179	-3.04907	-218.179	-2.9342
	-218.177	-2.98325	-218.177	-2.62477
	-218.175	-3.29925	-218.175	-3.06143
	-218.174	-4.03866	-218.174	-3.85902
	-218.172	-3.66949	-218.172	-3.85688
	-218.17	-3.3145	-218.17	-4.0339
	-218.168	-4.1529	-218.168	-4.18721
	-218.166	-3.51404	-218.166	-3.27253
	-218.164	-3.36475	-218.164	-3.66968
	-218.163	-3.43495	-218.163	-3.56741
	-218.161	-4.94321	-218.161	-3.50907
	-218.159	-4.01784	-218.159	-3.17216
	-218.157	-3.84784	-218.157	-3.26843
	-218.155	-3.84118	-218.155	-3.31742
	-218.154	-4.14482	-218.154	-4.05812
	-218.152	-3.96585	-218.152	-3.99413
	-218.15	-4.06122	-218.15	-4.11214
	-218.148	-3.30714	-218.148	-3.54286
	-218.146	-3.31242	-218.146	-3.62632
	-218.145	-2.72427	-218.145	-3.72848
	-218.143	-3.79451	-218.143	-3.12183
	-218.141	-3.91343	-218.141	-3.94829
	-218.139	-3.58215	-218.139	-3.25739
	-218.137	-3.20725	-218.137	-3.47526
	-218.136	-3.61168	-218.136	-2.59206
	-218.134	-3.82856	-218.134	-2.41372
	-218.132	-3.06438	-218.132	-3.38165
	-218.13	-3.42765	-218.13	-4.31169
	-218.128	-3.21028	-218.128	-3.95238
	-218.126	-3.27077	-218.126	-4.69636
	-218.125	-3.23316	-218.125	-4.84401
	-218.123	-3.36562	-218.123	-3.30804
	-218.121	-3.47714	-218.121	-3.32106
	-218.119	-2.81855	-218.119	-4.30521
	-218.117	-3.24314	-218.117	-3.64251
	-218.116	-3.11495	-218.116	-4.06768
	-218.114	-3.37563	-218.114	-3.62049
	-218.112	-3.40417	-218.112	-2.84221
	-218.11	-4.98801	-218.11	-3.9703
	-218.108	-4.34203	-218.108	-4.98504
	-218.107	-3.73182	-218.107	-3.43621
	-218.105	-3.94583	-218.105	-2.22148
	-218.103	-3.80481	-218.103	-2.90427
	-218.101	-3.53649	-218.101	-3.79933
	-218.099	-3.74061	-218.099	-4.56768
	-218.098	-2.99714	-218.098	-4.80907
	-218.096	-3.23601	-218.096	-3.59553
	-218.094	-4.18491	-218.094	-2.83667
	-218.092	-5.1288	-218.092	-3.29162
	-218.09	-3.97428	-218.09	-3.28285
	-218.088	-3.96153	-218.088	-2.87377
	-218.087	-4.02517	-218.087	-3.38374
	-218.085	-3.2606	-218.085	-4.20581
	-218.083	-2.78111	-218.083	-3.49776
	-218.081	-3.09519	-218.081	-4.11666
	-218.079	-3.7014	-218.079	-4.8673
	-218.078	-3.31598	-218.078	-4.10998
	-218.076	-2.54725	-218.076	-4.19229
	-218.074	-2.65564	-218.074	-2.8033
	-218.072	-4.02292	-218.072	-4.14113
	-218.07	-3.88015	-218.07	-3.84408
	-218.069	-3.49686	-218.069	-4.5164
	-218.067	-3.48242	-218.067	-4.46325
	-218.065	-4.02332	-218.065	-4.55669
	-218.063	-4.94775	-218.063	-3.57694
	-218.061	-4.62835	-218.061	-3.26728
	-218.06	-4.47452	-218.06	-3.55907
	-218.058	-4.18367	-218.058	-4.36157
	-218.056	-3.91205	-218.056	-3.73526
	-218.054	-3.3765	-218.054	-3.14122
	-218.052	-3.20171	-218.052	-3.66413
	-218.05	-3.62864	-218.05	-3.37108
	-218.049	-3.31203	-218.049	-3.28277
	-218.047	-3.7329	-218.047	-4.29141
	-218.045	-3.82659	-218.045	-3.06608
	-218.043	-4.41267	-218.043	-3.47274
	-218.041	-3.70255	-218.041	-4.84066
	-218.04	-3.50777	-218.04	-4.21439
	-218.038	-3.80986	-218.038	-3.74417
	-218.036	-3.60089	-218.036	-3.16576
	-218.034	-4.17239	-218.034	-3.30952
	-218.032	-3.75678	-218.032	-3.43429
	-218.031	-3.59445	-218.031	-3.02091
	-218.029	-3.55538	-218.029	-3.10149
	-218.027	-2.87208	-218.027	-3.9155
	-218.025	-3.48297	-218.025	-3.14267
	-218.023	-3.26656	-218.023	-3.78876
	-218.022	-3.18362	-218.022	-3.23338
	-218.02	-3.92418	-218.02	-3.64599
	-218.018	-3.57536	-218.018	-3.31417
	-218.016	-2.63152	-218.016	-3.17125
	-218.014	-3.73567	-218.014	-2.98
	-218.012	-4.2802	-218.012	-3.18335
	-218.011	-4.17654	-218.011	-3.19557
	-218.009	-4.9854	-218.009	-2.91573
	-218.007	-5.51	-218.007	-4.27283
	-218.005	-4.44282	-218.005	-3.84949
	-218.003	-3.06389	-218.003	-4.23298
	-218.002	-3.90348	-218.002	-4.52271
	-218	-3.13801	-218	-2.6457
	-217.998	-3.77108	-217.998	-3.48074
	-217.996	-3.3437	-217.996	-4.07992
	-217.994	-3.9793	-217.994	-3.7382
	-217.993	-4.32917	-217.993	-3.37212
	-217.991	-3.88159	-217.991	-3.28655
	-217.989	-4.23839	-217.989	-2.69784
	-217.987	-3.08585	-217.987	-3.6696
	-217.985	-3.79489	-217.985	-3.02735
	-217.984	-3.93666	-217.984	-3.95906
	-217.982	-2.91122	-217.982	-4.24618
	-217.98	-3.20616	-217.98	-3.53515
	-217.978	-3.53611	-217.978	-4.26731
	-217.976	-4.47939	-217.976	-3.4235
	-217.974	-3.7316	-217.974	-3.74283
	-217.973	-3.39783	-217.973	-4.40064
	-217.971	-2.64981	-217.971	-3.00265
	-217.969	-3.00388	-217.969	-5.56307
	-217.967	-3.97603	-217.967	-4.80742
	-217.965	-3.17813	-217.965	-4.11307
	-217.964	-4.06556	-217.964	-4.23861
	-217.962	-3.80085	-217.962	-2.94121
	-217.96	-5.05767	-217.96	-3.21616
	-217.958	-5.1207	-217.958	-3.55451
	-217.956	-4.6949	-217.956	-4.92613
	-217.955	-4.27965	-217.955	-3.65267
	-217.953	-4.5574	-217.953	-3.52321
	-217.951	-4.07289	-217.951	-3.24064
	-217.949	-4.36846	-217.949	-3.05774
	-217.947	-4.45577	-217.947	-3.61859
	-217.946	-6.05651	-217.946	-3.92328
	-217.944	-4.95546	-217.944	-4.12854
	-217.942	-4.60587	-217.942	-4.67265
	-217.94	-4.0979	-217.94	-4.46399
	-217.938	-3.06731	-217.938	-4.91602
	-217.936	-3.72112	-217.936	-4.27058
	-217.935	-3.79256	-217.935	-3.54438
	-217.933	-4.82527	-217.933	-3.50021
	-217.931	-3.55423	-217.931	-5.29077
	-217.929	-3.12249	-217.929	-5.30598
	-217.927	-4.73321	-217.927	-4.01069
	-217.926	-4.63771	-217.926	-4.367
	-217.924	-3.41998	-217.924	-4.60186
	-217.922	-4.00479	-217.922	-3.20223
	-217.92	-4.34659	-217.92	-2.57721
	-217.918	-4.53294	-217.918	-4.03273
	-217.917	-4.08531	-217.917	-4.27664
	-217.915	-3.79411	-217.915	-3.87385
	-217.913	-3.63131	-217.913	-3.89295
	-217.911	-4.58712	-217.911	-3.23045
	-217.909	-5.61687	-217.909	-3.68033
	-217.908	-4.92948	-217.908	-3.94581
	-217.906	-4.01542	-217.906	-4.6732
	-217.904	-3.77441	-217.904	-4.68532
	-217.902	-4.46435	-217.902	-4.49093
	-217.9	-5.57734	-217.9	-4.13226
	-217.898	-4.84138	-217.898	-3.71309
	-217.897	-3.82465	-217.897	-3.55154
	-217.895	-3.91549	-217.895	-3.41678
	-217.893	-4.05893	-217.893	-2.87649
	-217.891	-3.28312	-217.891	-4.66062
	-217.889	-2.76693	-217.889	-4.20262
	-217.888	-4.14724	-217.888	-5.26224
	-217.886	-3.25943	-217.886	-3.94977
	-217.884	-4.4347	-217.884	-3.92159
	-217.882	-4.9135	-217.882	-4.59735
	-217.88	-4.53178	-217.88	-3.88882
	-217.879	-4.13316	-217.879	-3.44907
	-217.877	-4.39231	-217.877	-3.16035
	-217.875	-3.63124	-217.875	-3.08067
	-217.873	-4.06773	-217.873	-4.07726
	-217.871	-4.08428	-217.871	-4.79725
	-217.87	-4.18982	-217.87	-4.36423
	-217.868	-3.76977	-217.868	-4.84761
	-217.866	-3.85672	-217.866	-5.01155
	-217.864	-4.0024	-217.864	-4.92408
	-217.862	-3.94909	-217.862	-3.74489
	-217.86	-4.47962	-217.86	-4.6833
	-217.859	-2.992	-217.859	-4.35438
	-217.857	-4.61515	-217.857	-3.08261
	-217.855	-4.48562	-217.855	-3.88057
	-217.853	-4.28321	-217.853	-4.78696
	-217.851	-3.6564	-217.851	-4.82766
	-217.85	-4.31395	-217.85	-4.25676
	-217.848	-4.67577	-217.848	-4.02973
	-217.846	-4.25849	-217.846	-4.97397
	-217.844	-4.25199	-217.844	-4.1649
	-217.842	-4.30058	-217.842	-3.8366
	-217.841	-4.39506	-217.841	-4.19841
	-217.839	-3.68383	-217.839	-3.41829
	-217.837	-4.72285	-217.837	-4.64178
	-217.835	-4.32179	-217.835	-4.58513
	-217.833	-2.53603	-217.833	-3.57308
	-217.832	-3.35024	-217.832	-3.5977
	-217.83	-3.70949	-217.83	-4.60527
	-217.828	-4.81099	-217.828	-3.70793
	-217.826	-3.74159	-217.826	-4.93618
	-217.824	-4.12277	-217.824	-4.34158
	-217.822	-4.25946	-217.822	-4.93172
	-217.821	-3.96866	-217.821	-4.19343
	-217.819	-5.18231	-217.819	-4.55889
	-217.817	-5.32479	-217.817	-3.42647
	-217.815	-4.68062	-217.815	-4.29659
	-217.813	-3.77349	-217.813	-4.52168
	-217.812	-4.55232	-217.812	-3.09576
	-217.81	-3.51962	-217.81	-4.20953
	-217.808	-3.94886	-217.808	-4.88714
	-217.806	-4.32532	-217.806	-4.14244
	-217.804	-3.87243	-217.804	-3.94462
	-217.803	-3.43029	-217.803	-4.55187
	-217.801	-4.2755	-217.801	-4.37942
	-217.799	-4.15555	-217.799	-4.22503
	-217.797	-5.0003	-217.797	-3.66303
	-217.795	-5.50026	-217.795	-3.4882
	-217.794	-5.00169	-217.794	-3.85457
	-217.792	-5.06324	-217.792	-3.80037
	-217.79	-4.45321	-217.79	-3.7025
	-217.788	-3.6118	-217.788	-3.17034
	-217.786	-3.70151	-217.786	-4.25427
	-217.784	-3.48542	-217.784	-4.26208
	-217.783	-4.0689	-217.783	-5.08271
	-217.781	-3.86897	-217.781	-4.54126
	-217.779	-3.83286	-217.779	-4.5334
	-217.777	-4.27909	-217.777	-4.13668
	-217.775	-4.67021	-217.775	-4.83286
	-217.774	-4.38171	-217.774	-4.49352
	-217.772	-4.00738	-217.772	-4.83956
	-217.77	-4.61668	-217.77	-4.59925
	-217.768	-3.01652	-217.768	-4.22922
	-217.766	-3.9114	-217.766	-5.38244
	-217.765	-3.02012	-217.765	-4.01747
	-217.763	-3.12155	-217.763	-4.56413
	-217.761	-3.71078	-217.761	-4.94642
	-217.759	-3.49858	-217.759	-4.16927
	-217.757	-3.65113	-217.757	-5.44331
	-217.756	-3.40342	-217.756	-3.7581
	-217.754	-3.57774	-217.754	-3.37057
	-217.752	-5.70117	-217.752	-4.63951
	-217.75	-4.31595	-217.75	-4.38136
	-217.748	-3.47484	-217.748	-3.23577
	-217.746	-3.24102	-217.746	-3.92134
	-217.745	-4.04059	-217.745	-3.80425
	-217.743	-4.95745	-217.743	-4.60985
	-217.741	-4.83646	-217.741	-4.11591
	-217.739	-3.63623	-217.739	-4.4817
	-217.737	-4.91857	-217.737	-4.91757
	-217.736	-4.37385	-217.736	-4.79817
	-217.734	-4.00869	-217.734	-4.45796
	-217.732	-4.33422	-217.732	-4.12019
	-217.73	-4.56037	-217.73	-3.86534
	-217.728	-4.90756	-217.728	-4.30181
	-217.727	-3.81406	-217.727	-5.0946
	-217.725	-2.97286	-217.725	-5.09605
	-217.723	-4.65523	-217.723	-5.31448
	-217.721	-4.80497	-217.721	-4.55298
	-217.719	-3.92147	-217.719	-5.38474
	-217.718	-4.0391	-217.718	-4.79562
	-217.716	-3.76298	-217.716	-4.5006
	-217.714	-3.74703	-217.714	-4.1684
	-217.712	-5.21989	-217.712	-4.19999
	-217.71	-4.99659	-217.71	-3.81611
	-217.708	-4.4734	-217.708	-4.25965
	-217.707	-5.1043	-217.707	-3.53743
	-217.705	-5.69112	-217.705	-2.98609
	-217.703	-4.7303	-217.703	-4.75099
	-217.701	-6.47292	-217.701	-4.50944
	-217.699	-3.17247	-217.699	-5.37484
	-217.698	-3.43423	-217.698	-5.27909
	-217.696	-4.02286	-217.696	-4.99524
	-217.694	-3.78238	-217.694	-4.95947
	-217.692	-3.77203	-217.692	-5.21181
	-217.69	-4.74553	-217.69	-4.78315
	-217.689	-4.70795	-217.689	-4.39348
	-217.687	-3.82382	-217.687	-5.03086
	-217.685	-4.06645	-217.685	-5.3081
	-217.683	-4.31651	-217.683	-4.43299
	-217.681	-3.94415	-217.681	-4.87309
	-217.68	-4.37445	-217.68	-6.18551
	-217.678	-4.05122	-217.678	-4.76365
	-217.676	-2.2331	-217.676	-4.62925
	-217.674	-3.92518	-217.674	-4.11569
	-217.672	-3.28725	-217.672	-4.00954
	-217.67	-3.63852	-217.67	-5.5423
	-217.669	-3.69959	-217.669	-4.79814
	-217.667	-4.76698	-217.667	-4.13533
	-217.665	-4.9871	-217.665	-3.85162
	-217.663	-4.75534	-217.663	-3.73764
	-217.661	-4.25529	-217.661	-3.29915
	-217.66	-4.94684	-217.66	-4.2576
	-217.658	-5.43062	-217.658	-3.96364
	-217.656	-5.25093	-217.656	-4.322
	-217.654	-4.91754	-217.654	-4.33867
	-217.652	-4.7065	-217.652	-4.01882
	-217.651	-4.84437	-217.651	-4.60396
	-217.649	-4.2517	-217.649	-4.49528
	-217.647	-4.45424	-217.647	-4.96706
	-217.645	-4.32753	-217.645	-4.5092
	-217.643	-3.76677	-217.643	-4.76368
	-217.642	-3.90505	-217.642	-4.90595
	-217.64	-4.98096	-217.64	-4.63966
	-217.638	-5.14104	-217.638	-4.53546
	-217.636	-4.86799	-217.636	-3.50223
	-217.634	-4.21183	-217.634	-4.86317
	-217.632	-4.89964	-217.632	-4.89362
	-217.631	-5.18836	-217.631	-4.46392
	-217.629	-4.02661	-217.629	-5.14733
	-217.627	-4.57533	-217.627	-4.94153
	-217.625	-4.42169	-217.625	-4.45929
	-217.623	-5.09194	-217.623	-4.8508
	-217.622	-4.93284	-217.622	-4.60983
	-217.62	-5.99366	-217.62	-4.4692
	-217.618	-4.30907	-217.618	-4.91103
	-217.616	-5.28459	-217.616	-4.0285
	-217.614	-4.8195	-217.614	-4.66077
	-217.613	-3.79181	-217.613	-4.98893
	-217.611	-3.63641	-217.611	-4.91558
	-217.609	-3.78146	-217.609	-4.78155
	-217.607	-4.79488	-217.607	-3.65296
	-217.605	-3.59109	-217.605	-5.00263
	-217.604	-4.57685	-217.604	-4.07388
	-217.602	-4.24653	-217.602	-4.97691
	-217.6	-3.92482	-217.6	-5.60623
	-217.598	-4.35031	-217.598	-4.88114
	-217.596	-4.45763	-217.596	-5.52229
	-217.594	-4.28029	-217.594	-5.61501
	-217.593	-3.71103	-217.593	-5.32595
	-217.591	-3.4449	-217.591	-5.48879
	-217.589	-3.79366	-217.589	-6.29403
	-217.587	-4.40033	-217.587	-5.72318
	-217.585	-5.18711	-217.585	-4.17731
	-217.584	-5.10208	-217.584	-4.5005
	-217.582	-3.43225	-217.582	-5.64482
	-217.58	-4.50318	-217.58	-5.7327
	-217.578	-3.09362	-217.578	-5.05379
	-217.576	-4.03051	-217.576	-3.68136
	-217.575	-4.68773	-217.575	-3.47573
	-217.573	-4.24649	-217.573	-4.04709
	-217.571	-4.09939	-217.571	-3.76627
	-217.569	-4.50676	-217.569	-3.6053
	-217.567	-3.88486	-217.567	-5.31661
	-217.566	-4.73729	-217.566	-5.20368
	-217.564	-5.23324	-217.564	-4.82934
	-217.562	-4.91189	-217.562	-4.45014
	-217.56	-5.48728	-217.56	-4.71048
	-217.558	-5.56139	-217.558	-5.41665
	-217.556	-4.76761	-217.556	-5.65903
	-217.555	-5.39173	-217.555	-7.10532
	-217.553	-4.41831	-217.553	-6.72017
	-217.551	-4.07748	-217.551	-6.17506
	-217.549	-5.61533	-217.549	-5.80353
	-217.547	-5.82753	-217.547	-4.7341
	-217.546	-5.80663	-217.546	-4.85979
	-217.544	-5.0179	-217.544	-5.16472
	-217.542	-3.90185	-217.542	-5.50354
	-217.54	-3.60631	-217.54	-4.37679
	-217.538	-4.79354	-217.538	-4.03622
	-217.537	-5.26246	-217.537	-5.76287
	-217.535	-3.99661	-217.535	-4.8746
	-217.533	-4.29903	-217.533	-4.24487
	-217.531	-5.28878	-217.531	-4.41419
	-217.529	-5.48081	-217.529	-4.3851
	-217.528	-5.5154	-217.528	-3.94154
	-217.526	-5.92426	-217.526	-4.31757
	-217.524	-5.75819	-217.524	-4.25216
	-217.522	-4.11956	-217.522	-3.69172
	-217.52	-3.63505	-217.52	-5.19222
	-217.518	-3.5751	-217.518	-4.57393
	-217.517	-5.30423	-217.517	-4.4198
	-217.515	-5.7194	-217.515	-4.28587
	-217.513	-5.23163	-217.513	-4.46904
	-217.511	-4.7924	-217.511	-4.72018
	-217.509	-4.40644	-217.509	-4.41164
	-217.508	-4.12541	-217.508	-5.35937
	-217.506	-5.15875	-217.506	-5.26484
	-217.504	-4.63702	-217.504	-4.69203
	-217.502	-5.22165	-217.502	-4.55093
	-217.5	-5.24678	-217.5	-4.69174
	-217.499	-4.77988	-217.499	-4.96866
	-217.497	-4.52763	-217.497	-4.9367
	-217.495	-5.02189	-217.495	-3.30078
	-217.493	-5.02798	-217.493	-4.00407
	-217.491	-4.96642	-217.491	-5.04956
	-217.49	-4.5655	-217.49	-4.63159
	-217.488	-4.54924	-217.488	-4.74668
	-217.486	-4.9607	-217.486	-4.63436
	-217.484	-5.5442	-217.484	-5.78434
	-217.482	-5.19401	-217.482	-5.04312
	-217.48	-4.1374	-217.48	-4.88584
	-217.479	-4.26628	-217.479	-4.7052
	-217.477	-4.66511	-217.477	-5.63035
	-217.475	-4.39245	-217.475	-5.60012
	-217.473	-4.08799	-217.473	-4.74701
	-217.471	-4.18902	-217.471	-4.26654
	-217.47	-4.08163	-217.47	-5.17877
	-217.468	-4.03021	-217.468	-5.72065
	-217.466	-4.09867	-217.466	-3.99732
	-217.464	-3.35249	-217.464	-4.26279
	-217.462	-5.03473	-217.462	-4.40199
	-217.461	-4.59753	-217.461	-5.03089
	-217.459	-6.07748	-217.459	-4.03748
	-217.457	-6.32957	-217.457	-5.49461
	-217.455	-5.91589	-217.455	-4.91608
	-217.453	-5.72489	-217.453	-4.4257
	-217.452	-5.64447	-217.452	-5.35192
	-217.45	-5.17943	-217.45	-4.83949
	-217.448	-4.79428	-217.448	-3.50513
	-217.446	-5.50305	-217.446	-5.33406
	-217.444	-4.07685	-217.444	-5.84036
	-217.442	-5.17954	-217.442	-5.2854
	-217.441	-5.70754	-217.441	-5.08738
	-217.439	-3.42047	-217.439	-4.44524
	-217.437	-3.81937	-217.437	-4.66082
	-217.435	-4.59339	-217.435	-4.35966
	-217.433	-4.03704	-217.433	-4.80825
	-217.432	-3.90138	-217.432	-5.86234
	-217.43	-5.74213	-217.43	-5.44671
	-217.428	-4.17062	-217.428	-5.51951
	-217.426	-3.93208	-217.426	-5.43549
	-217.424	-4.5844	-217.424	-5.69566
	-217.423	-5.15622	-217.423	-4.4796
	-217.421	-5.30981	-217.421	-5.88321
	-217.419	-4.68645	-217.419	-5.12505
	-217.417	-4.74936	-217.417	-6.30386
	-217.415	-4.72452	-217.415	-6.46199
	-217.414	-4.4525	-217.414	-5.53038
	-217.412	-5.42769	-217.412	-4.89622
	-217.41	-4.70934	-217.41	-5.04057
	-217.408	-5.13619	-217.408	-3.8581
	-217.406	-4.81426	-217.406	-4.72849
	-217.404	-3.82386	-217.404	-4.79228
	-217.403	-5.3702	-217.403	-4.89143
	-217.401	-5.12331	-217.401	-4.61155
	-217.399	-5.25043	-217.399	-3.88097
	-217.397	-4.95937	-217.397	-5.1011
	-217.395	-3.41487	-217.395	-4.44671
	-217.394	-3.79952	-217.394	-4.96513
	-217.392	-4.96607	-217.392	-5.28994
	-217.39	-4.74473	-217.39	-4.34847
	-217.388	-3.88772	-217.388	-4.4931
	-217.386	-4.46055	-217.386	-4.603
	-217.385	-4.75572	-217.385	-3.03215
	-217.383	-5.28849	-217.383	-4.48463
	-217.381	-5.24771	-217.381	-4.26488
	-217.379	-4.27089	-217.379	-4.59445
	-217.377	-4.81218	-217.377	-4.21534
	-217.376	-4.01099	-217.376	-4.59681
	-217.374	-5.09419	-217.374	-4.50654
	-217.372	-4.57765	-217.372	-5.51358
	-217.37	-4.80471	-217.37	-4.69172
	-217.368	-4.46591	-217.368	-5.01727
	-217.366	-4.52029	-217.366	-4.32291
	-217.365	-5.99291	-217.365	-5.08884
	-217.363	-4.69543	-217.363	-5.90677
	-217.361	-5.47789	-217.361	-5.7731
	-217.359	-5.00244	-217.359	-4.65549
	-217.357	-4.32616	-217.357	-5.5438
	-217.356	-4.9186	-217.356	-5.22587
	-217.354	-5.04491	-217.354	-5.57284
	-217.352	-4.12719	-217.352	-5.2289
	-217.35	-4.32947	-217.35	-4.39417
	-217.348	-3.85174	-217.348	-4.09981
	-217.347	-5.20595	-217.347	-4.22973
	-217.345	-5.3429	-217.345	-4.8977
	-217.343	-5.48199	-217.343	-4.24738
	-217.341	-5.53648	-217.341	-5.98333
	-217.339	-4.92848	-217.339	-5.60042
	-217.338	-3.62702	-217.338	-5.66196
	-217.336	-5.57648	-217.336	-5.08769
	-217.334	-5.73461	-217.334	-6.58242
	-217.332	-4.19536	-217.332	-6.10462
	-217.33	-4.43037	-217.33	-3.87402
	-217.328	-4.26878	-217.328	-4.87973
	-217.327	-6.33185	-217.327	-5.44748
	-217.325	-6.18827	-217.325	-4.34833
	-217.323	-5.38762	-217.323	-4.38992
	-217.321	-6.22686	-217.321	-4.30011
	-217.319	-6.60931	-217.319	-4.80887
	-217.318	-5.21416	-217.318	-4.32468
	-217.316	-4.56676	-217.316	-3.64646
	-217.314	-4.99559	-217.314	-4.99776
	-217.312	-5.28259	-217.312	-5.72389
	-217.31	-4.17	-217.31	-3.90044
	-217.309	-5.86532	-217.309	-4.09998
	-217.307	-5.31235	-217.307	-5.11376
	-217.305	-5.34514	-217.305	-5.5706
	-217.303	-5.47704	-217.303	-4.32554
	-217.301	-3.9599	-217.301	-4.06825
	-217.3	-5.54247	-217.3	-4.98159
	-217.298	-4.76746	-217.298	-3.82329
	-217.296	-4.8188	-217.296	-4.94203
	-217.294	-4.17213	-217.294	-6.625
	-217.292	-4.39877	-217.292	-4.50684
	-217.29	-5.30036	-217.29	-3.76773
	-217.289	-4.93699	-217.289	-6.13066
	-217.287	-4.43474	-217.287	-4.50448
	-217.285	-4.39284	-217.285	-3.93318
	-217.283	-5.76896	-217.283	-4.41329
	-217.281	-4.75116	-217.281	-5.21594
	-217.28	-4.79123	-217.28	-5.81031
	-217.278	-4.28879	-217.278	-6.02683
	-217.276	-4.94834	-217.276	-6.00208
	-217.274	-4.97153	-217.274	-4.77272
	-217.272	-5.72897	-217.272	-4.873
	-217.271	-5.53368	-217.271	-4.22607
	-217.269	-5.57574	-217.269	-4.54222
	-217.267	-5.22	-217.267	-4.80604
	-217.265	-5.68887	-217.265	-6.05478
	-217.263	-5.37549	-217.263	-5.40244
	-217.262	-4.91292	-217.262	-5.77984
	-217.26	-5.13629	-217.26	-5.89844
	-217.258	-6.00327	-217.258	-3.94517
	-217.256	-4.8348	-217.256	-4.70735
	-217.254	-5.60587	-217.254	-5.39847
	-217.252	-6.11227	-217.252	-4.55139
	-217.251	-5.60833	-217.251	-4.10338
	-217.249	-5.43677	-217.249	-5.07083
	-217.247	-5.30044	-217.247	-4.63482
	-217.245	-4.76026	-217.245	-4.76094
	-217.243	-4.7745	-217.243	-4.60506
	-217.242	-4.36795	-217.242	-4.72847
	-217.24	-4.01227	-217.24	-6.30191
	-217.238	-3.55237	-217.238	-5.83917
	-217.236	-5.63672	-217.236	-4.35369
	-217.234	-5.33484	-217.234	-4.92422
	-217.233	-4.58076	-217.233	-4.90873
	-217.231	-3.57391	-217.231	-4.6478
	-217.229	-5.37624	-217.229	-6.13296
	-217.227	-5.47217	-217.227	-5.32324
	-217.225	-5.76611	-217.225	-4.39728
	-217.224	-5.13865	-217.224	-6.12539
	-217.222	-4.59898	-217.222	-5.27368
	-217.22	-4.57172	-217.22	-6.05002
	-217.218	-3.9903	-217.218	-6.57373
	-217.216	-5.67467	-217.216	-5.96523
	-217.214	-5.90083	-217.214	-5.56658
	-217.213	-5.32156	-217.213	-4.35189
	-217.211	-5.81487	-217.211	-5.07197
	-217.209	-6.70027	-217.209	-5.07369
	-217.207	-5.50603	-217.207	-5.68826
	-217.205	-5.47949	-217.205	-4.63959
	-217.204	-4.90848	-217.204	-5.55582
	-217.202	-4.91289	-217.202	-6.33974
	-217.2	-4.15793	-217.2	-5.44938
	-217.198	-5.1689	-217.198	-4.23643
	-217.196	-5.08582	-217.196	-4.54835
	-217.195	-5.14808	-217.195	-4.17286
	-217.193	-5.21802	-217.193	-4.8013
	-217.191	-5.52704	-217.191	-4.43935
	-217.189	-5.77317	-217.189	-5.21662
	-217.187	-5.11742	-217.187	-6.08971
	-217.186	-4.66141	-217.186	-6.16037
	-217.184	-5.90811	-217.184	-5.34561
	-217.182	-6.45249	-217.182	-6.1592
	-217.18	-5.4288	-217.18	-4.79178
	-217.178	-5.10655	-217.178	-5.84003
	-217.176	-5.09663	-217.176	-4.83644
	-217.175	-4.71542	-217.175	-4.31
	-217.173	-4.70623	-217.173	-3.73387
	-217.171	-7.2641	-217.171	-5.29081
	-217.169	-6.33125	-217.169	-5.54887
	-217.167	-5.11576	-217.167	-4.93356
	-217.166	-5.38194	-217.166	-5.30376
	-217.164	-5.13119	-217.164	-5.47283
	-217.162	-5.53785	-217.162	-4.95422
	-217.16	-5.52453	-217.16	-3.7257
	-217.158	-5.56178	-217.158	-4.32713
	-217.157	-5.68211	-217.157	-5.01154
	-217.155	-5.5444	-217.155	-5.01188
	-217.153	-5.07527	-217.153	-5.10556
	-217.151	-5.05851	-217.151	-5.45253
	-217.149	-4.98758	-217.149	-5.58214
	-217.148	-4.68533	-217.148	-4.83584
	-217.146	-5.28434	-217.146	-5.56037
	-217.144	-4.93896	-217.144	-5.3737
	-217.142	-5.86285	-217.142	-4.36515
	-217.14	-5.59248	-217.14	-4.67747
	-217.138	-6.28038	-217.138	-5.55549
	-217.137	-5.41461	-217.137	-4.56829
	-217.135	-5.39291	-217.135	-4.30439
	-217.133	-5.47075	-217.133	-4.41721
	-217.131	-6.78428	-217.131	-5.97161
	-217.129	-5.05635	-217.129	-5.44152
	-217.128	-4.52055	-217.128	-4.49324
	-217.126	-5.1542	-217.126	-4.54142
	-217.124	-4.789	-217.124	-5.00158
	-217.122	-4.89986	-217.122	-5.02396
	-217.12	-4.68475	-217.12	-3.34849
	-217.119	-4.73423	-217.119	-5.46069
	-217.117	-4.58536	-217.117	-4.03529
	-217.115	-5.85688	-217.115	-5.14048
	-217.113	-5.3084	-217.113	-5.45038
	-217.111	-4.59527	-217.111	-5.56587
	-217.11	-6.29677	-217.11	-4.93737
	-217.108	-5.85991	-217.108	-4.59148
	-217.106	-4.90208	-217.106	-5.01593
	-217.104	-6.30067	-217.104	-5.73987
	-217.102	-6.65949	-217.102	-6.14137
	-217.1	-6.07115	-217.1	-4.4279
	-217.099	-5.6576	-217.099	-4.9991
	-217.097	-5.42297	-217.097	-5.61338
	-217.095	-6.39162	-217.095	-5.22822
	-217.093	-5.64487	-217.093	-4.73861
	-217.091	-5.52506	-217.091	-4.88213
	-217.09	-5.39736	-217.09	-6.46285
	-217.088	-5.06093	-217.088	-4.98989
	-217.086	-4.85246	-217.086	-4.80419
	-217.084	-4.83731	-217.084	-5.78282
	-217.082	-5.12554	-217.082	-5.76953
	-217.081	-5.5655	-217.081	-5.34007
	-217.079	-5.85375	-217.079	-4.95351
	-217.077	-3.95107	-217.077	-5.67862
	-217.075	-4.62566	-217.075	-4.58937
	-217.073	-5.65575	-217.073	-4.92864
	-217.072	-5.03839	-217.072	-4.18967
	-217.07	-4.46537	-217.07	-5.64279
	-217.068	-5.20269	-217.068	-5.32491
	-217.066	-5.93493	-217.066	-5.42942
	-217.064	-6.23555	-217.064	-6.84507
	-217.062	-4.52036	-217.062	-6.62439
	-217.061	-4.97762	-217.061	-5.39636
	-217.059	-4.41834	-217.059	-5.32408
	-217.057	-6.08673	-217.057	-5.82611
	-217.055	-5.77449	-217.055	-5.75056
	-217.053	-4.53903	-217.053	-5.41649
	-217.052	-5.2548	-217.052	-4.42918
	-217.05	-4.1405	-217.05	-3.96019
	-217.048	-5.46878	-217.048	-4.68645
	-217.046	-5.83687	-217.046	-4.20569
	-217.044	-4.59316	-217.044	-3.67179
	-217.043	-5.09197	-217.043	-6.48472
	-217.041	-4.55508	-217.041	-5.33708
	-217.039	-5.43881	-217.039	-5.47373
	-217.037	-5.40305	-217.037	-5.93575
	-217.035	-7.36431	-217.035	-4.73484
	-217.034	-6.94807	-217.034	-5.78057
	-217.032	-7.14414	-217.032	-5.88085
	-217.03	-6.63879	-217.03	-6.19355
	-217.028	-4.99261	-217.028	-5.28265
	-217.026	-5.76782	-217.026	-4.97435
	-217.024	-6.06661	-217.024	-5.27256
	-217.023	-6.07646	-217.023	-5.93086
	-217.021	-5.23954	-217.021	-5.2507
	-217.019	-5.4796	-217.019	-5.38818
	-217.017	-6.82613	-217.017	-5.63812
	-217.015	-6.31156	-217.015	-5.46879
	-217.014	-5.75083	-217.014	-5.63433
	-217.012	-4.91842	-217.012	-5.99292
	-217.01	-4.88142	-217.01	-5.72716
	-217.008	-6.15996	-217.008	-5.3988
	-217.006	-6.27508	-217.006	-4.8418
	-217.005	-7.0576	-217.005	-5.6676
	-217.003	-6.36141	-217.003	-6.52342
	-217.001	-5.349	-217.001	-5.66202
	-216.999	-5.40592	-216.999	-5.75262
	-216.997	-5.28693	-216.997	-6.66093
	-216.996	-6.17492	-216.996	-4.87707
	-216.994	-5.54805	-216.994	-4.60146
	-216.992	-4.68217	-216.992	-5.44052
	-216.99	-5.60873	-216.99	-5.13188
	-216.988	-5.13299	-216.988	-5.2161
	-216.986	-4.43327	-216.986	-5.33318
	-216.985	-6.62264	-216.985	-6.45733
	-216.983	-5.36767	-216.983	-6.36633
	-216.981	-5.69615	-216.981	-6.8368
	-216.979	-5.40851	-216.979	-4.75556
	-216.977	-5.82465	-216.977	-5.30174
	-216.976	-5.2896	-216.976	-6.19793
	-216.974	-5.22432	-216.974	-5.50979
	-216.972	-6.67517	-216.972	-5.18062
	-216.97	-5.04653	-216.97	-4.93918
	-216.968	-5.22475	-216.968	-6.40487
	-216.967	-4.77286	-216.967	-6.55687
	-216.965	-4.48	-216.965	-5.50621
	-216.963	-5.1758	-216.963	-5.23736
	-216.961	-6.1665	-216.961	-6.40583
	-216.959	-6.24048	-216.959	-5.89118
	-216.958	-5.63935	-216.958	-5.55861
	-216.956	-4.74918	-216.956	-5.99378
	-216.954	-5.55283	-216.954	-5.60514
	-216.952	-5.13472	-216.952	-5.40429
	-216.95	-6.25182	-216.95	-5.50928
	-216.948	-4.74859	-216.948	-5.92479
	-216.947	-4.69907	-216.947	-6.7932
	-216.945	-5.41126	-216.945	-7.08533
	-216.943	-5.65474	-216.943	-6.51407
	-216.941	-4.55962	-216.941	-5.36675
	-216.939	-6.18742	-216.939	-5.08914
	-216.938	-6.33545	-216.938	-6.15058
	-216.936	-4.4488	-216.936	-6.65608
	-216.934	-5.5675	-216.934	-7.16272
	-216.932	-4.91922	-216.932	-6.80337
	-216.93	-4.22998	-216.93	-6.4126
	-216.929	-6.24686	-216.929	-7.15648
	-216.927	-6.27188	-216.927	-7.37317
	-216.925	-6.15373	-216.925	-4.37104
	-216.923	-6.10482	-216.923	-6.0983
	-216.921	-5.20736	-216.921	-5.40308
	-216.92	-5.22777	-216.92	-6.19918
	-216.918	-5.78726	-216.918	-6.81626
	-216.916	-6.04248	-216.916	-6.58761
	-216.914	-5.70336	-216.914	-5.74607
	-216.912	-6.09378	-216.912	-4.74533
	-216.91	-5.75502	-216.91	-7.63334
	-216.909	-5.66965	-216.909	-5.64004
	-216.907	-3.84949	-216.907	-4.21187
	-216.905	-4.98678	-216.905	-5.36429
	-216.903	-6.29497	-216.903	-4.6248
	-216.901	-5.80351	-216.901	-6.46824
	-216.9	-6.7363	-216.9	-5.93328
	-216.898	-5.63709	-216.898	-6.9925
	-216.896	-5.33947	-216.896	-5.85808
	-216.894	-5.06328	-216.894	-6.0085
	-216.892	-5.76139	-216.892	-6.83185
	-216.891	-6.10514	-216.891	-5.60552
	-216.889	-7.21917	-216.889	-5.45982
	-216.887	-5.52897	-216.887	-6.0504
	-216.885	-6.57072	-216.885	-5.3074
	-216.883	-6.15979	-216.883	-4.4516
	-216.882	-4.29503	-216.882	-5.46856
	-216.88	-4.95576	-216.88	-5.27213
	-216.878	-6.07061	-216.878	-5.86104
	-216.876	-5.58961	-216.876	-5.66864
	-216.874	-6.71765	-216.874	-5.70807
	-216.872	-6.17533	-216.872	-5.22543
	-216.871	-5.34535	-216.871	-6.31915
	-216.869	-5.29305	-216.869	-5.38823
	-216.867	-5.12823	-216.867	-6.066
	-216.865	-6.90443	-216.865	-5.44889
	-216.863	-4.98341	-216.863	-5.09484
	-216.862	-5.73377	-216.862	-5.83734
	-216.86	-5.95915	-216.86	-5.15664
	-216.858	-5.97363	-216.858	-5.99612
	-216.856	-6.95667	-216.856	-6.96689
	-216.854	-7.46203	-216.854	-6.78209
	-216.853	-6.63634	-216.853	-6.35258
	-216.851	-7.03818	-216.851	-6.15108
	-216.849	-4.78814	-216.849	-6.04815
	-216.847	-4.88529	-216.847	-5.67262
	-216.845	-5.9006	-216.845	-7.19278
	-216.844	-7.19703	-216.844	-6.03297
	-216.842	-4.52359	-216.842	-6.55294
	-216.84	-5.98382	-216.84	-5.82111
	-216.838	-5.405	-216.838	-6.13815
	-216.836	-6.36483	-216.836	-5.20198
	-216.835	-7.13559	-216.835	-5.10704
	-216.833	-6.15767	-216.833	-5.97785
	-216.831	-5.26184	-216.831	-5.63778
	-216.829	-5.75001	-216.829	-5.14595
	-216.827	-6.2608	-216.827	-5.10881
	-216.825	-5.09271	-216.825	-5.80459
	-216.824	-5.43909	-216.824	-5.8951
	-216.822	-5.61627	-216.822	-4.9955
	-216.82	-6.64133	-216.82	-4.8553
	-216.818	-6.0055	-216.818	-6.23957
	-216.816	-5.12525	-216.816	-5.1208
	-216.815	-7.00779	-216.815	-5.80661
	-216.813	-5.924	-216.813	-6.20709
	-216.811	-5.90157	-216.811	-5.58703
	-216.809	-5.35172	-216.809	-4.54672
	-216.807	-5.3926	-216.807	-5.83322
	-216.806	-5.3123	-216.806	-5.98664
	-216.804	-4.55475	-216.804	-6.53282
	-216.802	-5.44175	-216.802	-6.56119
	-216.8	-4.79161	-216.8	-6.40413
	-216.798	-6.23534	-216.798	-5.773
	-216.797	-5.51912	-216.797	-6.08694
	-216.795	-4.99541	-216.795	-5.05309
	-216.793	-5.3977	-216.793	-5.45045
	-216.791	-5.16134	-216.791	-4.3592
	-216.789	-3.87974	-216.789	-4.92313
	-216.787	-4.06094	-216.787	-6.03877
	-216.786	-5.53344	-216.786	-5.97745
	-216.784	-5.83181	-216.784	-5.21846
	-216.782	-5.88972	-216.782	-7.37171
	-216.78	-5.45395	-216.78	-6.02155
	-216.778	-5.96829	-216.778	-5.79367
	-216.777	-5.61415	-216.777	-5.71962
	-216.775	-6.29616	-216.775	-6.44398
	-216.773	-5.52306	-216.773	-5.59104
	-216.771	-6.17394	-216.771	-5.84658
	-216.769	-6.2277	-216.769	-7.90005
	-216.768	-6.11212	-216.768	-7.02677
	-216.766	-5.41654	-216.766	-4.80096
	-216.764	-5.98461	-216.764	-5.21544
	-216.762	-4.61087	-216.762	-5.26155
	-216.76	-6.04725	-216.76	-4.55988
	-216.759	-5.53115	-216.759	-6.36195
	-216.757	-5.4928	-216.757	-7.3629
	-216.755	-4.56626	-216.755	-5.913
	-216.753	-6.10915	-216.753	-7.2486
	-216.751	-5.47214	-216.751	-5.7869
	-216.749	-6.7268	-216.749	-7.29872
	-216.748	-5.78053	-216.748	-8.36931
	-216.746	-5.3773	-216.746	-7.10747
	-216.744	-6.52052	-216.744	-6.47066
	-216.742	-6.11426	-216.742	-5.91087
	-216.74	-6.61481	-216.74	-6.71678
	-216.739	-4.93376	-216.739	-6.71756
	-216.737	-5.91134	-216.737	-7.32301
	-216.735	-5.23055	-216.735	-6.55948
	-216.733	-4.77398	-216.733	-6.36079
	-216.731	-6.11942	-216.731	-6.0526
	-216.73	-6.06364	-216.73	-6.45623
	-216.728	-5.38503	-216.728	-6.96461
	-216.726	-4.8553	-216.726	-6.02786
	-216.724	-5.07327	-216.724	-6.95186
	-216.722	-5.08339	-216.722	-5.24426
	-216.721	-5.80697	-216.721	-6.68937
	-216.719	-5.46872	-216.719	-6.79559
	-216.717	-5.70777	-216.717	-6.85261
	-216.715	-6.24163	-216.715	-6.56804
	-216.713	-6.23545	-216.713	-5.51275
	-216.711	-6.63745	-216.711	-5.38132
	-216.71	-5.75145	-216.71	-5.69138
	-216.708	-5.90825	-216.708	-5.54816
	-216.706	-5.26774	-216.706	-6.95797
	-216.704	-5.56519	-216.704	-6.17176
	-216.702	-5.64834	-216.702	-6.00963
	-216.701	-5.49693	-216.701	-5.93764
	-216.699	-6.53801	-216.699	-6.29342
	-216.697	-6.00822	-216.697	-7.14197
	-216.695	-5.85306	-216.695	-5.73174
	-216.693	-6.11263	-216.693	-6.57064
	-216.692	-5.30059	-216.692	-6.91225
	-216.69	-6.63608	-216.69	-5.75932
	-216.688	-6.28937	-216.688	-5.7432
	-216.686	-6.73197	-216.686	-5.69132
	-216.684	-6.35386	-216.684	-6.28937
	-216.683	-6.42568	-216.683	-6.04479
	-216.681	-6.19958	-216.681	-6.00011
	-216.679	-6.81295	-216.679	-5.43567
	-216.677	-6.99931	-216.677	-6.11466
	-216.675	-6.04144	-216.675	-5.25378
	-216.673	-6.9867	-216.673	-6.22988
	-216.672	-6.72264	-216.672	-6.26667
	-216.67	-5.25459	-216.67	-5.68126
	-216.668	-5.69596	-216.668	-6.37412
	-216.666	-7.18142	-216.666	-5.83908
	-216.664	-5.65156	-216.664	-6.81222
	-216.663	-5.62618	-216.663	-7.49304
	-216.661	-6.31722	-216.661	-5.61659
	-216.659	-5.02643	-216.659	-5.31374
	-216.657	-6.08206	-216.657	-6.41779
	-216.655	-7.52816	-216.655	-6.21426
	-216.654	-6.38565	-216.654	-5.443
	-216.652	-5.26099	-216.652	-6.54618
	-216.65	-6.37285	-216.65	-7.65841
	-216.648	-6.29115	-216.648	-6.02052
	-216.646	-5.02531	-216.646	-5.1967
	-216.645	-5.47706	-216.645	-6.34626
	-216.643	-4.43844	-216.643	-5.18054
	-216.641	-6.10855	-216.641	-5.72564
	-216.639	-5.73283	-216.639	-5.2607
	-216.637	-5.40003	-216.637	-5.72363
	-216.635	-4.94735	-216.635	-6.40158
	-216.634	-6.81086	-216.634	-6.27925
	-216.632	-6.17771	-216.632	-5.98907
	-216.63	-6.67287	-216.63	-7.00716
	-216.628	-5.94264	-216.628	-5.08434
	-216.626	-5.37143	-216.626	-6.02611
	-216.625	-5.79721	-216.625	-6.50036
	-216.623	-8.64078	-216.623	-4.56977
	-216.621	-7.43252	-216.621	-5.27136
	-216.619	-6.1749	-216.619	-5.65356
	-216.617	-5.5382	-216.617	-5.8274
	-216.616	-5.38937	-216.616	-5.54954
	-216.614	-6.21319	-216.614	-6.8016
	-216.612	-5.72158	-216.612	-5.69696
	-216.61	-5.02743	-216.61	-4.70637
	-216.608	-5.42724	-216.608	-4.42636
	-216.607	-5.95692	-216.607	-4.81007
	-216.605	-5.08636	-216.605	-5.73133
	-216.603	-5.43086	-216.603	-5.5141
	-216.601	-6.23282	-216.601	-5.92112
	-216.599	-6.62876	-216.599	-6.99925
	-216.597	-4.82189	-216.597	-6.07061
	-216.596	-6.66795	-216.596	-4.83459
	-216.594	-5.91452	-216.594	-5.46949
	-216.592	-4.41282	-216.592	-6.97322
	-216.59	-4.64583	-216.59	-5.07136
	-216.588	-5.05239	-216.588	-5.48396
	-216.587	-5.72754	-216.587	-5.91232
	-216.585	-7.25658	-216.585	-5.96186
	-216.583	-6.2538	-216.583	-6.63021
	-216.581	-5.77506	-216.581	-7.32792
	-216.579	-5.55219	-216.579	-6.27961
	-216.578	-6.39319	-216.578	-5.63013
	-216.576	-6.98886	-216.576	-5.33041
	-216.574	-6.76097	-216.574	-5.58384
	-216.572	-7.23998	-216.572	-5.44966
	-216.57	-5.69537	-216.57	-5.12678
	-216.569	-5.1455	-216.569	-4.61124
	-216.567	-6.87247	-216.567	-5.54552
	-216.565	-5.68885	-216.565	-5.2209
	-216.563	-5.35518	-216.563	-5.81489
	-216.561	-5.52983	-216.561	-6.46337
	-216.559	-5.84705	-216.559	-6.97284
	-216.558	-5.08263	-216.558	-6.0652
	-216.556	-5.21837	-216.556	-5.75443
	-216.554	-5.11058	-216.554	-5.27448
	-216.552	-6.44617	-216.552	-5.25055
	-216.55	-6.59601	-216.55	-6.22389
	-216.549	-7.27798	-216.549	-6.01181
	-216.547	-6.53764	-216.547	-6.50074
	-216.545	-6.91061	-216.545	-7.08364
	-216.543	-6.14332	-216.543	-6.06625
	-216.541	-6.45272	-216.541	-6.68348
	-216.54	-7.73031	-216.54	-4.26614
	-216.538	-6.45779	-216.538	-7.07588
	-216.536	-6.85811	-216.536	-5.73318
	-216.534	-6.80574	-216.534	-5.79332
	-216.532	-5.29382	-216.532	-6.10365
	-216.531	-5.48539	-216.531	-5.96337
	-216.529	-6.11425	-216.529	-6.44962
	-216.527	-6.56454	-216.527	-5.63933
	-216.525	-5.86888	-216.525	-6.27574
	-216.523	-5.9847	-216.523	-5.72681
	-216.521	-6.37423	-216.521	-6.12645
	-216.52	-7.90608	-216.52	-5.68612
	-216.518	-5.96115	-216.518	-7.29872
	-216.516	-5.22886	-216.516	-7.58116
	-216.514	-4.36319	-216.514	-6.62178
	-216.512	-5.22236	-216.512	-5.77125
	-216.511	-4.83898	-216.511	-6.38233
	-216.509	-6.51201	-216.509	-5.6429
	-216.507	-5.38716	-216.507	-5.6912
	-216.505	-6.20183	-216.505	-6.16861
	-216.503	-6.24989	-216.503	-6.61922
	-216.502	-5.76123	-216.502	-5.62614
	-216.5	-6.68976	-216.5	-5.5406
	-216.498	-6.53813	-216.498	-6.24732
	-216.496	-6.7978	-216.496	-5.68709
	-216.494	-7.46444	-216.494	-6.94059
	-216.493	-6.69028	-216.493	-6.55569
	-216.491	-6.18437	-216.491	-5.85261
	-216.489	-5.9159	-216.489	-5.99889
	-216.487	-5.6529	-216.487	-6.037
	-216.485	-5.31378	-216.485	-4.89401
	-216.483	-7.13	-216.483	-5.2602
	-216.482	-5.12122	-216.482	-6.30215
	-216.48	-5.98854	-216.48	-6.58518
	-216.478	-6.00079	-216.478	-4.49009
	-216.476	-6.69597	-216.476	-5.69028
	-216.474	-5.93482	-216.474	-6.94471
	-216.473	-5.14941	-216.473	-6.57223
	-216.471	-4.36604	-216.471	-5.77552
	-216.469	-5.20294	-216.469	-5.29686
	-216.467	-4.98443	-216.467	-5.49642
	-216.465	-6.76528	-216.465	-5.88923
	-216.464	-7.2144	-216.464	-7.03884
	-216.462	-6.80026	-216.462	-5.06202
	-216.46	-7.70842	-216.46	-5.22345
	-216.458	-8.8696	-216.458	-6.04533
	-216.456	-8.05521	-216.456	-4.41257
	-216.455	-6.6923	-216.455	-4.65128
	-216.453	-4.93655	-216.453	-6.60732
	-216.451	-5.56598	-216.451	-6.24881
	-216.449	-6.09847	-216.449	-6.54508
	-216.447	-6.96327	-216.447	-7.08956
	-216.445	-6.05177	-216.445	-6.44384
	-216.444	-5.44642	-216.444	-5.88699
	-216.442	-6.28234	-216.442	-4.64264
	-216.44	-5.68682	-216.44	-3.80892
	-216.438	-4.40443	-216.438	-6.01032
	-216.436	-5.55426	-216.436	-6.39604
	-216.435	-6.30031	-216.435	-5.24878
	-216.433	-5.08758	-216.433	-5.42716
	-216.431	-5.93778	-216.431	-6.59655
	-216.429	-6.18876	-216.429	-6.59361
	-216.427	-6.54922	-216.427	-7.09943
	-216.426	-7.21213	-216.426	-6.37024
	-216.424	-5.23537	-216.424	-7.52219
	-216.422	-5.47312	-216.422	-7.54824
	-216.42	-5.39663	-216.42	-5.57571
	-216.418	-4.7514	-216.418	-4.85117
	-216.417	-7.4542	-216.417	-6.17435
	-216.415	-6.13689	-216.415	-6.01772
	-216.413	-5.79093	-216.413	-6.20629
	-216.411	-8.46916	-216.411	-7.14387
	-216.409	-6.85568	-216.409	-6.14982
	-216.407	-5.56591	-216.407	-6.33894
	-216.406	-7.29926	-216.406	-5.16307
	-216.404	-6.49522	-216.404	-6.33006
	-216.402	-6.29151	-216.402	-4.85445
	-216.4	-6.81309	-216.4	-4.96365
	-216.398	-6.38403	-216.398	-7.15314
	-216.397	-5.4358	-216.397	-6.59268
	-216.395	-5.89259	-216.395	-5.90496
	-216.393	-5.80292	-216.393	-7.52275
	-216.391	-5.79549	-216.391	-6.76332
	-216.389	-7.55326	-216.389	-7.04338
	-216.388	-6.68254	-216.388	-6.50843
	-216.386	-5.36232	-216.386	-6.56699
	-216.384	-6.93945	-216.384	-6.62153
	-216.382	-6.70558	-216.382	-5.42537
	-216.38	-7.29618	-216.38	-6.4911
	-216.379	-7.70992	-216.379	-6.56861
	-216.377	-7.29007	-216.377	-6.2697
	-216.375	-6.09434	-216.375	-7.21118
	-216.373	-6.39846	-216.373	-6.18951
	-216.371	-4.97351	-216.371	-6.85589
	-216.369	-5.88402	-216.369	-5.90167
	-216.368	-6.63742	-216.368	-5.04183
	-216.366	-6.27775	-216.366	-6.4642
	-216.364	-6.68825	-216.364	-6.97828
	-216.362	-6.05779	-216.362	-6.5728
	-216.36	-6.95614	-216.36	-7.43582
	-216.359	-5.92259	-216.359	-6.207
	-216.357	-5.37338	-216.357	-4.82472
	-216.355	-5.32912	-216.355	-6.25719
	-216.353	-4.86916	-216.353	-6.87404
	-216.351	-6.6477	-216.351	-5.60544
	-216.35	-6.1632	-216.35	-5.9016
	-216.348	-5.50844	-216.348	-7.23074
	-216.346	-5.73113	-216.346	-7.14685
	-216.344	-6.33392	-216.344	-7.43817
	-216.342	-6.59439	-216.342	-6.89165
	-216.341	-6.38495	-216.341	-6.00904
	-216.339	-6.35334	-216.339	-7.00295
	-216.337	-4.93729	-216.337	-6.64676
	-216.335	-6.04716	-216.335	-6.16792
	-216.333	-5.25672	-216.333	-6.30751
	-216.331	-6.69253	-216.331	-6.66579
	-216.33	-7.52293	-216.33	-6.39725
	-216.328	-6.1636	-216.328	-5.43986
	-216.326	-5.13184	-216.326	-6.75706
	-216.324	-5.32724	-216.324	-6.58466
	-216.322	-5.72688	-216.322	-7.29621
	-216.321	-5.60284	-216.321	-6.28509
	-216.319	-5.64734	-216.319	-6.28204
	-216.317	-6.01419	-216.317	-5.49615
	-216.315	-5.84117	-216.315	-6.31895
	-216.313	-6.26532	-216.313	-6.41774
	-216.312	-7.23292	-216.312	-6.18759
	-216.31	-5.28895	-216.31	-6.69755
	-216.308	-6.75978	-216.308	-8.14538
	-216.306	-6.13388	-216.306	-6.20662
	-216.304	-6.08376	-216.304	-6.03171
	-216.303	-6.32388	-216.303	-7.09551
	-216.301	-7.06812	-216.301	-5.96979
	-216.299	-6.42979	-216.299	-5.69695
	-216.297	-6.80225	-216.297	-7.26622
	-216.295	-7.55859	-216.295	-7.38812
	-216.293	-5.61494	-216.293	-5.83371
	-216.292	-6.29493	-216.292	-7.11156
	-216.29	-5.84256	-216.29	-7.21911
	-216.288	-6.55383	-216.288	-4.60344
	-216.286	-7.65004	-216.286	-6.00411
	-216.284	-5.99378	-216.284	-7.0543
	-216.283	-5.28712	-216.283	-5.98849
	-216.281	-6.90403	-216.281	-6.75362
	-216.279	-6.55285	-216.279	-6.48722
	-216.277	-5.55258	-216.277	-6.32282
	-216.275	-5.78312	-216.275	-6.89827
	-216.274	-7.51243	-216.274	-6.23301
	-216.272	-5.18305	-216.272	-5.49154
	-216.27	-6.04841	-216.27	-5.56143
	-216.268	-5.30268	-216.268	-7.09003
	-216.266	-6.28106	-216.266	-6.95737
	-216.265	-7.44199	-216.265	-6.45225
	-216.263	-7.50555	-216.263	-6.43664
	-216.261	-5.9638	-216.261	-7.72493
	-216.259	-5.73882	-216.259	-7.16725
	-216.257	-6.4239	-216.257	-6.61766
	-216.255	-6.45418	-216.255	-6.42172
	-216.254	-5.7854	-216.254	-7.26305
	-216.252	-5.26583	-216.252	-6.83789
	-216.25	-6.20117	-216.25	-6.26237
	-216.248	-7.02365	-216.248	-6.08516
	-216.246	-6.89136	-216.246	-6.10101
	-216.245	-7.20532	-216.245	-7.34963
	-216.243	-6.71732	-216.243	-6.77078
	-216.241	-7.364	-216.241	-7.17782
	-216.239	-5.79622	-216.239	-6.16031
	-216.237	-5.94061	-216.237	-6.3447
	-216.236	-7.01666	-216.236	-7.24452
	-216.234	-6.57538	-216.234	-6.79696
	-216.232	-7.80306	-216.232	-6.22032
	-216.23	-5.20774	-216.23	-7.46871
	-216.228	-6.41267	-216.228	-7.89218
	-216.227	-6.60374	-216.227	-5.89692
	-216.225	-7.35272	-216.225	-5.70889
	-216.223	-6.27517	-216.223	-4.78077
	-216.221	-5.13144	-216.221	-4.51922
	-216.219	-5.79543	-216.219	-6.94508
	-216.217	-6.06183	-216.217	-7.19711
	-216.216	-6.48485	-216.216	-6.35843
	-216.214	-5.70781	-216.214	-6.04403
	-216.212	-6.4549	-216.212	-6.49853
	-216.21	-6.98663	-216.21	-5.94333
	-216.208	-6.94742	-216.208	-6.65532
	-216.207	-5.68711	-216.207	-7.13354
	-216.205	-5.95058	-216.205	-4.85442
	-216.203	-5.62533	-216.203	-5.44971
	-216.201	-5.59999	-216.201	-6.34069
	-216.199	-7.33428	-216.199	-7.22919
	-216.198	-7.13838	-216.198	-5.71048
	-216.196	-6.41427	-216.196	-5.89314
	-216.194	-5.9558	-216.194	-6.24848
	-216.192	-5.80586	-216.192	-6.97459
	-216.19	-7.62824	-216.19	-6.52973
	-216.189	-4.79597	-216.189	-6.05762
	-216.187	-6.5102	-216.187	-5.82926
	-216.185	-7.17551	-216.185	-5.46542
	-216.183	-6.61218	-216.183	-5.49716
	-216.181	-5.95589	-216.181	-5.06322
	-216.179	-4.52649	-216.179	-6.84756
	-216.178	-6.55878	-216.178	-7.49791
	-216.176	-6.09128	-216.176	-7.64627
	-216.174	-6.57407	-216.174	-7.24687
	-216.172	-5.98851	-216.172	-6.78966
	-216.17	-6.04597	-216.17	-5.44797
	-216.169	-5.96664	-216.169	-5.70505
	-216.167	-5.51009	-216.167	-5.47887
	-216.165	-7.16634	-216.165	-6.01879
	-216.163	-6.00876	-216.163	-5.23921
	-216.161	-8.35384	-216.161	-5.98904
	-216.16	-7.73265	-216.16	-5.98442
	-216.158	-6.89782	-216.158	-6.04355
	-216.156	-4.26457	-216.156	-6.78458
	-216.154	-6.14869	-216.154	-6.31301
	-216.152	-7.91202	-216.152	-8.14301
	-216.151	-5.72558	-216.151	-5.82039
	-216.149	-5.52373	-216.149	-7.19908
	-216.147	-6.10271	-216.147	-5.95836
	-216.145	-5.75472	-216.145	-5.98197
	-216.143	-6.87693	-216.143	-7.34898
	-216.141	-7.99356	-216.141	-6.87311
	-216.14	-5.94004	-216.14	-6.36192
	-216.138	-6.75435	-216.138	-4.38364
	-216.136	-7.15646	-216.136	-7.17021
	-216.134	-6.61351	-216.134	-7.51709
	-216.132	-6.51602	-216.132	-5.80634
	-216.131	-6.36564	-216.131	-6.41066
	-216.129	-6.57808	-216.129	-5.89332
	-216.127	-7.33686	-216.127	-6.13113
	-216.125	-7.10002	-216.125	-6.72462
	-216.123	-5.85431	-216.123	-5.45919
	-216.122	-6.2545	-216.122	-5.95395
	-216.12	-6.10993	-216.12	-6.69863
	-216.118	-6.37804	-216.118	-6.70926
	-216.116	-6.00017	-216.116	-7.64123
	-216.114	-6.34784	-216.114	-6.12366
	-216.113	-6.10407	-216.113	-6.63426
	-216.111	-7.89157	-216.111	-5.77012
	-216.109	-7.42456	-216.109	-6.91776
	-216.107	-5.40652	-216.107	-6.47104
	-216.105	-6.34803	-216.105	-7.03416
	-216.103	-7.79851	-216.103	-6.68495
	-216.102	-7.26856	-216.102	-7.61798
	-216.1	-7.32766	-216.1	-6.94646
	-216.098	-6.1507	-216.098	-7.46564
	-216.096	-5.94185	-216.096	-6.54715
	-216.094	-5.64494	-216.094	-6.88898
	-216.093	-6.78331	-216.093	-6.87399
	-216.091	-6.45682	-216.091	-6.72763
	-216.089	-5.40121	-216.089	-5.84294
	-216.087	-6.63847	-216.087	-5.7876
	-216.085	-5.4534	-216.085	-5.71313
	-216.084	-6.13335	-216.084	-7.15629
	-216.082	-8.35345	-216.082	-5.24856
	-216.08	-6.23767	-216.08	-5.68351
	-216.078	-7.23751	-216.078	-5.57728
	-216.076	-6.46994	-216.076	-7.22362
	-216.075	-7.48107	-216.075	-6.32852
	-216.073	-5.48597	-216.073	-7.76346
	-216.071	-6.21401	-216.071	-6.94183
	-216.069	-6.84541	-216.069	-5.40711
	-216.067	-6.29799	-216.067	-4.71998
	-216.065	-6.81086	-216.065	-4.53238
	-216.064	-4.83024	-216.064	-5.98857
	-216.062	-6.25071	-216.062	-7.22336
	-216.06	-6.53385	-216.06	-6.06637
	-216.058	-5.45609	-216.058	-7.0502
	-216.056	-5.37211	-216.056	-6.46675
	-216.055	-6.48401	-216.055	-7.0427
	-216.053	-6.67022	-216.053	-8.28111
	-216.051	-6.41302	-216.051	-7.00593
	-216.049	-7.02051	-216.049	-5.78771
	-216.047	-7.2681	-216.047	-6.20848
	-216.046	-6.52529	-216.046	-6.08302
	-216.044	-6.0464	-216.044	-6.24846
	-216.042	-8.39503	-216.042	-6.70454
	-216.04	-7.06248	-216.04	-7.24994
	-216.038	-7.03144	-216.038	-6.29493
	-216.037	-7.13243	-216.037	-6.36186
	-216.035	-6.81743	-216.035	-4.89119
	-216.033	-6.21394	-216.033	-5.68327
	-216.031	-7.24407	-216.031	-6.97898
	-216.029	-6.66493	-216.029	-7.80267
	-216.027	-7.13843	-216.027	-7.54737
	-216.026	-7.84956	-216.026	-7.19957
	-216.024	-7.28075	-216.024	-6.64683
	-216.022	-7.19869	-216.022	-8.17303
	-216.02	-5.47088	-216.02	-6.38542
	-216.018	-5.49232	-216.018	-5.38102
	-216.017	-5.97095	-216.017	-5.84841
	-216.015	-6.39814	-216.015	-5.89777
	-216.013	-6.49966	-216.013	-6.79467
	-216.011	-6.73386	-216.011	-7.06615
	-216.009	-8.11233	-216.009	-6.99349
	-216.008	-7.29831	-216.008	-5.76145
	-216.006	-5.49293	-216.006	-4.41082
	-216.004	-7.5144	-216.004	-5.38954
	-216.002	-6.92187	-216.002	-6.13126
	-216	-6.30669	-216	-5.70111
	-215.999	-8.40655	-215.999	-5.85706
	-215.997	-7.06151	-215.997	-6.92915
	-215.995	-7.74615	-215.995	-7.11738
	-215.993	-5.50729	-215.993	-6.75074
	-215.991	-7.72186	-215.991	-6.51296
	-215.989	-8.11759	-215.989	-6.50203
	-215.988	-6.52485	-215.988	-5.99147
	-215.986	-7.13381	-215.986	-6.45068
	-215.984	-6.9378	-215.984	-7.1594
	-215.982	-6.52742	-215.982	-6.98821
	-215.98	-6.3881	-215.98	-6.25971
	-215.979	-5.98229	-215.979	-5.93836
	-215.977	-7.83251	-215.977	-7.57718
	-215.975	-8.50133	-215.975	-6.46086
	-215.973	-6.60232	-215.973	-6.95025
	-215.971	-5.33529	-215.971	-6.96024
	-215.97	-6.56372	-215.97	-5.81944
	-215.968	-7.06304	-215.968	-6.31315
	-215.966	-7.19152	-215.966	-5.34408
	-215.964	-6.45477	-215.964	-7.4326
	-215.962	-5.99499	-215.962	-7.21814
	-215.961	-6.46201	-215.961	-6.40016
	-215.959	-5.09336	-215.959	-6.75076
	-215.957	-6.10381	-215.957	-6.72348
	-215.955	-6.65525	-215.955	-5.75921
	-215.953	-5.76418	-215.953	-5.38403
	-215.951	-5.53259	-215.951	-5.91016
	-215.95	-5.6726	-215.95	-5.00839
	-215.948	-5.88986	-215.948	-4.95769
	-215.946	-5.43498	-215.946	-5.07743
	-215.944	-5.17888	-215.944	-7.37213
	-215.942	-7.18213	-215.942	-7.5475
	-215.941	-7.31302	-215.941	-7.10438
	-215.939	-6.83382	-215.939	-6.31735
	-215.937	-7.50576	-215.937	-6.62716
	-215.935	-6.13096	-215.935	-7.20501
	-215.933	-6.16968	-215.933	-7.15737
	-215.932	-6.68559	-215.932	-6.74497
	-215.93	-6.46386	-215.93	-6.53632
	-215.928	-6.79221	-215.928	-7.23654
	-215.926	-4.69906	-215.926	-6.47443
	-215.924	-6.17371	-215.924	-7.34843
	-215.923	-6.48365	-215.923	-6.57446
	-215.921	-6.51523	-215.921	-6.62334
	-215.919	-7.48203	-215.919	-7.97894
	-215.917	-6.90915	-215.917	-5.85358
	-215.915	-5.81211	-215.915	-7.83258
	-215.913	-5.98765	-215.913	-6.3356
	-215.912	-5.90015	-215.912	-7.09133
	-215.91	-7.21228	-215.91	-7.0772
	-215.908	-6.48135	-215.908	-7.27015
	-215.906	-7.09679	-215.906	-6.39031
	-215.904	-6.2093	-215.904	-6.33222
	-215.903	-5.52836	-215.903	-6.18279
	-215.901	-6.59997	-215.901	-6.02591
	-215.899	-6.04152	-215.899	-5.24169
	-215.897	-6.52387	-215.897	-5.6921
	-215.895	-6.44201	-215.895	-6.84909
	-215.894	-6.79162	-215.894	-6.63983
	-215.892	-7.5469	-215.892	-7.24614
	-215.89	-6.89143	-215.89	-6.49189
	-215.888	-7.15592	-215.888	-5.53664
	-215.886	-6.63662	-215.886	-7.53985
	-215.885	-6.09639	-215.885	-6.23892
	-215.883	-6.93746	-215.883	-7.64012
	-215.881	-6.07223	-215.881	-7.40423
	-215.879	-5.38384	-215.879	-7.71313
	-215.877	-7.36728	-215.877	-8.09815
	-215.875	-7.47572	-215.875	-7.69107
	-215.874	-7.58907	-215.874	-5.02662
	-215.872	-8.95741	-215.872	-6.58838
	-215.87	-7.01659	-215.87	-7.55872
	-215.868	-7.02964	-215.868	-6.65972
	-215.866	-7.41438	-215.866	-7.30872
	-215.865	-6.17714	-215.865	-6.96623
	-215.863	-8.2977	-215.863	-9.2153
	-215.861	-7.30855	-215.861	-8.28393
	-215.859	-6.71236	-215.859	-6.69929
	-215.857	-6.20538	-215.857	-5.98454
	-215.856	-6.49235	-215.856	-5.88969
	-215.854	-6.66059	-215.854	-7.21718
	-215.852	-7.16121	-215.852	-7.70392
	-215.85	-5.8158	-215.85	-6.66614
	-215.848	-6.18577	-215.848	-5.4629
	-215.847	-6.48004	-215.847	-5.51074
	-215.845	-5.66265	-215.845	-7.19326
	-215.843	-6.80865	-215.843	-7.01396
	-215.841	-7.34664	-215.841	-7.07451
	-215.839	-6.63129	-215.839	-6.16378
	-215.837	-6.51388	-215.837	-6.36979
	-215.836	-5.80049	-215.836	-6.37481
	-215.834	-6.44284	-215.834	-5.58071
	-215.832	-5.57539	-215.832	-6.96746
	-215.83	-7.00958	-215.83	-8.30226
	-215.828	-6.0918	-215.828	-6.197
	-215.827	-6.50479	-215.827	-7.04314
	-215.825	-6.51174	-215.825	-7.45791
	-215.823	-6.19394	-215.823	-6.98541
	-215.821	-6.79327	-215.821	-7.02415
	-215.819	-7.17447	-215.819	-6.56185
	-215.818	-7.73135	-215.818	-5.72183
	-215.816	-6.98478	-215.816	-7.02642
	-215.814	-7.30223	-215.814	-7.66366
	-215.812	-5.00309	-215.812	-6.1488
	-215.81	-6.05124	-215.81	-5.92795
	-215.809	-7.47357	-215.809	-6.47231
	-215.807	-4.9815	-215.807	-7.11313
	-215.805	-8.00543	-215.805	-7.50868
	-215.803	-7.91342	-215.803	-6.73759
	-215.801	-6.02439	-215.801	-6.50876
	-215.799	-6.89647	-215.799	-6.29064
	-215.798	-6.44573	-215.798	-6.95728
	-215.796	-6.60971	-215.796	-7.4808
	-215.794	-7.40723	-215.794	-6.91837
	-215.792	-6.50528	-215.792	-7.74755
	-215.79	-6.30219	-215.79	-6.20741
	-215.789	-7.36889	-215.789	-6.2182
	-215.787	-6.38333	-215.787	-5.54692
	-215.785	-6.13392	-215.785	-6.61158
	-215.783	-6.8416	-215.783	-8.47965
	-215.781	-6.97474	-215.781	-7.08146
	-215.78	-7.17643	-215.78	-7.77665
	-215.778	-5.678	-215.778	-7.92302
	-215.776	-7.33854	-215.776	-7.15776
	-215.774	-6.09826	-215.774	-6.53637
	-215.772	-7.16076	-215.772	-7.28451
	-215.771	-8.40778	-215.771	-7.4562
	-215.769	-6.95118	-215.769	-8.46091
	-215.767	-6.98363	-215.767	-5.68796
	-215.765	-6.84438	-215.765	-6.51974
	-215.763	-7.09137	-215.763	-8.51497
	-215.761	-7.56176	-215.761	-7.86773
	-215.76	-7.66782	-215.76	-6.65964
	-215.758	-6.28371	-215.758	-7.74884
	-215.756	-5.86402	-215.756	-5.19653
	-215.754	-6.70738	-215.754	-7.15238
	-215.752	-7.42711	-215.752	-8.0436
	-215.751	-6.31221	-215.751	-5.86074
	-215.749	-7.66765	-215.749	-6.83015
	-215.747	-7.27301	-215.747	-7.81515
	-215.745	-7.83941	-215.745	-7.00736
	-215.743	-7.12569	-215.743	-6.09654
	-215.742	-6.72335	-215.742	-6.63414
	-215.74	-6.9949	-215.74	-5.34793
	-215.738	-6.09156	-215.738	-7.46186
	-215.736	-6.08939	-215.736	-7.77508
	-215.734	-5.86297	-215.734	-7.46969
	-215.733	-7.26582	-215.733	-5.1722
	-215.731	-6.51668	-215.731	-5.7341
	-215.729	-6.86665	-215.729	-7.00487
	-215.727	-6.16768	-215.727	-6.13421
	-215.725	-6.24659	-215.725	-6.806
	-215.723	-6.08852	-215.723	-6.36031
	-215.722	-7.02035	-215.722	-5.6297
	-215.72	-7.6284	-215.72	-7.61237
	-215.718	-7.26432	-215.718	-6.39139
	-215.716	-7.97355	-215.716	-7.3229
	-215.714	-7.13403	-215.714	-6.88033
	-215.713	-7.0961	-215.713	-7.62026
	-215.711	-6.20035	-215.711	-6.82019
	-215.709	-6.16158	-215.709	-8.22074
	-215.707	-7.47573	-215.707	-6.91122
	-215.705	-7.36694	-215.705	-6.25871
	-215.704	-7.44638	-215.704	-7.55259
	-215.702	-5.94124	-215.702	-6.95263
	-215.7	-6.94353	-215.7	-6.23986
	-215.698	-6.18461	-215.698	-6.55248
	-215.696	-7.06892	-215.696	-7.70459
	-215.695	-6.31943	-215.695	-7.15197
	-215.693	-6.84441	-215.693	-7.78213
	-215.691	-6.44118	-215.691	-7.92607
	-215.689	-6.93646	-215.689	-5.41385
	-215.687	-7.82548	-215.687	-6.58955
	-215.685	-7.85971	-215.685	-7.02132
	-215.684	-7.77784	-215.684	-8.28529
	-215.682	-7.39053	-215.682	-6.34673
	-215.68	-5.59106	-215.68	-7.72252
	-215.678	-7.29334	-215.678	-7.60279
	-215.676	-6.98335	-215.676	-7.34064
	-215.675	-6.57745	-215.675	-6.85276
	-215.673	-6.55254	-215.673	-6.34382
	-215.671	-4.96475	-215.671	-7.68051
	-215.669	-6.83595	-215.669	-8.31686
	-215.667	-6.15044	-215.667	-7.33727
	-215.666	-5.80789	-215.666	-7.01557
	-215.664	-5.89734	-215.664	-6.39173
	-215.662	-7.19882	-215.662	-6.46287
	-215.66	-6.90918	-215.66	-6.68874
	-215.658	-6.48309	-215.658	-6.14323
	-215.657	-6.19191	-215.657	-6.70132
	-215.655	-3.99293	-215.655	-5.57095
	-215.653	-5.75483	-215.653	-7.63352
	-215.651	-6.32045	-215.651	-6.08801
	-215.649	-7.09989	-215.649	-7.21978
	-215.647	-6.53159	-215.647	-6.89886
	-215.646	-7.61545	-215.646	-5.50478
	-215.644	-6.95196	-215.644	-7.68522
	-215.642	-6.54688	-215.642	-6.75095
	-215.64	-6.25072	-215.64	-6.9135
	-215.638	-8.19238	-215.638	-8.24287
	-215.637	-7.54916	-215.637	-7.73912
	-215.635	-5.25305	-215.635	-6.5436
	-215.633	-5.83249	-215.633	-7.33892
	-215.631	-6.85716	-215.631	-6.67909
	-215.629	-6.19272	-215.629	-6.62209
	-215.628	-5.2237	-215.628	-6.29901
	-215.626	-6.82495	-215.626	-6.31466
	-215.624	-6.29776	-215.624	-6.88828
	-215.622	-6.1234	-215.622	-6.61703
	-215.62	-8.06391	-215.62	-6.1205
	-215.619	-5.26059	-215.619	-5.75531
	-215.617	-5.73623	-215.617	-6.40888
	-215.615	-6.53136	-215.615	-7.73747
	-215.613	-6.85713	-215.613	-7.41955
	-215.611	-6.85688	-215.611	-7.16586
	-215.609	-6.36466	-215.609	-6.496
	-215.608	-4.72844	-215.608	-7.26715
	-215.606	-5.35285	-215.606	-6.56515
	-215.604	-4.42964	-215.604	-7.77091
	-215.602	-5.10968	-215.602	-5.5162
	-215.6	-6.28722	-215.6	-6.0247
	-215.599	-6.27973	-215.599	-5.52122
	-215.597	-6.73867	-215.597	-7.1155
	-215.595	-7.43711	-215.595	-6.41555
	-215.593	-6.50626	-215.593	-6.55036
	-215.591	-6.5902	-215.591	-6.23338
	-215.59	-7.37994	-215.59	-7.36724
	-215.588	-6.65363	-215.588	-8.37494
	-215.586	-5.65146	-215.586	-8.12165
	-215.584	-6.71812	-215.584	-7.51142
	-215.582	-6.38618	-215.582	-6.51403
	-215.581	-5.1774	-215.581	-4.78142
	-215.579	-6.26695	-215.579	-7.1067
	-215.577	-5.69309	-215.577	-6.33635
	-215.575	-5.7452	-215.575	-5.47
	-215.573	-4.8449	-215.573	-7.2943
	-215.571	-5.59144	-215.571	-7.59465
	-215.57	-7.2978	-215.57	-7.25155
	-215.568	-5.40608	-215.568	-6.43845
	-215.566	-5.48643	-215.566	-7.52113
	-215.564	-5.71703	-215.564	-8.36622
	-215.562	-7.69122	-215.562	-7.77882
	-215.561	-8.13515	-215.561	-7.53332
	-215.559	-6.97059	-215.559	-8.35561
	-215.557	-6.55123	-215.557	-7.34669
	-215.555	-7.32207	-215.555	-6.53024
	-215.553	-7.74849	-215.553	-7.60452
	-215.552	-6.95501	-215.552	-6.13637
	-215.55	-5.37594	-215.55	-6.82934
	-215.548	-6.40619	-215.548	-5.76179
	-215.546	-7.37443	-215.546	-6.58608
	-215.544	-7.84218	-215.544	-6.98191
	-215.543	-5.59691	-215.543	-6.26117
	-215.541	-7.70606	-215.541	-6.12389
	-215.539	-6.8039	-215.539	-7.56139
	-215.537	-7.08379	-215.537	-9.13426
	-215.535	-7.94737	-215.535	-7.73175
	-215.533	-7.55294	-215.533	-7.70542
	-215.532	-7.8386	-215.532	-7.06745
	-215.53	-7.58119	-215.53	-6.42346
	-215.528	-7.29997	-215.528	-4.7507
	-215.526	-6.22948	-215.526	-6.00417
	-215.524	-6.44979	-215.524	-7.70131
	-215.523	-6.47801	-215.523	-7.38182
	-215.521	-6.30971	-215.521	-7.41549
	-215.519	-6.45231	-215.519	-7.5842
	-215.517	-7.26068	-215.517	-7.73431
	-215.515	-7.05451	-215.515	-8.01389
	-215.514	-4.85353	-215.514	-7.7727
	-215.512	-7.33926	-215.512	-8.37247
	-215.51	-7.24574	-215.51	-7.96031
	-215.508	-8.00577	-215.508	-6.93148
	-215.506	-7.53359	-215.506	-7.11346
	-215.505	-7.42037	-215.505	-8.26579
	-215.503	-6.70382	-215.503	-7.39896
	-215.501	-6.38127	-215.501	-6.04442
	-215.499	-6.30052	-215.499	-5.68225
	-215.497	-6.80983	-215.497	-6.2542
	-215.495	-7.07446	-215.495	-5.76143
	-215.494	-7.32063	-215.494	-6.69761
	-215.492	-7.34058	-215.492	-6.7497
	-215.49	-7.93972	-215.49	-7.8691
	-215.488	-6.98655	-215.488	-7.04888
	-215.486	-4.58222	-215.486	-5.82565
	-215.485	-7.8848	-215.485	-7.60996
	-215.483	-6.59722	-215.483	-7.89165
	-215.481	-7.91262	-215.481	-6.0109
	-215.479	-7.70208	-215.479	-5.803
	-215.477	-6.74248	-215.477	-5.78888
	-215.476	-6.76744	-215.476	-6.26834
	-215.474	-7.71574	-215.474	-7.21434
	-215.472	-6.77336	-215.472	-7.94168
	-215.47	-7.5421	-215.47	-7.88816
	-215.468	-7.43345	-215.468	-7.32265
	-215.467	-6.68696	-215.467	-7.46465
	-215.465	-5.95718	-215.465	-7.69842
	-215.463	-6.15722	-215.463	-6.2057
	-215.461	-5.6312	-215.461	-6.60861
	-215.459	-5.732	-215.459	-9.08491
	-215.457	-6.45166	-215.457	-8.33877
	-215.456	-6.57013	-215.456	-8.14768
	-215.454	-6.1095	-215.454	-5.77556
	-215.452	-8.29661	-215.452	-7.08263
	-215.45	-7.40841	-215.45	-6.65258
	-215.448	-8.01564	-215.448	-6.67112
	-215.447	-6.46335	-215.447	-6.9027
	-215.445	-6.71866	-215.445	-7.58312
	-215.443	-6.40782	-215.443	-9.08217
	-215.441	-6.46621	-215.441	-7.13262
	-215.439	-7.07729	-215.439	-6.74982
	-215.438	-6.78916	-215.438	-6.44032
	-215.436	-6.91581	-215.436	-6.22608
	-215.434	-6.33312	-215.434	-6.02414
	-215.432	-8.31712	-215.432	-6.64347
	-215.43	-6.02274	-215.43	-5.98241
	-215.429	-7.51455	-215.429	-7.17004
	-215.427	-6.91419	-215.427	-5.41608
	-215.425	-6.53919	-215.425	-5.9647
	-215.423	-7.45452	-215.423	-7.61506
	-215.421	-8.44166	-215.421	-8.22082
	-215.419	-7.13207	-215.419	-7.59337
	-215.418	-6.74048	-215.418	-6.31159
	-215.416	-6.69452	-215.416	-7.03149
	-215.414	-6.90963	-215.414	-6.57774
	-215.412	-6.76319	-215.412	-6.92485
	-215.41	-6.84772	-215.41	-7.19472
	-215.409	-6.54413	-215.409	-7.29309
	-215.407	-7.13769	-215.407	-6.79342
	-215.405	-7.08406	-215.405	-7.01684
	-215.403	-7.89604	-215.403	-8.20007
	-215.401	-7.68042	-215.401	-6.35098
	-215.4	-8.0423	-215.4	-6.6469
	-215.398	-8.18019	-215.398	-5.98564
	-215.396	-7.87831	-215.396	-6.78179
	-215.394	-7.85148	-215.394	-6.00299
	-215.392	-6.57283	-215.392	-6.09704
	-215.391	-8.35658	-215.391	-7.85132
	-215.389	-7.11903	-215.389	-5.88213
	-215.387	-6.2876	-215.387	-6.51346
	-215.385	-6.96629	-215.385	-6.82546
	-215.383	-8.04802	-215.383	-6.83507
	-215.381	-7.48556	-215.381	-7.14712
	-215.38	-7.33843	-215.38	-8.39508
	-215.378	-7.93694	-215.378	-7.55405
	-215.376	-6.81001	-215.376	-6.95573
	-215.374	-7.23764	-215.374	-8.49585
	-215.372	-6.64356	-215.372	-8.04452
	-215.371	-5.04797	-215.371	-9.20664
	-215.369	-5.58253	-215.369	-7.40322
	-215.367	-7.39497	-215.367	-6.73939
	-215.365	-7.30756	-215.365	-6.53989
	-215.363	-6.14982	-215.363	-7.42016
	-215.362	-6.62722	-215.362	-8.55438
	-215.36	-5.39692	-215.36	-8.26892
	-215.358	-7.17981	-215.358	-7.20645
	-215.356	-6.71423	-215.356	-6.49566
	-215.354	-6.97067	-215.354	-7.90111
	-215.353	-7.95949	-215.353	-6.7639
	-215.351	-6.78739	-215.351	-7.15335
	-215.349	-6.63773	-215.349	-8.65845
	-215.347	-6.93546	-215.347	-7.22104
	-215.345	-8.60809	-215.345	-5.5965
	-215.343	-7.82916	-215.343	-7.59815
	-215.342	-7.91303	-215.342	-6.13865
	-215.34	-8.43979	-215.34	-6.004
	-215.338	-8.05665	-215.338	-7.49964
	-215.336	-8.12626	-215.336	-6.06713
	-215.334	-8.52844	-215.334	-5.27291
	-215.333	-6.90526	-215.333	-5.62275
	-215.331	-6.87281	-215.331	-6.45952
	-215.329	-7.1277	-215.329	-7.14632
	-215.327	-8.09128	-215.327	-6.55457
	-215.325	-7.5362	-215.325	-5.37034
	-215.324	-7.48465	-215.324	-6.18684
	-215.322	-6.81657	-215.322	-7.67133
	-215.32	-8.14714	-215.32	-6.02547
	-215.318	-7.14932	-215.318	-5.07244
	-215.316	-7.22794	-215.316	-5.39475
	-215.315	-6.28392	-215.315	-6.97615
	-215.313	-6.23553	-215.313	-5.63288
	-215.311	-7.30166	-215.311	-5.2399
	-215.309	-8.20194	-215.309	-6.96106
	-215.307	-6.71213	-215.307	-6.92234
	-215.305	-8.06429	-215.305	-9.18553
	-215.304	-7.10472	-215.304	-7.17768
	-215.302	-6.90237	-215.302	-7.22441
	-215.3	-7.3233	-215.3	-7.47288
	-215.298	-8.69699	-215.298	-6.28412
	-215.296	-7.94718	-215.296	-6.0835
	-215.295	-7.30159	-215.295	-7.3879
	-215.293	-8.02841	-215.293	-7.97938
	-215.291	-7.61024	-215.291	-7.50173
	-215.289	-7.01938	-215.289	-8.52441
	-215.287	-6.53708	-215.287	-7.7911
	-215.286	-6.81628	-215.286	-7.49756
	-215.284	-6.85642	-215.284	-6.70739
	-215.282	-7.04439	-215.282	-8.45619
	-215.28	-6.58835	-215.28	-8.33476
	-215.278	-7.92778	-215.278	-7.62049
	-215.277	-7.61026	-215.277	-6.79899
	-215.275	-7.68531	-215.275	-6.40448
	-215.273	-7.76801	-215.273	-6.71749
	-215.271	-7.30015	-215.271	-7.5363
	-215.269	-7.07303	-215.269	-6.74504
	-215.267	-7.11607	-215.267	-6.81531
	-215.266	-6.89036	-215.266	-6.65812
	-215.264	-5.65851	-215.264	-7.58864
	-215.262	-5.30863	-215.262	-7.16785
	-215.26	-6.68605	-215.26	-6.35771
	-215.258	-6.25153	-215.258	-6.63667
	-215.257	-6.45284	-215.257	-6.53211
	-215.255	-5.34284	-215.255	-6.52037
	-215.253	-5.70306	-215.253	-6.80533
	-215.251	-6.31868	-215.251	-8.08778
	-215.249	-7.08111	-215.249	-7.87214
	-215.248	-6.38615	-215.248	-7.35947
	-215.246	-5.68381	-215.246	-6.6914
	-215.244	-6.24697	-215.244	-7.6642
	-215.242	-7.96936	-215.242	-7.48065
	-215.24	-7.5297	-215.24	-6.029
	-215.239	-7.61074	-215.239	-7.2134
	-215.237	-6.72655	-215.237	-8.07223
	-215.235	-5.62583	-215.235	-9.31213
	-215.233	-7.32486	-215.233	-6.47983
	-215.231	-7.84224	-215.231	-8.21533
	-215.229	-7.68521	-215.229	-7.22968
	-215.228	-7.18321	-215.228	-7.78894
	-215.226	-7.90621	-215.226	-7.75163
	-215.224	-7.75885	-215.224	-7.3664
	-215.222	-7.47209	-215.222	-8.20714
	-215.22	-6.8135	-215.22	-7.38434
	-215.219	-8.21912	-215.219	-7.35328
	-215.217	-7.21006	-215.217	-8.23554
	-215.215	-5.99654	-215.215	-8.49034
	-215.213	-7.14927	-215.213	-7.18116
	-215.211	-7.96474	-215.211	-7.50554
	-215.21	-6.50471	-215.21	-6.23126
	-215.208	-7.87644	-215.208	-6.7202
	-215.206	-8.08553	-215.206	-7.50515
	-215.204	-5.98541	-215.204	-7.01059
	-215.202	-7.17919	-215.202	-7.30457
	-215.201	-7.37801	-215.201	-7.7361
	-215.199	-6.46773	-215.199	-8.35556
	-215.197	-7.34185	-215.197	-6.95907
	-215.195	-7.96341	-215.195	-7.67111
	-215.193	-6.87426	-215.193	-7.97957
	-215.191	-6.6225	-215.191	-6.55575
	-215.19	-8.70316	-215.19	-7.12086
	-215.188	-7.98301	-215.188	-7.26112
	-215.186	-7.5847	-215.186	-8.80531
	-215.184	-6.65448	-215.184	-7.98267
	-215.182	-7.41896	-215.182	-7.84817
	-215.181	-7.07237	-215.181	-7.85119
	-215.179	-5.7876	-215.179	-8.59807
	-215.177	-6.87293	-215.177	-6.74377
	-215.175	-7.98904	-215.175	-6.57753
	-215.173	-6.91848	-215.173	-6.19436
	-215.172	-7.44486	-215.172	-8.58148
	-215.17	-6.30847	-215.17	-8.44592
	-215.168	-5.72369	-215.168	-6.56107
	-215.166	-7.3522	-215.166	-8.04613
	-215.164	-7.00889	-215.164	-7.59067
	-215.163	-6.57958	-215.163	-9.2755
	-215.161	-6.78128	-215.161	-8.23781
	-215.159	-6.54006	-215.159	-8.51271
	-215.157	-6.91783	-215.157	-7.75703
	-215.155	-8.09182	-215.155	-8.04118
	-215.153	-6.17844	-215.153	-6.96983
	-215.152	-6.00622	-215.152	-6.53548
	-215.15	-5.43909	-215.15	-7.46674
	-215.148	-6.87578	-215.148	-7.12453
	-215.146	-6.69098	-215.146	-7.6238
	-215.144	-6.79193	-215.144	-8.14952
	-215.143	-5.77248	-215.143	-8.33356
	-215.141	-5.82164	-215.141	-6.86305
	-215.139	-7.50079	-215.139	-7.99283
	-215.137	-7.10399	-215.137	-6.93575
	-215.135	-7.25756	-215.135	-8.4412
	-215.134	-5.67628	-215.134	-7.76548
	-215.132	-6.47228	-215.132	-9.00537
	-215.13	-7.05511	-215.13	-7.81735
	-215.128	-7.00672	-215.128	-8.02303
	-215.126	-7.80607	-215.126	-7.86593
	-215.125	-6.6732	-215.125	-7.06485
	-215.123	-8.05348	-215.123	-6.31727
	-215.121	-7.22585	-215.121	-5.63436
	-215.119	-7.86679	-215.119	-7.92388
	-215.117	-7.55577	-215.117	-6.01792
	-215.115	-6.90781	-215.115	-5.3281
	-215.114	-6.5412	-215.114	-7.36261
	-215.112	-5.24188	-215.112	-7.20199
	-215.11	-6.64612	-215.11	-8.06642
	-215.108	-6.43909	-215.108	-7.10898
	-215.106	-7.17534	-215.106	-6.26439
	-215.105	-7.48924	-215.105	-6.20011
	-215.103	-7.02036	-215.103	-7.10474
	-215.101	-7.89432	-215.101	-8.34637
	-215.099	-8.03801	-215.099	-7.83258
	-215.097	-7.89537	-215.097	-7.77354
	-215.096	-6.39545	-215.096	-6.90131
	-215.094	-7.77793	-215.094	-6.39517
	-215.092	-8.60736	-215.092	-8.23569
	-215.09	-7.80362	-215.09	-7.45378
	-215.088	-7.46374	-215.088	-7.2429
	-215.087	-6.94909	-215.087	-7.65318
	-215.085	-5.86061	-215.085	-7.79138
	-215.083	-6.72791	-215.083	-8.23754
	-215.081	-7.29895	-215.081	-7.31436
	-215.079	-6.52052	-215.079	-8.30064
	-215.078	-7.40916	-215.078	-6.81445
	-215.076	-8.58447	-215.076	-5.9066
	-215.074	-6.85639	-215.074	-7.52355
	-215.072	-6.76799	-215.072	-7.11026
	-215.07	-7.3457	-215.07	-7.26937
	-215.068	-7.19033	-215.068	-5.74703
	-215.067	-6.04106	-215.067	-7.61624
	-215.065	-7.7803	-215.065	-9.09846
	-215.063	-6.96437	-215.063	-7.33701
	-215.061	-6.66226	-215.061	-8.7215
	-215.059	-5.88859	-215.059	-6.94355
	-215.058	-6.42349	-215.058	-8.44437
	-215.056	-7.00684	-215.056	-7.65522
	-215.054	-6.87886	-215.054	-6.9077
	-215.052	-7.12074	-215.052	-7.50171
	-215.05	-7.84003	-215.05	-8.56322
	-215.049	-7.8528	-215.049	-8.79893
	-215.047	-7.48145	-215.047	-9.01551
	-215.045	-5.89477	-215.045	-6.41949
	-215.043	-7.54324	-215.043	-7.29693
	-215.041	-7.0501	-215.041	-7.43923
	-215.04	-8.84402	-215.04	-5.8945
	-215.038	-6.89691	-215.038	-6.97752
	-215.036	-7.28717	-215.036	-7.7318
	-215.034	-7.86959	-215.034	-6.56633
	-215.032	-8.50031	-215.032	-6.02852
	-215.03	-7.8987	-215.03	-6.24618
	-215.029	-7.21188	-215.029	-6.87807
	-215.027	-6.68342	-215.027	-6.75284
	-215.025	-7.7315	-215.025	-6.40233
	-215.023	-6.71606	-215.023	-6.09971
	-215.021	-7.09951	-215.021	-8.1522
	-215.02	-7.9093	-215.02	-7.51191
	-215.018	-8.05318	-215.018	-7.35588
	-215.016	-6.65605	-215.016	-8.00792
	-215.014	-6.25292	-215.014	-7.30107
	-215.012	-7.40772	-215.012	-7.27423
	-215.011	-6.83672	-215.011	-8.06586
	-215.009	-6.3192	-215.009	-8.32578
	-215.007	-6.33151	-215.007	-9.05874
	-215.005	-4.77543	-215.005	-8.96842
	-215.003	-6.46195	-215.003	-7.7403
	-215.002	-6.12561	-215.002	-6.24064
	-215	-7.0969	-215	-6.22493
	-214.998	-5.55905	-214.998	-7.01615
	-214.996	-6.51644	-214.996	-5.48574
	-214.994	-8.45916	-214.994	-6.60743
	-214.992	-6.8058	-214.992	-7.1151
	-214.991	-7.7976	-214.991	-7.49139
	-214.989	-7.09843	-214.989	-7.50431
	-214.987	-8.20053	-214.987	-8.22914
	-214.985	-7.81444	-214.985	-9.01584
	-214.983	-7.31305	-214.983	-7.45947
	-214.982	-6.19371	-214.982	-7.19002
	-214.98	-7.05321	-214.98	-8.3989
[truncated: 129,074 more rows]
