# Supplementary material for: Multifunctional electrolyte additive for high power lithium metal batteries at ultra-low temperatures
Source: Nat Commun. 2025 Apr 8;16:3344. doi: 10.1038/s41467-025-58627-3 (PMC11978743; doi:10.1038/s41467-025-58627-3)
Supplement: Supplementary file 5 — Source Data [file 41467_2025_58627_MOESM5_ESM.zip › Source data for Fig. S4.xlsx]

## Sheet: Sheet1
	FRESH		6 MONTHS
	X	Y	X	Y
	-299.2	-1.09613	-299.23	-0.49278
	-299.197	-0.0424	-299.227	-0.33806
	-299.194	0.66665	-299.224	0.19349
	-299.191	0.17645	-299.221	-0.82731
	-299.188	-0.24045	-299.218	-0.22344
	-299.185	-1.12983	-299.215	-0.22769
	-299.182	-0.32037	-299.212	0.29913
	-299.179	-0.36107	-299.209	-0.94271
	-299.176	-0.25501	-299.206	-0.38978
	-299.173	-0.03442	-299.203	-0.35171
	-299.17	0.05613	-299.2	0.4924
	-299.167	0.47552	-299.197	0.18299
	-299.164	0.63305	-299.194	-0.90053
	-299.161	-0.13674	-299.191	-0.15815
	-299.158	0.48673	-299.188	0.5726
	-299.155	0.89519	-299.185	0.31041
	-299.152	0.11436	-299.182	0.79829
	-299.149	-0.49357	-299.179	-0.08464
	-299.146	0.11676	-299.176	-0.40877
	-299.143	-0.19202	-299.173	0.58968
	-299.14	0.1792	-299.17	0.10259
	-299.137	0.3344	-299.167	0.6506
	-299.134	-0.06295	-299.163	-0.40823
	-299.131	-0.21383	-299.16	0.35346
	-299.128	-0.84793	-299.157	0.4653
	-299.124	-0.43469	-299.154	-1.17564
	-299.121	-0.32523	-299.151	-0.23493
	-299.118	-0.31845	-299.148	-0.13434
	-299.115	0.10051	-299.145	0.58904
	-299.112	0.17449	-299.142	-0.33855
	-299.109	0.19696	-299.139	-0.22394
	-299.106	-0.91921	-299.136	-0.65755
	-299.103	-0.1592	-299.133	-0.13953
	-299.1	0.5616	-299.13	-0.39155
	-299.097	-0.34605	-299.127	-0.16112
	-299.094	0.35192	-299.124	-0.39318
	-299.091	0.50526	-299.121	0.43061
	-299.088	0.09713	-299.118	0.50503
	-299.085	0.10165	-299.115	0.44683
	-299.082	-0.55314	-299.112	0.29159
	-299.079	-0.63516	-299.109	-0.56634
	-299.076	0.24155	-299.106	-0.28069
	-299.073	-0.13991	-299.103	0.17075
	-299.07	-0.46058	-299.1	0.34618
	-299.067	0.31174	-299.097	-0.16125
	-299.064	0.08911	-299.094	-0.38817
	-299.061	-0.40454	-299.091	0.4896
	-299.058	-0.2271	-299.087	0.13836
	-299.055	-0.41299	-299.084	0.21434
	-299.052	0.75045	-299.081	0.16252
	-299.048	0.75061	-299.078	0.47386
	-299.045	-0.68684	-299.075	0.67157
	-299.042	0.08824	-299.072	-0.08718
	-299.039	-0.87029	-299.069	-0.10442
	-299.036	0.02548	-299.066	0.75507
	-299.033	-0.05395	-299.063	0.27981
	-299.03	-0.73184	-299.06	0.70627
	-299.027	0.40503	-299.057	-0.64878
	-299.024	-0.07959	-299.054	-0.22883
	-299.021	0.0027	-299.051	-0.08972
	-299.018	0.33703	-299.048	0.42917
	-299.015	-0.25304	-299.045	-0.91424
	-299.012	0.49613	-299.042	0.49611
	-299.009	-0.23638	-299.039	0.2161
	-299.006	0.00387	-299.036	-0.33335
	-299.003	0.4286	-299.033	-0.24538
	-299	0.14112	-299.03	0.23916
	-298.997	0.08326	-299.027	0.63148
	-298.994	0.62655	-299.024	-0.1964
	-298.991	0.30866	-299.021	0.09468
	-298.988	-0.83292	-299.018	-0.39316
	-298.985	-0.43825	-299.015	-0.22673
	-298.982	-0.0722	-299.011	0.48604
	-298.979	-0.33956	-299.008	-0.51144
	-298.976	-0.90015	-299.005	0.36889
	-298.972	0.66623	-299.002	0.04416
	-298.969	-0.0202	-298.999	0.13551
	-298.966	0.23236	-298.996	-0.8421
	-298.963	0.41896	-298.993	0.68571
	-298.96	0.51865	-298.99	1.04869
	-298.957	0.66849	-298.987	0.96545
	-298.954	0.30904	-298.984	0.25075
	-298.951	0.22363	-298.981	0.55502
	-298.948	0.92507	-298.978	0.05842
	-298.945	0.01802	-298.975	-0.12092
	-298.942	0.19402	-298.972	0.05295
	-298.939	0.12641	-298.969	-0.4222
	-298.936	0.61872	-298.966	-0.12082
	-298.933	-0.72033	-298.963	0.69463
	-298.93	-0.43291	-298.96	0.9054
	-298.927	0.22858	-298.957	1.14964
	-298.924	0.30506	-298.954	-0.25743
	-298.921	-0.79571	-298.951	-0.51518
	-298.918	-0.07299	-298.948	0.77078
	-298.915	0.06685	-298.945	0.94
	-298.912	0.54617	-298.942	0.5694
	-298.909	0.05427	-298.939	0.03641
	-298.906	0.31666	-298.935	0.54099
	-298.903	0.27938	-298.932	-0.66484
	-298.9	-0.54589	-298.929	0.1886
	-298.896	0.06915	-298.926	-0.05909
	-298.893	0.20513	-298.923	0.32433
	-298.89	0.68534	-298.92	-0.23862
	-298.887	1.14952	-298.917	-0.30066
	-298.884	0.10517	-298.914	0.60287
	-298.881	0.02031	-298.911	0.2519
	-298.878	0.25945	-298.908	-0.76224
	-298.875	0.2415	-298.905	0.51116
	-298.872	-0.02244	-298.902	-0.02462
	-298.869	-0.40708	-298.899	0.45099
	-298.866	0.11828	-298.896	0.11835
	-298.863	0.59978	-298.893	-0.29987
	-298.86	0.76335	-298.89	0.40121
	-298.857	0.09015	-298.887	-0.76323
	-298.854	0.66411	-298.884	-0.11351
	-298.851	-1.04667	-298.881	-0.42345
	-298.848	-0.57114	-298.878	-0.96244
	-298.845	0.04581	-298.875	-0.2762
	-298.842	0.53003	-298.872	0.65799
	-298.839	-0.13404	-298.869	0.42439
	-298.836	-0.40731	-298.866	0.19941
	-298.833	-0.00623	-298.863	-0.28681
	-298.83	-0.18059	-298.859	0.0595
	-298.827	0.36294	-298.856	-0.16396
	-298.824	-0.00684	-298.853	-0.43379
	-298.821	0.5623	-298.85	0.0399
	-298.817	-0.28621	-298.847	-0.52409
	-298.814	-0.30799	-298.844	0.34679
	-298.811	0.12832	-298.841	0.43577
	-298.808	-0.24432	-298.838	-0.50726
	-298.805	0.66605	-298.835	0.46948
	-298.802	0.37698	-298.832	0.16031
	-298.799	0.17459	-298.829	0.33208
	-298.796	-0.36215	-298.826	0.43048
	-298.793	-0.62361	-298.823	0.68843
	-298.79	0.38504	-298.82	0.1297
	-298.787	0.50453	-298.817	0.17431
	-298.784	0.83594	-298.814	0.35724
	-298.781	0.16286	-298.811	0.34374
	-298.778	-0.20202	-298.808	-0.34767
	-298.775	0.00621	-298.805	0.39713
	-298.772	0.89236	-298.802	0.662
	-298.769	-0.03881	-298.799	0.25867
	-298.766	-0.59533	-298.796	-0.23343
	-298.763	-0.27389	-298.793	-0.41425
	-298.76	0.03585	-298.79	0.77823
	-298.757	0.35202	-298.787	-0.36066
	-298.754	0.31256	-298.783	0.46373
	-298.751	-0.43685	-298.78	0.32555
	-298.748	0.25327	-298.777	-0.35767
	-298.745	0.67004	-298.774	0.29351
	-298.741	-0.2187	-298.771	-0.28842
	-298.738	0.17605	-298.768	0.37085
	-298.735	-0.02326	-298.765	-0.0566
	-298.732	0.40138	-298.762	0.69501
	-298.729	0.37972	-298.759	0.60833
	-298.726	-0.01805	-298.756	0.20838
	-298.723	-0.36877	-298.753	-0.19245
	-298.72	-0.36198	-298.75	0.44398
	-298.717	-0.41862	-298.747	0.40583
	-298.714	-0.34653	-298.744	0.70617
	-298.711	-0.20476	-298.741	-0.10269
	-298.708	0.29341	-298.738	0.61519
	-298.705	0.19045	-298.735	0.08982
	-298.702	0.02943	-298.732	-0.46018
	-298.699	-0.40519	-298.729	0.49553
	-298.696	-0.32292	-298.726	0.06126
	-298.693	-0.24075	-298.723	-0.08346
	-298.69	0.23374	-298.72	0.57333
	-298.687	-0.23581	-298.717	0.90773
	-298.684	-1.11169	-298.714	0.4586
	-298.681	-0.15476	-298.711	-0.42135
	-298.678	0.41684	-298.707	-0.59523
	-298.675	0.23678	-298.704	-0.03044
	-298.672	-0.00958	-298.701	0.36989
	-298.669	0.01163	-298.698	-0.17391
	-298.665	-0.23717	-298.695	0.65885
	-298.662	0.13423	-298.692	0.6216
	-298.659	0.99939	-298.689	0.43422
	-298.656	-0.49991	-298.686	0.1378
	-298.653	0.12092	-298.683	0.03078
	-298.65	0.1741	-298.68	0.11951
	-298.647	-0.47522	-298.677	0.67924
	-298.644	-0.00789	-298.674	0.37829
	-298.641	-0.14224	-298.671	-0.10167
	-298.638	-0.59207	-298.668	-0.25267
	-298.635	-0.35532	-298.665	0.02159
	-298.632	0.51024	-298.662	0.85903
	-298.629	-0.17956	-298.659	0.20351
	-298.626	-0.55076	-298.656	0.17528
	-298.623	-0.0943	-298.653	0.20544
	-298.62	0.14194	-298.65	0.38205
	-298.617	0.01542	-298.647	0.02387
	-298.614	0.60896	-298.644	0.75013
	-298.611	-0.27917	-298.641	0.13219
	-298.608	0.59835	-298.638	-0.16956
	-298.605	-0.0523	-298.635	-0.59014
	-298.602	0.70152	-298.631	-0.56028
	-298.599	0.30574	-298.628	0.71616
	-298.596	-0.96436	-298.625	-0.05772
	-298.593	0.40795	-298.622	0.47549
	-298.589	0.17407	-298.619	0.29256
	-298.586	0.26839	-298.616	0.7085
	-298.583	-0.00951	-298.613	0.21408
	-298.58	0.05144	-298.61	-0.07735
	-298.577	-0.56045	-298.607	0.16647
	-298.574	0.20347	-298.604	-0.13685
	-298.571	0.131	-298.601	0.00656
	-298.568	0.18082	-298.598	-0.22224
	-298.565	-0.95068	-298.595	0.26817
	-298.562	0.18119	-298.592	-0.1351
	-298.559	-0.20997	-298.589	-0.4689
	-298.556	-0.37211	-298.586	0.01533
	-298.553	-0.1532	-298.583	-0.10264
	-298.55	-0.04387	-298.58	0.24405
	-298.547	0.32938	-298.577	-0.23772
	-298.544	-0.51076	-298.574	-0.29705
	-298.541	0.83297	-298.571	0.29553
	-298.538	0.11183	-298.568	1.12974
	-298.535	-0.18733	-298.565	0.39283
	-298.532	-0.65224	-298.562	-0.58734
	-298.529	-0.47612	-298.559	-0.11906
	-298.526	0.01997	-298.556	0.47115
	-298.523	0.00258	-298.552	0.13792
	-298.52	-0.29042	-298.549	0.03289
	-298.517	-0.15463	-298.546	0.22229
	-298.514	-0.43842	-298.543	0.07415
	-298.51	-0.31156	-298.54	0.78209
	-298.507	0.3221	-298.537	-0.00452
	-298.504	-0.16669	-298.534	-0.00725
	-298.501	-0.000969166	-298.531	-0.3424
	-298.498	-1.06826	-298.528	-0.33096
	-298.495	0.42644	-298.525	0.06678
	-298.492	0.44851	-298.522	-0.26161
	-298.489	-0.57235	-298.519	-0.32185
	-298.486	0.34309	-298.516	-0.24131
	-298.483	0.18545	-298.513	0.16341
	-298.48	0.49126	-298.51	-0.17569
	-298.477	0.37673	-298.507	0.53972
	-298.474	0.12149	-298.504	0.11863
	-298.471	-0.08187	-298.501	0.24244
	-298.468	0.63761	-298.498	-0.28195
	-298.465	0.47934	-298.495	-0.12925
	-298.462	0.55551	-298.492	-0.03432
	-298.459	0.03676	-298.489	0.67641
	-298.456	-0.3786	-298.486	0.33484
	-298.453	-0.55044	-298.483	0.69771
	-298.45	-0.7329	-298.48	-0.07228
	-298.447	0.39512	-298.476	-0.00576
	-298.444	0.05363	-298.473	0.17451
	-298.441	0.75921	-298.47	-0.52568
	-298.438	1.05482	-298.467	-0.82737
	-298.434	0.59514	-298.464	0.6666
	-298.431	0.55742	-298.461	0.02494
	-298.428	0.33178	-298.458	-0.33398
	-298.425	0.64839	-298.455	0.04486
	-298.422	0.79477	-298.452	-0.27516
	-298.419	0.81891	-298.449	0.57072
	-298.416	-0.03115	-298.446	-0.62899
	-298.413	0.54658	-298.443	0.07441
	-298.41	0.1425	-298.44	-0.09215
	-298.407	0.22703	-298.437	0.23666
	-298.404	0.69862	-298.434	0.15444
	-298.401	0.03285	-298.431	0.47271
	-298.398	0.26362	-298.428	-0.56285
	-298.395	-0.16928	-298.425	0.37402
	-298.392	0.82066	-298.422	-0.34289
	-298.389	0.16787	-298.419	-0.2193
	-298.386	0.17234	-298.416	0.51827
	-298.383	0.12259	-298.413	0.00776
	-298.38	-0.01327	-298.41	-0.10789
	-298.377	-0.35394	-298.407	-0.03429
	-298.374	0.33134	-298.404	0.34122
	-298.371	0.00913	-298.4	-0.1304
	-298.368	-0.4402	-298.397	-0.9316
	-298.365	0.91747	-298.394	-0.14429
	-298.362	0.43651	-298.391	-0.17415
	-298.358	0.10887	-298.388	0.56873
	-298.355	0.41093	-298.385	0.35682
	-298.352	0.58555	-298.382	0.05434
	-298.349	-0.03885	-298.379	0.49729
	-298.346	0.53257	-298.376	0.0988
	-298.343	-0.39654	-298.373	-0.00217
	-298.34	0.47608	-298.37	-0.03931
	-298.337	0.88426	-298.367	0.32861
	-298.334	-0.07482	-298.364	0.66915
	-298.331	-0.42178	-298.361	0.3273
	-298.328	-0.03198	-298.358	0.5191
	-298.325	0.17727	-298.355	0.14788
	-298.322	0.55921	-298.352	0.87017
	-298.319	0.03238	-298.349	0.20165
	-298.316	-0.45219	-298.346	-0.11855
	-298.313	-0.04599	-298.343	0.43943
	-298.31	-0.04227	-298.34	0.63079
	-298.307	0.35089	-298.337	0.60012
	-298.304	0.47445	-298.334	0.31293
	-298.301	0.20763	-298.331	0.76426
	-298.298	0.85607	-298.328	-0.40536
	-298.295	0.56389	-298.324	-0.07441
	-298.292	0.22155	-298.321	-0.03893
	-298.289	0.52037	-298.318	-0.01465
	-298.286	0.11914	-298.315	-0.4439
	-298.282	-0.03508	-298.312	0.07621
	-298.279	1.04798	-298.309	-0.73037
	-298.276	0.17521	-298.306	0.04992
	-298.273	-0.10579	-298.303	-0.22248
	-298.27	0.55442	-298.3	-0.00922
	-298.267	0.17486	-298.297	-0.35269
	-298.264	1.11091	-298.294	-0.5133
	-298.261	1.00087	-298.291	0.39979
	-298.258	0.72546	-298.288	-0.37484
	-298.255	0.28652	-298.285	-0.13809
	-298.252	-0.19563	-298.282	0.56606
	-298.249	0.44403	-298.279	-0.48764
	-298.246	0.20087	-298.276	-0.13803
	-298.243	-0.11881	-298.273	-0.11541
	-298.24	-0.62135	-298.27	0.14352
	-298.237	-0.36878	-298.267	0.28166
	-298.234	0.285	-298.264	0.11902
	-298.231	0.2875	-298.261	0.27801
	-298.228	0.70663	-298.258	0.00693
	-298.225	0.53281	-298.255	-0.40586
	-298.222	0.5453	-298.252	-0.06779
	-298.219	0.37465	-298.248	0.55687
	-298.216	-0.25901	-298.245	0.45082
	-298.213	0.60733	-298.242	0.0396
	-298.21	-0.17299	-298.239	-0.02606
	-298.207	0.10125	-298.236	0.72154
	-298.203	0.22449	-298.233	0.03993
	-298.2	0.48173	-298.23	0.26295
	-298.197	-0.07322	-298.227	-0.63664
	-298.194	-0.02016	-298.224	0.43531
	-298.191	0.24598	-298.221	0.03803
	-298.188	0.04126	-298.218	0.45982
	-298.185	0.09548	-298.215	0.20375
	-298.182	0.5302	-298.212	-0.14352
	-298.179	0.39358	-298.209	-0.56532
	-298.176	-0.56437	-298.206	-0.74734
	-298.173	0.32867	-298.203	0.07682
	-298.17	0.83792	-298.2	0.22129
	-298.167	0.58324	-298.197	0.60956
	-298.164	1.45398	-298.194	0.12153
	-298.161	-0.38405	-298.191	0.15617
	-298.158	-0.34687	-298.188	0.3894
	-298.155	0.52162	-298.185	0.16622
	-298.152	0.46096	-298.182	-0.28825
	-298.149	0.56924	-298.179	0.30138
	-298.146	0.00815	-298.176	0.44772
	-298.143	0.6883	-298.172	0.53544
	-298.14	-0.0676	-298.169	0.02982
	-298.137	-0.0919	-298.166	0.19107
	-298.134	0.42251	-298.163	-0.17384
	-298.131	-0.41211	-298.16	0.71307
	-298.127	0.82046	-298.157	0.15437
	-298.124	-0.21263	-298.154	-0.14846
	-298.121	0.34482	-298.151	0.0446
	-298.118	0.37254	-298.148	0.32698
	-298.115	0.04183	-298.145	0.39101
	-298.112	0.49623	-298.142	-0.16489
	-298.109	0.2548	-298.139	0.5357
	-298.106	0.4593	-298.136	0.10199
	-298.103	0.20905	-298.133	0.37779
	-298.1	0.30953	-298.13	-0.63522
	-298.097	-0.03387	-298.127	-0.04914
	-298.094	-0.18992	-298.124	-0.12434
	-298.091	0.18781	-298.121	-0.56719
	-298.088	-0.15374	-298.118	0.21017
	-298.085	0.54526	-298.115	0.40445
	-298.082	-0.02466	-298.112	0.24358
	-298.079	0.42081	-298.109	0.07409
	-298.076	1.17094	-298.106	0.64917
	-298.073	0.3477	-298.103	-0.14239
	-298.07	0.40121	-298.1	-0.00497
	-298.067	0.18306	-298.096	-0.71637
	-298.064	0.35466	-298.093	-0.000292077
	-298.061	0.5402	-298.09	0.92073
	-298.058	0.56878	-298.087	-0.73162
	-298.055	0.37047	-298.084	0.00999
	-298.051	-0.20696	-298.081	0.53919
	-298.048	0.56923	-298.078	-0.02212
	-298.045	0.34396	-298.075	0.2094
	-298.042	1.09195	-298.072	-0.60254
	-298.039	0.93548	-298.069	0.20299
	-298.036	0.63322	-298.066	-0.57894
	-298.033	-0.04245	-298.063	-0.23095
	-298.03	1.30228	-298.06	-0.17751
	-298.027	0.06313	-298.057	0.32527
	-298.024	-0.27157	-298.054	0.48794
	-298.021	-0.1378	-298.051	0.6342
	-298.018	-0.20506	-298.048	0.26874
	-298.015	0.1307	-298.045	-0.00347
	-298.012	0.98458	-298.042	0.47419
	-298.009	0.38806	-298.039	0.99628
	-298.006	-0.10474	-298.036	-0.31998
	-298.003	0.15655	-298.033	0.13568
	-298	0.14883	-298.03	0.09812
	-297.997	-0.12541	-298.027	-0.31722
	-297.994	-0.08589	-298.024	-0.49108
	-297.991	0.5642	-298.02	0.02574
	-297.988	0.62376	-298.017	-0.15715
	-297.985	0.72956	-298.014	0.62753
	-297.982	1.54489	-298.011	0.67585
	-297.979	0.53524	-298.008	0.20957
	-297.975	0.79217	-298.005	-0.05843
	-297.972	-0.351	-298.002	0.00977
	-297.969	0.25392	-297.999	-0.0393
	-297.966	0.93022	-297.996	0.15423
	-297.963	0.68424	-297.993	-0.14197
	-297.96	0.87799	-297.99	-0.1677
	-297.957	0.66002	-297.987	0.03856
	-297.954	0.43205	-297.984	0.35472
	-297.951	0.58305	-297.981	0.78813
	-297.948	0.95854	-297.978	0.26867
	-297.945	0.31075	-297.975	-0.34358
	-297.942	0.35766	-297.972	0.46514
	-297.939	-0.0729	-297.969	0.22587
	-297.936	-0.48835	-297.966	-0.80406
	-297.933	0.2337	-297.963	0.45709
	-297.93	1.23681	-297.96	0.87514
	-297.927	0.04856	-297.957	0.31262
	-297.924	0.7016	-297.954	-0.37985
	-297.921	0.5746	-297.951	0.16706
	-297.918	0.14673	-297.948	0.46324
	-297.915	0.57989	-297.944	1.3492
	-297.912	0.19943	-297.941	0.7452
	-297.909	0.57858	-297.938	0.52036
	-297.906	0.03134	-297.935	1.11066
	-297.903	-0.23091	-297.932	0.56096
	-297.9	-0.51234	-297.929	-0.28035
	-297.896	-0.0906	-297.926	0.24797
	-297.893	0.56345	-297.923	0.40554
	-297.89	0.93287	-297.92	0.77381
	-297.887	0.65593	-297.917	0.17028
	-297.884	-0.29788	-297.914	0.74686
	-297.881	1.1515	-297.911	0.69465
	-297.878	0.71752	-297.908	-0.272
	-297.875	1.06646	-297.905	-0.07266
	-297.872	0.49781	-297.902	-0.40494
	-297.869	0.85416	-297.899	0.8724
	-297.866	-0.57422	-297.896	0.96511
	-297.863	0.32152	-297.893	0.80443
	-297.86	0.96804	-297.89	-0.54872
	-297.857	0.41434	-297.887	0.74181
	-297.854	-0.17294	-297.884	-0.19816
	-297.851	0.22109	-297.881	0.0338
	-297.848	1.40846	-297.878	0.93923
	-297.845	0.64724	-297.875	1.03826
	-297.842	0.24091	-297.872	0.475
	-297.839	0.69726	-297.868	-0.20909
	-297.836	0.42403	-297.865	1.18398
	-297.833	0.08487	-297.862	0.40081
	-297.83	0.13696	-297.859	0.26093
	-297.827	0.56268	-297.856	0.50254
	-297.824	-0.59602	-297.853	0.00562
	-297.82	0.24243	-297.85	0.38224
	-297.817	0.93303	-297.847	0.22152
	-297.814	0.41156	-297.844	0.37243
	-297.811	-0.53892	-297.841	-0.10198
	-297.808	0.27616	-297.838	0.07569
	-297.805	0.11065	-297.835	0.36997
	-297.802	-0.20494	-297.832	0.47271
	-297.799	0.42489	-297.829	0.14366
	-297.796	0.54719	-297.826	0.38721
	-297.793	0.48328	-297.823	0.00424
	-297.79	-0.69552	-297.82	0.06454
	-297.787	0.66929	-297.817	0.22067
	-297.784	-0.24024	-297.814	0.7628
	-297.781	-0.27596	-297.811	0.73647
	-297.778	0.55499	-297.808	-0.11954
	-297.775	0.45016	-297.805	-0.06526
	-297.772	0.09113	-297.802	0.51118
	-297.769	0.81926	-297.799	0.53119
	-297.766	-0.44634	-297.796	-0.19801
	-297.763	0.19277	-297.792	-0.10753
	-297.76	0.00957	-297.789	0.51706
	-297.757	0.08488	-297.786	-0.27623
	-297.754	-0.30935	-297.783	0.32045
	-297.751	-0.07692	-297.78	-0.25372
	-297.748	0.22135	-297.777	0.01171
	-297.744	0.73138	-297.774	0.08609
	-297.741	0.59202	-297.771	0.42031
	-297.738	-0.25007	-297.768	-0.24974
	-297.735	0.86991	-297.765	0.10242
	-297.732	-0.06571	-297.762	-0.229
	-297.729	0.61702	-297.759	0.89036
	-297.726	0.39693	-297.756	0.52284
	-297.723	0.22638	-297.753	0.33825
	-297.72	0.12155	-297.75	0.66443
	-297.717	0.40096	-297.747	0.49841
	-297.714	0.40333	-297.744	0.64154
	-297.711	0.58355	-297.741	0.39606
	-297.708	0.25529	-297.738	0.47528
	-297.705	0.78035	-297.735	0.39391
	-297.702	0.89057	-297.732	-0.6198
	-297.699	1.04056	-297.729	0.36411
	-297.696	0.2836	-297.726	0.51852
	-297.693	0.28342	-297.723	-0.26483
	-297.69	0.17872	-297.72	0.3495
	-297.687	0.73267	-297.716	0.51087
	-297.684	0.14032	-297.713	1.27787
	-297.681	0.52176	-297.71	1.24263
	-297.678	0.21643	-297.707	0.07834
	-297.675	1.44242	-297.704	-0.34201
	-297.672	1.44926	-297.701	0.13387
	-297.668	0.79558	-297.698	0.43309
	-297.665	-0.09848	-297.695	-0.24543
	-297.662	0.49904	-297.692	0.35535
	-297.659	0.37436	-297.689	1.05315
	-297.656	0.14828	-297.686	0.00366
	-297.653	0.63299	-297.683	0.59468
	-297.65	0.89906	-297.68	-0.14603
	-297.647	-0.14073	-297.677	-0.98129
	-297.644	0.44089	-297.674	-0.3335
	-297.641	-0.53369	-297.671	1.23407
	-297.638	0.26365	-297.668	0.976
	-297.635	-0.30527	-297.665	0.11431
	-297.632	0.77028	-297.662	0.28268
	-297.629	0.64828	-297.659	0.06709
	-297.626	-0.13505	-297.656	1.11994
	-297.623	-0.12361	-297.653	-0.10518
	-297.62	-0.91902	-297.65	0.16623
	-297.617	0.65128	-297.647	0.37314
	-297.614	-0.40581	-297.644	0.6922
	-297.611	0.7583	-297.64	0.15268
	-297.608	0.81511	-297.637	0.42769
	-297.605	0.43393	-297.634	-0.32211
	-297.602	0.06867	-297.631	-0.14113
	-297.599	0.07577	-297.628	0.89073
	-297.596	0.84091	-297.625	0.71565
	-297.593	0.42783	-297.622	0.47127
	-297.589	0.7468	-297.619	0.26841
	-297.586	0.6219	-297.616	-0.22088
	-297.583	0.0088	-297.613	-0.56461
	-297.58	0.418	-297.61	0.57394
	-297.577	0.30527	-297.607	0.34635
	-297.574	0.86593	-297.604	-0.1283
	-297.571	0.19701	-297.601	0.50658
	-297.568	-0.40459	-297.598	0.65841
	-297.565	-0.46597	-297.595	0.07217
	-297.562	0.54058	-297.592	0.94859
	-297.559	1.48773	-297.589	0.52833
	-297.556	0.00472	-297.586	0.96752
	-297.553	0.97386	-297.583	1.20273
	-297.55	0.86632	-297.58	0.39415
	-297.547	0.52591	-297.577	0.81573
	-297.544	0.43069	-297.574	0.46879
	-297.541	-0.32106	-297.571	0.64044
	-297.538	-0.11989	-297.568	0.18829
	-297.535	0.75984	-297.564	-0.57911
	-297.532	0.29995	-297.561	-0.05044
	-297.529	0.01381	-297.558	-0.12548
	-297.526	0.40601	-297.555	0.25656
	-297.523	-0.19339	-297.552	0.77288
	-297.52	0.22698	-297.549	0.18016
	-297.517	-0.35708	-297.546	0.6644
	-297.513	-0.56249	-297.543	0.29332
	-297.51	-0.02931	-297.54	-0.04497
	-297.507	0.83465	-297.537	0.75704
	-297.504	1.20067	-297.534	0.24124
	-297.501	0.07641	-297.531	0.34238
	-297.498	0.59298	-297.528	1.16378
	-297.495	-0.08292	-297.525	1.12059
	-297.492	0.68872	-297.522	0.63256
	-297.489	-0.13522	-297.519	0.61936
	-297.486	0.49891	-297.516	0.30637
	-297.483	0.09204	-297.513	0.73678
	-297.48	0.17947	-297.51	1.06561
	-297.477	0.08436	-297.507	-0.38918
	-297.474	0.97473	-297.504	0.24836
	-297.471	0.81493	-297.501	0.50047
	-297.468	0.16382	-297.498	0.1744
	-297.465	-0.64833	-297.495	0.48778
	-297.462	0.83732	-297.492	-0.41483
	-297.459	-0.50471	-297.488	-0.18384
	-297.456	0.06698	-297.485	0.06453
	-297.453	0.56103	-297.482	-0.38928
	-297.45	0.47184	-297.479	0.27519
	-297.447	-0.53977	-297.476	-0.01733
	-297.444	0.18836	-297.473	-0.63195
	-297.441	0.36021	-297.47	0.52789
	-297.437	-0.58324	-297.467	0.58514
	-297.434	0.95116	-297.464	0.06846
	-297.431	-0.46044	-297.461	0.03037
	-297.428	0.24886	-297.458	-0.52197
	-297.425	0.74665	-297.455	0.59844
	-297.422	0.3431	-297.452	0.08761
	-297.419	0.18903	-297.449	0.52277
	-297.416	1.17876	-297.446	-0.18551
	-297.413	0.20636	-297.443	-0.26126
	-297.41	0.78415	-297.44	-0.52351
	-297.407	-0.13802	-297.437	0.68144
	-297.404	0.37971	-297.434	-0.96987
	-297.401	0.15477	-297.431	0.78141
	-297.398	0.31262	-297.428	0.7275
	-297.395	-0.52648	-297.425	0.12596
	-297.392	0.25056	-297.422	-0.00221
	-297.389	0.59451	-297.419	-0.02388
	-297.386	-0.12403	-297.416	0.02146
	-297.383	1.10877	-297.412	0.2496
	-297.38	0.6481	-297.409	0.00789
	-297.377	0.81234	-297.406	1.07742
	-297.374	0.49529	-297.403	0.07987
	-297.371	0.74621	-297.4	0.67015
	-297.368	1.9462	-297.397	0.90939
	-297.365	0.57551	-297.394	0.07809
	-297.361	1.0397	-297.391	1.04288
	-297.358	0.41262	-297.388	0.80209
	-297.355	0.95378	-297.385	0.10927
	-297.352	-0.44456	-297.382	0.17498
	-297.349	0.37361	-297.379	0.16409
	-297.346	0.71905	-297.376	0.68908
	-297.343	-0.03633	-297.373	0.88901
	-297.34	0.87718	-297.37	0.84741
	-297.337	0.20105	-297.367	0.69301
	-297.334	0.27288	-297.364	0.36058
	-297.331	0.31976	-297.361	0.20252
	-297.328	0.11237	-297.358	0.05357
	-297.325	0.1644	-297.355	-0.43416
	-297.322	1.06166	-297.352	-0.81915
	-297.319	0.27802	-297.349	0.05357
	-297.316	-0.04342	-297.346	-0.33582
	-297.313	0.67313	-297.343	-0.01588
	-297.31	0.37065	-297.34	-0.0449
	-297.307	0.19219	-297.336	-0.1472
	-297.304	-0.10835	-297.333	0.49827
	-297.301	0.81825	-297.33	0.08938
	-297.298	0.48792	-297.327	0.24662
	-297.295	1.1621	-297.324	0.6643
	-297.292	0.72941	-297.321	0.70639
	-297.289	0.80385	-297.318	-0.0485
	-297.286	0.53367	-297.315	-0.91833
	-297.282	0.78952	-297.312	0.89999
	-297.279	0.0346	-297.309	0.13178
	-297.276	0.1448	-297.306	-0.13991
	-297.273	0.92242	-297.303	1.29096
	-297.27	0.33031	-297.3	0.81182
	-297.267	0.2038	-297.297	0.8571
	-297.264	0.72752	-297.294	1.44311
	-297.261	0.44743	-297.291	0.10464
	-297.258	1.39466	-297.288	0.42726
	-297.255	0.18731	-297.285	0.47239
	-297.252	0.377	-297.282	0.33869
	-297.249	0.45944	-297.279	-0.07712
	-297.246	0.27602	-297.276	0.76604
	-297.243	1.15844	-297.273	0.49272
	-297.24	-0.42817	-297.27	0.58461
	-297.237	-0.14755	-297.267	0.91598
	-297.234	0.22967	-297.264	1.0045
	-297.231	0.27152	-297.26	0.52139
	-297.228	0.4206	-297.257	0.5082
	-297.225	0.65093	-297.254	0.07967
	-297.222	0.39133	-297.251	0.2633
	-297.219	0.76274	-297.248	0.20867
	-297.216	-0.05542	-297.245	0.05114
	-297.213	-0.32008	-297.242	0.41424
	-297.21	0.56945	-297.239	0.37114
	-297.206	-0.1287	-297.236	0.69068
	-297.203	0.16735	-297.233	1.46339
	-297.2	-0.17669	-297.23	0.64939
	-297.197	0.0976	-297.227	1.23984
	-297.194	0.78788	-297.224	0.92719
	-297.191	0.77321	-297.221	0.30955
	-297.188	0.1436	-297.218	0.02918
	-297.185	0.86161	-297.215	1.33397
	-297.182	0.18212	-297.212	0.3428
	-297.179	-0.51081	-297.209	0.76707
	-297.176	0.45944	-297.206	0.51636
	-297.173	0.10128	-297.203	0.80056
	-297.17	-0.17369	-297.2	-0.26222
	-297.167	-0.22623	-297.197	-0.20256
	-297.164	0.58857	-297.194	1.18846
	-297.161	0.27217	-297.191	-0.0151
	-297.158	0.67574	-297.188	0.41371
	-297.155	0.178	-297.184	0.23914
	-297.152	0.1611	-297.181	0.38065
	-297.149	0.43941	-297.178	-0.02551
	-297.146	0.27425	-297.175	1.23033
	-297.143	0.45655	-297.172	0.42775
	-297.14	0.20405	-297.169	0.33385
	-297.137	-0.09832	-297.166	1.10562
	-297.134	0.5899	-297.163	0.59233
	-297.13	0.9767	-297.16	1.38075
	-297.127	0.38611	-297.157	0.21369
	-297.124	0.92155	-297.154	0.86851
	-297.121	0.45251	-297.151	1.15002
	-297.118	0.55744	-297.148	0.56859
	-297.115	0.87673	-297.145	1.28534
	-297.112	0.47874	-297.142	0.86012
	-297.109	0.32697	-297.139	0.60702
	-297.106	0.08183	-297.136	0.81775
	-297.103	1.10654	-297.133	0.65562
	-297.1	0.5706	-297.13	1.15049
	-297.097	0.2844	-297.127	-0.87325
	-297.094	0.36362	-297.124	-0.18809
	-297.091	-0.70164	-297.121	0.57689
	-297.088	0.32306	-297.118	-0.03168
	-297.085	-0.0093	-297.115	-0.54165
	-297.082	0.38205	-297.112	0.17328
	-297.079	0.21169	-297.108	0.01932
	-297.076	0.74828	-297.105	0.04489
	-297.073	-0.01073	-297.102	-0.09245
	-297.07	0.3883	-297.099	0.53472
	-297.067	0.0418	-297.096	0.50143
	-297.064	0.04693	-297.093	0.79982
	-297.061	0.85477	-297.09	0.13094
	-297.058	0.65037	-297.087	-0.33602
	-297.054	0.37305	-297.084	0.46644
	-297.051	0.37915	-297.081	0.07954
	-297.048	0.68406	-297.078	1.71769
	-297.045	0.29214	-297.075	0.55939
	-297.042	0.13097	-297.072	0.56899
	-297.039	-0.05792	-297.069	0.75311
	-297.036	-0.47618	-297.066	1.37432
	-297.033	1.14062	-297.063	0.19127
	-297.03	0.22077	-297.06	1.27479
	-297.027	0.00845	-297.057	0.52593
	-297.024	0.26326	-297.054	0.28575
	-297.021	0.71447	-297.051	0.77476
	-297.018	-0.33855	-297.048	-0.18877
	-297.015	0.48819	-297.045	1.39042
	-297.012	0.70451	-297.042	-0.07787
	-297.009	0.17999	-297.039	0.08198
	-297.006	0.11008	-297.036	-0.28674
	-297.003	0.87283	-297.032	0.06277
	-297	0.19124	-297.029	-0.49436
	-296.997	0.87579	-297.026	-0.11209
	-296.994	0.40172	-297.023	-0.05075
	-296.991	0.48785	-297.02	0.44826
	-296.988	0.62121	-297.017	0.75368
	-296.985	1.11072	-297.014	0.7728
	-296.982	0.05976	-297.011	0.26213
	-296.979	0.45073	-297.008	0.80065
	-296.975	0.73219	-297.005	0.37706
	-296.972	1.04063	-297.002	1.33866
	-296.969	0.02363	-296.999	-0.39986
	-296.966	0.73892	-296.996	0.36534
	-296.963	0.889	-296.993	0.02227
	-296.96	0.79277	-296.99	0.11021
	-296.957	0.88928	-296.987	0.23641
	-296.954	0.99833	-296.984	0.10533
	-296.951	0.20387	-296.981	1.19119
	-296.948	0.23224	-296.978	-0.1811
	-296.945	0.47584	-296.975	0.78485
	-296.942	1.1613	-296.972	0.56175
	-296.939	-0.09687	-296.969	0.94114
	-296.936	0.33984	-296.966	1.00685
	-296.933	0.58125	-296.963	0.89281
	-296.93	0.72806	-296.96	0.09499
	-296.927	0.8145	-296.956	0.52201
	-296.924	0.22985	-296.953	0.54219
	-296.921	0.24324	-296.95	0.66949
	-296.918	0.82128	-296.947	0.10189
	-296.915	0.94589	-296.944	0.25314
	-296.912	-0.17808	-296.941	0.44678
	-296.909	0.57564	-296.938	0.76498
	-296.906	1.39218	-296.935	0.01817
	-296.903	-0.18861	-296.932	0.05224
	-296.899	0.84735	-296.929	0.8085
	-296.896	1.15034	-296.926	0.28777
	-296.893	0.1549	-296.923	0.34032
	-296.89	0.78474	-296.92	0.16109
	-296.887	0.29587	-296.917	1.09286
	-296.884	1.4202	-296.914	0.85342
	-296.881	0.31541	-296.911	0.55066
	-296.878	-0.03529	-296.908	0.89901
	-296.875	0.01598	-296.905	-0.31813
	-296.872	0.43815	-296.902	0.26496
	-296.869	0.7617	-296.899	-0.02783
	-296.866	0.78219	-296.896	0.42156
	-296.863	0.20319	-296.893	0.6747
	-296.86	0.3673	-296.89	-0.33007
	-296.857	0.82206	-296.887	1.09376
	-296.854	0.13529	-296.884	0.63782
	-296.851	-0.03767	-296.88	0.1266
	-296.848	0.14897	-296.877	0.15857
	-296.845	0.15371	-296.874	-0.11042
	-296.842	0.45646	-296.871	1.57179
	-296.839	0.29995	-296.868	0.7047
	-296.836	0.94265	-296.865	0.06907
	-296.833	-0.1508	-296.862	1.02235
	-296.83	0.26434	-296.859	0.85246
	-296.827	-0.20332	-296.856	-0.02585
	-296.823	1.283	-296.853	0.03821
	-296.82	0.70114	-296.85	0.57633
	-296.817	0.43692	-296.847	-0.88128
	-296.814	0.75612	-296.844	0.61673
	-296.811	-0.03518	-296.841	0.17633
	-296.808	0.60027	-296.838	1.30582
	-296.805	0.63171	-296.835	-0.03463
	-296.802	1.16095	-296.832	0.83662
	-296.799	-0.02821	-296.829	-0.02098
	-296.796	0.18278	-296.826	0.31666
	-296.793	0.86079	-296.823	0.3901
	-296.79	0.14469	-296.82	0.34107
	-296.787	0.4951	-296.817	0.50601
	-296.784	-0.12061	-296.814	0.91928
	-296.781	0.51413	-296.811	-0.18033
	-296.778	1.50559	-296.808	0.81968
	-296.775	0.7492	-296.804	1.08035
	-296.772	0.43104	-296.801	0.0759
	-296.769	0.1507	-296.798	-0.83804
	-296.766	0.58847	-296.795	0.44032
	-296.763	0.94306	-296.792	-0.19802
	-296.76	0.20921	-296.789	0.17206
	-296.757	1.86028	-296.786	0.70295
	-296.754	0.59098	-296.783	0.1136
	-296.751	0.10954	-296.78	-0.23175
	-296.747	1.12844	-296.777	-0.31571
	-296.744	0.62363	-296.774	-0.72228
	-296.741	1.25447	-296.771	0.98616
	-296.738	-0.29764	-296.768	0.80618
	-296.735	0.13423	-296.765	0.3251
	-296.732	1.47895	-296.762	0.27459
	-296.729	-0.23889	-296.759	-0.29801
	-296.726	0.12062	-296.756	1.22722
	-296.723	0.79656	-296.753	0.594
	-296.72	0.81857	-296.75	1.04393
	-296.717	-0.15819	-296.747	0.02042
	-296.714	0.45978	-296.744	-0.37738
	-296.711	-0.08946	-296.741	0.79251
	-296.708	0.91669	-296.738	0.25727
	-296.705	0.5918	-296.735	0.33747
	-296.702	0.76568	-296.732	0.47117
	-296.699	-0.3186	-296.728	0.66759
	-296.696	-0.47822	-296.725	0.31057
	-296.693	0.90339	-296.722	0.34081
	-296.69	0.19866	-296.719	0.58346
	-296.687	-0.34725	-296.716	0.53214
	-296.684	1.63495	-296.713	0.08325
	-296.681	1.27799	-296.71	0.55032
	-296.678	-0.04242	-296.707	1.05558
	-296.675	0.22398	-296.704	0.42145
	-296.672	0.50046	-296.701	0.07577
	-296.668	0.85228	-296.698	-0.65522
	-296.665	0.43867	-296.695	0.38493
	-296.662	0.24628	-296.692	0.75421
	-296.659	-0.52296	-296.689	-0.23306
	-296.656	1.00857	-296.686	-0.6925
	-296.653	0.1293	-296.683	0.55909
	-296.65	0.57972	-296.68	0.58912
	-296.647	-0.54361	-296.677	0.78357
	-296.644	0.6454	-296.674	0.4168
	-296.641	1.02144	-296.671	0.19318
	-296.638	0.74818	-296.668	0.77775
	-296.635	1.33968	-296.665	-0.31826
	-296.632	0.61963	-296.662	1.26222
	-296.629	0.70767	-296.659	0.28341
	-296.626	0.65707	-296.656	-0.49917
	-296.623	0.84172	-296.652	-0.29719
	-296.62	1.02993	-296.649	0.87719
	-296.617	0.26981	-296.646	1.21558
	-296.614	0.24974	-296.643	0.94359
	-296.611	0.21792	-296.64	-0.10201
	-296.608	0.86045	-296.637	-0.37698
	-296.605	0.74581	-296.634	1.1634
	-296.602	1.61971	-296.631	1.7176
	-296.599	0.62877	-296.628	1.56862
	-296.596	-0.30867	-296.625	0.70144
	-296.592	-0.36622	-296.622	0.2437
	-296.589	1.1879	-296.619	0.14571
	-296.586	1.21475	-296.616	-0.31545
	-296.583	0.74251	-296.613	0.41182
	-296.58	0.74068	-296.61	0.38855
	-296.577	-0.11832	-296.607	0.45469
	-296.574	0.42095	-296.604	1.54055
	-296.571	0.61335	-296.601	1.51526
	-296.568	0.28207	-296.598	-0.000558775
	-296.565	0.28522	-296.595	0.22043
	-296.562	0.24666	-296.592	1.05257
	-296.559	0.71719	-296.589	-0.54899
	-296.556	0.39438	-296.586	0.25519
	-296.553	1.30769	-296.583	0.40514
	-296.55	0.9535	-296.58	0.68879
	-296.547	0.36319	-296.576	0.7308
	-296.544	0.68853	-296.573	-0.27354
	-296.541	0.21539	-296.57	-0.15838
	-296.538	-0.07713	-296.567	0.73543
	-296.535	0.18386	-296.564	1.37837
	-296.532	0.5502	-296.561	1.16108
	-296.529	-0.38964	-296.558	0.06072
	-296.526	-0.0977	-296.555	0.2486
	-296.523	-0.24139	-296.552	0.91534
	-296.52	0.57301	-296.549	0.30695
	-296.516	0.09116	-296.546	0.42025
	-296.513	0.60228	-296.543	0.4634
	-296.51	1.27628	-296.54	-0.07454
	-296.507	0.34628	-296.537	0.3159
	-296.504	-0.78353	-296.534	0.35196
	-296.501	0.48063	-296.531	0.59793
	-296.498	-0.14007	-296.528	0.59246
	-296.495	0.27481	-296.525	-0.03068
	-296.492	0.3349	-296.522	0.21057
	-296.489	0.29404	-296.519	0.11161
	-296.486	1.4513	-296.516	1.04968
	-296.483	0.75249	-296.513	0.05179
	-296.48	0.38339	-296.51	-0.05463
	-296.477	-0.35135	-296.507	0.5272
	-296.474	0.243	-296.504	-0.30585
	-296.471	0.22286	-296.501	0.52464
	-296.468	-0.12472	-296.497	0.50735
	-296.465	1.05756	-296.494	-0.30839
	-296.462	0.72871	-296.491	-0.09968
	-296.459	0.60634	-296.488	0.7128
	-296.456	0.44082	-296.485	0.74442
	-296.453	0.95848	-296.482	0.04961
	-296.45	0.69743	-296.479	0.18533
	-296.447	-0.57072	-296.476	0.17399
	-296.444	0.13591	-296.473	0.34496
	-296.44	0.12161	-296.47	0.57663
	-296.437	0.06324	-296.467	0.87095
	-296.434	0.0067	-296.464	0.4956
	-296.431	0.33982	-296.461	0.83105
	-296.428	0.39886	-296.458	0.86042
	-296.425	0.91504	-296.455	0.07402
	-296.422	0.63377	-296.452	0.79207
	-296.419	0.22008	-296.449	0.46263
	-296.416	0.64202	-296.446	1.01279
	-296.413	-0.17672	-296.443	0.35279
	-296.41	0.68775	-296.44	1.34699
	-296.407	0.66979	-296.437	1.13735
	-296.404	0.8406	-296.434	0.09622
	-296.401	1.49695	-296.431	-0.22582
	-296.398	0.68904	-296.428	-0.45311
	-296.395	0.31556	-296.425	0.25789
	-296.392	0.34724	-296.421	0.09083
	-296.389	-0.10069	-296.418	0.85534
	-296.386	-0.33659	-296.415	0.34619
	-296.383	0.30888	-296.412	-0.25975
	-296.38	0.9895	-296.409	0.12037
	-296.377	0.69947	-296.406	0.76884
	-296.374	-0.10759	-296.403	0.513
	-296.371	-0.35619	-296.4	-0.11022
	-296.368	0.54399	-296.397	-0.48073
	-296.365	0.62369	-296.394	0.65917
	-296.361	0.66168	-296.391	-0.32165
	-296.358	1.07564	-296.388	0.52307
	-296.355	-0.37038	-296.385	0.59432
	-296.352	0.32644	-296.382	1.59151
	-296.349	-0.13518	-296.379	1.09781
	-296.346	0.30677	-296.376	0.34354
	-296.343	-0.10638	-296.373	-0.23736
	-296.34	0.77966	-296.37	-0.14524
	-296.337	0.34938	-296.367	-0.10043
	-296.334	-0.39623	-296.364	0.37755
	-296.331	0.12291	-296.361	-0.05435
	-296.328	-0.35296	-296.358	0.20921
	-296.325	0.93647	-296.355	-0.09207
	-296.322	0.64348	-296.352	0.84549
	-296.319	0.70799	-296.349	1.20661
	-296.316	-0.42323	-296.345	0.39344
	-296.313	1.57495	-296.342	0.32679
	-296.31	1.66302	-296.339	0.30079
	-296.307	0.47206	-296.336	-0.38859
	-296.304	0.9514	-296.333	0.11461
	-296.301	1.77538	-296.33	-0.17128
	-296.298	0.78139	-296.327	1.82211
	-296.295	0.80441	-296.324	1.40222
	-296.292	1.10176	-296.321	0.88963
	-296.289	0.41058	-296.318	0.92285
	-296.285	0.7553	-296.315	-0.14404
	-296.282	1.29551	-296.312	0.26701
	-296.279	1.92102	-296.309	-0.74904
	-296.276	1.02659	-296.306	0.02331
	-296.273	1.57434	-296.303	0.7516
	-296.27	1.05245	-296.3	1.09528
	-296.267	0.63787	-296.297	0.45902
	-296.264	1.00758	-296.294	-0.4825
	-296.261	-0.62488	-296.291	-0.29495
	-296.258	0.5646	-296.288	0.42667
	-296.255	0.49759	-296.285	0.29853
	-296.252	1.23335	-296.282	-0.18465
	-296.249	0.43888	-296.279	0.2489
	-296.246	-0.33492	-296.276	-0.17367
	-296.243	0.20081	-296.273	0.36069
	-296.24	0.21924	-296.269	0.30335
	-296.237	0.41613	-296.266	0.15406
	-296.234	-0.32934	-296.263	0.6462
	-296.231	0.65317	-296.26	-0.05014
	-296.228	0.95461	-296.257	-0.58612
	-296.225	0.9182	-296.254	0.76494
	-296.222	0.37915	-296.251	-0.05263
	-296.219	0.23847	-296.248	0.34824
	-296.216	-0.27952	-296.245	0.59303
	-296.213	1.51083	-296.242	0.99814
	-296.209	-0.02493	-296.239	0.19019
	-296.206	0.62242	-296.236	-0.34373
	-296.203	-0.37821	-296.233	0.66253
	-296.2	1.25085	-296.23	1.10196
	-296.197	-0.02154	-296.227	0.99028
	-296.194	-0.16649	-296.224	1.92572
	-296.191	1.13284	-296.221	0.26744
	-296.188	0.89472	-296.218	0.31148
	-296.185	0.08218	-296.215	0.17853
	-296.182	0.34681	-296.212	-0.52435
	-296.179	1.3396	-296.209	0.38574
	-296.176	0.38342	-296.206	1.21878
	-296.173	1.44513	-296.203	0.00809
	-296.17	0.58907	-296.2	0.89828
	-296.167	0.41717	-296.197	0.97654
	-296.164	-0.14129	-296.193	1.09436
	-296.161	0.11413	-296.19	1.07396
	-296.158	0.2487	-296.187	0.46585
	-296.155	0.75619	-296.184	0.23624
	-296.152	1.02756	-296.181	-0.60999
	-296.149	0.14192	-296.178	0.12923
	-296.146	0.05644	-296.175	0.20187
	-296.143	-0.1339	-296.172	1.1698
	-296.14	1.33165	-296.169	0.85475
	-296.137	0.49363	-296.166	0.77882
	-296.133	0.25635	-296.163	0.5623
	-296.13	0.3349	-296.16	1.20549
	-296.127	0.47866	-296.157	0.90584
	-296.124	1.08821	-296.154	0.42252
	-296.121	0.44435	-296.151	0.76666
	-296.118	1.0434	-296.148	0.17347
	-296.115	0.58697	-296.145	-0.01394
	-296.112	1.07844	-296.142	1.13049
	-296.109	0.48086	-296.139	0.46018
	-296.106	2.08879	-296.136	-0.21329
	-296.103	0.499	-296.133	0.6749
	-296.1	0.4447	-296.13	0.74959
	-296.097	0.36782	-296.127	0.16924
	-296.094	0.06236	-296.124	0.66037
	-296.091	0.67898	-296.121	0.19743
	-296.088	0.6827	-296.117	-0.12057
	-296.085	0.05387	-296.114	0.24795
	-296.082	0.61142	-296.111	0.30489
	-296.079	0.13094	-296.108	0.96652
	-296.076	0.32351	-296.105	0.86999
	-296.073	0.40294	-296.102	0.20175
	-296.07	0.20913	-296.099	1.10017
	-296.067	0.82774	-296.096	1.52643
	-296.064	0.19575	-296.093	1.73772
	-296.061	0.57663	-296.09	0.98929
	-296.058	0.8997	-296.087	0.60969
	-296.054	1.38838	-296.084	0.93454
	-296.051	1.20333	-296.081	-0.25358
	-296.048	0.4622	-296.078	0.57372
	-296.045	-0.18465	-296.075	0.4508
	-296.042	0.35918	-296.072	0.86887
	-296.039	0.80666	-296.069	0.4719
	-296.036	1.21502	-296.066	0.53647
	-296.033	0.84493	-296.063	0.70035
	-296.03	0.33755	-296.06	0.79142
	-296.027	0.79237	-296.057	0.10711
	-296.024	0.44154	-296.054	0.99798
	-296.021	0.73419	-296.051	0.33636
	-296.018	0.4248	-296.048	0.35297
	-296.015	0.38936	-296.045	0.36794
	-296.012	1.28422	-296.041	0.47311
	-296.009	0.59045	-296.038	1.23111
	-296.006	0.41651	-296.035	0.08515
	-296.003	0.89541	-296.032	1.33101
	-296	0.67723	-296.029	0.50053
	-295.997	0.92799	-296.026	0.76146
	-295.994	0.30701	-296.023	0.80698
	-295.991	0.59056	-296.02	1.35317
	-295.988	0.21109	-296.017	0.78063
	-295.985	0.17164	-296.014	0.64309
	-295.982	0.45898	-296.011	0.52485
	-295.978	0.48131	-296.008	0.71047
	-295.975	0.74426	-296.005	-0.23372
	-295.972	0.32286	-296.002	0.15751
	-295.969	1.15491	-295.999	0.47526
	-295.966	1.12906	-295.996	0.76714
	-295.963	0.11538	-295.993	0.61307
	-295.96	0.41242	-295.99	0.71827
	-295.957	0.96703	-295.987	0.08617
	-295.954	0.90636	-295.984	-0.16417
	-295.951	1.31817	-295.981	0.18369
	-295.948	0.62771	-295.978	0.00872
	-295.945	0.68285	-295.975	0.77827
	-295.942	-0.05886	-295.972	0.74863
	-295.939	-0.42908	-295.969	0.42319
	-295.936	0.51221	-295.965	1.75778
	-295.933	1.29942	-295.962	1.38111
	-295.93	0.86293	-295.959	0.33105
	-295.927	0.64452	-295.956	0.02629
	-295.924	0.20706	-295.953	0.7651
	-295.921	0.88383	-295.95	1.42373
	-295.918	1.23062	-295.947	0.47389
	-295.915	0.18813	-295.944	0.32867
	-295.912	1.40694	-295.941	0.61327
	-295.909	0.65598	-295.938	0.61883
	-295.906	0.88343	-295.935	1.27357
	-295.902	1.31525	-295.932	0.62351
	-295.899	0.57882	-295.929	1.20928
	-295.896	0.32525	-295.926	1.20881
	-295.893	0.88164	-295.923	0.27098
	-295.89	0.86557	-295.92	1.14361
	-295.887	0.98455	-295.917	0.5808
	-295.884	-0.31897	-295.914	-0.06816
	-295.881	0.08086	-295.911	0.34496
	-295.878	0.65038	-295.908	0.15016
	-295.875	0.41416	-295.905	0.83131
	-295.872	0.50306	-295.902	1.7122
	-295.869	1.08941	-295.899	0.69041
	-295.866	0.91605	-295.896	1.09403
	-295.863	-0.42768	-295.893	0.313
	-295.86	0.79274	-295.889	0.33263
	-295.857	-0.54613	-295.886	0.48679
	-295.854	-0.15658	-295.883	-0.05841
	-295.851	0.69519	-295.88	0.36808
	-295.848	1.15387	-295.877	0.28831
	-295.845	0.3776	-295.874	1.49643
	-295.842	-0.27713	-295.871	0.35757
	-295.839	0.5554	-295.868	0.20086
	-295.836	0.57971	-295.865	1.03673
	-295.833	0.96646	-295.862	0.79601
	-295.83	-0.14608	-295.859	0.77932
	-295.826	-0.25689	-295.856	1.08274
	-295.823	0.33087	-295.853	0.20949
	-295.82	0.47356	-295.85	1.00768
	-295.817	0.68048	-295.847	0.94467
	-295.814	0.22101	-295.844	-0.42703
	-295.811	0.37046	-295.841	1.56158
	-295.808	0.73338	-295.838	1.16482
	-295.805	-0.42333	-295.835	0.94186
	-295.802	0.96426	-295.832	1.15374
	-295.799	-0.20558	-295.829	0.55044
	-295.796	-0.58398	-295.826	0.59853
	-295.793	-0.28471	-295.823	0.72051
	-295.79	-0.12884	-295.82	1.12853
	-295.787	0.87978	-295.817	0.42891
	-295.784	1.19291	-295.813	0.02723
	-295.781	0.43244	-295.81	1.32333
	-295.778	-0.53169	-295.807	1.25723
	-295.775	0.51951	-295.804	1.08882
	-295.772	1.05563	-295.801	0.53238
	-295.769	0.78999	-295.798	0.04823
	-295.766	-0.0971	-295.795	0.3484
	-295.763	1.07452	-295.792	1.56472
	-295.76	-0.2517	-295.789	0.70657
	-295.757	0.51195	-295.786	0.69607
	-295.754	-0.00425	-295.783	0.55946
	-295.751	0.69108	-295.78	-0.14202
	-295.747	0.4365	-295.777	1.21296
	-295.744	0.18641	-295.774	-0.17543
	-295.741	1.11011	-295.771	0.74344
	-295.738	0.09667	-295.768	0.90219
	-295.735	0.50492	-295.765	0.21508
	-295.732	-0.07467	-295.762	0.94055
	-295.729	-0.01204	-295.759	0.54011
	-295.726	0.14129	-295.756	0.15289
	-295.723	-0.00472	-295.753	0.02148
	-295.72	0.31331	-295.75	0.85121
	-295.717	0.75657	-295.747	0.82341
	-295.714	0.82315	-295.744	0.33122
	-295.711	0.24073	-295.741	1.22057
	-295.708	0.23074	-295.737	0.27597
	-295.705	0.64319	-295.734	1.52225
	-295.702	0.42582	-295.731	1.10555
	-295.699	0.50229	-295.728	-0.24119
	-295.696	0.45886	-295.725	0.11525
	-295.693	0.45218	-295.722	0.97137
	-295.69	1.08694	-295.719	0.53224
	-295.687	0.91367	-295.716	0.18601
	-295.684	0.66042	-295.713	0.86082
	-295.681	0.60844	-295.71	0.57265
	-295.678	0.77768	-295.707	-0.02664
	-295.675	0.42229	-295.704	0.92086
	-295.671	0.11187	-295.701	0.90965
	-295.668	0.80741	-295.698	-0.49569
	-295.665	1.13662	-295.695	0.25083
	-295.662	1.08232	-295.692	0.67669
	-295.659	0.17544	-295.689	-0.23679
	-295.656	0.44261	-295.686	1.00469
	-295.653	1.26097	-295.683	0.86218
	-295.65	0.19212	-295.68	0.75278
	-295.647	0.56241	-295.677	-0.33056
	-295.644	1.05285	-295.674	0.97294
	-295.641	0.41304	-295.671	1.01591
	-295.638	-0.85227	-295.668	0.56286
	-295.635	0.75812	-295.665	0.70897
	-295.632	0.0646	-295.661	1.19193
	-295.629	0.11101	-295.658	0.90798
	-295.626	1.10495	-295.655	0.77284
	-295.623	0.04699	-295.652	1.07754
	-295.62	-0.46524	-295.649	0.88005
	-295.617	0.5908	-295.646	0.24756
	-295.614	0.16252	-295.643	-0.33837
	-295.611	-0.03129	-295.64	0.44989
	-295.608	0.47665	-295.637	0.08471
	-295.605	0.51446	-295.634	1.48973
	-295.602	0.66866	-295.631	1.1683
	-295.599	1.30744	-295.628	0.81522
	-295.595	1.88415	-295.625	0.86666
	-295.592	0.43354	-295.622	0.05034
	-295.589	-0.351	-295.619	0.36252
	-295.586	0.15382	-295.616	0.9604
	-295.583	0.12109	-295.613	0.69282
	-295.58	0.93055	-295.61	-0.91188
	-295.577	1.25097	-295.607	0.77624
	-295.574	-0.10095	-295.604	0.2844
	-295.571	0.41869	-295.601	0.2917
	-295.568	0.13202	-295.598	0.79805
	-295.565	0.69606	-295.595	0.33794
	-295.562	0.92098	-295.592	0.27258
	-295.559	0.7689	-295.589	1.01802
	-295.556	0.44042	-295.585	1.63032
	-295.553	0.7194	-295.582	0.9818
	-295.55	-0.32652	-295.579	0.42446
	-295.547	-0.51254	-295.576	1.24428
	-295.544	0.0836	-295.573	-0.02994
	-295.541	0.45785	-295.57	0.79397
	-295.538	1.98372	-295.567	0.42948
	-295.535	-0.49162	-295.564	0.64227
	-295.532	0.30047	-295.561	0.90512
	-295.529	0.44255	-295.558	0.81127
	-295.526	0.28066	-295.555	1.83339
	-295.523	0.22393	-295.552	1.18436
	-295.519	0.98272	-295.549	1.03071
	-295.516	1.67604	-295.546	0.19138
	-295.513	1.62357	-295.543	0.10666
	-295.51	1.55078	-295.54	0.47117
	-295.507	0.49915	-295.537	-0.12088
	-295.504	-0.80018	-295.534	0.56073
	-295.501	0.27462	-295.531	0.41674
	-295.498	0.05308	-295.528	-0.1511
	-295.495	0.40952	-295.525	0.2159
	-295.492	0.30332	-295.522	0.75904
	-295.489	-0.27194	-295.519	0.11585
	-295.486	0.4344	-295.516	0.75197
	-295.483	0.59557	-295.513	0.47738
	-295.48	-0.09191	-295.509	0.13218
	-295.477	-0.16674	-295.506	0.56387
	-295.474	0.64242	-295.503	0.25283
	-295.471	0.55569	-295.5	0.57295
	-295.468	0.07057	-295.497	0.94506
	-295.465	0.7194	-295.494	-0.10622
	-295.462	0.44906	-295.491	0.63085
	-295.459	0.14042	-295.488	0.34052
	-295.456	-0.02759	-295.485	-0.57004
	-295.453	0.3637	-295.482	-0.02505
	-295.45	1.02644	-295.479	0.13077
	-295.447	-0.06574	-295.476	0.02839
	-295.443	-0.3122	-295.473	-0.02644
	-295.44	0.32466	-295.47	0.18443
	-295.437	-0.61473	-295.467	0.40593
	-295.434	1.10038	-295.464	0.87687
	-295.431	-0.02796	-295.461	0.06752
	-295.428	-0.48753	-295.458	0.54983
	-295.425	-0.02097	-295.455	0.91473
	-295.422	0.18746	-295.452	0.69429
	-295.419	0.14325	-295.449	0.09386
	-295.416	-0.76518	-295.446	0.79536
	-295.413	1.10537	-295.443	1.24919
	-295.41	1.12347	-295.44	0.9918
	-295.407	-0.02695	-295.437	1.48696
	-295.404	0.35276	-295.433	0.61732
	-295.401	0.32004	-295.43	-0.67904
	-295.398	0.05125	-295.427	-0.08249
	-295.395	0.33064	-295.424	0.21098
	-295.392	1.17046	-295.421	-0.2251
	-295.389	1.13665	-295.418	0.19032
	-295.386	0.23521	-295.415	0.06379
	-295.383	0.78712	-295.412	0.61205
	-295.38	-0.01868	-295.409	0.81487
	-295.377	0.58205	-295.406	1.14571
	-295.374	0.93054	-295.403	0.29331
	-295.371	0.96268	-295.4	0.25375
	-295.368	1.3652	-295.397	0.30349
	-295.364	1.34925	-295.394	1.17408
	-295.361	0.43396	-295.391	1.25792
	-295.358	1.21688	-295.388	0.20941
	-295.355	1.38864	-295.385	-0.64791
	-295.352	0.577	-295.382	1.00788
	-295.349	-0.60031	-295.379	0.00633
	-295.346	-0.03552	-295.376	0.31552
	-295.343	0.25229	-295.373	1.22467
	-295.34	0.15187	-295.37	0.61815
	-295.337	0.43195	-295.367	0.34779
	-295.334	0.95082	-295.364	0.04002
	-295.331	0.34856	-295.361	0.38952
	-295.328	0.15477	-295.357	0.48819
	-295.325	-1.02996	-295.354	1.02982
	-295.322	0.53881	-295.351	0.77611
	-295.319	-0.66375	-295.348	-0.14853
	-295.316	0.31116	-295.345	0.33689
	-295.313	-0.33321	-295.342	0.34604
	-295.31	0.42981	-295.339	0.76545
	-295.307	-0.49247	-295.336	0.73169
	-295.304	0.03126	-295.333	0.94336
	-295.301	0.97164	-295.33	1.43871
	-295.298	-0.31359	-295.327	0.83047
	-295.295	0.7798	-295.324	1.04952
	-295.292	1.15361	-295.321	0.3328
	-295.288	0.52246	-295.318	-0.15411
	-295.285	0.60337	-295.315	0.32338
	-295.282	0.23904	-295.312	0.26392
	-295.279	0.42057	-295.309	0.67928
	-295.276	0.98182	-295.306	0.58688
	-295.273	1.98124	-295.303	0.93519
	-295.27	0.82909	-295.3	0.1811
	-295.267	0.68397	-295.297	0.66506
	-295.264	1.0266	-295.294	0.13066
	-295.261	-0.17144	-295.291	0.87231
	-295.258	1.06902	-295.288	0.58218
	-295.255	1.76201	-295.285	0.41672
	-295.252	0.60538	-295.281	-0.02689
	-295.249	0.30478	-295.278	0.24348
	-295.246	-0.00205	-295.275	0.20647
	-295.243	0.69778	-295.272	0.21901
	-295.24	0.917	-295.269	0.59128
	-295.237	1.65333	-295.266	-0.09977
	-295.234	0.18891	-295.263	0.77691
	-295.231	0.48531	-295.26	0.06752
	-295.228	1.17817	-295.257	0.04712
	-295.225	-0.01411	-295.254	0.77117
	-295.222	0.81438	-295.251	0.76332
	-295.219	0.38686	-295.248	-0.26989
	-295.216	0.74767	-295.245	0.15493
	-295.212	0.17575	-295.242	0.12189
	-295.209	0.47726	-295.239	1.30792
	-295.206	0.39179	-295.236	1.04592
	-295.203	0.85148	-295.233	0.72503
	-295.2	0.51642	-295.23	0.30823
	-295.197	0.29416	-295.227	0.29397
	-295.194	0.5496	-295.224	0.06287
	-295.191	0.93898	-295.221	0.63043
	-295.188	1.06903	-295.218	0.15874
	-295.185	0.47745	-295.215	-0.75348
	-295.182	1.74533	-295.212	-0.4803
	-295.179	-0.09049	-295.209	0.09615
	-295.176	-0.13287	-295.205	0.62501
	-295.173	0.07196	-295.202	0.62767
	-295.17	0.80256	-295.199	-0.01632
	-295.167	0.79872	-295.196	1.12649
	-295.164	1.29286	-295.193	0.37142
	-295.161	0.87499	-295.19	-0.49648
	-295.158	0.86445	-295.187	0.93016
	-295.155	1.39764	-295.184	1.19687
	-295.152	0.77799	-295.181	1.37789
	-295.149	0.09304	-295.178	0.32719
	-295.146	-0.55533	-295.175	1.25817
	-295.143	-0.11998	-295.172	0.12416
	-295.14	0.62176	-295.169	0.84211
	-295.136	0.68277	-295.166	0.8725
	-295.133	0.84726	-295.163	1.1571
	-295.13	0.73473	-295.16	0.67799
	-295.127	0.70136	-295.157	0.7306
	-295.124	2.05892	-295.154	1.14476
	-295.121	1.22805	-295.151	0.29752
	-295.118	0.17693	-295.148	0.79471
	-295.115	1.02728	-295.145	0.38332
	-295.112	0.589	-295.142	0.5268
	-295.109	0.99828	-295.139	0.16699
	-295.106	0.98466	-295.136	-0.06175
	-295.103	0.20682	-295.133	-0.09788
	-295.1	-0.30344	-295.129	0.22618
	-295.097	1.06203	-295.126	0.76227
	-295.094	0.97057	-295.123	1.23871
	-295.091	0.93317	-295.12	0.29741
	-295.088	0.32317	-295.117	1.18917
	-295.085	0.84475	-295.114	0.6169
	-295.082	0.34064	-295.111	0.42429
	-295.079	1.2556	-295.108	-0.98886
	-295.076	0.80947	-295.105	0.34974
	-295.073	0.70063	-295.102	0.04455
	-295.07	0.70618	-295.099	0.51215
	-295.067	1.1129	-295.096	-0.15519
	-295.064	0.94465	-295.093	-0.40067
	-295.061	-0.40248	-295.09	-0.23
	-295.057	-0.11644	-295.087	0.09954
	-295.054	0.86178	-295.084	-0.38869
	-295.051	0.14551	-295.081	0.23042
	-295.048	0.03844	-295.078	-0.05928
	-295.045	-0.74799	-295.075	-0.16895
	-295.042	0.66243	-295.072	1.07852
	-295.039	1.15327	-295.069	1.33551
	-295.036	0.82989	-295.066	0.30056
	-295.033	-0.7774	-295.063	0.82698
	-295.03	0.76484	-295.06	0.21751
	-295.027	0.05466	-295.057	0.86995
	-295.024	0.11748	-295.053	0.59394
	-295.021	0.96286	-295.05	0.44649
	-295.018	0.61263	-295.047	0.64606
	-295.015	0.57684	-295.044	0.10642
	-295.012	0.35831	-295.041	0.62128
	-295.009	0.29698	-295.038	0.8828
	-295.006	1.80929	-295.035	1.2618
	-295.003	0.43666	-295.032	0.77227
	-295	-0.44589	-295.029	-0.06701
	-294.997	0.59985	-295.026	-0.04661
	-294.994	0.57687	-295.023	0.42083
	-294.991	0.31357	-295.02	0.8857
	-294.988	1.32579	-295.017	0.78978
	-294.985	1.29519	-295.014	0.18712
	-294.981	1.17529	-295.011	-0.82333
	-294.978	1.05169	-295.008	-0.45119
	-294.975	0.1413	-295.005	0.85613
	-294.972	0.0112	-295.002	1.45548
	-294.969	1.12667	-294.999	0.69321
	-294.966	0.9482	-294.996	0.60745
	-294.963	1.27619	-294.993	0.44845
	-294.96	0.64497	-294.99	0.8725
	-294.957	1.00084	-294.987	-0.49921
	-294.954	0.65934	-294.984	0.80466
	-294.951	0.39479	-294.981	0.52497
	-294.948	0.08936	-294.977	0.52513
	-294.945	0.33832	-294.974	0.74538
	-294.942	0.51727	-294.971	0.02487
	-294.939	1.26728	-294.968	0.66116
	-294.936	0.60473	-294.965	0.14603
	-294.933	-0.01666	-294.962	0.29978
	-294.93	0.38967	-294.959	-0.74173
	-294.927	0.61664	-294.956	0.42592
	-294.924	0.0944	-294.953	0.20495
	-294.921	-0.44561	-294.95	1.15231
	-294.918	-0.22578	-294.947	0.46411
	-294.915	0.4138	-294.944	0.68806
	-294.912	0.08761	-294.941	0.25302
	-294.909	0.09436	-294.938	0.40552
	-294.905	0.25958	-294.935	0.69368
	-294.902	2.12511	-294.932	0.71694
	-294.899	0.08578	-294.929	1.32927
	-294.896	-0.13894	-294.926	1.77206
	-294.893	0.74035	-294.923	0.38194
	-294.89	1.29976	-294.92	0.36076
	-294.887	-1.01619	-294.917	1.32375
	-294.884	0.36146	-294.914	0.24606
	-294.881	0.99288	-294.911	0.56216
	-294.878	0.8251	-294.908	-0.04361
	-294.875	1.16827	-294.905	0.89605
	-294.872	0.62683	-294.901	0.82497
	-294.869	1.6663	-294.898	-0.16876
	-294.866	0.76944	-294.895	0.7442
	-294.863	-0.52392	-294.892	1.42953
	-294.86	0.98539	-294.889	0.46831
	-294.857	0.40639	-294.886	-0.66127
	-294.854	0.38065	-294.883	0.51614
	-294.851	0.3391	-294.88	0.49435
	-294.848	0.69418	-294.877	0.81824
	-294.845	-0.3284	-294.874	1.1584
	-294.842	-0.67559	-294.871	0.53621
	-294.839	0.34556	-294.868	0.43577
	-294.836	-0.06989	-294.865	0.66912
	-294.833	1.07945	-294.862	1.45013
	-294.829	1.00477	-294.859	0.10574
	-294.826	0.66286	-294.856	0.19614
	-294.823	-0.74539	-294.853	0.54903
	-294.82	0.31255	-294.85	0.59451
	-294.817	1.46093	-294.847	0.75078
	-294.814	1.07845	-294.844	1.34717
	-294.811	-0.33976	-294.841	0.91792
	-294.808	0.10555	-294.838	0.60173
	-294.805	1.50948	-294.835	1.98709
	-294.802	0.53369	-294.832	0.09727
	-294.799	1.23468	-294.829	0.18652
	-294.796	0.58016	-294.825	0.76477
	-294.793	1.26857	-294.822	0.20507
	-294.79	1.14895	-294.819	1.54485
	-294.787	0.38968	-294.816	1.05991
	-294.784	1.38891	-294.813	0.16213
	-294.781	0.32314	-294.81	0.82153
	-294.778	-0.23085	-294.807	0.88235
	-294.775	-0.49573	-294.804	0.78072
	-294.772	0.62373	-294.801	0.69725
	-294.769	0.3022	-294.798	0.51191
	-294.766	0.46932	-294.795	0.26034
	-294.763	0.39415	-294.792	0.69659
	-294.76	0.70929	-294.789	0.24038
	-294.757	0.64187	-294.786	0.66218
	-294.754	-0.24321	-294.783	0.90436
	-294.75	0.81958	-294.78	0.35498
	-294.747	-0.46523	-294.777	0.73459
	-294.744	0.13392	-294.774	0.89647
	-294.741	0.61743	-294.771	0.14903
	-294.738	0.61085	-294.768	-0.51915
	-294.735	-0.36512	-294.765	0.45291
	-294.732	0.25681	-294.762	1.45031
	-294.729	1.14452	-294.759	0.44644
	-294.726	1.24973	-294.756	0.4777
	-294.723	2.1996	-294.753	0.29971
	-294.72	1.42687	-294.749	0.93047
	-294.717	0.38623	-294.746	0.15215
	-294.714	0.91962	-294.743	1.27009
	-294.711	-0.12099	-294.74	0.0472
	-294.708	0.26231	-294.737	0.41482
	-294.705	-0.0706	-294.734	0.94933
	-294.702	0.17438	-294.731	0.5226
	-294.699	1.36339	-294.728	0.68802
	-294.696	1.33409	-294.725	0.43035
	-294.693	0.63007	-294.722	1.59054
	-294.69	1.86857	-294.719	0.57836
	-294.687	0.84564	-294.716	0.73302
	-294.684	0.02434	-294.713	0.0911
	-294.681	-0.05109	-294.71	0.71228
	-294.678	0.14845	-294.707	1.48579
	-294.674	-0.05897	-294.704	0.30707
	-294.671	1.88767	-294.701	0.29109
	-294.668	1.53245	-294.698	0.69128
	-294.665	1.27124	-294.695	0.10044
	-294.662	0.67346	-294.692	-0.24595
	-294.659	1.36737	-294.689	0.48702
	-294.656	0.80965	-294.686	0.08114
	-294.653	1.24653	-294.683	0.02791
	-294.65	0.39662	-294.68	0.44206
	-294.647	0.67162	-294.677	0.31326
	-294.644	-0.17321	-294.673	0.33091
	-294.641	-0.70737	-294.67	1.34479
	-294.638	0.00755	-294.667	-0.11562
	-294.635	-0.00363	-294.664	0.7129
	-294.632	-0.03876	-294.661	0.92991
	-294.629	1.02443	-294.658	0.91997
	-294.626	0.05978	-294.655	0.77278
	-294.623	0.27572	-294.652	0.84321
	-294.62	1.3044	-294.649	0.62534
	-294.617	0.46923	-294.646	0.2078
	-294.614	-0.16436	-294.643	1.11868
	-294.611	-0.00431	-294.64	1.32366
	-294.608	0.06511	-294.637	0.94724
	-294.605	1.20909	-294.634	0.91044
	-294.602	1.14205	-294.631	0.03221
	-294.598	-0.81432	-294.628	-0.0953
	-294.595	0.83039	-294.625	-0.69837
	-294.592	1.05123	-294.622	0.35135
	-294.589	1.25782	-294.619	1.06979
	-294.586	-0.51953	-294.616	0.33805
	-294.583	0.7992	-294.613	0.61156
	-294.58	0.78914	-294.61	0.02785
	-294.577	-0.36898	-294.607	0.74134
	-294.574	1.0289	-294.604	0.20194
	-294.571	0.32016	-294.601	0.59676
	-294.568	0.21601	-294.597	0.3971
	-294.565	0.93753	-294.594	0.51593
	-294.562	0.74825	-294.591	1.32069
	-294.559	0.64812	-294.588	0.78423
	-294.556	1.13683	-294.585	0.21312
	-294.553	1.25098	-294.582	0.51561
	-294.55	-0.9263	-294.579	0.15242
	-294.547	-0.14333	-294.576	0.54502
	-294.544	1.0749	-294.573	0.68763
	-294.541	0.96588	-294.57	0.52097
	-294.538	0.97269	-294.567	0.80717
	-294.535	0.89334	-294.564	0.11408
	-294.532	0.57791	-294.561	-0.05084
	-294.529	0.69159	-294.558	0.54051
	-294.526	0.51328	-294.555	-0.34889
	-294.522	0.8678	-294.552	0.64054
	-294.519	0.6966	-294.549	0.5191
	-294.516	1.64579	-294.546	0.11871
	-294.513	0.14704	-294.543	0.18904
	-294.51	-0.19903	-294.54	1.08797
	-294.507	-0.68425	-294.537	0.82584
	-294.504	-0.56019	-294.534	1.64161
	-294.501	-0.74347	-294.531	0.50698
	-294.498	0.39623	-294.528	0.83573
	-294.495	1.19052	-294.525	0.83615
	-294.492	0.75193	-294.522	0.66122
	-294.489	0.05318	-294.518	1.46564
	-294.486	0.56526	-294.515	0.71444
	-294.483	0.40283	-294.512	1.17735
	-294.48	0.43092	-294.509	0.36035
	-294.477	1.15288	-294.506	0.51944
	-294.474	0.34243	-294.503	0.26511
	-294.471	0.07962	-294.5	0.60976
	-294.468	0.46578	-294.497	0.49682
	-294.465	0.55803	-294.494	0.57288
	-294.462	1.05946	-294.491	1.5482
	-294.459	1.44019	-294.488	1.38243
	-294.456	-0.02346	-294.485	0.86587
	-294.453	1.71154	-294.482	-0.1192
	-294.45	1.6096	-294.479	0.76287
	-294.447	0.90936	-294.476	1.24176
	-294.443	0.86857	-294.473	1.0449
	-294.44	-0.06457	-294.47	1.44707
	-294.437	0.03637	-294.467	1.03791
	-294.434	1.05512	-294.464	-0.326
	-294.431	0.32896	-294.461	0.46003
	-294.428	1.02563	-294.458	0.56519
	-294.425	0.30696	-294.455	0.71757
	-294.422	0.8531	-294.452	-0.2819
	-294.419	0.19921	-294.449	0.30133
	-294.416	1.11465	-294.446	0.49089
	-294.413	0.49323	-294.442	1.15631
	-294.41	0.6192	-294.439	1.27366
	-294.407	0.0534	-294.436	-0.18478
	-294.404	1.06273	-294.433	0.67233
	-294.401	1.01869	-294.43	-0.55923
	-294.398	0.90425	-294.427	0.77324
	-294.395	-0.21609	-294.424	0.51709
	-294.392	1.04421	-294.421	1.28366
	-294.389	1.23484	-294.418	0.75682
	-294.386	-0.53449	-294.415	0.88706
	-294.383	1.28882	-294.412	-0.27111
	-294.38	0.61742	-294.409	0.58717
	-294.377	-0.07051	-294.406	0.78241
	-294.374	1.57186	-294.403	1.59393
	-294.371	0.68317	-294.4	1.26504
	-294.367	0.63012	-294.397	0.29763
	-294.364	0.22529	-294.394	1.16186
	-294.361	0.4037	-294.391	1.42828
	-294.358	1.22541	-294.388	1.36228
	-294.355	1.68586	-294.385	0.98971
	-294.352	1.90365	-294.382	1.04491
	-294.349	1.22352	-294.379	1.29187
	-294.346	1.39487	-294.376	-0.11183
	-294.343	1.22552	-294.373	0.65081
	-294.34	0.54941	-294.37	1.29537
	-294.337	0.72918	-294.366	0.50801
	-294.334	0.0947	-294.363	0.73926
	-294.331	0.84444	-294.36	1.25822
	-294.328	0.56727	-294.357	1.13278
	-294.325	0.63641	-294.354	0.98353
	-294.322	0.53725	-294.351	0.59221
	-294.319	0.9549	-294.348	0.27275
	-294.316	0.48329	-294.345	1.50179
	-294.313	0.24177	-294.342	0.6751
	-294.31	1.44734	-294.339	0.30406
	-294.307	-0.01739	-294.336	-0.38263
	-294.304	0.17509	-294.333	0.63264
	-294.301	0.21478	-294.33	1.08683
	-294.298	1.44063	-294.327	0.92765
	-294.295	0.81707	-294.324	-0.31654
	-294.291	0.79516	-294.321	0.16386
	-294.288	0.2686	-294.318	-0.59847
	-294.285	1.75747	-294.315	0.93149
	-294.282	0.10645	-294.312	0.831
	-294.279	0.10413	-294.309	0.98744
	-294.276	0.25716	-294.306	0.59529
	-294.273	0.96309	-294.303	1.06726
	-294.27	1.33709	-294.3	1.06489
	-294.267	1.70673	-294.297	-0.23875
	-294.264	0.79401	-294.294	-0.06479
	-294.261	-0.05765	-294.29	0.78129
	-294.258	-0.21107	-294.287	0.26476
	-294.255	-0.18299	-294.284	0.64257
	-294.252	0.239	-294.281	1.79215
	-294.249	1.313	-294.278	0.46136
	-294.246	0.4507	-294.275	1.74033
	-294.243	0.99614	-294.272	0.62988
	-294.24	0.74682	-294.269	0.18001
	-294.237	1.08075	-294.266	-0.54669
	-294.234	1.38449	-294.263	-0.48599
	-294.231	2.15553	-294.26	0.96547
	-294.228	1.64378	-294.257	0.24107
	-294.225	0.34733	-294.254	0.07161
	-294.222	0.39146	-294.251	-0.12385
	-294.219	0.3329	-294.248	1.03649
	-294.215	0.13026	-294.245	0.32934
	-294.212	1.31097	-294.242	0.86144
	-294.209	0.77104	-294.239	0.29357
	-294.206	1.35326	-294.236	0.76451
	-294.203	-0.3083	-294.233	1.12354
	-294.2	0.42862	-294.23	1.46478
	-294.197	1.95469	-294.227	0.78292
	-294.194	0.59269	-294.224	0.51412
	-294.191	0.5728	-294.221	-0.07132
	-294.188	-0.79322	-294.218	0.78353
	-294.185	-0.36973	-294.214	0.91978
	-294.182	0.42037	-294.211	0.96699
	-294.179	0.71248	-294.208	0.83631
	-294.176	0.33442	-294.205	0.54193
	-294.173	0.51168	-294.202	-0.32413
	-294.17	1.02672	-294.199	1.03097
	-294.167	-0.66592	-294.196	0.72272
	-294.164	-0.60435	-294.193	-0.28779
	-294.161	-0.33777	-294.19	1.11652
	-294.158	0.51326	-294.187	1.36415
	-294.155	-0.55537	-294.184	0.67478
	-294.152	0.17583	-294.181	1.29333
	-294.149	0.1285	-294.178	0.22505
	-294.146	-0.04689	-294.175	0.60278
	-294.143	-0.20659	-294.172	1.11853
	-294.14	0.18755	-294.169	1.06073
	-294.136	0.11188	-294.166	1.27157
	-294.133	0.32625	-294.163	-0.25418
	-294.13	0.67291	-294.16	-0.08239
	-294.127	0.44758	-294.157	1.25141
	-294.124	0.40039	-294.154	1.25517
	-294.121	1.18811	-294.151	1.78884
	-294.118	0.09045	-294.148	0.04994
	-294.115	0.91466	-294.145	0.69326
	-294.112	1.14706	-294.142	0.97501
	-294.109	0.75196	-294.138	0.83005
	-294.106	0.53547	-294.135	0.59324
	-294.103	1.63585	-294.132	0.23191
	-294.1	1.94337	-294.129	0.17968
	-294.097	1.21081	-294.126	0.36829
	-294.094	0.96279	-294.123	1.11615
	-294.091	0.21939	-294.12	-0.17357
	-294.088	0.21155	-294.117	1.47064
	-294.085	1.16255	-294.114	1.30597
	-294.082	1.09552	-294.111	-0.09286
	-294.079	1.021	-294.108	-0.4176
	-294.076	0.51619	-294.105	0.12577
	-294.073	0.98858	-294.102	0.47484
	-294.07	1.22826	-294.099	0.61393
	-294.067	0.44387	-294.096	1.02737
	-294.064	1.80507	-294.093	-0.22924
	-294.06	0.91074	-294.09	0.07177
	-294.057	1.12341	-294.087	0.00181
	-294.054	-0.12677	-294.084	0.91016
	-294.051	-0.07948	-294.081	0.61235
	-294.048	0.66355	-294.078	0.90866
	-294.045	0.79644	-294.075	-0.37064
	-294.042	1.57813	-294.072	-0.05794
	-294.039	1.347	-294.069	1.26359
	-294.036	1.48788	-294.066	0.68358
	-294.033	1.39474	-294.062	0.46025
	-294.03	1.27401	-294.059	0.07381
	-294.027	0.82731	-294.056	0.68052
	-294.024	1.17952	-294.053	0.71296
	-294.021	-0.0035	-294.05	1.7271
	-294.018	0.02031	-294.047	1.12808
	-294.015	0.02018	-294.044	-0.74479
	-294.012	1.61989	-294.041	1.27181
	-294.009	1.82498	-294.038	-0.02889
	-294.006	1.48715	-294.035	0.22437
	-294.003	-0.18588	-294.032	0.78324
	-294	1.02341	-294.029	0.72524
	-293.997	0.18589	-294.026	0.73529
	-293.994	-0.47038	-294.023	0.1365
	-293.991	0.24618	-294.02	0.70424
	-293.988	-0.37449	-294.017	0.7634
	-293.984	0.9132	-294.014	0.74673
	-293.981	1.34251	-294.011	0.54431
	-293.978	0.9863	-294.008	0.02159
	-293.975	1.03119	-294.005	0.29453
	-293.972	0.53476	-294.002	0.76927
	-293.969	1.39253	-293.999	1.05281
	-293.966	0.07156	-293.996	-0.11656
	-293.963	0.62784	-293.993	0.49937
	-293.96	0.5003	-293.99	0.27603
	-293.957	0.73626	-293.986	0.24891
	-293.954	0.53442	-293.983	0.11758
	-293.951	0.34129	-293.98	-0.25611
	-293.948	0.62498	-293.977	-0.26478
	-293.945	0.98503	-293.974	0.91452
	-293.942	0.65408	-293.971	1.33323
	-293.939	0.44746	-293.968	1.13898
	-293.936	0.87376	-293.965	0.25704
	-293.933	0.61701	-293.962	0.3573
	-293.93	-0.03035	-293.959	1.09297
	-293.927	1.12707	-293.956	0.16717
	-293.924	1.58012	-293.953	0.42486
	-293.921	-0.06184	-293.95	-0.3426
	-293.918	0.3527	-293.947	1.00995
	-293.915	0.21845	-293.944	0.06989
	-293.912	-0.23284	-293.941	0.5286
	-293.908	-0.43494	-293.938	1.20412
	-293.905	-0.71622	-293.935	1.33999
	-293.902	1.03608	-293.932	0.65945
	-293.899	1.8305	-293.929	1.96698
	-293.896	1.30769	-293.926	0.8883
	-293.893	0.14259	-293.923	0.29439
	-293.89	1.31721	-293.92	0.40745
	-293.887	0.24357	-293.917	-0.2971
	-293.884	-0.39718	-293.914	1.29498
	-293.881	0.31598	-293.91	1.79935
	-293.878	0.28082	-293.907	1.04619
	-293.875	-0.47552	-293.904	0.09757
	-293.872	0.86355	-293.901	0.17867
	-293.869	0.22148	-293.898	0.64826
	-293.866	0.80208	-293.895	0.24147
	-293.863	0.73559	-293.892	-0.11247
	-293.86	0.49617	-293.889	0.62134
	-293.857	0.30065	-293.886	0.20549
	-293.854	0.75606	-293.883	0.62378
	-293.851	1.25302	-293.88	1.14132
	-293.848	0.8444	-293.877	1.0744
	-293.845	0.79212	-293.874	1.13934
	-293.842	0.572	-293.871	0.72236
	-293.839	0.53886	-293.868	0.67287
	-293.836	1.2723	-293.865	0.39922
	-293.833	1.93111	-293.862	1.32527
	-293.829	0.41763	-293.859	0.66137
	-293.826	0.9768	-293.856	0.76961
	-293.823	0.9905	-293.853	0.48011
	-293.82	0.77784	-293.85	0.84542
	-293.817	1.61535	-293.847	1.69683
	-293.814	0.34568	-293.844	1.24236
	-293.811	0.83812	-293.841	1.0056
	-293.808	0.75673	-293.838	1.53546
	-293.805	0.14777	-293.834	2.20581
	-293.802	1.00857	-293.831	0.56234
	-293.799	-0.19475	-293.828	0.02647
	-293.796	0.76514	-293.825	0.70342
	-293.793	0.88183	-293.822	0.66164
	-293.79	-0.22436	-293.819	0.2187
	-293.787	2.10783	-293.816	1.33698
	-293.784	-0.25774	-293.813	1.23377
	-293.781	0.31479	-293.81	0.76662
	-293.778	0.73418	-293.807	0.33148
	-293.775	0.35464	-293.804	-0.52504
	-293.772	-0.26897	-293.801	-0.68292
	-293.769	-0.00846	-293.798	1.18526
	-293.766	0.40074	-293.795	-0.1422
	-293.763	0.92308	-293.792	1.58723
	-293.76	-0.01386	-293.789	0.09969
	-293.757	0.71853	-293.786	-0.7113
	-293.753	0.19724	-293.783	-0.04504
	-293.75	0.15704	-293.78	-0.45121
	-293.747	0.46762	-293.777	0.92981
	-293.744	0.49325	-293.774	0.64218
	-293.741	-0.55887	-293.771	1.00524
	-293.738	0.35735	-293.768	-0.24315
	-293.735	0.25276	-293.765	0.01982
	-293.732	0.85227	-293.762	1.25962
	-293.729	0.53593	-293.758	0.68352
	-293.726	-0.13958	-293.755	-0.30368
	-293.723	0.03337	-293.752	1.19827
	-293.72	0.47404	-293.749	0.63451
	-293.717	-0.48942	-293.746	-0.53871
	-293.714	0.13131	-293.743	0.19838
	-293.711	-0.05023	-293.74	-0.13037
	-293.708	0.52537	-293.737	0.52211
	-293.705	0.83254	-293.734	1.19662
	-293.702	0.27986	-293.731	0.81389
	-293.699	1.49525	-293.728	0.23489
	-293.696	2.12187	-293.725	-0.04798
	-293.693	0.96433	-293.722	0.04961
	-293.69	0.63379	-293.719	0.45649
	-293.687	1.15563	-293.716	-0.59776
	-293.684	0.32392	-293.713	-0.19206
	-293.681	0.98766	-293.71	1.59706
	-293.677	1.60955	-293.707	1.52953
	-293.674	-0.44665	-293.704	0.51376
	-293.671	0.94537	-293.701	0.34775
	-293.668	-0.02883	-293.698	0.25376
	-293.665	0.51395	-293.695	0.44817
	-293.662	0.06747	-293.692	0.70887
	-293.659	0.15829	-293.689	0.65154
	-293.656	0.66597	-293.686	-0.22403
	-293.653	1.16828	-293.682	0.30838
	-293.65	0.72	-293.679	1.14828
	-293.647	-0.10269	-293.676	0.88687
	-293.644	-0.13956	-293.673	0.27112
	-293.641	0.65446	-293.67	0.62739
	-293.638	0.54223	-293.667	1.51732
	-293.635	0.79756	-293.664	0.86998
	-293.632	0.77766	-293.661	0.39862
	-293.629	-0.59936	-293.658	0.91748
	-293.626	-0.00384	-293.655	1.16678
	-293.623	0.46936	-293.652	0.67691
	-293.62	0.39669	-293.649	0.86686
	-293.617	1.3491	-293.646	0.8257
	-293.614	1.52954	-293.643	0.87137
	-293.611	0.11618	-293.64	0.49717
	-293.608	0.19026	-293.637	0.59082
	-293.605	0.00969	-293.634	-0.40763
	-293.601	-0.12294	-293.631	-0.15765
	-293.598	0.86868	-293.628	0.30504
	-293.595	1.67338	-293.625	0.74808
	-293.592	0.87844	-293.622	0.48548
	-293.589	0.7298	-293.619	-0.0909
	-293.586	1.16813	-293.616	1.72045
	-293.583	1.13647	-293.613	0.69953
	-293.58	0.84914	-293.61	0.42901
	-293.577	0.46154	-293.606	1.27505
	-293.574	0.97297	-293.603	0.17176
	-293.571	0.19436	-293.6	0.7373
	-293.568	0.05742	-293.597	0.82576
	-293.565	0.51452	-293.594	0.99366
	-293.562	0.80447	-293.591	0.53971
	-293.559	1.46819	-293.588	0.1184
	-293.556	1.14507	-293.585	0.24428
	-293.553	0.03287	-293.582	1.26106
	-293.55	0.30987	-293.579	0.67231
	-293.547	0.3699	-293.576	0.20129
	-293.544	-0.44493	-293.573	0.50086
	-293.541	1.00896	-293.57	-0.10369
	-293.538	1.55908	-293.567	0.57146
	-293.535	0.38905	-293.564	-0.19866
	-293.532	0.23648	-293.561	-0.53549
	-293.529	0.69666	-293.558	0.90267
	-293.526	0.81679	-293.555	-0.26912
	-293.522	1.29141	-293.552	0.35592
	-293.519	1.46751	-293.549	-0.27986
	-293.516	0.98016	-293.546	-0.06864
	-293.513	0.95597	-293.543	1.53215
	-293.51	1.09429	-293.54	-0.52505
	-293.507	-0.21651	-293.537	1.39024
	-293.504	0.43958	-293.534	0.28796
	-293.501	1.10487	-293.53	-0.03164
	-293.498	0.30754	-293.527	0.03955
	-293.495	-0.25904	-293.524	0.98879
	-293.492	-0.13432	-293.521	1.50795
	-293.489	-0.000185848	-293.518	0.95866
	-293.486	0.62881	-293.515	-0.01544
	-293.483	0.59655	-293.512	0.12466
	-293.48	0.82861	-293.509	0.38218
	-293.477	0.94368	-293.506	1.45159
	-293.474	0.84013	-293.503	0.28587
	-293.471	0.77776	-293.5	0.25714
	-293.468	0.80448	-293.497	0.65108
	-293.465	-0.0867	-293.494	0.22227
	-293.462	0.85732	-293.491	0.54395
	-293.459	0.53973	-293.488	1.31291
	-293.456	0.76899	-293.485	0.29544
	-293.453	0.42081	-293.482	-0.36923
	-293.45	-0.27868	-293.479	0.1086
	-293.446	0.75716	-293.476	-0.36506
	-293.443	0.51869	-293.473	0.99806
	-293.44	-0.12107	-293.47	0.39173
	-293.437	0.84545	-293.467	0.01614
	-293.434	0.50596	-293.464	1.34137
	-293.431	0.62178	-293.461	0.95462
	-293.428	1.0435	-293.458	0.38749
	-293.425	0.93376	-293.454	0.44192
	-293.422	1.04108	-293.451	0.5461
	-293.419	0.82507	-293.448	1.31309
	-293.416	0.69382	-293.445	0.95032
	-293.413	0.71317	-293.442	0.96416
	-293.41	0.15561	-293.439	-0.32758
	-293.407	1.24767	-293.436	0.55059
	-293.404	1.02325	-293.433	0.52933
	-293.401	1.5153	-293.43	0.51206
	-293.398	0.1283	-293.427	0.24257
	-293.395	0.83234	-293.424	1.55401
	-293.392	1.91672	-293.421	0.93874
	-293.389	1.77698	-293.418	1.82388
	-293.386	0.43415	-293.415	2.3236
	-293.383	0.71594	-293.412	1.21338
	-293.38	1.80419	-293.409	0.56063
	-293.377	0.66156	-293.406	0.63136
	-293.374	-0.48916	-293.403	-0.21124
	-293.37	1.45257	-293.4	-0.24174
	-293.367	1.56071	-293.397	0.24948
	-293.364	0.62637	-293.394	0.81579
	-293.361	0.76527	-293.391	1.0041
	-293.358	0.61386	-293.388	0.77089
	-293.355	0.41463	-293.385	0.51729
	-293.352	0.78821	-293.382	-0.52309
	-293.349	0.37606	-293.378	-0.60808
	-293.346	1.07795	-293.375	0.65195
	-293.343	0.66849	-293.372	0.33852
	-293.34	0.00667	-293.369	0.25473
	-293.337	-0.24226	-293.366	0.48123
	-293.334	-0.50761	-293.363	-0.07747
	-293.331	-0.28077	-293.36	-0.34832
	-293.328	1.37997	-293.357	0.50745
	-293.325	0.12516	-293.354	0.72336
	-293.322	0.70424	-293.351	0.08545
	-293.319	0.48271	-293.348	1.16895
	-293.316	1.12241	-293.345	0.76059
	-293.313	-0.53103	-293.342	1.507
	-293.31	0.16379	-293.339	0.33713
	-293.307	0.6215	-293.336	0.9193
	-293.304	1.42625	-293.333	0.76639
	-293.301	1.41165	-293.33	1.97027
	-293.298	0.47716	-293.327	1.11928
	-293.294	1.07323	-293.324	0.56607
	-293.291	-0.16806	-293.321	0.06684
	-293.288	1.03635	-293.318	-0.19394
	-293.285	0.4219	-293.315	0.64377
	-293.282	0.67624	-293.312	1.00791
	-293.279	0.07232	-293.309	0.34826
	-293.276	0.85329	-293.306	0.10226
	-293.273	1.20147	-293.302	0.41605
	-293.27	0.32003	-293.299	0.9499
	-293.267	0.8108	-293.296	1.68626
	-293.264	0.31384	-293.293	0.47584
	-293.261	1.09058	-293.29	1.03044
	-293.258	1.20642	-293.287	1.19233
	-293.255	1.51537	-293.284	0.69329
	-293.252	1.48722	-293.281	0.6691
	-293.249	2.06093	-293.278	0.66129
	-293.246	2.4303	-293.275	0.47405
	-293.243	0.30874	-293.272	-0.94922
	-293.24	0.3423	-293.269	0.06376
	-293.237	0.95677	-293.266	0.92138
	-293.234	0.62713	-293.263	1.12383
	-293.231	-0.80028	-293.26	1.15819
	-293.228	0.74143	-293.257	0.60569
	-293.225	0.83101	-293.254	0.00672
	-293.222	1.04496	-293.251	1.25369
	-293.219	0.95557	-293.248	0.29982
	-293.215	0.97733	-293.245	0.50094
	-293.212	1.09849	-293.242	0.34832
	-293.209	-0.41009	-293.239	-0.06585
	-293.206	0.06016	-293.236	1.35335
	-293.203	0.55202	-293.233	0.78267
	-293.2	0.91488	-293.23	1.13415
	-293.197	1.33921	-293.226	2.05988
	-293.194	-0.25629	-293.223	0.24045
	-293.191	0.84775	-293.22	-0.0241
	-293.188	0.32815	-293.217	0.41567
	-293.185	0.49079	-293.214	0.62626
	-293.182	1.35558	-293.211	0.51541
	-293.179	1.61625	-293.208	0.6564
	-293.176	-0.36761	-293.205	0.56832
	-293.173	0.57767	-293.202	0.18582
	-293.17	0.6433	-293.199	0.18012
	-293.167	1.9195	-293.196	-0.22703
	-293.164	0.79331	-293.193	0.17464
	-293.161	0.06976	-293.19	0.4996
	-293.158	1.05472	-293.187	1.1958
	-293.155	0.91401	-293.184	0.07098
	-293.152	-0.10999	-293.181	0.37388
	-293.149	0.33983	-293.178	-0.47711
	-293.146	0.50959	-293.175	0.58842
	-293.143	0.98728	-293.172	0.4529
	-293.139	0.09747	-293.169	1.33926
	-293.136	-0.16828	-293.166	1.55261
	-293.133	1.10798	-293.163	0.97921
	-293.13	1.35705	-293.16	0.25977
[truncated: 129,074 more rows]
