# Supplementary material for: Multifunctional electrolyte additive for high power lithium metal batteries at ultra-low temperatures
Source: Nat Commun. 2025 Apr 8;16:3344. doi: 10.1038/s41467-025-58627-3 (PMC11978743; doi:10.1038/s41467-025-58627-3)
Supplement: Supplementary file 5 — Source Data [file 41467_2025_58627_MOESM5_ESM.zip › Source data for Fig. S10.xlsx]

## Sheet: Sheet2
	C1S-DEE									C1S-DDE									C1S-DDE-PN
	0NM		10NM		50NM		100NM			0NM		10NM		50NM		100NM			0NM		10NM		50NM		100NM
	B.E.(eV)	Raw	B.E.(eV)	Raw	B.E.(eV)	Raw	B.E.(eV)	Raw		B.E.(eV)	Raw	B.E.(eV)	Raw	B.E.(eV)	Raw	B.E.(eV)	Raw		B.E.(eV)	Raw	B.E.(eV)	Raw	B.E.(eV)	Raw	B.E.(eV)	Raw
	306.5	1	306.6	1	306.5	1	306.5	1		306.5	1	306.5	1	306.5	1	306.5	1		306.5	1	306.5	1	306.5	1	306.5	1
	306.4	1.00903	306.5	0.97987	306.4	1.00389	306.4	1.03918		306.4	0.99604	306.4	1.01887	306.4	0.99737	306.4	1.00168		306.4	1.00815	306.4	1.03144	306.4	1.00673	306.4	1.03375
	306.3	1.00425	306.4	0.99156	306.3	0.98639	306.3	1.02849		306.3	1.01012	306.3	1.00692	306.3	1.00985	306.3	0.98425		306.3	1.04893	306.3	1.05351	306.3	1.02896	306.3	0.99853
	306.2	0.97079	306.3	1.00779	306.2	0.99417	306.2	1.01899		306.2	1.00924	306.2	1.00503	306.2	1.00164	306.2	0.9799		306.2	1.03568	306.2	1.01538	306.2	0.96633	306.2	1.02128
	306.1	0.97292	306.2	1.00649	306.1	0.9987	306.1	1.00317		306.1	0.99648	306.1	0.94528	306.1	0.99737	306.1	0.99665		306.1	1.01937	306.1	1.0214	306.1	0.93468	306.1	1.04255
	306	0.96867	306.1	1.02078	306	1.00065	306	1.01583		306	1.02817	306	0.98491	306	0.97078	306	1		306	1.02599	306	1.02943	306	0.95152	306	0.97799
	305.9	0.98725	306	1.00584	305.9	0.98185	305.9	0.9719		305.9	1.01276	305.9	1.0327	305.9	0.98818	305.9	0.96884		305.9	1.00815	305.9	1.03612	305.9	0.94747	305.9	0.99633
	305.8	0.96973	305.9	1.01234	305.8	1.02268	305.8	1.01345		305.8	0.99428	305.8	0.97736	305.8	0.99409	305.8	0.94573		305.8	1.03007	305.8	1.01338	305.8	0.99596	305.8	1.03228
	305.7	1.02655	305.8	1.03312	305.7	1.06481	305.7	1.01385		305.7	0.99824	305.7	0.97296	305.7	0.99573	305.7	0.97822		305.7	1.03364	305.7	1.0107	305.7	0.97508	305.7	1.03962
	305.6	0.96814	305.7	1.03636	305.6	1.0162	305.6	1.03285		305.6	1.02333	305.6	0.99748	305.6	1.01182	305.6	0.98224		305.6	1.03058	305.6	0.98127	305.6	0.96162	305.6	1.02348
	305.5	1.00319	305.6	1.03442	305.5	0.99611	305.5	1.0004		305.5	1.02069	305.5	1.02327	305.5	1.0325	305.5	1.01374		305.5	1.0158	305.5	1.02274	305.5	0.96027	305.5	1.04769
	305.4	0.99469	305.5	1.00974	305.4	1.04018	305.4	0.98971		305.4	1.00396	305.4	0.99748	305.4	1.0197	305.4	0.97487		305.4	1.01784	305.4	1.0087	305.4	0.95758	305.4	1.03668
	305.3	0.98619	305.4	1.0039	305.3	0.98574	305.3	1.02849		305.3	1.0154	305.3	0.98491	305.3	1.00131	305.3	0.97789		305.3	0.99337	305.3	1.01605	305.3	0.98249	305.3	1.02568
	305.2	1.03824	305.3	0.99805	305.2	0.99482	305.2	1.01187		305.2	1.00264	305.2	0.97358	305.2	0.97997	305.2	0.97286		305.2	1.0158	305.2	1.04147	305.2	0.96431	305.2	0.9934
	305.1	0.99681	305.2	1.03182	305.1	1.00389	305.1	1.02731		305.1	1.02025	305.1	1.03396	305.1	1.01346	305.1	0.99397		305.1	0.9791	305.1	0.98863	305.1	0.9569	305.1	0.97285
	305	0.98354	305.1	1.0474	305	0.98315	305	0.99763		305	0.99516	305	0.99308	305	1.01445	305	0.99397		305	1.01784	305	1.03077	305	0.97912	305	1.01321
	304.9	1.00106	305	0.99675	304.9	1.0162	304.9	0.98061		304.9	0.9868	304.9	0.97799	304.9	1.01182	304.9	1.00637		304.9	1.06422	304.9	1.05217	304.9	0.96835	304.9	0.98313
	304.8	0.99522	304.9	1.01818	304.8	1.00194	304.8	1.00079		304.8	1.00308	304.8	0.96667	304.8	1.03907	304.8	0.99062		304.8	1.01835	304.8	1.04749	304.8	0.99057	304.8	1.00587
	304.7	1.03611	304.8	1	304.7	0.98315	304.7	0.98932		304.7	0.97183	304.7	0.98805	304.7	1.03972	304.7	0.97219		304.7	1.04995	304.7	1.06221	304.7	0.98384	304.7	0.99633
	304.6	1.00053	304.7	1.03312	304.6	1.01491	304.6	0.98101		304.6	1.00352	304.6	1.02138	304.6	1.02725	304.6	0.98794		304.6	1.02243	304.6	1.04281	304.6	1	304.6	1.01981
	304.5	0.98247	304.6	1.01623	304.5	0.98704	304.5	0.97349		304.5	0.99164	304.5	0.98113	304.5	1.03874	304.5	0.98124		304.5	1.01376	304.5	1.00268	304.5	0.99529	304.5	1.02641
	304.4	0.98619	304.5	1.02792	304.4	0.98509	304.4	0.96597		304.4	1.0044	304.4	1.00252	304.4	0.99015	304.4	0.99966		304.4	1.02446	304.4	1.01605	304.4	0.98384	304.4	1.02054
	304.3	1.00266	304.4	0.98896	304.3	0.98056	304.3	0.98734		304.3	0.98812	304.3	0.99937	304.3	0.99672	304.3	1.00737		304.3	1.02141	304.3	1.03211	304.3	0.98249	304.3	1.01687
	304.2	0.97663	304.3	1.01104	304.2	0.99417	304.2	1.01543		304.2	0.989	304.2	1.00252	304.2	0.99343	304.2	0.97521		304.2	1.0423	304.2	1.03077	304.2	1.02222	304.2	0.99486
	304.1	1.00372	304.2	1.01234	304.1	1.00518	304.1	0.97586		304.1	0.99164	304.1	0.99434	304.1	0.9977	304.1	0.96281		304.1	1.00306	304.1	1.00602	304.1	1.02357	304.1	1.02201
	304	0.99734	304.1	0.98636	304	0.98898	304	0.98378		304	0.95423	304	0.98553	304	0.99967	304	1.00704		304	1.01427	304	1.00535	304	1.00741	304	1.00147
	303.9	1.02974	304	1.02273	303.9	0.99028	303.9	0.99288		303.9	0.96347	303.9	0.99811	303.9	1.01806	303.9	0.97521		303.9	1.01988	303.9	1.03077	303.9	0.99663	303.9	1.00367
	303.8	1.01381	303.9	1.00909	303.8	0.99287	303.8	1.0004		303.8	0.97139	303.8	0.99182	303.8	0.99967	303.8	0.95008		303.8	1.03568	303.8	1.01739	303.8	0.94478	303.8	1.03302
	303.7	0.96867	303.8	0.98766	303.7	0.97472	303.7	0.99367		303.7	0.97843	303.7	1.00692	303.7	1.01149	303.7	0.9799		303.7	1.02192	303.7	1.02742	303.7	0.96162	303.7	1.01247
	303.6	1.0069	303.7	0.96753	303.6	1.00389	303.6	0.99802		303.6	1.00704	303.6	0.95597	303.6	1.00525	303.6	0.98392		303.6	1.02192	303.6	1.01538	303.6	0.97306	303.6	0.99853
	303.5	0.97345	303.6	1.03182	303.5	0.9987	303.5	0.99644		303.5	0.95467	303.5	0.99811	303.5	0.99967	303.5	0.9933		303.5	1.04587	303.5	1.01271	303.5	1.00875	303.5	0.99633
	303.4	0.97823	303.5	1.04416	303.4	1.02009	303.4	0.99327		303.4	0.95511	303.4	1.00126	303.4	0.99442	303.4	0.97621		303.4	1.00968	303.4	0.99599	303.4	0.98114	303.4	0.97285
	303.3	1.00425	303.4	1.00909	303.3	0.99157	303.3	0.95291		303.3	0.95379	303.3	0.97044	303.3	0.99836	303.3	0.9608		303.3	0.98369	303.3	1.00201	303.3	0.97239	303.3	0.98459
	303.2	0.97716	303.3	1.03117	303.2	1.00518	303.2	0.99288		303.2	0.99736	303.2	0.96981	303.2	1.02758	303.2	0.97353		303.2	1.02294	303.2	1.00334	303.2	0.95758	303.2	0.98606
	303.1	0.97716	303.2	0.99091	303.1	1.01815	303.1	1.00079		303.1	0.98636	303.1	0.9761	303.1	0.99442	303.1	0.99162		303.1	0.9949	303.1	1.03278	303.1	1.01818	303.1	1.0066
	303	1.00372	303.1	0.99935	303	1.0324	303	0.99881		303	0.97139	303	0.98239	303	0.98326	303	0.97956		303	1.03517	303	1.04348	303	0.99259	303	0.96258
	302.9	0.95698	303	1.00455	302.9	0.99741	302.9	0.98338		302.9	0.99032	302.9	0.96855	302.9	0.99606	302.9	0.96281		302.9	0.99541	302.9	1.02609	302.9	1.00943	302.9	0.97946
	302.8	0.97823	302.9	0.98831	302.8	0.99417	302.8	0.99367		302.8	0.98636	302.8	0.99748	302.8	0.99803	302.8	0.94338		302.8	1.00917	302.8	1.00535	302.8	1.00202	302.8	0.97726
	302.7	0.95805	302.8	1.02078	302.7	0.98574	302.7	1.01662		302.7	0.98371	302.7	0.98239	302.7	0.99311	302.7	0.98258		302.7	1.00561	302.7	0.98194	302.7	0.97306	302.7	1.06383
	302.6	0.97504	302.7	1.03117	302.6	1.00194	302.6	1.01108		302.6	0.96743	302.6	0.95157	302.6	1.0174	302.6	0.98894		302.6	0.98777	302.6	0.9592	302.6	0.9771	302.6	0.97139
	302.5	1.00372	302.6	1.01753	302.5	0.99482	302.5	1.01583		302.5	0.94806	302.5	0.94717	302.5	1.01313	302.5	0.96315		302.5	0.96534	302.5	1.01338	302.5	0.967	302.5	0.97285
	302.4	0.99097	302.5	0.98247	302.4	0.97926	302.4	0.98694		302.4	0.95467	302.4	1.01761	302.4	1.00558	302.4	0.9531		302.4	1.01427	302.4	0.99197	302.4	0.97576	302.4	0.99707
	302.3	0.95858	302.4	0.99286	302.3	1.02009	302.3	1.01979		302.3	0.95158	302.3	0.98994	302.3	0.99179	302.3	0.95779		302.3	1.00714	302.3	1	302.3	0.9697	302.3	0.98019
	302.2	0.96442	302.3	1.00909	302.2	1.01361	302.2	0.98496		302.2	0.9331	302.2	0.98868	302.2	1.00722	302.2	0.96047		302.2	1.00561	302.2	1.03144	302.2	0.97576	302.2	1.00293
	302.1	0.9607	302.2	1.03766	302.1	0.98574	302.1	0.96043		302.1	0.96303	302.1	1.03019	302.1	1.00164	302.1	0.97219		302.1	1	302.1	1	302.1	0.94209	302.1	0.99193
	302	0.95805	302.1	0.99675	302	1.01296	302	0.98971		302	0.95246	302	0.95094	302	0.98096	302	0.94439		302	0.96942	302	0.98662	302	0.98653	302	0.98313
	301.9	0.95061	302	0.98701	301.9	1.0175	301.9	0.96715		301.9	1.00748	301.9	0.93899	301.9	0.98391	301.9	0.95008		301.9	0.98471	301.9	1.01137	301.9	0.96768	301.9	0.94351
	301.8	0.92671	301.9	0.98896	301.8	0.94945	301.8	0.96874		301.8	0.96171	301.8	0.98428	301.8	0.9803	301.8	0.94204		301.8	0.97452	301.8	0.9612	301.8	0.97104	301.8	0.97065
	301.7	0.93309	301.8	0.99286	301.7	0.9825	301.7	1.00119		301.7	0.96787	301.7	0.93522	301.7	0.97702	301.7	0.95611		301.7	0.94546	301.7	0.9786	301.7	0.92727	301.7	1.00073
	301.6	0.96442	301.7	1.0039	301.6	1.01231	301.6	0.96795		301.6	0.93882	301.6	0.95975	301.6	0.98424	301.6	0.96214		301.6	0.97095	301.6	0.97793	301.6	0.93872	301.6	0.98826
	301.5	0.97929	301.6	1	301.5	0.99806	301.5	0.95766		301.5	0.9265	301.5	0.97421	301.5	0.93959	301.5	0.96013		301.5	0.94852	301.5	0.97324	301.5	0.96768	301.5	0.96185
	301.4	0.95167	301.5	0.96558	301.4	0.98963	301.4	0.99802		301.4	0.95158	301.4	0.95283	301.4	0.97702	301.4	0.93735		301.4	0.95209	301.4	0.97793	301.4	0.98855	301.4	0.98753
	301.3	0.93946	301.4	0.97468	301.3	0.99741	301.3	1.00198		301.3	0.92386	301.3	0.96918	301.3	0.97636	301.3	0.9598		301.3	0.9633	301.3	0.98729	301.3	0.93535	301.3	0.97872
	301.2	0.92406	301.3	0.98442	301.2	0.97084	301.2	0.98219		301.2	0.93794	301.2	0.95975	301.2	0.97406	301.2	0.94841		301.2	0.93425	301.2	0.96254	301.2	0.94411	301.2	0.95745
	301.1	0.94849	301.2	0.98247	301.1	0.95269	301.1	0.9905		301.1	0.93486	301.1	0.96667	301.1	0.97538	301.1	0.96114		301.1	0.92304	301.1	0.9786	301.1	0.93468	301.1	0.97359
	301	0.9453	301.1	0.97208	301	0.94362	301	0.9537		301	0.90009	301	0.95346	301	1.00591	301	0.9407		301	0.94495	301	0.96054	301	0.9569	301	0.95451
	300.9	0.9384	301	0.9487	300.9	0.96695	300.9	0.98219		300.9	0.89393	300.9	0.96541	300.9	0.97866	300.9	0.95008		300.9	0.95872	300.9	0.94314	300.9	0.95758	300.9	0.94791
	300.8	0.91556	300.9	1.01818	300.8	0.97148	300.8	0.96755		300.8	0.89217	300.8	0.94025	300.8	0.97275	300.8	0.95477		300.8	0.94088	300.8	0.92977	300.8	0.93939	300.8	0.99633
	300.7	0.90972	300.8	0.97857	300.7	0.97472	300.7	0.97824		300.7	0.91329	300.7	0.9478	300.7	0.95896	300.7	0.92563		300.7	0.89195	300.7	0.97057	300.7	0.91111	300.7	0.94938
	300.6	0.90069	300.7	0.98182	300.6	0.96824	300.6	0.96557		300.6	0.9287	300.6	0.9478	300.6	0.96619	300.6	0.94372		300.6	0.90469	300.6	0.96455	300.6	0.9367	300.6	0.96625
	300.5	0.90866	300.6	0.98506	300.5	0.93584	300.5	0.98655		300.5	0.90625	300.5	0.96226	300.5	0.95437	300.5	0.94472		300.5	0.90214	300.5	0.94515	300.5	0.91246	300.5	0.96772
	300.4	0.93468	300.5	0.97078	300.4	0.93584	300.4	0.95805		300.4	0.88512	300.4	0.94843	300.4	0.96717	300.4	0.934		300.4	0.89042	300.4	0.9505	300.4	0.94478	300.4	0.94424
	300.3	0.95805	300.4	0.93701	300.3	0.97148	300.3	0.94064		300.3	0.886	300.3	0.99182	300.3	0.95798	300.3	0.92496		300.3	0.85372	300.3	0.88896	300.3	0.90909	300.3	0.90609
	300.2	0.91981	300.3	0.93442	300.2	0.94102	300.2	0.94222		300.2	0.90625	300.2	0.92453	300.2	0.97669	300.2	0.91256		300.2	0.86086	300.2	0.93244	300.2	0.87609	300.2	0.91563
	300.1	0.9368	300.2	0.92662	300.1	0.97343	300.1	0.93589		300.1	0.91725	300.1	0.93648	300.1	0.96651	300.1	0.92194		300.1	0.91081	300.1	0.95518	300.1	0.90707	300.1	0.93764
	300	0.92353	300.1	0.96948	300	0.965	300	0.94183		300	0.89877	300	0.95094	300	0.95929	300	0.94104		300	0.88124	300	0.92308	300	0.88822	300	0.9391
	299.9	0.90441	300	0.9526	299.9	0.96436	299.9	0.96795		299.9	0.87368	299.9	0.92767	299.9	0.97932	299.9	0.93802		299.9	0.89093	299.9	0.91773	299.9	0.88215	299.9	0.93324
	299.8	0.88476	299.9	0.95195	299.8	0.91575	299.8	0.94579		299.8	0.87412	299.8	0.89434	299.8	0.95831	299.8	0.90184		299.8	0.91233	299.8	0.90435	299.8	0.9064	299.8	0.90902
	299.7	0.88051	299.8	0.95974	299.7	0.93778	299.7	0.93945		299.7	0.88116	299.7	0.91006	299.7	0.95338	299.7	0.92094		299.7	0.86952	299.7	0.92308	299.7	0.88013	299.7	0.95818
	299.6	0.91715	299.7	0.95	299.6	0.94362	299.6	0.93035		299.6	0.89437	299.6	0.93333	299.6	0.9304	299.6	0.95008		299.6	0.90724	299.6	0.92241	299.6	0.90774	299.6	0.92296
	299.5	0.90972	299.6	0.96039	299.5	0.92417	299.5	0.94262		299.5	0.89437	299.5	0.95409	299.5	0.92351	299.5	0.9273		299.5	0.90367	299.5	0.93846	299.5	0.91111	299.5	0.89435
	299.4	0.93893	299.5	0.96039	299.4	0.94038	299.4	0.95568		299.4	0.88864	299.4	0.8956	299.4	0.92186	299.4	0.95075		299.4	0.89806	299.4	0.90836	299.4	0.90774	299.4	0.94277
	299.3	0.89857	299.4	0.9513	299.3	0.91251	299.3	0.9719		299.3	0.87984	299.3	0.88931	299.3	0.92482	299.3	0.9407		299.3	0.86952	299.3	0.91438	299.3	0.93199	299.3	0.90609
	299.2	0.87839	299.3	0.95974	299.2	0.93065	299.2	0.93827		299.2	0.85343	299.2	0.90063	299.2	0.93204	299.2	0.95042		299.2	0.87666	299.2	0.89565	299.2	0.89899	299.2	0.93617
	299.1	0.85502	299.2	0.95195	299.1	0.88918	299.1	0.94856		299.1	0.86048	299.1	0.89371	299.1	0.92712	299.1	0.89849		299.1	0.88379	299.1	0.89365	299.1	0.89966	299.1	0.90022
	299	0.89857	299.1	0.95325	299	0.93649	299	0.94539		299	0.875	299	0.90566	299	0.93697	299	0.91591		299	0.86137	299	0.93712	299	0.90505	299	0.87087
	298.9	0.90494	299	0.92468	298.9	0.95852	298.9	0.94499		298.9	0.87192	298.9	0.89497	298.9	0.9176	298.9	0.9206		298.9	0.87258	298.9	0.93177	298.9	0.89024	298.9	0.86574
	298.8	0.88157	298.9	0.91364	298.8	0.91251	298.8	0.94539		298.8	0.85651	298.8	0.87233	298.8	0.91957	298.8	0.9005		298.8	0.86901	298.8	0.9097	298.8	0.87542	298.8	0.91856
	298.7	0.86086	298.8	0.96299	298.7	0.9151	298.7	0.95766		298.7	0.85519	298.7	0.85409	298.7	0.93533	298.7	0.92228		298.7	0.83537	298.7	0.87893	298.7	0.91515	298.7	0.94424
	298.6	0.89804	298.7	0.91623	298.6	0.9339	298.6	0.94302		298.6	0.85167	298.6	0.87547	298.6	0.93631	298.6	0.90251		298.6	0.82824	298.6	0.90903	298.6	0.89428	298.6	0.89068
	298.5	0.87201	298.6	0.91234	298.5	0.93714	298.5	0.90621		298.5	0.84551	298.5	0.92327	298.5	0.92843	298.5	0.9005		298.5	0.88124	298.5	0.899	298.5	0.89899	298.5	0.89582
	298.4	0.87785	298.5	0.93377	298.4	0.94686	298.4	0.9165		298.4	0.83319	298.4	0.89245	298.4	0.93106	298.4	0.93032		298.4	0.87207	298.4	0.87358	298.4	0.90303	298.4	0.90609
	298.3	0.89219	298.4	0.94351	298.3	0.95852	298.3	0.91967		298.3	0.84067	298.3	0.88491	298.3	0.92942	298.3	0.90218		298.3	0.83537	298.3	0.86756	298.3	0.87744	298.3	0.89949
	298.2	0.88635	298.3	0.91429	298.2	0.95204	298.2	0.91057		298.2	0.85871	298.2	0.86226	298.2	0.90348	298.2	0.87437		298.2	0.7946	298.2	0.899	298.2	0.86869	298.2	0.90242
	298.1	0.89166	298.2	0.92143	298.1	0.90343	298.1	0.92679		298.1	0.83099	298.1	0.90377	298.1	0.92055	298.1	0.8995		298.1	0.79715	298.1	0.89365	298.1	0.85657	298.1	0.91783
	298	0.85024	298.1	0.91494	298	0.90149	298	0.95093		298	0.85387	298	0.85409	298	0.93336	298	0.89313		298	0.81753	298	0.88629	298	0.86465	298	0.91416
	297.9	0.84971	298	0.89935	297.9	0.93649	297.9	0.92877		297.9	0.85915	297.9	0.86038	297.9	0.90676	297.9	0.8928		297.9	0.82161	297.9	0.87826	297.9	0.8633	297.9	0.89435
	297.8	0.83962	297.9	0.92468	297.8	0.90927	297.8	0.92758		297.8	0.82614	297.8	0.8673	297.8	0.91957	297.8	0.91256		297.8	0.81142	297.8	0.8796	297.8	0.89899	297.8	0.88701
	297.7	0.82369	297.8	0.92208	297.7	0.90797	297.7	0.93312		297.7	0.81866	297.7	0.86101	297.7	0.92416	297.7	0.90854		297.7	0.79358	297.7	0.86221	297.7	0.88754	297.7	0.87894
	297.6	0.84334	297.7	0.89481	297.6	0.89177	297.6	0.89355		297.6	0.82262	297.6	0.85094	297.6	0.9304	297.6	0.8928		297.6	0.80632	297.6	0.8602	297.6	0.83906	297.6	0.88188
	297.5	0.84758	297.6	0.92208	297.5	0.89307	297.5	0.90265		297.5	0.81778	297.5	0.85472	297.5	0.90184	297.5	0.89782		297.5	0.79307	297.5	0.84816	297.5	0.85993	297.5	0.87234
	297.4	0.84068	297.5	0.89935	297.4	0.88334	297.4	0.90305		297.4	0.81734	297.4	0.87296	297.4	0.90118	297.4	0.90988		297.4	0.76453	297.4	0.85753	297.4	0.82896	297.4	0.83712
	297.3	0.82634	297.4	0.87922	297.3	0.87492	297.3	0.89949		297.3	0.83011	297.3	0.86101	297.3	0.88969	297.3	0.90218		297.3	0.78593	297.3	0.83813	297.3	0.8431	297.3	0.85033
	297.2	0.82209	297.3	0.91169	297.2	0.87816	297.2	0.8888		297.2	0.81074	297.2	0.87736	297.2	0.89232	297.2	0.86868		297.2	0.75892	297.2	0.83344	297.2	0.84714	297.2	0.88335
	297.1	0.80457	297.2	0.88442	297.1	0.90927	297.1	0.8979		297.1	0.83055	297.1	0.86667	297.1	0.89199	297.1	0.86064		297.1	0.76504	297.1	0.84147	297.1	0.83906	297.1	0.8628
	297	0.75943	297.1	0.90065	297	0.84964	297	0.90582		297	0.78785	297	0.85031	297	0.89954	297	0.8928		297	0.76809	297	0.84415	297	0.83434	297	0.84666
	296.9	0.80722	297	0.8526	296.9	0.86585	296.9	0.89988		296.9	0.81118	296.9	0.81195	296.9	0.91366	296.9	0.91558		296.9	0.76045	296.9	0.81271	296.9	0.85253	296.9	0.86427
	296.8	0.83431	296.9	0.88831	296.8	0.85807	296.8	0.91848		296.8	0.79225	296.8	0.84591	296.8	0.8956	296.8	0.86633		296.8	0.77727	296.8	0.81806	296.8	0.83704	296.8	0.82979
	296.7	0.84068	296.8	0.86753	296.7	0.85612	296.7	0.88366		296.7	0.76144	296.7	0.86478	296.7	0.90053	296.7	0.90553		296.7	0.78695	296.7	0.81472	296.7	0.83367	296.7	0.8518
	296.6	0.78386	296.7	0.87597	296.6	0.88529	296.6	0.90305		296.6	0.75352	296.6	0.86038	296.6	0.89888	296.6	0.89581		296.6	0.73904	296.6	0.81338	296.6	0.83973	296.6	0.85547
	296.5	0.83324	296.6	0.83312	296.5	0.90797	296.5	0.90028		296.5	0.78565	296.5	0.85912	296.5	0.87492	296.5	0.8861		296.5	0.72783	296.5	0.77057	296.5	0.82088	296.5	0.86207
	296.4	0.79607	296.5	0.88117	296.4	0.90473	296.4	0.90384		296.4	0.7632	296.4	0.83145	296.4	0.87426	296.4	0.87437		296.4	0.72477	296.4	0.82742	296.4	0.80269	296.4	0.81145
	296.3	0.8205	296.4	0.88506	296.3	0.88205	296.3	0.8983		296.3	0.739	296.3	0.81069	296.3	0.87525	296.3	0.86533		296.3	0.75331	296.3	0.8107	296.3	0.81953	296.3	0.80411
	296.2	0.76102	296.3	0.86039	296.2	0.88205	296.2	0.87772		296.2	0.73944	296.2	0.79937	296.2	0.86343	296.2	0.87705		296.2	0.72936	296.2	0.77926	296.2	0.80741	296.2	0.854
	296.1	0.76527	296.2	0.86688	296.1	0.86779	296.1	0.89632		296.1	0.74912	296.1	0.84277	296.1	0.87984	296.1	0.87806		296.1	0.67992	296.1	0.82609	296.1	0.81818	296.1	0.84079
	296	0.79979	296.1	0.85909	296	0.87557	296	0.90107		296	0.76364	296	0.85723	296	0.8759	296	0.86935		296	0.70591	296	0.83211	296	0.79461	296	0.84593
	295.9	0.76474	296	0.85519	295.9	0.85612	295.9	0.88603		295.9	0.761	295.9	0.8478	295.9	0.8654	295.9	0.84288		295.9	0.72936	295.9	0.80736	295.9	0.7899	295.9	0.83639
	295.8	0.78704	295.9	0.87013	295.8	0.8652	295.8	0.88326		295.8	0.75572	295.8	0.82013	295.8	0.85391	295.8	0.84154		295.8	0.71865	295.8	0.77793	295.8	0.78855	295.8	0.83272
	295.7	0.74827	295.8	0.89481	295.7	0.89047	295.7	0.8888		295.7	0.76761	295.7	0.8044	295.7	0.84242	295.7	0.86499		295.7	0.70846	295.7	0.78662	295.7	0.78316	295.7	0.80264
	295.6	0.7897	295.7	0.82662	295.6	0.88983	295.6	0.89513		295.6	0.76452	295.6	0.81384	295.6	0.86704	295.6	0.87404		295.6	0.68247	295.6	0.79666	295.6	0.78519	295.6	0.80337
	295.5	0.77377	295.6	0.85909	295.5	0.84381	295.5	0.8983		295.5	0.74076	295.5	0.80189	295.5	0.85292	295.5	0.86667		295.5	0.70234	295.5	0.78462	295.5	0.81818	295.5	0.83272
	295.4	0.77801	295.5	0.87403	295.4	0.86325	295.4	0.88484		295.4	0.75484	295.4	0.82516	295.4	0.82896	295.4	0.82948		295.4	0.70489	295.4	0.77458	295.4	0.78653	295.4	0.82685
	295.3	0.73765	295.4	0.85325	295.3	0.86973	295.3	0.8611		295.3	0.72183	295.3	0.79937	295.3	0.8608	295.3	0.86767		295.3	0.70795	295.3	0.79666	295.3	0.76431	295.3	0.82832
	295.2	0.73765	295.3	0.83117	295.2	0.87622	295.2	0.86189		295.2	0.72711	295.2	0.77233	295.2	0.85686	295.2	0.83451		295.2	0.69674	295.2	0.79599	295.2	0.77374	295.2	0.81805
	295.1	0.75943	295.2	0.80714	295.1	0.84576	295.1	0.87535		295.1	0.73239	295.1	0.79057	295.1	0.82699	295.1	0.84389		295.1	0.68298	295.1	0.77993	295.1	0.78316	295.1	0.81731
	295	0.73712	295.1	0.83571	295	0.83539	295	0.8702		295	0.72755	295	0.7956	295	0.82567	295	0.86633		295	0.68502	295	0.7893	295	0.79259	295	0.79677
	294.9	0.75677	295	0.81429	294.9	0.84122	294.9	0.87653		294.9	0.72447	294.9	0.78113	294.9	0.82764	294.9	0.84054		294.9	0.69011	294.9	0.74983	294.9	0.76768	294.9	0.80044
	294.8	0.73606	294.9	0.79221	294.8	0.81529	294.8	0.88722		294.8	0.71655	294.8	0.79371	294.8	0.84176	294.8	0.83987		294.8	0.67686	294.8	0.73913	294.8	0.75354	294.8	0.78063
	294.7	0.74243	294.8	0.78506	294.7	0.86455	294.7	0.85793		294.7	0.6963	294.7	0.81509	294.7	0.84143	294.7	0.87002		294.7	0.65647	294.7	0.73913	294.7	0.76229	294.7	0.81145
	294.6	0.74934	294.7	0.83052	294.6	0.86455	294.6	0.84646		294.6	0.70555	294.6	0.77925	294.6	0.85424	294.6	0.83953		294.6	0.67074	294.6	0.75719	294.6	0.78114	294.6	0.82025
	294.5	0.73659	294.6	0.84481	294.5	0.82826	294.5	0.85635		294.5	0.6963	294.5	0.78931	294.5	0.86507	294.5	0.83652		294.5	0.68298	294.5	0.75518	294.5	0.74613	294.5	0.84079
	294.4	0.73128	294.5	0.85065	294.4	0.85288	294.4	0.85239		294.4	0.68662	294.4	0.78994	294.4	0.83815	294.4	0.84221		294.4	0.64679	294.4	0.76254	294.4	0.74747	294.4	0.79457
	294.3	0.73712	294.4	0.82468	294.3	0.80169	294.3	0.83736		294.3	0.67738	294.3	0.79937	294.3	0.84833	294.3	0.83384		294.3	0.64271	294.3	0.75452	294.3	0.77508	294.3	0.79677
	294.2	0.76049	294.3	0.77987	294.2	0.82242	294.2	0.852		294.2	0.69938	294.2	0.79245	294.2	0.84603	294.2	0.82881		294.2	0.61111	294.2	0.7291	294.2	0.7798	294.2	0.76669
	294.1	0.74403	294.2	0.78571	294.1	0.84381	294.1	0.86268		294.1	0.68794	294.1	0.79623	294.1	0.84504	294.1	0.85126		294.1	0.62691	294.1	0.71706	294.1	0.75354	294.1	0.78723
	294	0.72225	294.1	0.81948	294	0.82307	294	0.8797		294	0.6875	294	0.77296	294	0.82436	294	0.85427		294	0.63863	294	0.74114	294	0.77374	294	0.82245
	293.9	0.74403	294	0.83506	293.9	0.81529	293.9	0.84962		293.9	0.71303	293.9	0.76918	293.9	0.83093	293.9	0.82546		293.9	0.62691	293.9	0.75987	293.9	0.74613	293.9	0.80924
	293.8	0.6957	293.9	0.82143	293.8	0.81076	293.8	0.84488		293.8	0.69146	293.8	0.81572	293.8	0.81188	293.8	0.80838		293.8	0.65291	293.8	0.70903	293.8	0.75017	293.8	0.77916
	293.7	0.72172	293.8	0.83701	293.7	0.81983	293.7	0.852		293.7	0.68882	293.7	0.80881	293.7	0.83093	293.7	0.79464		293.7	0.63048	293.7	0.70702	293.7	0.74613	293.7	0.81438
	293.6	0.75518	293.7	0.81234	293.6	0.82242	293.6	0.85319		293.6	0.70687	293.6	0.79686	293.6	0.82928	293.6	0.82379		293.6	0.60245	293.6	0.72776	293.6	0.73266	293.6	0.79164
	293.5	0.73765	293.6	0.83506	293.5	0.80104	293.5	0.8338		293.5	0.70863	293.5	0.74969	293.5	0.79317	293.5	0.83015		293.5	0.60092	293.5	0.72174	293.5	0.73939	293.5	0.79164
	293.4	0.73181	293.5	0.82208	293.4	0.82761	293.4	0.84369		293.4	0.71347	293.4	0.7673	293.4	0.82633	293.4	0.82814		293.4	0.63863	293.4	0.71706	293.4	0.73535	293.4	0.79384
	293.3	0.73765	293.4	0.8013	293.3	0.82372	293.3	0.85714		293.3	0.71743	293.3	0.79371	293.3	0.81812	293.3	0.84054		293.3	0.64883	293.3	0.70903	293.3	0.72458	293.3	0.76302
	293.2	0.72969	293.3	0.85195	293.2	0.81789	293.2	0.84804		293.2	0.72359	293.2	0.80943	293.2	0.81976	293.2	0.81943		293.2	0.62793	293.2	0.73244	293.2	0.73535	293.2	0.80264
	293.1	0.72969	293.2	0.83117	293.1	0.85029	293.1	0.852		293.1	0.74956	293.1	0.79308	293.1	0.82928	293.1	0.82446		293.1	0.60907	293.1	0.73244	293.1	0.75017	293.1	0.77476
	293	0.73447	293.1	0.81039	293	0.82955	293	0.8334		293	0.74692	293	0.7956	293	0.83716	293	0.8392		293	0.62029	293	0.73378	293	0.75286	293	0.76009
	292.9	0.74243	293	0.78701	292.9	0.82631	292.9	0.852		292.9	0.75088	292.9	0.75346	292.9	0.83158	292.9	0.8325		292.9	0.60805	292.9	0.74983	292.9	0.75286	292.9	0.78283
	292.8	0.7573	292.9	0.80909	292.8	0.84057	292.8	0.85121		292.8	0.74824	292.8	0.78742	292.8	0.81976	292.8	0.84824		292.8	0.64832	292.8	0.70502	292.8	0.76094	292.8	0.80264
	292.7	0.735	292.8	0.80714	292.7	0.81724	292.7	0.84092		292.7	0.72007	292.7	0.7805	292.7	0.82961	292.7	0.81273		292.7	0.62946	292.7	0.76321	292.7	0.76835	292.7	0.80044
	292.6	0.72491	292.7	0.83247	292.6	0.7952	292.6	0.85398		292.6	0.75	292.6	0.75283	292.6	0.81747	292.6	0.82412		292.6	0.63558	292.6	0.71973	292.6	0.75152	292.6	0.83933
	292.5	0.74349	292.6	0.84221	292.5	0.80752	292.5	0.87416		292.5	0.78169	292.5	0.75597	292.5	0.83684	292.5	0.82412		292.5	0.62844	292.5	0.69365	292.5	0.75892	292.5	0.78577
	292.4	0.76845	292.5	0.82403	292.4	0.85872	292.4	0.87297		292.4	0.75484	292.4	0.77421	292.4	0.83684	292.4	0.83451		292.4	0.63863	292.4	0.73846	292.4	0.72256	292.4	0.74101
	292.3	0.7265	292.4	0.79026	292.3	0.81335	292.3	0.8607		292.3	0.74164	292.3	0.7805	292.3	0.82108	292.3	0.84121		292.3	0.63558	292.3	0.72174	292.3	0.73535	292.3	0.7931
	292.2	0.7265	292.3	0.81234	292.2	0.81854	292.2	0.85596		292.2	0.70775	292.2	0.77484	292.2	0.8237	292.2	0.84389		292.2	0.61366	292.2	0.73846	292.2	0.75084	292.2	0.81071
	292.1	0.73181	292.2	0.82338	292.1	0.81076	292.1	0.85833		292.1	0.71831	292.1	0.79371	292.1	0.81681	292.1	0.81943		292.1	0.61672	292.1	0.7097	292.1	0.75623	292.1	0.79677
	292	0.70154	292.1	0.79156	292	0.81659	292	0.84646		292	0.7029	292	0.77296	292	0.81024	292	0.81173		292	0.63812	292	0.74047	292	0.75219	292	0.76742
	291.9	0.71004	292	0.79805	291.9	0.85418	291.9	0.85042		291.9	0.68222	291.9	0.78868	291.9	0.8411	291.9	0.84456		291.9	0.6213	291.9	0.72642	291.9	0.75892	291.9	0.76816
	291.8	0.7111	291.9	0.82792	291.8	0.84964	291.8	0.85121		291.8	0.69498	291.8	0.76855	291.8	0.81484	291.8	0.82613		291.8	0.63252	291.8	0.71572	291.8	0.72391	291.8	0.80558
	291.7	0.72809	291.8	0.81753	291.7	0.82826	291.7	0.85437		291.7	0.65669	291.7	0.76038	291.7	0.80827	291.7	0.83886		291.7	0.63609	291.7	0.70167	291.7	0.70101	291.7	0.80191
	291.6	0.71853	291.7	0.78831	291.6	0.81983	291.6	0.84527		291.6	0.66153	291.6	0.76352	291.6	0.80827	291.6	0.81843		291.6	0.61927	291.6	0.71839	291.6	0.72256	291.6	0.7931
	291.5	0.71429	291.6	0.77857	291.5	0.83409	291.5	0.84488		291.5	0.6743	291.5	0.76226	291.5	0.8237	291.5	0.81374		291.5	0.60652	291.5	0.71639	291.5	0.72391	291.5	0.82172
	291.4	0.67286	291.5	0.81818	291.4	0.82372	291.4	0.83182		291.4	0.63028	291.4	0.75912	291.4	0.83257	291.4	0.80369		291.4	0.6157	291.4	0.68495	291.4	0.7266	291.4	0.78136
	291.3	0.70526	291.4	0.79221	291.3	0.80557	291.3	0.85596		291.3	0.64745	291.3	0.75157	291.3	0.81681	291.3	0.81709		291.3	0.61825	291.3	0.72375	291.3	0.73064	291.3	0.7843
	291.2	0.70207	291.3	0.80844	291.2	0.80817	291.2	0.87693		291.2	0.62412	291.2	0.75912	291.2	0.80827	291.2	0.8402		291.2	0.60652	291.2	0.72977	291.2	0.73199	291.2	0.79017
	291.1	0.71588	291.2	0.81234	291.1	0.84511	291.1	0.88009		291.1	0.63864	291.1	0.74843	291.1	0.81156	291.1	0.83484		291.1	0.62538	291.1	0.73445	291.1	0.74209	291.1	0.77036
	291	0.71907	291.1	0.8039	291	0.83409	291	0.86387		291	0.65845	291	0.78428	291	0.80565	291	0.81675		291	0.62691	291	0.75318	291	0.73872	291	0.7909
	290.9	0.72862	291	0.82078	290.9	0.8127	290.9	0.86941		290.9	0.66549	290.9	0.76226	290.9	0.8063	290.9	0.82513		290.9	0.60296	290.9	0.76856	290.9	0.75623	290.9	0.7953
	290.8	0.71004	290.9	0.8	290.8	0.84122	290.8	0.90028		290.8	0.66813	290.8	0.78679	290.8	0.83224	290.8	0.82412		290.8	0.59378	290.8	0.74047	290.8	0.73805	290.8	0.82465
	290.7	0.72225	290.8	0.80844	290.7	0.84316	290.7	0.88405		290.7	0.64305	290.7	0.76667	290.7	0.83618	290.7	0.84858		290.7	0.62997	290.7	0.75318	290.7	0.73939	290.7	0.79604
	290.6	0.72703	290.7	0.80844	290.6	0.87622	290.6	0.89553		290.6	0.68354	290.6	0.78239	290.6	0.81582	290.6	0.88308		290.6	0.62793	290.6	0.74314	290.6	0.74815	290.6	0.85913
	290.5	0.74456	290.6	0.83571	290.5	0.85742	290.5	0.91729		290.5	0.68222	290.5	0.79182	290.5	0.84012	290.5	0.83853		290.5	0.66514	290.5	0.76923	290.5	0.77576	290.5	0.88628
	290.4	0.79341	290.5	0.84805	290.4	0.90992	290.4	0.90463		290.4	0.71039	290.4	0.81447	290.4	0.85095	290.4	0.85461		290.4	0.69215	290.4	0.79666	290.4	0.80606	290.4	0.91196
	290.3	0.84387	290.4	0.88377	290.3	0.90408	290.3	0.94856		290.3	0.69234	290.3	0.80818	290.3	0.8562	290.3	0.85997		290.3	0.74465	290.3	0.76589	290.3	0.81616	290.3	0.95084
	290.2	0.8359	290.3	0.9	290.2	0.90992	290.2	0.97072		290.2	0.71655	290.2	0.81824	290.2	0.85982	290.2	0.88744		290.2	0.75586	290.2	0.83411	290.2	0.85993	290.2	0.95745
	290.1	0.84334	290.2	0.93506	290.1	0.93908	290.1	0.95133		290.1	0.74428	290.1	0.83899	290.1	0.86999	290.1	0.90888		290.1	0.79562	290.1	0.87759	290.1	0.88889	290.1	0.97506
	290	0.86245	290.1	0.93636	290	0.97991	290	1.01187		290	0.77289	290	0.80943	290	0.88608	290	0.93367		290	0.80224	290	0.93779	290	0.91178	290	0.99633
	289.9	0.88794	290	0.98377	289.9	0.96047	289.9	1.0463		289.9	0.79401	289.9	0.85912	289.9	0.88772	289.9	0.9665		289.9	0.81702	289.9	0.93645	289.9	0.94882	289.9	1.09905
	289.8	0.92459	289.9	0.99286	289.8	1.01361	289.8	1.04313		289.8	0.78213	289.8	0.92516	289.8	0.94419	289.8	0.97052		289.8	0.8527	289.8	0.99197	289.8	1.00741	289.8	1.12766
	289.7	0.95964	289.8	0.99026	289.7	1.06222	289.7	1.05817		289.7	0.81426	289.7	0.91887	289.7	0.97144	289.7	0.99497		289.7	0.88379	289.7	1.02475	289.7	1.05791	289.7	1.15627
	289.6	0.98301	289.7	1.04416	289.6	1.09657	289.6	1.09497		289.6	0.83495	289.6	0.92075	289.6	1.02561	289.6	1.01307		289.6	0.90622	289.6	1.04816	289.6	1.03502	289.6	1.18635
	289.5	1.00903	289.6	1.04935	289.5	1.09851	289.5	1.12465		289.5	0.86884	289.5	0.97044	289.5	1.02791	289.5	1.05729		289.5	0.96738	289.5	1.09231	289.5	1.04781	289.5	1.17828
	289.4	1.04673	289.5	1.12078	289.4	1.08944	289.4	1.15315		289.4	0.92342	289.4	0.97296	289.4	1.05515	289.4	1.08543		289.4	1.01325	289.4	1.08294	289.4	1.1367	289.4	1.22377
	289.3	1.06267	289.4	1.10649	289.3	1.11925	289.3	1.15394		289.3	0.93046	289.3	1.02767	289.3	1.0742	289.3	1.10352		289.3	1.07085	289.3	1.11773	289.3	1.16902	289.3	1.29861
	289.2	1.12002	289.3	1.19221	289.2	1.13156	289.2	1.1761		289.2	0.94058	289.2	1.05094	289.2	1.09291	289.2	1.1072		289.2	1.13507	289.2	1.18662	289.2	1.20539	289.2	1.32502
	289.1	1.1179	289.2	1.19351	289.1	1.11406	289.1	1.17729		289.1	0.98019	289.1	1.06352	289.1	1.10735	289.1	1.14941		289.1	1.18247	289.1	1.2408	289.1	1.21953	289.1	1.32942
	289	1.22146	289.1	1.19545	289	1.22294	289	1.21923		289	1.02861	289	1.09748	289	1.1323	289	1.15243		289	1.26198	289	1.30569	289	1.29832	289	1.31328
	288.9	1.23845	289	1.18831	288.9	1.22489	288.9	1.25049		288.9	1.06514	288.9	1.14277	288.9	1.15726	288.9	1.19464		288.9	1.35372	288.9	1.36656	288.9	1.33535	288.9	1.32942
	288.8	1.3367	288.9	1.23571	288.8	1.2022	288.8	1.24772		288.8	1.10783	288.8	1.1283	288.8	1.20092	288.8	1.18727		288.8	1.4317	288.8	1.41472	288.8	1.33199	288.8	1.34409
	288.7	1.32979	288.8	1.32208	288.7	1.2534	288.7	1.25762		288.7	1.15141	288.7	1.15283	288.7	1.23145	288.7	1.20067		288.7	1.47706	288.7	1.45686	288.7	1.38047	288.7	1.36904
	288.6	1.3521	288.7	1.33831	288.6	1.29682	288.6	1.26791		288.6	1.22843	288.6	1.20881	288.6	1.27479	288.6	1.22178		288.6	1.56422	288.6	1.501	288.6	1.41481	288.6	1.427
	288.5	1.38396	288.6	1.35455	288.5	1.2871	288.5	1.26355		288.5	1.27465	288.5	1.24465	288.5	1.25476	288.5	1.24891		288.5	1.59735	288.5	1.48094	288.5	1.39125	288.5	1.45268
	288.4	1.3829	288.5	1.32987	288.4	1.29877	288.4	1.25524		288.4	1.28389	288.4	1.27736	288.4	1.26953	288.4	1.22312		288.4	1.54485	288.4	1.46689	288.4	1.38249	288.4	1.37711
	288.3	1.36484	288.4	1.30325	288.3	1.31303	288.3	1.25603		288.3	1.33451	288.3	1.2478	288.3	1.2738	288.3	1.23451		288.3	1.47961	288.3	1.42876	288.3	1.36162	288.3	1.33309
	288.2	1.30855	288.3	1.32013	288.2	1.29812	288.2	1.21725		288.2	1.35343	288.2	1.25786	288.2	1.25049	288.2	1.25829		288.2	1.50408	288.2	1.39666	288.2	1.31313	288.2	1.31915
	288.1	1.30165	288.2	1.29026	288.1	1.23072	288.1	1.18916		288.1	1.31734	288.1	1.23962	288.1	1.24852	288.1	1.20804		288.1	1.43119	288.1	1.32241	288.1	1.26869	288.1	1.2766
	288	1.23898	288.1	1.26494	288	1.186	288	1.1484		288	1.31206	288	1.24025	288	1.26724	288	1.17554		288	1.31346	288	1.25084	288	1.2431	288	1.19002
	287.9	1.23792	288	1.22662	287.9	1.13545	287.9	1.1112		287.9	1.26188	287.9	1.24843	287.9	1.22456	287.9	1.16683		287.9	1.20795	287.9	1.18462	287.9	1.12727	287.9	1.11739
	287.8	1.16729	287.9	1.14805	287.8	1.1173	287.8	1.10091		287.8	1.2544	287.8	1.19245	287.8	1.21077	287.8	1.15075		287.8	1.12589	287.8	1.1291	287.8	1.05118	287.8	1.12619
	287.7	1.11365	287.8	1.13701	287.7	1.14776	287.7	1.10408		287.7	1.2007	287.7	1.15912	287.7	1.18549	287.7	1.11055		287.7	1.05861	287.7	1.09231	287.7	1.04377	287.7	1.04916
	287.6	1.1009	287.7	1.12468	287.6	1.10499	287.6	1.08548		287.6	1.19366	287.6	1.11572	287.6	1.13526	287.6	1.07906		287.6	0.9791	287.6	1.06555	287.6	1.01279	287.6	0.9978
	287.5	1.13489	287.6	1.12532	287.5	1.11017	287.5	1.08271		287.5	1.16725	287.5	1.14088	287.5	1.109	287.5	1.08007		287.5	0.94444	287.5	1.02207	287.5	1.01077	287.5	1.03302
	287.4	1.17313	287.5	1.12597	287.4	1.10305	287.4	1.10368		287.4	1.11796	287.4	1.07296	287.4	1.09915	287.4	1.08476		287.4	0.97044	287.4	1.00468	287.4	1.00539	287.4	1
	287.3	1.19968	287.4	1.18831	287.3	1.14193	287.3	1.10408		287.3	1.1316	287.3	1.07484	287.3	1.10735	287.3	1.07169		287.3	1.01121	287.3	1.04482	287.3	0.98182	287.3	1.02788
	287.2	1.24482	287.3	1.2	287.2	1.18082	287.2	1.13217		287.2	1.1875	287.2	1.09182	287.2	1.11687	287.2	1.06901		287.2	1.04536	287.2	1.03746	287.2	1.02559	287.2	1.05062
	287.1	1.35953	287.2	1.27792	287.1	1.18146	287.1	1.16264		287.1	1.30766	287.1	1.13019	287.1	1.12147	287.1	1.10117		287.1	1.0948	287.1	1.06823	287.1	0.99461	287.1	1.03375
	287	1.46468	287.1	1.36234	287	1.19572	287	1.20301		287	1.35695	287	1.17484	287	1.12114	287	1.13735		287	1.22018	287	1.14114	287	1.01953	287	1.07924
	286.9	1.5316	287	1.39675	286.9	1.2722	286.9	1.25129		286.9	1.48768	286.9	1.26478	286.9	1.18713	286.9	1.14774		286.9	1.25943	286.9	1.19398	286.9	1.11178	286.9	1.11592
	286.8	1.68667	286.9	1.45974	286.8	1.33506	286.8	1.296		286.8	1.59859	286.8	1.36101	286.8	1.23933	286.8	1.17219		286.8	1.38838	286.8	1.26154	286.8	1.15758	286.8	1.16654
	286.7	1.78439	286.8	1.55	286.7	1.39145	286.7	1.34191		286.7	1.75088	286.7	1.40126	286.7	1.26658	286.7	1.24422		286.7	1.42355	286.7	1.28963	286.7	1.23973	286.7	1.26632
	286.6	1.96229	286.7	1.64935	286.6	1.42968	286.6	1.44757		286.6	1.95335	286.6	1.49245	286.6	1.35259	286.6	1.28074		286.6	1.57136	286.6	1.41003	286.6	1.23704	286.6	1.26926
	286.5	2.04461	286.6	1.69416	286.5	1.48542	286.5	1.52196		286.5	2.09947	286.5	1.56101	286.5	1.45437	286.5	1.36214		286.5	1.70031	286.5	1.51505	286.5	1.28013	286.5	1.33089
	286.4	2.13436	286.5	1.82532	286.4	1.60402	286.4	1.54571		286.4	2.23636	286.4	1.6717	286.4	1.51149	286.4	1.37588		286.4	1.77115	286.4	1.57124	286.4	1.4532	286.4	1.39912
	286.3	2.23633	286.4	1.92403	286.3	1.67466	286.3	1.57499		286.3	2.39965	286.3	1.79686	286.3	1.58207	286.3	1.44824		286.3	1.9001	286.3	1.71773	286.3	1.48081	286.3	1.45781
	286.2	2.36909	286.3	2.01883	286.2	1.74401	286.2	1.70123		286.2	2.51496	286.2	1.84088	286.2	1.69534	286.2	1.56315		286.2	2.06473	286.2	1.80268	286.2	1.52189	286.2	1.53852
	286.1	2.47849	286.2	2.12273	286.1	1.80752	286.1	1.74317		286.1	2.64393	286.1	2.02264	286.1	1.7587	286.1	1.62747		286.1	2.18094	286.1	1.88027	286.1	1.62222	286.1	1.61042
	286	2.64259	286.1	2.21494	286	1.90149	286	1.82667		286	2.83099	286	2.08868	286	1.80827	286	1.61474		286	2.32875	286	1.97592	286	1.73872	286	1.68819
	285.9	2.77058	286	2.40974	285.9	2.06546	285.9	1.93075		285.9	2.87676	285.9	2.20755	285.9	1.88838	285.9	1.73333		285.9	2.47757	285.9	2.15853	285.9	1.88822	285.9	1.82025
	285.8	3.00212	285.9	2.49416	285.8	2.17628	285.8	2.08785		285.8	3.00924	285.8	2.27421	285.8	1.98687	285.8	1.78023		285.8	2.74516	285.8	2.32174	285.8	1.96768	285.8	1.98166
	285.7	3.18587	285.8	2.64675	285.7	2.28451	285.7	2.1761		285.7	3.09683	285.7	2.43333	285.7	2.0998	285.7	1.88308		285.7	3.09735	285.7	2.56856	285.7	2.17912	285.7	2.11005
	285.6	3.53213	285.7	2.84545	285.6	2.42839	285.6	2.32014		285.6	3.23856	285.6	2.52138	285.6	2.17236	285.6	1.97588		285.6	3.55097	285.6	2.80334	285.6	2.36364	285.6	2.36757
	285.5	3.92193	285.6	3.05909	285.5	2.63966	285.5	2.5089		285.5	3.44982	285.5	2.60943	285.5	2.2715	285.5	2.10687		285.5	4.05301	285.5	3.15452	285.5	2.62424	285.5	2.58914
	285.4	4.44557	285.5	3.39156	285.4	2.83863	285.4	2.69173		285.4	3.65757	285.4	2.8	285.4	2.40381	285.4	2.15879		285.4	4.6422	285.4	3.54181	285.4	2.96902	285.4	2.93103
	285.3	4.92724	285.4	3.72922	285.3	3.04731	285.3	2.92996		285.3	3.94058	285.3	2.97044	285.3	2.59586	285.3	2.27102		285.3	5.31142	285.3	3.98194	285.3	3.32525	285.3	3.21937
	285.2	5.38555	285.3	3.8974	285.2	3.32469	285.2	3.13019		285.2	4.27113	285.2	3.1805	285.2	2.78759	285.2	2.42412		285.2	6.13252	285.2	4.46957	285.2	3.6734	285.2	3.52458
	285.1	5.9145	285.2	4.34805	285.1	3.6429	285.1	3.31342		285.1	4.70114	285.1	3.44843	285.1	2.96553	285.1	2.58258		285.1	6.94801	285.1	4.99799	285.1	4.08283	285.1	3.84666
	285	6.26394	285.1	4.69156	285	3.79715	285	3.50732		285	5.2368	285	3.70503	285	3.12738	285	2.80436		285	7.70489	285	5.53043	285	4.54478	285	4.18269
	284.9	6.61073	285	4.85455	284.9	3.94491	284.9	3.6023		284.9	5.67826	284.9	3.96478	284.9	3.34143	284.9	2.97822		284.9	8.22783	284.9	6.02943	284.9	4.85993	284.9	4.44167
	284.8	6.73818	284.9	5.00325	284.8	4.09332	284.8	3.70875		284.8	6.08671	284.8	4.13585	284.8	3.56402	284.8	3.12563		284.8	8.76249	284.8	6.2495	284.8	5.18182	284.8	4.65297
	284.7	6.71004	284.8	5.02468	284.7	4.1173	284.7	3.69925		284.7	6.27949	284.7	4.41006	284.7	3.76264	284.7	3.27839		284.7	8.95719	284.7	6.49632	284.7	5.24646	284.7	4.77329
	284.6	6.37122	284.7	4.96039	284.6	4.05898	284.6	3.57459		284.6	6.53609	284.6	4.49937	284.6	3.92351	284.6	3.36516		284.6	8.91335	284.6	6.4903	284.6	5.49428	284.6	4.78723
	284.5	5.83696	284.6	4.6961	284.5	3.96241	284.5	3.43055		284.5	6.66153	284.5	4.59119	284.5	4.05318	284.5	3.39631		284.5	8.42864	284.5	6.28495	284.5	5.29293	284.5	4.7036
	284.4	5.09506	284.5	4.25455	284.4	3.74076	284.4	3.25366		284.4	6.47711	284.4	4.53962	284.4	3.99114	284.4	3.43116		284.4	7.61621	284.4	5.86087	284.4	5.00135	284.4	4.36464
	284.3	4.33882	284.4	3.8987	284.3	3.4569	284.3	2.94025		284.3	6.07262	284.3	4.44025	284.3	3.8956	284.3	3.29849		284.3	6.61723	284.3	5.28763	284.3	4.71717	284.3	3.88408
	284.2	3.57993	284.3	3.34545	284.2	3.07842	284.2	2.63356		284.2	5.48812	284.2	4.16415	284.2	3.78332	284.2	3.17487		284.2	5.60907	284.2	4.62007	284.2	4.10168	284.2	3.52384
	284.1	2.90069	284.2	2.82208	284.1	2.67466	284.1	2.3423		284.1	4.90625	284.1	3.80755	284.1	3.52561	284.1	2.97052		284.1	4.56575	284.1	3.89833	284.1	3.62492	284.1	3.07263
	284	2.30643	284.1	2.4013	284	2.28127	284	2.05065		284	4.15405	284	3.41509	284	3.22292	284	2.68174		284	3.49592	284	3.28495	284	3.16229	284	2.71827
	283.9	1.78173	284	1.96623	283.9	1.93714	283.9	1.75228		283.9	3.40097	283.9	2.97421	283.9	2.92745	283.9	2.43049		283.9	2.67788	283.9	2.67692	283.9	2.57306	283.9	2.31181
	283.8	1.39671	283.9	1.65195	283.8	1.63772	283.8	1.55046		283.8	2.76629	283.8	2.59182	283.8	2.56172	283.8	2.14137		283.8	2.00612	283.8	2.17592	283.8	2.15354	283.8	1.96772
	283.7	1.20181	283.8	1.41299	283.7	1.43163	283.7	1.34349		283.7	2.21347	283.7	2.17358	283.7	2.20683	283.7	1.88643		283.7	1.57543	283.7	1.77258	283.7	1.79798	283.7	1.71827
	283.6	1.04195	283.7	1.2474	283.6	1.27738	283.6	1.20103		283.6	1.69982	283.6	1.83333	283.6	1.9084	283.6	1.6459		283.6	1.25382	283.6	1.46087	283.6	1.52795	283.6	1.44828
	283.5	0.91875	283.6	1.0961	283.5	1.10693	283.5	1.08825		283.5	1.37148	283.5	1.56855	283.5	1.64478	283.5	1.44556		283.5	1.02905	283.5	1.21538	283.5	1.32929	283.5	1.30081
	283.4	0.82156	283.5	0.94156	283.4	1.02657	283.4	1.01583		283.4	1.14393	283.4	1.34654	283.4	1.45634	283.4	1.31658		283.4	0.84862	283.4	1.03411	283.4	1.13872	283.4	1.12032
	283.3	0.76952	283.4	0.94416	283.3	0.98769	283.3	0.96082		283.3	0.94278	283.3	1.17736	283.3	1.25739	283.3	1.18894		283.3	0.79307	283.3	0.91304	283.3	1.02088	283.3	1.0066
	283.2	0.73234	283.3	0.91364	283.2	0.92093	283.2	0.88722		283.2	0.80942	283.2	1.06855	283.2	1.13329	283.2	1.09883		283.2	0.68298	283.2	0.88094	283.2	0.92727	283.2	0.9391
	283.1	0.69835	283.2	0.84156	283.1	0.87686	283.1	0.88128		283.1	0.73944	283.1	0.94528	283.1	1.02528	283.1	1.00536		283.1	0.64067	283.1	0.79532	283.1	0.86263	283.1	0.88335
	283	0.6803	283.1	0.78766	283	0.85224	283	0.85319		283	0.69014	283	0.87799	283	0.96848	283	0.93936		283	0.60347	283	0.78662	283	0.8202	283	0.82098
	282.9	0.66065	283	0.81494	282.9	0.80557	282.9	0.84765		282.9	0.68662	282.9	0.81824	282.9	0.92121	282.9	0.89749		282.9	0.5683	282.9	0.72508	282.9	0.76162	282.9	0.7953
	282.8	0.6479	282.9	0.77273	282.8	0.779	282.8	0.86229		282.8	0.66109	282.8	0.76415	282.8	0.87787	282.8	0.86633		282.8	0.53772	282.8	0.70167	282.8	0.7165	282.8	0.79017
	282.7	0.68295	282.8	0.74351	282.7	0.80493	282.7	0.82944		282.7	0.61928	282.7	0.7761	282.7	0.85883	282.7	0.84958		282.7	0.53058	282.7	0.67358	282.7	0.69832	282.7	0.72561
	282.6	0.66968	282.7	0.77208	282.6	0.80169	282.6	0.80807		282.6	0.61796	282.6	0.71824	282.6	0.83027	282.6	0.81943		282.6	0.51835	282.6	0.6408	282.6	0.67946	282.6	0.72781
	282.5	0.64418	282.6	0.75649	282.5	0.77771	282.5	0.78789		282.5	0.59155	282.5	0.73145	282.5	0.78496	282.5	0.81776		282.5	0.51121	282.5	0.63411	282.5	0.67071	282.5	0.72194
	282.4	0.64047	282.5	0.74805	282.4	0.75373	282.4	0.7867		282.4	0.59551	282.4	0.70314	282.4	0.75607	282.4	0.79598		282.4	0.51733	282.4	0.64749	282.4	0.6431	282.4	0.70139
	282.3	0.61657	282.4	0.7013	282.3	0.74725	282.3	0.80689		282.3	0.56998	282.3	0.71258	282.3	0.76724	282.3	0.78291		282.3	0.51121	282.3	0.62207	282.3	0.64983	282.3	0.68232
	282.2	0.63038	282.3	0.74091	282.2	0.75308	282.2	0.80451		282.2	0.57218	282.2	0.68679	282.2	0.76888	282.2	0.76482		282.2	0.48369	282.2	0.60268	282.2	0.67138	282.2	0.69699
	282.1	0.65215	282.2	0.75714	282.1	0.74206	282.1	0.78987		282.1	0.58495	282.1	0.72138	282.1	0.74721	282.1	0.75946		282.1	0.50306	282.1	0.61739	282.1	0.62155	282.1	0.68452
	282	0.6495	282.1	0.74545	282	0.73234	282	0.77483		282	0.56558	282	0.6805	282	0.76001	282	0.75745		282	0.50561	282	0.64615	282	0.62828	282	0.68745
	281.9	0.62666	282	0.71623	281.9	0.76669	281.9	0.76296		281.9	0.57702	281.9	0.69119	281.9	0.73441	281.9	0.75645		281.9	0.52192	281.9	0.61873	281.9	0.62559	281.9	0.70286
	281.8	0.64896	281.9	0.72922	281.8	0.7466	281.8	0.75663		281.8	0.5691	281.8	0.66164	281.8	0.71963	281.8	0.76281		281.8	0.47503	281.8	0.60268	281.8	0.61077	281.8	0.73808
	281.7	0.64153	281.8	0.73312	281.7	0.77252	281.7	0.79858		281.7	0.5779	281.7	0.69245	281.7	0.75575	281.7	0.75712		281.7	0.5051	281.7	0.58863	281.7	0.57643	281.7	0.70653
	281.6	0.65056	281.7	0.72273	281.6	0.78808	281.6	0.78987		281.6	0.5691	281.6	0.68679	281.6	0.74393	281.6	0.74137		281.6	0.50815	281.6	0.57993	281.6	0.64512	281.6	0.70433
	281.5	0.63728	281.6	0.7	281.5	0.74336	281.5	0.78433		281.5	0.55414	281.5	0.68113	281.5	0.74655	281.5	0.75611		281.5	0.47808	281.5	0.61806	281.5	0.63973	281.5	0.67645
	281.4	0.63144	281.5	0.69545	281.4	0.75567	281.4	0.78393		281.4	0.59375	281.4	0.70818	281.4	0.7436	281.4	0.73869		281.4	0.50663	281.4	0.61137	281.4	0.64714	281.4	0.65297
	281.3	0.64472	281.4	0.71883	281.3	0.74271	281.3	0.76652		281.3	0.57923	281.3	0.70252	281.3	0.73309	281.3	0.73869		281.3	0.50051	281.3	0.60669	281.3	0.60606	281.3	0.69846
	281.2	0.63941	281.3	0.68312	281.2	0.73364	281.2	0.75069		281.2	0.56558	281.2	0.67862	281.2	0.73276	281.2	0.73903		281.2	0.51019	281.2	0.59064	281.2	0.62222	281.2	0.65517
	281.1	0.62082	281.2	0.71299	281.1	0.74854	281.1	0.75821		281.1	0.55898	281.1	0.67484	281.1	0.73769	281.1	0.72663		281.1	0.49898	281.1	0.58528	281.1	0.6303	281.1	0.66324
	281	0.61498	281.1	0.70844	281	0.74595	281	0.7689		281	0.56734	281	0.68994	281	0.75246	281	0.74606		281	0.49286	281	0.58997	281	0.62155	281	0.67278
	280.9	0.60489	281	0.70649	280.9	0.73428	280.9	0.77918		280.9	0.55018	280.9	0.67547	280.9	0.72226	280.9	0.74908		280.9	0.4842	280.9	0.58595	280.9	0.60606	280.9	0.67498
	280.8	0.62347	280.9	0.71688	280.8	0.72132	280.8	0.76336		280.8	0.5537	280.8	0.68239	280.8	0.73014	280.8	0.72998		280.8	0.51529	280.8	0.60201	280.8	0.63838	280.8	0.63903
	280.7	0.61498	280.8	0.72143	280.7	0.74854	280.7	0.77641		280.7	0.55854	280.7	0.67987	280.7	0.75049	280.7	0.72462		280.7	0.47655	280.7	0.57525	280.7	0.65791	280.7	0.65957
	280.6	0.64312	280.7	0.70649	280.6	0.73428	280.6	0.75307		280.6	0.56954	280.6	0.66918	280.6	0.71504	280.6	0.74003		280.6	0.45515	280.6	0.59866	280.6	0.63771	280.6	0.6427
	280.5	0.63675	280.6	0.70714	280.5	0.73299	280.5	0.75505		280.5	0.56206	280.5	0.66289	280.5	0.72948	280.5	0.73836		280.5	0.47503	280.5	0.59398	280.5	0.633	280.5	0.66691
	280.4	0.62188	280.5	0.73247	280.4	0.76993	280.4	0.75702		280.4	0.55238	280.4	0.68491	280.4	0.70125	280.4	0.70385		280.4	0.48012	280.4	0.57926	280.4	0.64714	280.4	0.66251
	280.3	0.63091	280.4	0.71234	280.3	0.73752	280.3	0.759		280.3	0.53785	280.3	0.6761	280.3	0.73572	280.3	0.7273		280.3	0.45923	280.3	0.57391	280.3	0.6303	280.3	0.63316
	280.2	0.63303	280.3	0.72208	280.2	0.76345	280.2	0.77364		280.2	0.56426	280.2	0.67107	280.2	0.71504	280.2	0.74104		280.2	0.45617	280.2	0.57057	280.2	0.61145	280.2	0.66178
	280.1	0.60542	280.2	0.72273	280.1	0.75113	280.1	0.78829		280.1	0.55942	280.1	0.67736	280.1	0.72817	280.1	0.7541		280.1	0.46687	280.1	0.57391	280.1	0.64108	280.1	0.69993
	280	0.63516	280.1	0.72208	280	0.73752	280	0.75307		280	0.55546	280	0.69057	280	0.71372	280	0.7541		280	0.47604	280	0.60401	280	0.62963	280	0.65884
	279.9	0.64472	280	0.70195	279.9	0.73428	279.9	0.76692		279.9	0.54313	279.9	0.68868	279.9	0.72685	279.9	0.75109		279.9	0.48828	279.9	0.59197	279.9	0.61481	279.9	0.66471
	279.8	0.63144	279.9	0.71494	279.8	0.76086	279.8	0.77404		279.8	0.54974	279.8	0.65786	279.8	0.72095	279.8	0.72261		279.8	0.4735	279.8	0.5786	279.8	0.64579	279.8	0.69259
	279.7	0.6017	279.8	0.72792	279.7	0.73947	279.7	0.79343		279.7	0.55898	279.7	0.67673	279.7	0.74228	279.7	0.74405		279.7	0.48624	279.7	0.56589	279.7	0.64242	279.7	0.65811
	279.6	0.61551	279.7	0.72078	279.6	0.76086	279.6	0.79976		279.6	0.53829	279.6	0.6761	279.6	0.73506	279.6	0.72429		279.6	0.48318	279.6	0.58127	279.6	0.62222	279.6	0.64563
	279.5	0.60595	279.6	0.68312	279.5	0.78548	279.5	0.77839		279.5	0.5471	279.5	0.69497	279.5	0.7216	279.5	0.74472		279.5	0.47859	279.5	0.56722	279.5	0.61953	279.5	0.66104
	279.4	0.62241	279.5	0.72727	279.4	0.76928	279.4	0.75505		279.4	0.5493	279.4	0.67673	279.4	0.73506	279.4	0.76147		279.4	0.48318	279.4	0.56656	279.4	0.61279	279.4	0.67498
	279.3	0.60595	279.4	0.70779	279.3	0.73688	279.3	0.76019		279.3	0.5471	279.3	0.67673	279.3	0.74787	279.3	0.75544		279.3	0.47706	279.3	0.57726	279.3	0.60741	279.3	0.67718
	279.2	0.61551	279.3	0.69091	279.2	0.7278	279.2	0.75663		279.2	0.56206	279.2	0.68553	279.2	0.72915	279.2	0.75343		279.2	0.48828	279.2	0.58528	279.2	0.61347	279.2	0.68012
	279.1	0.63622	279.2	0.6987	279.1	0.71938	279.1	0.75109		279.1	0.55326	279.1	0.6761	279.1	0.72193	279.1	0.74506		279.1	0.47808	279.1	0.6	279.1	0.63502	279.1	0.67278
	279	0.60913	279.1	0.70649	279	0.73882	279	0.77167		279	0.55282	279	0.67799	279	0.71668	279	0.76884		279	0.46738	279	0.61271	279	0.633	279	0.6405
	278.9	0.60967	279	0.68961	278.9	0.71743	278.9	0.75386		278.9	0.54401	278.9	0.63145	278.9	0.69862	278.9	0.74707		278.9	0.44852	278.9	0.59666	278.9	0.61684	278.9	0.708
	278.8	0.64259	278.9	0.69026	278.8	0.71549	278.8	0.77918		278.8	0.5493	278.8	0.66289	278.8	0.70026	278.8	0.74104		278.8	0.46534	278.8	0.58729	278.8	0.61953	278.8	0.67938
	278.7	0.6171	278.8	0.69026	278.7	0.73364	278.7	0.76652		278.7	0.54621	278.7	0.6522	278.7	0.71504	278.7	0.73668		278.7	0.46636	278.7	0.57057	278.7	0.6229	278.7	0.67058
	278.6	0.60754	278.7	0.66753	278.6	0.72197	278.6	0.74397		278.6	0.54754	278.6	0.68239	278.6	0.72324	278.6	0.74975		278.6	0.45821	278.6	0.58462	278.6	0.61684	278.6	0.68012
	278.5	0.58842	278.6	0.70065	278.5	0.72715	278.5	0.75228		278.5	0.56118	278.5	0.68868	278.5	0.71471	278.5	0.7531		278.5	0.45056	278.5	0.60936	278.5	0.60808	278.5	0.67792
	278.4	0.60595	278.5	0.7013	278.4	0.75049	278.4	0.77483		278.4	0.57174	278.4	0.63962	278.4	0.72521	278.4	0.71055		278.4	0.46228	278.4	0.59666	278.4	0.62559	278.4	0.65371
	278.3	0.63197	278.4	0.7	278.3	0.73688	278.3	0.79462		278.3	0.56558	278.3	0.68994	278.3	0.71044	278.3	0.73501		278.3	0.45464	278.3	0.57993	278.3	0.63636	278.3	0.6515
	278.2	0.62507	278.3	0.7039	278.2	0.73493	278.2	0.74674		278.2	0.54974	278.2	0.66981	278.2	0.72751	278.2	0.7474		278.2	0.47655	278.2	0.57926	278.2	0.64916	278.2	0.66838
	278.1	0.624	278.2	0.71364	278.1	0.73299	278.1	0.76019		278.1	0.53477	278.1	0.66226	278.1	0.71865	278.1	0.75243		278.1	0.47146	278.1	0.5913	278.1	0.61953	278.1	0.69332
	278	0.62029	278.1	0.69156	278	0.73688	278	0.74634		278	0.55238	278	0.65849	278	0.72029	278	0.75042		278	0.46891	278	0.60401	278	0.62357	278	0.69112
	277.9	0.624	278	0.70195	277.9	0.73623	277.9	0.76969		277.9	0.54886	277.9	0.66226	277.9	0.73375	277.9	0.75745		277.9	0.4633	277.9	0.61405	277.9	0.63973	277.9	0.65811
	277.8	0.61391	277.9	0.73182	277.8	0.76734	277.8	0.7689		277.8	0.51893	277.8	0.64969	277.8	0.73047	277.8	0.74338		277.8	0.46738	277.8	0.61271	277.8	0.66667	277.8	0.6471
	277.7	0.60967	277.8	0.71299	277.7	0.72456	277.7	0.78354		277.7	0.52861	277.7	0.67107	277.7	0.69698	277.7	0.73702		277.7	0.46789	277.7	0.6107	277.7	0.61751	277.7	0.62436
	277.6	0.624	277.7	0.68701	277.6	0.72003	277.6	0.79383		277.6	0.55018	277.6	0.65975	277.6	0.70223	277.6	0.71859		277.6	0.46075	277.6	0.57592	277.6	0.61751	277.6	0.64417
	277.5	0.61073	277.6	0.70974	277.5	0.74206	277.5	0.76138		277.5	0.55282	277.5	0.67925	277.5	0.73178	277.5	0.734		277.5	0.46432	277.5	0.5806	277.5	0.60539	277.5	0.65517
