# Supplementary material for: Multifunctional electrolyte additive for high power lithium metal batteries at ultra-low temperatures
Source: Nat Commun. 2025 Apr 8;16:3344. doi: 10.1038/s41467-025-58627-3 (PMC11978743; doi:10.1038/s41467-025-58627-3)
Supplement: Supplementary file 5 — Source Data [file 41467_2025_58627_MOESM5_ESM.zip › Source data for Fig. S11.xlsx]

## Sheet: Sheet2
	F1S-DEE									F1S-DDE									F1S-DDE-PN
	0NM		10NM		50NM		100NM			0NM		10NM		50NM		100NM			0NM		10NM		50NM		100NM
	B.E.(eV)	Raw	B.E.(eV)	Raw	B.E.(eV)	Raw	B.E.(eV)	Raw		B.E.(eV)	Raw	B.E.(eV)	Raw	B.E.(eV)	Raw	B.E.(eV)	Raw		B.E.(eV)	Raw	B.E.(eV)	Raw	B.E.(eV)	Raw	B.E.(eV)	Raw
	701.5	1	701.5	1	701.5	1	701.5	1		701.5	1	701.5	1	701.5	1	701.5	1		701.5	1	701.5	1	701.5	1	701.5	1
	701.4	0.99384	701.4	0.98306	701.4	0.96004	701.4	0.97966		701.4	1.00521	701.4	0.9926	701.4	1.01692	701.4	1.00561		701.4	0.9982	701.4	1.00101	701.4	0.99841	701.4	0.99719
	701.3	1.0011	701.3	0.99144	701.3	0.98806	701.3	0.9951		701.3	1.00191	701.3	0.96954	701.3	1.01043	701.3	1.01717		701.3	0.99536	701.3	0.98732	701.3	0.99161	701.3	0.99027
	701.2	1.00464	701.2	0.9988	701.2	0.97517	701.2	0.99764		701.2	0.99923	701.2	0.99067	701.2	1.0241	701.2	1.00085		701.2	0.99096	701.2	1	701.2	0.9932	701.2	0.985
	701.1	0.99375	701.1	1.00462	701.1	0.9758	701.1	0.98565		701.1	0.99069	701.1	0.9882	701.1	0.99658	701.1	1.01751		701.1	0.99515	701.1	1.00349	701.1	0.98949	701.1	0.99763
	701	0.99823	701	0.9911	701	0.97835	701	1.00509		701	0.99417	701	0.98952	701	0.99163	701	1.01615		701	1.00291	701	0.99458	701	0.99373	701	0.99158
	700.9	1.0027	700.9	1.00359	700.9	0.97867	700.9	0.97966		700.9	0.99674	700.9	1.00141	700.9	0.99128	700.9	0.99643		700.9	1.00537	700.9	1.00119	700.9	0.99903	700.9	0.99228
	700.8	1.00447	700.8	0.99914	700.8	0.99013	700.8	0.98293		700.8	0.99677	700.8	0.98319	700.8	1.00581	700.8	0.99558		700.8	0.9964	700.8	1.00395	700.8	0.99496	700.8	0.98965
	700.7	0.99097	700.7	1.01626	700.7	0.99013	700.7	0.99891		700.7	0.99025	700.7	0.98856	700.7	0.99521	700.7	1.01224		700.7	0.98802	700.7	1.00193	700.7	1.00716	700.7	0.98614
	700.6	1.00861	700.6	1.00359	700.6	0.96848	700.6	0.97984		700.6	0.98984	700.6	0.99648	700.6	1.01043	700.6	1.00731		700.6	0.99439	700.6	0.99504	700.6	1.00247	700.6	0.99097
	700.5	1.01047	700.5	1.01215	700.5	0.98249	700.5	0.99382		700.5	0.99608	700.5	0.99604	700.5	1.02102	700.5	1.01581		700.5	0.99605	700.5	1.00414	700.5	1.00389	700.5	0.98991
	700.4	1.00937	700.4	0.99418	700.4	0.99904	700.4	0.98783		700.4	0.99146	700.4	0.97394	700.4	1.00256	700.4	1.01683		700.4	0.99948	700.4	1.00625	700.4	0.99691	700.4	0.98685
	700.3	0.99671	700.3	0.99846	700.3	0.99554	700.3	0.99382		700.3	0.98442	700.3	0.98503	700.3	1.00957	700.3	1.00629		700.3	1.00163	700.3	1.00368	700.3	0.99867	700.3	0.99097
	700.2	0.99418	700.2	1.01592	700.2	0.98344	700.2	0.99782		700.2	0.99201	700.2	0.99128	700.2	0.99094	700.2	1.00748		700.2	1.00215	700.2	1.00018	700.2	1.00433	700.2	0.98509
	700.1	0.9919	700.1	0.99298	700.1	0.99427	700.1	0.97802		700.1	0.99677	700.1	0.99806	700.1	0.98393	700.1	1.00255		700.1	0.99681	700.1	1.00294	700.1	0.99514	700.1	0.9886
	700	0.9881	700	1.00325	700	0.98281	700	0.98238		700	0.9916	700	0.99023	700	0.97949	700	1.00697		700	0.98563	700	0.99081	700	1.00362	700	0.99035
	699.9	0.98835	699.9	0.99829	699.9	0.99634	699.9	0.99709		699.9	0.98662	699.9	0.99938	699.9	1.00803	699.9	1.00544		699.9	0.98514	699.9	1.00552	699.9	1.0053	699.9	0.98921
	699.8	0.98751	699.8	0.99298	699.8	0.98758	699.8	0.99764		699.8	0.98317	699.8	0.9794	699.8	0.98325	699.8	1.01649		699.8	0.98913	699.8	0.99053	699.8	1.00115	699.8	0.98623
	699.7	0.9854	699.7	1.00377	699.7	0.96864	699.7	0.99782		699.7	0.97811	699.7	0.98856	699.7	1.00222	699.7	1.00935		699.7	0.98999	699.7	0.98437	699.7	1.00035	699.7	0.99491
	699.6	0.9946	699.6	1.00428	699.6	0.96896	699.6	0.98293		699.6	0.99212	699.6	0.99366	699.6	1.02136	699.6	0.99694		699.6	0.98189	699.6	0.99972	699.6	0.99382	699.6	1.00789
	699.5	0.99966	699.5	1.00017	699.5	0.96848	699.5	0.99673		699.5	0.98874	699.5	0.99146	699.5	1.02102	699.5	1.00187		699.5	0.98559	699.5	0.99862	699.5	0.98551	699.5	0.98737
	699.4	0.98962	699.4	0.98374	699.4	0.968	699.4	1.00127		699.4	0.98816	699.4	0.98433	699.4	1.00154	699.4	0.99728		699.4	0.99917	699.4	0.98961	699.4	0.9977	699.4	0.97869
	699.3	0.98126	699.3	1.00531	699.3	0.97501	699.3	0.9891		699.3	0.98233	699.3	0.98213	699.3	0.98752	699.3	1.0085		699.3	0.98958	699.3	0.99182	699.3	0.99965	699.3	0.98378
	699.2	0.98843	699.2	0.9923	699.2	0.97835	699.2	0.99927		699.2	0.98482	699.2	0.99322	699.2	0.99248	699.2	1.00323		699.2	0.97638	699.2	0.99697	699.2	0.98798	699.2	0.98913
	699.1	0.98835	699.1	0.9656	699.1	0.97326	699.1	0.98783		699.1	0.98354	699.1	0.9831	699.1	0.99795	699.1	1.01496		699.1	0.99017	699.1	0.99136	699.1	0.99399	699.1	0.98483
	699	0.97172	699	0.9822	699	0.97071	699	0.95895		699	0.98266	699	0.98283	699	0.99111	699	0.9932		699	0.99162	699	0.99099	699	0.99443	699	0.98571
	698.9	0.96826	698.9	0.96337	698.9	0.95861	698.9	0.96495		698.9	0.99219	698.9	0.97729	698.9	0.98376	698.9	1.00901		698.9	0.98958	698.9	0.98961	698.9	0.99196	698.9	1.00228
	698.8	0.9702	698.8	0.97672	698.8	0.98233	698.8	0.96168		698.8	0.9901	698.8	0.98292	698.8	0.96838	698.8	1.02721		698.8	0.9858	698.8	0.99917	698.8	0.97835	698.8	0.99184
	698.7	0.97164	698.7	0.98665	698.7	0.97039	698.7	0.96277		698.7	0.97833	698.7	0.98574	698.7	0.99043	698.7	1.00663		698.7	0.9787	698.7	0.99145	698.7	1.00963	698.7	0.9879
	698.6	0.9691	698.6	0.95465	698.6	0.9688	698.6	0.96168		698.6	0.97932	698.6	0.97817	698.6	1.00444	698.6	1.01207		698.6	0.98417	698.6	0.99081	698.6	0.99602	698.6	0.98702
	698.5	0.96007	698.5	0.96885	698.5	0.96259	698.5	0.97003		698.5	0.96901	698.5	0.97949	698.5	1.00273	698.5	1.00068		698.5	0.9822	698.5	0.99651	698.5	0.99532	698.5	0.97448
	698.4	0.96049	698.4	0.97792	698.4	0.95766	698.4	0.97639		698.4	0.98203	698.4	0.97042	698.4	1.0106	698.4	1.00136		698.4	0.99176	698.4	0.98869	698.4	1.00088	698.4	0.98641
	698.3	0.96193	698.3	0.98374	698.3	0.94174	698.3	0.94479		698.3	0.98566	698.3	0.96716	698.3	0.98769	698.3	1.00425		698.3	0.98978	698.3	0.99173	698.3	1.01334	698.3	0.97316
	698.2	0.96699	698.2	0.97792	698.2	0.94381	698.2	0.94588		698.2	0.98207	698.2	0.97368	698.2	1.00598	698.2	0.98232		698.2	0.9867	698.2	0.96921	698.2	0.99311	698.2	0.98132
	698.1	0.96227	698.1	0.981	698.1	0.94301	698.1	0.94224		698.1	0.97917	698.1	0.98363	698.1	1.0082	698.1	1.00272		698.1	0.98068	698.1	0.99586	698.1	0.98277	698.1	0.98492
	698	0.94834	698	0.96611	698	0.92932	698	0.95205		698	0.97565	698	0.97914	698	1.01111	698	0.98351		698	0.98507	698	0.99954	698	0.98047	698	0.97641
	697.9	0.95602	697.9	0.96885	697.9	0.92884	697.9	0.9348		697.9	0.97562	697.9	0.98812	697.9	0.98257	697.9	1.00646		697.9	0.97804	697.9	0.99733	697.9	0.96696	697.9	0.97536
	697.8	0.95036	697.8	0.96988	697.8	0.93919	697.8	0.95805		697.8	0.97059	697.8	0.97297	697.8	0.99658	697.8	1.02483		697.8	0.97406	697.8	0.99081	697.8	0.98825	697.8	0.98158
	697.7	0.93517	697.7	0.96132	697.7	0.93792	697.7	0.97385		697.7	0.96722	697.7	0.97077	697.7	1.00376	697.7	1.00085		697.7	0.97472	697.7	0.99016	697.7	0.98392	697.7	0.98299
	697.6	0.94631	697.6	0.94643	697.6	0.91102	697.6	0.95805		697.6	0.97264	697.6	0.97905	697.6	0.99863	697.6	0.99643		697.6	0.98047	697.6	0.99596	697.6	0.98798	697.6	0.96457
	697.5	0.94623	697.5	0.93736	697.5	0.91388	697.5	0.9308		697.5	0.97169	697.5	0.96197	697.5	0.99248	697.5	0.98606		697.5	0.98511	697.5	1.00028	697.5	0.98816	697.5	0.96808
	697.4	0.92647	697.4	0.95413	697.4	0.92264	697.4	0.92263		697.4	0.96953	697.4	0.96575	697.4	0.99214	697.4	0.99932		697.4	0.97922	697.4	0.9852	697.4	0.99002	697.4	0.95992
	697.3	0.9334	697.3	0.93668	697.3	0.91261	697.3	0.9348		697.3	0.97096	697.3	0.95933	697.3	0.96565	697.3	0.98419		697.3	0.97714	697.3	0.98391	697.3	0.98436	697.3	0.98158
	697.2	0.9328	697.2	0.93479	697.2	0.90322	697.2	0.93462		697.2	0.96758	697.2	0.97156	697.2	0.98735	697.2	0.98181		697.2	0.96863	697.2	0.98024	697.2	0.98613	697.2	0.98421
	697.1	0.93348	697.1	0.92761	697.1	0.9099	697.1	0.91446		697.1	0.96271	697.1	0.96487	697.1	0.99419	697.1	0.98657		697.1	0.9724	697.1	0.97454	697.1	0.97862	697.1	0.97501
	697	0.92799	697	0.92076	697	0.9255	697	0.91191		697	0.9714	697	0.95008	697	0.97949	697	0.99643		697	0.97365	697	0.97546	697	0.99187	697	0.98009
	696.9	0.93407	696.9	0.92367	696.9	0.92009	696.9	0.91337		696.9	0.96887	696.9	0.96417	696.9	0.973	696.9	0.97721		696.9	0.97295	696.9	0.96627	696.9	0.9772	696.9	0.97483
	696.8	0.92386	696.8	0.91443	696.8	0.91643	696.8	0.91319		696.8	0.95911	696.8	0.95836	696.8	0.99419	696.8	0.97347		696.8	0.97517	696.8	0.98208	696.8	0.97323	696.8	0.96738
	696.7	0.92782	696.7	0.91597	696.7	0.89589	696.7	0.90374		696.7	0.9619	696.7	0.9654	696.7	1.00171	696.7	0.97704		696.7	0.97212	696.7	0.97417	696.7	0.98577	696.7	0.95791
	696.6	0.92301	696.6	0.91494	696.6	0.91133	696.6	0.91682		696.6	0.96271	696.6	0.98169	696.6	0.98906	696.6	0.99014		696.6	0.96662	696.6	0.97095	696.6	0.97491	696.6	0.96229
	696.5	0.92073	696.5	0.92846	696.5	0.89064	696.5	0.9101		696.5	0.96964	696.5	0.96479	696.5	0.96701	696.5	0.99116		696.5	0.96928	696.5	0.98391	696.5	0.98471	696.5	0.96974
	696.4	0.91609	696.4	0.90108	696.4	0.89303	696.4	0.92336		696.4	0.96703	696.4	0.95255	696.4	0.97727	696.4	0.98113		696.4	0.9689	696.4	0.9806	696.4	0.97862	696.4	0.96062
	696.3	0.92115	696.3	0.9033	696.3	0.89016	696.3	0.90483		696.3	0.96439	696.3	0.96302	696.3	0.99043	696.3	0.99065		696.3	0.95952	696.3	0.98208	696.3	0.97747	696.3	0.96869
	696.2	0.91043	696.2	0.9057	696.2	0.89621	696.2	0.88812		696.2	0.96113	696.2	0.96787	696.2	0.99727	696.2	0.97534		696.2	0.97302	696.2	0.98437	696.2	0.97367	696.2	0.98229
	696.1	0.92369	696.1	0.91391	696.1	0.89287	696.1	0.90029		696.1	0.95673	696.1	0.947	696.1	0.98052	696.1	0.98215		696.1	0.96852	696.1	0.96286	696.1	0.97508	696.1	0.97255
	696	0.91271	696	0.90981	696	0.88013	696	0.90338		696	0.95607	696	0.95396	696	0.96325	696	0.98079		696	0.9707	696	0.97858	696	0.97031	696	0.9715
	695.9	0.91482	695.9	0.91254	695.9	0.88968	695.9	0.88376		695.9	0.96322	695.9	0.95968	695.9	0.96855	695.9	0.99218		695.9	0.96624	695.9	0.96774	695.9	0.96165	695.9	0.96352
	695.8	0.91997	695.8	0.90929	695.8	0.88984	695.8	0.90374		695.8	0.96223	695.8	0.94207	695.8	0.9706	695.8	0.96429		695.8	0.96745	695.8	0.96709	695.8	0.97447	695.8	0.95519
	695.7	0.9133	695.7	0.89492	695.7	0.89446	695.7	0.90301		695.7	0.95625	695.7	0.95246	695.7	0.96411	695.7	0.96548		695.7	0.96637	695.7	0.95542	695.7	0.96987	695.7	0.96361
	695.6	0.91685	695.6	0.90347	695.6	0.88602	695.6	0.8903		695.6	0.95376	695.6	0.96408	695.6	0.95129	695.6	0.96412		695.6	0.96624	695.6	0.96902	695.6	0.95397	695.6	0.95571
	695.5	0.91314	695.5	0.89235	695.5	0.88539	695.5	0.89938		695.5	0.94932	695.5	0.9514	695.5	0.96206	695.5	0.96939		695.5	0.96939	695.5	0.96158	695.5	0.95096	695.5	0.96176
	695.4	0.91001	695.4	0.90262	695.4	0.88013	695.4	0.87922		695.4	0.95211	695.4	0.95616	695.4	0.94685	695.4	0.97279		695.4	0.96329	695.4	0.9545	695.4	0.95998	695.4	0.96799
	695.3	0.90891	695.3	0.89098	695.3	0.89398	695.3	0.8874		695.3	0.9505	695.3	0.94683	695.3	0.96343	695.3	0.97534		695.3	0.96561	695.3	0.95974	695.3	0.97014	695.3	0.9551
	695.2	0.90528	695.2	0.88858	695.2	0.87711	695.2	0.87831		695.2	0.95658	695.2	0.94912	695.2	0.97368	695.2	0.97909		695.2	0.9679	695.2	0.95965	695.2	0.96492	695.2	0.96036
	695.1	0.89895	695.1	0.90792	695.1	0.87759	695.1	0.88049		695.1	0.9546	695.1	0.94621	695.1	0.97248	695.1	0.97943		695.1	0.97157	695.1	0.96433	695.1	0.97482	695.1	0.96334
	695	0.90191	695	0.91665	695	0.88634	695	0.86705		695	0.94753	695	0.94524	695	0.9518	695	0.98062		695	0.95979	695	0.95827	695	0.97155	695	0.94896
	694.9	0.90748	694.9	0.90707	694.9	0.87727	694.9	0.87305		694.9	0.94016	694.9	0.94912	694.9	0.94309	694.9	0.95443		694.9	0.95581	694.9	0.95321	694.9	0.96916	694.9	0.94905
	694.8	0.90908	694.8	0.8992	694.8	0.86501	694.8	0.87831		694.8	0.93594	694.8	0.94718	694.8	0.94856	694.8	0.96633		694.8	0.95218	694.8	0.95873	694.8	0.959	694.8	0.94589
	694.7	0.90638	694.7	0.90228	694.7	0.86437	694.7	0.88685		694.7	0.94005	694.7	0.94991	694.7	0.95334	694.7	0.95647		694.7	0.95536	694.7	0.95854	694.7	0.96696	694.7	0.9508
	694.6	0.90317	694.6	0.87866	694.6	0.86963	694.6	0.89829		694.6	0.94764	694.6	0.94665	694.6	0.95266	694.6	0.96446		694.6	0.95484	694.6	0.95652	694.6	0.95768	694.6	0.94615
	694.5	0.90132	694.5	0.87678	694.5	0.86899	694.5	0.8607		694.5	0.94929	694.5	0.94304	694.5	0.93659	694.5	0.94049		694.5	0.96385	694.5	0.95275	694.5	0.95538	694.5	0.95326
	694.4	0.89617	694.4	0.87643	694.4	0.87202	694.4	0.85652		694.4	0.94005	694.4	0.95501	694.4	0.9583	694.4	0.94236		694.4	0.96824	694.4	0.95248	694.4	0.96157	694.4	0.95475
	694.3	0.89802	694.3	0.87883	694.3	0.86788	694.3	0.88013		694.3	0.95251	694.3	0.93582	694.3	0.96821	694.3	0.95596		694.3	0.96295	694.3	0.95376	694.3	0.95361	694.3	0.95308
	694.2	0.89701	694.2	0.88961	694.2	0.85562	694.2	0.86542		694.2	0.9491	694.2	0.95633	694.2	0.96035	694.2	0.94865		694.2	0.96499	694.2	0.95781	694.2	0.95503	694.2	0.95063
	694.1	0.9014	694.1	0.89132	694.1	0.86676	694.1	0.86578		694.1	0.94481	694.1	0.93248	694.1	0.95146	694.1	0.94559		694.1	0.95962	694.1	0.95919	694.1	0.95671	694.1	0.94054
	694	0.90149	694	0.89321	694	0.85323	694	0.86015		694	0.94569	694	0.94859	694	0.9477	694	0.94933		694	0.96045	694	0.95937	694	0.95061	694	0.94361
	693.9	0.89161	693.9	0.89286	693.9	0.8545	693.9	0.85234		693.9	0.94342	693.9	0.94119	693.9	0.94736	693.9	0.94882		693.9	0.95484	693.9	0.95634	693.9	0.96793	693.9	0.93467
	693.8	0.89482	693.8	0.88499	693.8	0.87854	693.8	0.86251		693.8	0.93418	693.8	0.94295	693.8	0.96582	693.8	0.95137		693.8	0.95855	693.8	0.95432	693.8	0.96024	693.8	0.94335
	693.7	0.89625	693.7	0.86753	693.7	0.86453	693.7	0.86506		693.7	0.93158	693.7	0.93714	693.7	0.94753	693.7	0.9296		693.7	0.95782	693.7	0.95193	693.7	0.95114	693.7	0.9508
	693.6	0.89254	693.6	0.87849	693.6	0.85912	693.6	0.86724		693.6	0.93609	693.6	0.92218	693.6	0.95026	693.6	0.94423		693.6	0.95457	693.6	0.9499	693.6	0.95052	693.6	0.94949
	693.5	0.89887	693.5	0.87489	693.5	0.86294	693.5	0.86669		693.5	0.93532	693.5	0.92614	693.5	0.93898	693.5	0.95613		693.5	0.96156	693.5	0.94715	693.5	0.95043	693.5	0.9494
	693.4	0.88612	693.4	0.89868	693.4	0.85626	693.4	0.85634		693.4	0.93825	693.4	0.93873	693.4	0.92412	693.4	0.95443		693.4	0.95616	693.4	0.95147	693.4	0.95052	693.4	0.93221
	693.3	0.89566	693.3	0.87352	693.3	0.85228	693.3	0.84544		693.3	0.9425	693.3	0.92323	693.3	0.94155	693.3	0.93862		693.3	0.96696	693.3	0.95643	693.3	0.95741	693.3	0.93353
	693.2	0.90545	693.2	0.87472	693.2	0.84814	693.2	0.86905		693.2	0.93704	693.2	0.94075	693.2	0.95813	693.2	0.93556		693.2	0.96423	693.2	0.94613	693.2	0.9621	693.2	0.93335
	693.1	0.89642	693.1	0.87233	693.1	0.86039	693.1	0.85325		693.1	0.93326	693.1	0.92447	693.1	0.93676	693.1	0.93232		693.1	0.95619	693.1	0.95257	693.1	0.9643	693.1	0.93247
	693	0.9014	693	0.8778	693	0.86342	693	0.8547		693	0.93634	693	0.92702	693	0.94975	693	0.93862		693	0.95841	693	0.93529	693	0.95459	693	0.93782
	692.9	0.87717	692.9	0.87198	692.9	0.84304	692.9	0.86033		692.9	0.94679	692.9	0.94445	692.9	0.95539	692.9	0.9359		692.9	0.96045	692.9	0.94862	692.9	0.93895	692.9	0.9337
	692.8	0.8846	692.8	0.87626	692.8	0.83763	692.8	0.85507		692.8	0.93902	692.8	0.9367	692.8	0.95488	692.8	0.94117		692.8	0.96423	692.8	0.94062	692.8	0.94504	692.8	0.94361
	692.7	0.89448	692.7	0.86685	692.7	0.82856	692.7	0.85089		692.7	0.93722	692.7	0.91848	692.7	0.92788	692.7	0.95562		692.7	0.96869	692.7	0.93777	692.7	0.9598	692.7	0.94484
	692.6	0.89152	692.6	0.86856	692.6	0.85355	692.6	0.834		692.6	0.93392	692.6	0.91355	692.6	0.92839	692.6	0.95443		692.6	0.95903	692.6	0.94476	692.6	0.94266	692.6	0.95747
	692.5	0.8835	692.5	0.86993	692.5	0.85116	692.5	0.84108		692.5	0.94137	692.5	0.92763	692.5	0.92463	692.5	0.95698		692.5	0.94352	692.5	0.94191	692.5	0.95308	692.5	0.94501
	692.4	0.88815	692.4	0.85401	692.4	0.85291	692.4	0.84399		692.4	0.94005	692.4	0.91786	692.4	0.92668	692.4	0.93488		692.4	0.94916	692.4	0.94365	692.4	0.95017	692.4	0.9366
	692.3	0.88646	692.3	0.86616	692.3	0.851	692.3	0.84962		692.3	0.92978	692.3	0.92297	692.3	0.93317	692.3	0.93334		692.3	0.95644	692.3	0.94613	692.3	0.94151	692.3	0.93072
	692.2	0.88173	692.2	0.86308	692.2	0.844	692.2	0.84453		692.2	0.92615	692.2	0.92112	692.2	0.93232	692.2	0.94661		692.2	0.95322	692.2	0.9408	692.2	0.94425	692.2	0.93774
	692.1	0.89693	692.1	0.85436	692.1	0.85928	692.1	0.84126		692.1	0.93202	692.1	0.92174	692.1	0.9289	692.1	0.93896		692.1	0.95827	692.1	0.95073	692.1	0.95211	692.1	0.94072
	692	0.8884	692	0.87506	692	0.8362	692	0.82219		692	0.93616	692	0.9205	692	0.94838	692	0.94355		692	0.95096	692	0.95009	692	0.93718	692	0.93168
	691.9	0.88215	691.9	0.88071	691.9	0.82521	691.9	0.82365		691.9	0.93953	691.9	0.92816	691.9	0.9448	691.9	0.93743		691.9	0.9547	691.9	0.95735	691.9	0.94169	691.9	0.92616
	691.8	0.88148	691.8	0.86017	691.8	0.84018	691.8	0.83509		691.8	0.92938	691.8	0.93089	691.8	0.9183	691.8	0.93266		691.8	0.95363	691.8	0.94218	691.8	0.92773	691.8	0.93546
	691.7	0.89676	691.7	0.85966	691.7	0.83317	691.7	0.83545		691.7	0.93656	691.7	0.91469	691.7	0.91813	691.7	0.93522		691.7	0.97119	691.7	0.93786	691.7	0.9408	691.7	0.92616
	691.6	0.88874	691.6	0.86189	691.6	0.83652	691.6	0.82819		691.6	0.92479	691.6	0.91566	691.6	0.93574	691.6	0.94032		691.6	0.96177	691.6	0.93088	691.6	0.95494	691.6	0.93467
	691.5	0.88258	691.5	0.8648	691.5	0.82076	691.5	0.83		691.5	0.94107	691.5	0.91487	691.5	0.93608	691.5	0.94304		691.5	0.95588	691.5	0.95275	691.5	0.95282	691.5	0.9423
	691.4	0.88418	691.4	0.87866	691.4	0.83699	691.4	0.82855		691.4	0.93425	691.4	0.92262	691.4	0.92018	691.4	0.95545		691.4	0.96083	691.4	0.96296	691.4	0.95193	691.4	0.93475
	691.3	0.88604	691.3	0.87215	691.3	0.8467	691.3	0.84817		691.3	0.92791	691.3	0.90607	691.3	0.93591	691.3	0.9279		691.3	0.95311	691.3	0.95992	691.3	0.92958	691.3	0.92695
	691.2	0.90486	691.2	0.85624	691.2	0.84559	691.2	0.82764		691.2	0.93741	691.2	0.90096	691.2	0.94189	691.2	0.93028		691.2	0.96156	691.2	0.95606	691.2	0.93267	691.2	0.92327
	691.1	0.90317	691.1	0.86907	691.1	0.82665	691.1	0.81529		691.1	0.94635	691.1	0.91223	691.1	0.94838	691.1	0.92909		691.1	0.9662	691.1	0.95174	691.1	0.94602	691.1	0.92046
	691	0.9052	691	0.87695	691	0.83747	691	0.83727		691	0.94074	691	0.92957	691	0.93078	691	0.9279		691	0.96797	691	0.94843	691	0.93621	691	0.93151
	690.9	0.89988	690.9	0.84973	690.9	0.851	690.9	0.84726		690.9	0.94115	690.9	0.93177	690.9	0.92394	690.9	0.90461		690.9	0.96939	690.9	0.95753	690.9	0.93965	690.9	0.9287
	690.8	0.90225	690.8	0.87404	690.8	0.84145	690.8	0.84762		690.8	0.94331	690.8	0.92922	690.8	0.91523	690.8	0.91668		690.8	0.96901	690.8	0.96286	690.8	0.94257	690.8	0.92318
	690.7	0.91432	690.7	0.88499	690.7	0.8327	690.7	0.83763		690.7	0.9549	690.7	0.92015	690.7	0.92805	690.7	0.91005		690.7	0.97839	690.7	0.94742	690.7	0.92923	690.7	0.92756
	690.6	0.92023	690.6	0.87541	690.6	0.8397	690.6	0.83582		690.6	0.96289	690.6	0.90351	690.6	0.92018	690.6	0.90682		690.6	0.98192	690.6	0.93777	690.6	0.94222	690.6	0.93063
	690.5	0.9296	690.5	0.87027	690.5	0.83906	690.5	0.84326		690.5	0.97496	690.5	0.91522	690.5	0.92258	690.5	0.92195		690.5	0.98944	690.5	0.93805	690.5	0.94487	690.5	0.92292
	690.4	0.94277	690.4	0.87233	690.4	0.83079	690.4	0.84199		690.4	0.97851	690.4	0.93072	690.4	0.93112	690.4	0.92416		690.4	0.99529	690.4	0.95643	690.4	0.94522	690.4	0.92125
	690.3	0.92926	690.3	0.87506	690.3	0.84129	690.3	0.85761		690.3	0.9806	690.3	0.93811	690.3	0.93129	690.3	0.91056		690.3	0.99158	690.3	0.95864	690.3	0.94063	690.3	0.93537
	690.2	0.95391	690.2	0.87746	690.2	0.84575	690.2	0.85343		690.2	0.98482	690.2	0.92596	690.2	0.94924	690.2	0.93419		690.2	1.00578	690.2	0.96204	690.2	0.95326	690.2	0.92826
	690.1	0.96117	690.1	0.88876	690.1	0.85833	690.1	0.83345		690.1	0.99945	690.1	0.93987	690.1	0.95539	690.1	0.93709		690.1	1.02455	690.1	0.96397	690.1	0.94389	690.1	0.93458
	690	0.95999	690	0.89577	690	0.87377	690	0.84617		690	1.01518	690	0.94304	690	0.96052	690	0.92416		690	1.02597	690	0.96388	690	0.93656	690	0.92344
	689.9	0.9794	689.9	0.90056	689.9	0.87233	689.9	0.86524		689.9	1.03817	689.9	0.96144	689.9	0.95522	689.9	0.91294		689.9	1.0418	689.9	0.97647	689.9	0.959	689.9	0.93668
	689.8	0.98936	689.8	0.93103	689.8	0.87138	689.8	0.86615		689.8	1.06245	689.8	0.97535	689.8	0.93847	689.8	0.94474		689.8	1.05568	689.8	0.98318	689.8	0.95282	689.8	0.94615
	689.7	1.01325	689.7	0.92025	689.7	0.86087	689.7	0.85271		689.7	1.07946	689.7	0.972	689.7	0.93112	689.7	0.93998		689.7	1.06604	689.7	0.97711	689.7	0.96766	689.7	0.93379
	689.6	1.02853	689.6	0.91956	689.6	0.87281	689.6	0.85452		689.6	1.1037	689.6	0.96769	689.6	0.96838	689.6	0.95596		689.6	1.08128	689.6	0.9841	689.6	0.96404	689.6	0.93563
	689.5	1.0363	689.5	0.92795	689.5	0.88809	689.5	0.86433		689.5	1.1319	689.5	0.98354	689.5	0.96889	689.5	0.96684		689.5	1.09714	689.5	0.99936	689.5	0.96369	689.5	0.93747
	689.4	1.05808	689.4	0.94404	689.4	0.86581	689.4	0.8498		689.4	1.15918	689.4	0.99384	689.4	0.97761	689.4	0.97058		689.4	1.10742	689.4	1.00938	689.4	0.95653	689.4	0.94633
	689.3	1.07378	689.3	0.95499	689.3	0.88857	689.3	0.87813		689.3	1.19339	689.3	1.00475	689.3	0.97522	689.3	0.95443		689.3	1.12723	689.3	1.01131	689.3	0.96333	689.3	0.93949
	689.2	1.07699	689.2	0.9745	689.2	0.90401	689.2	0.88413		689.2	1.22471	689.2	1.025	689.2	0.98599	689.2	0.96055		689.2	1.13623	689.2	1.01204	689.2	0.99373	689.2	0.94598
	689.1	1.10324	689.1	0.98425	689.1	0.91993	689.1	0.89866		689.1	1.26083	689.1	1.04411	689.1	1.02136	689.1	0.95953		689.1	1.14887	689.1	1.025	689.1	0.9901	689.1	0.94852
	689	1.11362	689	0.9923	689	0.91579	689	0.89956		689	1.29702	689	1.05714	689	1.00137	689	0.97075		689	1.16272	689	1.02997	689	0.9856	689	0.95948
	688.9	1.12764	688.9	0.98562	688.9	0.93091	688.9	0.90174		688.9	1.32742	688.9	1.06752	688.9	1.00085	688.9	0.98147		688.9	1.16047	688.9	1.04146	688.9	0.99055	688.9	0.9608
	688.8	1.13895	688.8	0.99179	688.8	0.91611	688.8	0.91809		688.8	1.35422	688.8	1.0692	688.8	1.02837	688.8	0.97211		688.8	1.16882	688.8	1.03677	688.8	0.99329	688.8	0.96624
	688.7	1.14393	688.7	1.019	688.7	0.93473	688.7	0.92354		688.7	1.37652	688.7	1.07307	688.7	1.01453	688.7	0.9733		688.7	1.17031	688.7	1.03934	688.7	0.98701	688.7	0.96738
	688.6	1.1365	688.6	1.02345	688.6	0.95495	688.6	0.921		688.6	1.39338	688.6	1.09464	688.6	1.03657	688.6	0.99898		688.6	1.17633	688.6	1.02335	688.6	0.99788	688.6	0.95519
	688.5	1.14401	688.5	1.02174	688.5	0.96084	688.5	0.93262		688.5	1.40706	688.5	1.1082	688.5	1.04033	688.5	0.98827		688.5	1.18021	688.5	1.058	688.5	1.00345	688.5	0.97755
	688.4	1.14444	688.4	1.04724	688.4	0.97342	688.4	0.96095		688.4	1.40996	688.4	1.11022	688.4	1.03299	688.4	1.00935		688.4	1.16885	688.4	1.0649	688.4	1.00963	688.4	0.98193
	688.3	1.14857	688.3	1.07222	688.3	0.99331	688.3	0.97094		688.3	1.39724	688.3	1.10723	688.3	1.04068	688.3	0.99184		688.3	1.15999	688.3	1.07078	688.3	1.03234	688.3	0.97281
	688.2	1.13751	688.2	1.0546	688.2	0.98854	688.2	0.98184		688.2	1.39801	688.2	1.10476	688.2	1.05572	688.2	0.99626		688.2	1.16764	688.2	1.07087	688.2	1.01714	688.2	0.98123
	688.1	1.14114	688.1	1.0688	688.1	1.01433	688.1	1.00036		688.1	1.37531	688.1	1.10652	688.1	1.03794	688.1	1.00595		688.1	1.1488	688.1	1.0683	688.1	1.01732	688.1	0.98036
	688	1.13042	688	1.08232	688	1.01067	688	1.01271		688	1.35415	688	1.11806	688	1.05657	688	0.9881		688	1.14496	688	1.06425	688	1.02704	688	0.9936
	687.9	1.14038	687.9	1.11364	687.9	1.04521	687.9	1.02979		687.9	1.33369	687.9	1.11172	687.9	1.05247	687.9	1.0017		687.9	1.13748	687.9	1.06508	687.9	1.02112	687.9	0.96711
	687.8	1.13768	687.8	1.11535	687.8	1.05189	687.8	1.0385		687.8	1.29181	687.8	1.08962	687.8	1.03828	687.8	1.01207		687.8	1.12799	687.8	1.06683	687.8	1.02465	687.8	0.98395
	687.7	1.15364	687.7	1.13418	687.7	1.08485	687.7	1.06012		687.7	1.26952	687.7	1.07615	687.7	1.0388	687.7	1.02159		687.7	1.12058	687.7	1.06195	687.7	1.01723	687.7	0.99307
	687.6	1.18141	687.6	1.1732	687.6	1.12066	687.6	1.07882		687.6	1.23824	687.6	1.08187	687.6	1.05691	687.6	1.02585		687.6	1.11407	687.6	1.06195	687.6	1.01785	687.6	0.98343
	687.5	1.20116	687.5	1.18073	687.5	1.14645	687.5	1.10207		687.5	1.19919	687.5	1.06955	687.5	1.04119	687.5	1.0369		687.5	1.10548	687.5	1.05616	687.5	1.01979	687.5	0.99895
	687.4	1.21619	687.4	1.22009	687.4	1.19564	687.4	1.14602		687.4	1.18668	687.4	1.08363	687.4	1.05162	687.4	1.01105		687.4	1.09187	687.4	1.05874	687.4	1.02854	687.4	0.99518
	687.3	1.25975	687.3	1.2521	687.3	1.21379	687.3	1.17563		687.3	1.16725	687.3	1.08434	687.3	1.05486	687.3	1.025		687.3	1.08588	687.3	1.06517	687.3	1.03481	687.3	0.99456
	687.2	1.28811	687.2	1.30258	687.2	1.22954	687.2	1.21286		687.2	1.14774	687.2	1.07263	687.2	1.0241	687.2	1.01428		687.2	1.08779	687.2	1.0626	687.2	1.02659	687.2	1.00307
	687.1	1.31774	687.1	1.31302	687.1	1.26202	687.1	1.26408		687.1	1.12233	687.1	1.06391	687.1	1.03982	687.1	1.01581		687.1	1.08207	687.1	1.06462	687.1	1.02191	687.1	0.9986
	687	1.35674	687	1.39603	687	1.33142	687	1.33055		687	1.10465	687	1.06744	687	1.0429	687	1.03401		687	1.07577	687	1.06398	687	1.02059	687	0.99369
	686.9	1.40596	686.9	1.44566	686.9	1.37838	686.9	1.3794		686.9	1.09292	686.9	1.06946	686.9	1.06392	686.9	1.06376		686.9	1.07781	686.9	1.05405	686.9	1.03349	686.9	1.01342
	686.8	1.47155	686.8	1.49084	686.8	1.45193	686.8	1.46531		686.8	1.10135	686.8	1.08804	686.8	1.07776	686.8	1.04778		686.8	1.07362	686.8	1.06471	686.8	1.04162	686.8	1.03306
	686.7	1.53908	686.7	1.55485	686.7	1.53391	686.7	1.52488		686.7	1.10341	686.7	1.09244	686.7	1.05845	686.7	1.07346		686.7	1.06445	686.7	1.06581	686.7	1.03932	686.7	1.03157
	686.6	1.57336	686.6	1.62964	686.6	1.59185	686.6	1.63476		686.6	1.10784	686.6	1.08099	686.6	1.06272	686.6	1.0806		686.6	1.06794	686.6	1.0774	686.6	1.063	686.6	1.04315
	686.5	1.64714	686.5	1.69605	686.5	1.66746	686.5	1.70124		686.5	1.10451	686.5	1.10063	686.5	1.1005	686.5	1.11733		686.5	1.07625	686.5	1.09596	686.5	1.08182	686.5	1.04052
	686.4	1.72767	686.4	1.74345	686.4	1.7391	686.4	1.80875		686.4	1.11749	686.4	1.128	686.4	1.1275	686.4	1.13671		686.4	1.08318	686.4	1.09422	686.4	1.09154	686.4	1.077
	686.3	1.8153	686.3	1.84597	686.3	1.84957	686.3	1.9417		686.3	1.13043	686.3	1.12528	686.3	1.15057	686.3	1.1311		686.3	1.07754	686.3	1.10074	686.3	1.10594	686.3	1.09024
	686.2	1.88722	686.2	1.96218	686.2	1.95352	686.2	2.05485		686.2	1.13579	686.2	1.14588	686.2	1.14562	686.2	1.16239		686.2	1.08332	686.2	1.11986	686.2	1.13518	686.2	1.12891
	686.1	1.96725	686.1	2.08386	686.1	2.09169	686.1	2.17617		686.1	1.15324	686.1	1.17827	686.1	1.19501	686.1	1.20439		686.1	1.08831	686.1	1.14588	686.1	1.14817	686.1	1.14908
	686	2.01494	686	2.17491	686	2.23989	686	2.28968		686	1.15874	686	1.21701	686	1.22321	686	1.24299		686	1.09665	686	1.17373	686	1.17733	686	1.18469
	685.9	2.10603	685.9	2.28633	685.9	2.36167	685.9	2.44896		685.9	1.16952	685.9	1.24606	685.9	1.25449	685.9	1.29655		685.9	1.10763	685.9	1.20958	685.9	1.23697	685.9	1.24222
	685.8	2.15904	685.8	2.43368	685.8	2.48997	685.8	2.63876		685.8	1.20366	685.8	1.2995	685.8	1.31379	685.8	1.37443		685.8	1.13076	685.8	1.25296	685.8	1.27876	685.8	1.31553
	685.7	2.22742	685.7	2.52832	685.7	2.66253	685.7	2.81856		685.7	1.22984	685.7	1.33779	685.7	1.35191	685.7	1.40979		685.7	1.14711	685.7	1.31179	685.7	1.35704	685.7	1.39042
	685.6	2.27132	685.6	2.6228	685.6	2.80898	685.6	2.99037		685.6	1.25287	685.6	1.39599	685.6	1.4324	685.6	1.49838		685.6	1.16581	685.6	1.35922	685.6	1.42631	685.6	1.47382
	685.5	2.32137	685.5	2.77084	685.5	2.95893	685.5	3.22212		685.5	1.28719	685.5	1.46527	685.5	1.50094	685.5	1.5965		685.5	1.19071	685.5	1.44361	685.5	1.51193	685.5	1.58809
	685.4	2.34214	685.4	2.88876	685.4	3.14263	685.4	3.43625		685.4	1.32841	685.4	1.54169	685.4	1.62622	685.4	1.73848		685.4	1.21595	685.4	1.52689	685.4	1.63359	685.4	1.7306
	685.3	2.36941	685.3	2.95139	685.3	3.2886	685.3	3.64112		685.3	1.36944	685.3	1.635	685.3	1.71509	685.3	1.83846		685.3	1.24788	685.3	1.61302	685.3	1.74033	685.3	1.85249
	685.2	2.35962	685.2	3.10885	685.2	3.43903	685.2	3.79168		685.2	1.42059	685.2	1.72471	685.2	1.84071	685.2	1.96786		685.2	1.28358	685.2	1.72543	685.2	1.88779	685.2	2.01114
	685.1	2.35193	685.1	3.17748	685.1	3.5745	685.1	3.90174		685.1	1.47728	685.1	1.82569	685.1	1.96206	685.1	2.13365		685.1	1.32784	685.1	1.81138	685.1	2.01369	685.1	2.16487
	685	2.30432	685	3.23464	685	3.65664	685	4.00545		685	1.51868	685	1.94295	685	2.10255	685	2.28788		685	1.36468	685	1.91681	685	2.1381	685	2.30159
	684.9	2.26709	684.9	3.21136	684.9	3.695	684.9	4.08809		684.9	1.55909	684.9	2.05696	684.9	2.25244	684.9	2.46608		684.9	1.39377	684.9	2.03925	684.9	2.23865	684.9	2.40463
	684.8	2.18842	684.8	3.2432	684.8	3.68752	684.8	4.04886		684.8	1.61094	684.8	2.16199	684.8	2.3813	684.8	2.62336		684.8	1.41479	684.8	2.10727	684.8	2.36464	684.8	2.55266
	684.7	2.11059	684.7	3.18022	684.7	3.63037	684.7	4.04141		684.7	1.66012	684.7	2.2848	684.7	2.49752	684.7	2.73338		684.7	1.4282	684.7	2.17189	684.7	2.45573	684.7	2.62422
	684.6	1.98793	684.6	3.11758	684.6	3.58453	684.6	3.91137		684.6	1.69546	684.6	2.36491	684.6	2.62947	684.6	2.84764		684.6	1.44153	684.6	2.19708	684.6	2.4681	684.6	2.65658
	684.5	1.8803	684.5	3.01147	684.5	3.46259	684.5	3.73302		684.5	1.72399	684.5	2.41861	684.5	2.74756	684.5	2.95035		684.5	1.44073	684.5	2.18577	684.5	2.50866	684.5	2.66395
	684.4	1.76532	684.4	2.83228	684.4	3.28828	684.4	3.53632		684.4	1.72128	684.4	2.47311	684.4	2.81969	684.4	3.04285		684.4	1.42847	684.4	2.16417	684.4	2.52306	684.4	2.6372
	684.3	1.66427	684.3	2.69468	684.3	3.1256	684.3	3.31239		684.3	1.70932	684.3	2.50242	684.3	2.84584	684.3	3.05322		684.3	1.40804	684.3	2.1343	684.3	2.44354	684.3	2.55529
	684.2	1.5531	684.2	2.49546	684.2	2.89478	684.2	3.05194		684.2	1.70811	684.2	2.47346	684.2	2.84874	684.2	3.03894		684.2	1.37293	684.2	2.06398	684.2	2.37171	684.2	2.43182
	684.1	1.43888	684.1	2.2995	684.1	2.65218	684.1	2.77588		684.1	1.66818	684.1	2.41606	684.1	2.78824	684.1	2.94423		684.1	1.3304	684.1	1.96231	684.1	2.23944	684.1	2.29597
	684	1.34147	684	2.11912	684	2.41372	684	2.48184		684	1.61241	684	2.37301	684	2.71099	684	2.83251		684	1.28909	684	1.85274	684	2.09666	684	2.11804
	683.9	1.25595	683.9	1.90673	683.9	2.1533	683.9	2.21994		683.9	1.55616	683.9	2.27027	683.9	2.5705	683.9	2.71722		683.9	1.2395	683.9	1.72645	683.9	1.96174	683.9	1.96878
	683.8	1.18479	683.8	1.73079	683.8	1.94588	683.8	1.95696		683.8	1.4863	683.8	2.11955	683.8	2.42625	683.8	2.54055		683.8	1.19683	683.8	1.60447	683.8	1.81719	683.8	1.79602
	683.7	1.10999	683.7	1.586	683.7	1.72525	683.7	1.72594		683.7	1.41792	683.7	1.98319	683.7	2.29226	683.7	2.33651		683.7	1.16335	683.7	1.47946	683.7	1.65736	683.7	1.6123
	683.6	1.05825	683.6	1.42615	683.6	1.55842	683.6	1.55485		683.6	1.34913	683.6	1.87693	683.6	2.09332	683.6	2.13314		683.6	1.12356	683.6	1.37356	683.6	1.5167	683.6	1.47926
	683.5	1.01241	683.5	1.29197	683.5	1.38332	683.5	1.38267		683.5	1.28158	683.5	1.71406	683.5	1.95351	683.5	1.94746		683.5	1.09073	683.5	1.28964	683.5	1.4196	683.5	1.35666
	683.4	0.98016	683.4	1.21342	683.4	1.25979	683.4	1.253		683.4	1.2125	683.4	1.56563	683.4	1.75714	683.4	1.77113		683.4	1.05724	683.4	1.20728	683.4	1.29634	683.4	1.26344
	683.3	0.94859	683.3	1.11535	683.3	1.15791	683.3	1.14947		683.3	1.15995	683.3	1.43499	683.3	1.60451	683.3	1.59191		683.3	1.02417	683.3	1.14229	683.3	1.20596	683.3	1.16943
	683.2	0.93483	683.2	1.04587	683.2	1.07323	683.2	1.04323		683.2	1.10084	683.2	1.33806	683.2	1.46625	683.2	1.43411		683.2	1.00152	683.2	1.0967	683.2	1.12034	683.2	1.11664
	683.1	0.92698	683.1	0.99076	683.1	1.00207	683.1	0.99582		683.1	1.06014	683.1	1.24236	683.1	1.3396	683.1	1.28958		683.1	0.98892	683.1	1.04063	683.1	1.08482	683.1	1.06709
	683	0.92115	683	0.96919	683	0.95575	683	0.94424		683	1.04312	683	1.15987	683	1.23329	683	1.21527		683	0.98691	683	1.01719	683	1.05637	683	1.0356
	682.9	0.90385	682.9	0.92504	682.9	0.92248	682.9	0.90719		682.9	1.01126	682.9	1.0957	682.9	1.16698	682.9	1.14385		682.9	0.97153	682.9	1.01094	682.9	1.01502	682.9	1.00544
	682.8	0.89262	682.8	0.91871	682.8	0.89175	682.8	0.89829		682.8	0.98882	682.8	1.06471	682.8	1.09776	682.8	1.07873		682.8	0.97804	682.8	0.99375	682.8	1.00168	682.8	0.98579
	682.7	0.88511	682.7	0.90347	682.7	0.8744	682.7	0.86923		682.7	0.97294	682.7	1.02263	682.7	1.04495	682.7	1.0352		682.7	0.96128	682.7	0.96921	682.7	0.97376	682.7	0.96746
	682.6	0.89515	682.6	0.90074	682.6	0.86422	682.6	0.86088		682.6	0.96252	682.6	0.99683	682.6	1.01572	682.6	1.02296		682.6	0.9734	682.6	0.96167	682.6	0.96925	682.6	0.96369
	682.5	0.89473	682.5	0.87712	682.5	0.85864	682.5	0.86669		682.5	0.95442	682.5	0.97112	682.5	0.99402	682.5	0.99371		682.5	0.95519	682.5	0.95523	682.5	0.97579	682.5	0.92897
	682.4	0.89178	682.4	0.88345	682.4	0.85164	682.4	0.84363		682.4	0.94041	682.4	0.95809	682.4	0.96172	682.4	0.97024		682.4	0.96014	682.4	0.95349	682.4	0.96704	682.4	0.93204
	682.3	0.89439	682.3	0.88995	682.3	0.84543	682.3	0.83745		682.3	0.93642	682.3	0.94207	682.3	0.96548	682.3	0.97398		682.3	0.96329	682.3	0.95496	682.3	0.94955	682.3	0.93195
	682.2	0.87523	682.2	0.87387	682.2	0.84177	682.2	0.81765		682.2	0.93022	682.2	0.93802	682.2	0.96872	682.2	0.96582		682.2	0.96004	682.2	0.95183	682.2	0.95193	682.2	0.93642
	682.1	0.88266	682.1	0.86257	682.1	0.84575	682.1	0.83236		682.1	0.92813	682.1	0.93485	682.1	0.95232	682.1	0.96361		682.1	0.9591	682.1	0.94715	682.1	0.94071	682.1	0.91932
	682	0.88418	682	0.86154	682	0.85323	682	0.82492		682	0.92985	682	0.92526	682	0.94343	682	0.95749		682	0.96454	682	0.94025	682	0.95335	682	0.92677
	681.9	0.8792	681.9	0.86445	681.9	0.82919	681.9	0.83418		681.9	0.93242	681.9	0.91487	681.9	0.91967	681.9	0.94406		681.9	0.95786	681.9	0.93648	681.9	0.95123	681.9	0.93063
	681.8	0.87836	681.8	0.86308	681.8	0.83063	681.8	0.84689		681.8	0.92655	681.8	0.9257	681.8	0.91882	681.8	0.9427		681.8	0.96035	681.8	0.93961	681.8	0.93541	681.8	0.93326
	681.7	0.87481	681.7	0.84443	681.7	0.83906	681.7	0.83327		681.7	0.92784	681.7	0.91408	681.7	0.93522	681.7	0.93743		681.7	0.95886	681.7	0.94889	681.7	0.93753	681.7	0.92625
	681.6	0.87194	681.6	0.84546	681.6	0.82697	681.6	0.81202		681.6	0.9293	681.6	0.91478	681.6	0.92394	681.6	0.93879		681.6	0.95287	681.6	0.94374	681.6	0.93197	681.6	0.91923
	681.5	0.87329	681.5	0.85538	681.5	0.82553	681.5	0.81293		681.5	0.92644	681.5	0.91962	681.5	0.91489	681.5	0.91515		681.5	0.95498	681.5	0.94218	681.5	0.94911	681.5	0.93361
	681.4	0.8808	681.4	0.85761	681.4	0.81933	681.4	0.82401		681.4	0.92996	681.4	0.90906	681.4	0.93728	681.4	0.91804		681.4	0.95768	681.4	0.93878	681.4	0.94593	681.4	0.92958
	681.3	0.89465	681.3	0.8624	681.3	0.81519	681.3	0.82183		681.3	0.92861	681.3	0.92244	681.3	0.93642	681.3	0.92722		681.3	0.95883	681.3	0.9386	681.3	0.93594	681.3	0.9266
	681.2	0.88232	681.2	0.86514	681.2	0.81344	681.2	0.80294		681.2	0.92861	681.2	0.92235	681.2	0.91745	681.2	0.94185		681.2	0.96028	681.2	0.94374	681.2	0.93099	681.2	0.9152
	681.1	0.87675	681.1	0.86428	681.1	0.805	681.1	0.80785		681.1	0.92681	681.1	0.9154	681.1	0.89421	681.1	0.94049		681.1	0.95605	681.1	0.93584	681.1	0.92693	681.1	0.91415
	681	0.87549	681	0.84443	681	0.79465	681	0.80494		681	0.93191	681	0.8992	681	0.91403	681	0.92501		681	0.94819	681	0.93115	681	0.92401	681	0.91064
	680.9	0.87059	680.9	0.85555	680.9	0.81344	680.9	0.81329		680.9	0.92718	680.9	0.91742	680.9	0.91574	680.9	0.93079		680.9	0.96042	680.9	0.94384	680.9	0.93744	680.9	0.92572
	680.8	0.86983	680.8	0.85692	680.8	0.82951	680.8	0.80258		680.8	0.93095	680.8	0.91777	680.8	0.92651	680.8	0.91328		680.8	0.9501	680.8	0.92702	680.8	0.92649	680.8	0.92046
	680.7	0.87608	680.7	0.85658	680.7	0.81869	680.7	0.80258		680.7	0.92395	680.7	0.91496	680.7	0.93488	680.7	0.91022		680.7	0.94355	680.7	0.92187	680.7	0.92516	680.7	0.91178
	680.6	0.87785	680.6	0.84015	680.6	0.8206	680.6	0.81547		680.6	0.92435	680.6	0.9117	680.6	0.93198	680.6	0.90818		680.6	0.9483	680.6	0.9397	680.6	0.91801	680.6	0.91073
	680.5	0.87489	680.5	0.8345	680.5	0.81359	680.5	0.80494		680.5	0.92707	680.5	0.90871	680.5	0.91369	680.5	0.91107		680.5	0.95124	680.5	0.93639	680.5	0.93524	680.5	0.92195
	680.4	0.87397	680.4	0.82132	680.4	0.8163	680.4	0.81511		680.4	0.92806	680.4	0.91073	680.4	0.92155	680.4	0.92773		680.4	0.95325	680.4	0.93841	680.4	0.9355	680.4	0.91757
	680.3	0.87118	680.3	0.84015	680.3	0.81152	680.3	0.80494		680.3	0.92421	680.3	0.90422	680.3	0.90121	680.3	0.91617		680.3	0.94847	680.3	0.94411	680.3	0.92331	680.3	0.91932
	680.2	0.88367	680.2	0.84049	680.2	0.80691	680.2	0.79495		680.2	0.92201	680.2	0.89709	680.2	0.90497	680.2	0.91175		680.2	0.9458	680.2	0.9295	680.2	0.92826	680.2	0.91651
	680.1	0.86975	680.1	0.84734	680.1	0.80325	680.1	0.77933		680.1	0.92079	680.1	0.88784	680.1	0.9113	680.1	0.91124		680.1	0.95412	680.1	0.93207	680.1	0.93753	680.1	0.90476
	680	0.86578	680	0.83176	680	0.81073	680	0.79041		680	0.92226	680	0.89867	680	0.8901	680	0.91515		680	0.94851	680	0.93363	680	0.92949	680	0.923
	679.9	0.86932	679.9	0.84528	679.9	0.80484	679.9	0.80657		679.9	0.92212	679.9	0.89805	679.9	0.90378	679.9	0.91379		679.9	0.95128	679.9	0.94181	679.9	0.91898	679.9	0.9266
	679.8	0.86983	679.8	0.84426	679.8	0.81137	679.8	0.79985		679.8	0.92641	679.8	0.9014	679.8	0.90446	679.8	0.90546		679.8	0.95141	679.8	0.93612	679.8	0.93241	679.8	0.91949
	679.7	0.86823	679.7	0.85555	679.7	0.79449	679.7	0.80512		679.7	0.92523	679.7	0.89436	679.7	0.90138	679.7	0.90342		679.7	0.94892	679.7	0.93299	679.7	0.9393	679.7	0.90967
	679.6	0.87211	679.6	0.8357	679.6	0.80086	679.6	0.7935		679.6	0.91859	679.6	0.89515	679.6	0.90583	679.6	0.90699		679.6	0.94909	679.6	0.94705	679.6	0.92225	679.6	0.90485
	679.5	0.87532	679.5	0.84066	679.5	0.79768	679.5	0.78405		679.5	0.91889	679.5	0.89682	679.5	0.90087	679.5	0.90937		679.5	0.94916	679.5	0.95156	679.5	0.92304	679.5	0.91502
	679.4	0.87025	679.4	0.85436	679.4	0.79449	679.4	0.78696		679.4	0.92303	679.4	0.90941	679.4	0.90292	679.4	0.91005		679.4	0.95148	679.4	0.9329	679.4	0.93064	679.4	0.9066
	679.3	0.86797	679.3	0.83176	679.3	0.81025	679.3	0.79786		679.3	0.92388	679.3	0.90254	679.3	0.90463	679.3	0.90767		679.3	0.94996	679.3	0.93198	679.3	0.92242	679.3	0.91257
	679.2	0.87743	679.2	0.82766	679.2	0.81837	679.2	0.7955		679.2	0.91885	679.2	0.90527	679.2	0.91061	679.2	0.91481		679.2	0.94501	679.2	0.91883	679.2	0.93497	679.2	0.92502
	679.1	0.88004	679.1	0.81585	679.1	0.81964	679.1	0.79205		679.1	0.92677	679.1	0.90915	679.1	0.92394	679.1	0.91294		679.1	0.95176	679.1	0.93078	679.1	0.92216	679.1	0.92213
	679	0.87996	679	0.81636	679	0.80118	679	0.78315		679	0.92318	679	0.90853	679	0.91266	679	0.89815		679	0.95412	679	0.93869	679	0.91677	679	0.91993
	678.9	0.88359	678.9	0.83296	678.9	0.79784	678.9	0.79967		678.9	0.9143	678.9	0.90571	678.9	0.90754	678.9	0.90801		678.9	0.94892	678.9	0.92591	678.9	0.92879	678.9	0.91379
	678.8	0.87405	678.8	0.82184	678.8	0.80516	678.8	0.79513		678.8	0.92391	678.8	0.91135	678.8	0.90002	678.8	0.91447		678.8	0.95176	678.8	0.9329	678.8	0.92039	678.8	0.91607
	678.7	0.85565	678.7	0.84272	678.7	0.80372	678.7	0.7984		678.7	0.91999	678.7	0.90061	678.7	0.91249	678.7	0.91906		678.7	0.95197	678.7	0.93097	678.7	0.91659	678.7	0.91564
	678.6	0.85936	678.6	0.84015	678.6	0.7921	678.6	0.80203		678.6	0.91958	678.6	0.90422	678.6	0.89643	678.6	0.90495		678.6	0.95502	678.6	0.93069	678.6	0.93259	678.6	0.90818
	678.5	0.86164	678.5	0.83947	678.5	0.78048	678.5	0.7866		678.5	0.92571	678.5	0.89665	678.5	0.90583	678.5	0.91481		678.5	0.95806	678.5	0.94659	678.5	0.93161	678.5	0.91985
	678.4	0.87228	678.4	0.82201	678.4	0.78749	678.4	0.78641		678.4	0.92622	678.4	0.90492	678.4	0.90856	678.4	0.89696		678.4	0.94861	678.4	0.94145	678.4	0.93603	678.4	0.92397
	678.3	0.86789	678.3	0.83895	678.3	0.81025	678.3	0.80349		678.3	0.9219	678.3	0.89189	678.3	0.91266	678.3	0.89832		678.3	0.95231	678.3	0.93317	678.3	0.92366	678.3	0.90739
	678.2	0.87371	678.2	0.85282	678.2	0.80675	678.2	0.80167		678.2	0.91529	678.2	0.88731	678.2	0.89318	678.2	0.90189		678.2	0.95543	678.2	0.93749	678.2	0.92773	678.2	0.91011
	678.1	0.88199	678.1	0.8511	678.1	0.79354	678.1	0.80694		678.1	0.9165	678.1	0.89744	678.1	0.89352	678.1	0.90512		678.1	0.95027	678.1	0.93225	678.1	0.93709	678.1	0.9202
	678	0.86561	678	0.84409	678	0.79004	678	0.79804		678	0.91977	678	0.89216	678	0.92258	678	0.89305		678	0.95346	678	0.94448	678	0.92967	678	0.91757
	677.9	0.86595	677.9	0.84426	677.9	0.80245	677.9	0.80113		677.9	0.91669	677.9	0.89973	677.9	0.9142	677.9	0.90291		677.9	0.9465	677.9	0.93961	677.9	0.93002	677.9	0.90888
	677.8	0.87456	677.8	0.83194	677.8	0.80134	677.8	0.80167		677.8	0.92032	677.8	0.9073	677.8	0.91266	677.8	0.91787		677.8	0.94463	677.8	0.94825	677.8	0.92269	677.8	0.91151
	677.7	0.87312	677.7	0.84032	677.7	0.81168	677.7	0.80385		677.7	0.92457	677.7	0.89885	677.7	0.92326	677.7	0.90053		677.7	0.95391	677.7	0.93069	677.7	0.92163	677.7	0.89915
	677.6	0.88047	677.6	0.82903	677.6	0.80548	677.6	0.8044		677.6	0.9198	677.6	0.89594	677.6	0.90463	677.6	0.91107		677.6	0.95637	677.6	0.91975	677.6	0.92066	677.6	0.90932
	677.5	0.87819	677.5	0.84426	677.5	0.79592	677.5	0.80894		677.5	0.92311	677.5	0.89717	677.5	0.9072	677.5	0.90784		677.5	0.95747	677.5	0.9374	677.5	0.92357	677.5	0.9309
	677.4	0.87692	677.4	0.83485	677.4	0.79911	677.4	0.80603		677.4	0.92501	677.4	0.89533	677.4	0.9007	677.4	0.89679		677.4	0.94961	677.4	0.9408	677.4	0.91774	677.4	0.91309
	677.3	0.86763	677.3	0.83861	677.3	0.79322	677.3	0.81765		677.3	0.9227	677.3	0.89629	677.3	0.92172	677.3	0.8973		677.3	0.94774	677.3	0.92518	677.3	0.91933	677.3	0.92002
	677.2	0.85387	677.2	0.8381	677.2	0.79354	677.2	0.79622		677.2	0.91647	677.2	0.88855	677.2	0.89882	677.2	0.8956		677.2	0.95176	677.2	0.92757	677.2	0.92658	677.2	0.90336
	677.1	0.85615	677.1	0.83485	677.1	0.8015	677.1	0.78787		677.1	0.92248	677.1	0.90017	677.1	0.90258	677.1	0.88964		677.1	0.95183	677.1	0.93428	677.1	0.92552	677.1	0.90818
	677	0.87751	677	0.83724	677	0.80579	677	0.81257		677	0.92725	677	0.89893	677	0.91044	677	0.92076		677	0.94916	677	0.94788	677	0.92932	677	0.91555
	676.9	0.87143	676.9	0.83382	676.9	0.79513	676.9	0.8073		676.9	0.92347	676.9	0.90994	676.9	0.92018	676.9	0.91192		676.9	0.94352	676.9	0.926	676.9	0.94204	676.9	0.89985
	676.8	0.86569	676.8	0.82441	676.8	0.79592	676.8	0.7915		676.8	0.92864	676.8	0.90835	676.8	0.9048	676.8	0.92467		676.8	0.95332	676.8	0.93069	676.8	0.93603	676.8	0.90432
	676.7	0.87692	676.7	0.82783	676.7	0.80914	676.7	0.8024		676.7	0.92204	676.7	0.89999	676.7	0.91694	676.7	0.93709		676.7	0.95751	676.7	0.94237	676.7	0.92304	676.7	0.90669
	676.6	0.86046	676.6	0.85247	676.6	0.81837	676.6	0.7955		676.6	0.92344	676.6	0.89893	676.6	0.90036	676.6	0.89951		676.6	0.95356	676.6	0.9442	676.6	0.92101	676.6	0.91607
	676.5	0.85624	676.5	0.83433	676.5	0.79465	676.5	0.80785		676.5	0.92597	676.5	0.89665	676.5	0.90532	676.5	0.9058		676.5	0.96004	676.5	0.93906	676.5	0.93064	676.5	0.91581
	676.4	0.86249	676.4	0.83348	676.4	0.8042	676.4	0.81311		676.4	0.919	676.4	0.90096	676.4	0.90429	676.4	0.91634		676.4	0.95297	676.4	0.93998	676.4	0.92331	676.4	0.9159
	676.3	0.86907	676.3	0.84084	676.3	0.80452	676.3	0.81293		676.3	0.92406	676.3	0.90659	676.3	0.91198	676.3	0.91804		676.3	0.9546	676.3	0.94181	676.3	0.9158	676.3	0.92037
	676.2	0.87228	676.2	0.82937	676.2	0.79895	676.2	0.79913		676.2	0.91691	676.2	0.89533	676.2	0.91882	676.2	0.92399		676.2	0.95931	676.2	0.93988	676.2	0.93488	676.2	0.92607
	676.1	0.87143	676.1	0.84238	676.1	0.81614	676.1	0.80875		676.1	0.91999	676.1	0.88775	676.1	0.90976	676.1	0.92161		676.1	0.95235	676.1	0.93042	676.1	0.92755	676.1	0.91967
	676	0.87304	676	0.83964	676	0.79752	676	0.80022		676	0.92274	676	0.88626	676	0.8831	676	0.90359		676	0.95619	676	0.92251	676	0.93064	676	0.91204
	675.9	0.864	675.9	0.83621	675.9	0.79959	675.9	0.79876		675.9	0.92079	675.9	0.91346	675.9	0.90942	675.9	0.91957		675.9	0.95858	675.9	0.94163	675.9	0.93055	675.9	0.90695
	675.8	0.86552	675.8	0.8434	675.8	0.80882	675.8	0.79059		675.8	0.91925	675.8	0.90193	675.8	0.9007	675.8	0.92076		675.8	0.96319	675.8	0.9397	675.8	0.91898	675.8	0.92063
	675.7	0.87776	675.7	0.82646	675.7	0.78781	675.7	0.78224		675.7	0.92083	675.7	0.91135	675.7	0.90856	675.7	0.91396		675.7	0.95204	675.7	0.9442	675.7	0.91933	675.7	0.9273
	675.6	0.88308	675.6	0.83125	675.6	0.80675	675.6	0.79259		675.6	0.92538	675.6	0.90888	675.6	0.9019	675.6	0.90988		675.6	0.95509	675.6	0.94007	675.6	0.92711	675.6	0.90827
	675.5	0.883	675.5	0.84066	675.5	0.79863	675.5	0.78424		675.5	0.92039	675.5	0.9021	675.5	0.89865	675.5	0.91277		675.5	0.94387	675.5	0.92885	675.5	0.93153	675.5	0.92169
