# Supplementary material for: Multifunctional electrolyte additive for high power lithium metal batteries at ultra-low temperatures
Source: Nat Commun. 2025 Apr 8;16:3344. doi: 10.1038/s41467-025-58627-3 (PMC11978743; doi:10.1038/s41467-025-58627-3)
Supplement: Supplementary file 5 — Source Data [file 41467_2025_58627_MOESM5_ESM.zip › Source data for Fig. S12.xlsx]

## Sheet: Sheet2
	N1S-DEE									N1S-DDE									N1S-DDE-PN
	0NM		10NM		50NM		100NM			0NM		10NM		50NM		100NM			0NM		10NM		50NM		100NM
	B.E.(eV)	Raw	B.E.(eV)	Raw	B.E.(eV)	Raw	B.E.(eV)	Raw		B.E.(eV)	Raw	B.E.(eV)	Raw	B.E.(eV)	Raw	B.E.(eV)	Raw		B.E.(eV)	Raw	B.E.(eV)	Raw	B.E.(eV)	Raw	B.E.(eV)	Raw
	416.5	1	416.5	1	416.5	1	416.5	1		416.5	1	416.5	1	416.5	1	416.5	1		416.5	1	416.5	1	416.5	1	416.5	1
	416.4	1.00683	416.4	0.98424	416.4	0.98704	416.4	0.99912		416.4	0.97153	416.4	1.00802	416.4	0.98825	416.4	0.98663		416.4	0.99338	416.4	0.99759	416.4	0.99814	416.4	0.97315
	416.3	1.01162	416.3	0.9967	416.3	0.97989	416.3	1.00263		416.3	0.98143	416.3	1.0015	416.3	0.99889	416.3	0.99063		416.3	0.98958	416.3	0.98258	416.3	0.99174	416.3	0.98877
	416.2	1.00072	416.2	0.99415	416.2	0.97965	416.2	0.99956		416.2	0.98556	416.2	0.99173	416.2	1.00037	416.2	0.99588		416.2	0.99681	416.2	0.98874	416.2	0.99201	416.2	0.98356
	416.1	1.00479	416.1	0.9822	416.1	0.97722	416.1	1.01139		416.1	0.97741	416.1	0.98909	416.1	1.00087	416.1	1.00112		416.1	0.99485	416.1	0.99048	416.1	0.99747	416.1	0.98617
	416	1.01174	416	0.99403	416	0.98243	416	1.00277		416	0.98184	416	0.99712	416	0.98677	416	0.9975		416	0.98713	416	1.0059	416	1.00013	416	0.97507
	415.9	0.99677	415.9	0.99504	415.9	0.99649	415.9	0.99372		415.9	0.97555	415.9	1.00025	415.9	1.00099	415.9	0.98563		415.9	1.00306	415.9	0.97266	415.9	0.98695	415.9	0.98808
	415.8	0.99233	415.8	0.99377	415.8	0.98062	415.8	0.98715		415.8	0.98917	415.8	1.00664	415.8	1.00792	415.8	0.98763		415.8	0.98713	415.8	0.99652	415.8	1.00173	415.8	0.97315
	415.7	0.99233	415.7	1.00648	415.7	0.97432	415.7	0.99503		415.7	0.98896	415.7	0.99937	415.7	1.00495	415.7	0.98238		415.7	0.97757	415.7	0.99732	415.7	0.98868	415.7	0.98356
	415.6	0.98886	415.6	0.98653	415.6	0.97092	415.6	0.98671		415.6	0.98875	415.6	0.99862	415.6	0.9953	415.6	0.98363		415.6	0.98125	415.6	0.98968	415.6	0.99574	415.6	0.99356
	415.5	0.99892	415.5	0.98042	415.5	0.97323	415.5	1.00424		415.5	0.98143	415.5	0.99248	415.5	1.0209	415.5	1.0075		415.5	0.99596	415.5	0.98861	415.5	0.996	415.5	0.98877
	415.4	1.00443	415.4	0.97915	415.4	0.96632	415.4	1.00993		415.4	0.96853	415.4	0.97505	415.4	0.99134	415.4	0.99438		415.4	0.97512	415.4	0.9874	415.4	0.99227	415.4	0.97329
	415.3	0.98071	415.3	0.99123	415.3	0.96705	415.3	1.0279		415.3	0.97349	415.3	0.98495	415.3	0.98973	415.3	0.99188		415.3	0.99338	415.3	0.99062	415.3	0.99774	415.3	0.96795
	415.2	0.9976	415.2	0.9925	415.2	0.98134	415.2	0.99255		415.2	0.98927	415.2	1.00414	415.2	0.99617	415.2	0.98476		415.2	0.99179	415.2	0.98418	415.2	0.9956	415.2	0.97493
	415.1	1.00671	415.1	0.98869	415.1	0.97953	415.1	0.99708		415.1	0.99825	415.1	0.98057	415.1	0.98973	415.1	0.99725		415.1	0.97978	415.1	0.98874	415.1	0.98801	415.1	0.98165
	415	0.98634	415	1.00114	415	0.97444	415	0.99007		415	0.98246	415	0.98897	415	1.01719	415	0.98651		415	0.99216	415	0.96743	415	0.98628	415	0.97726
	414.9	0.98754	414.9	0.99237	414.9	0.97831	414.9	0.99021		414.9	0.97266	414.9	0.99373	414.9	1.00049	414.9	0.99013		414.9	0.99436	414.9	0.96998	414.9	0.98402	414.9	0.96644
	414.8	0.99018	414.8	0.97737	414.8	0.97819	414.8	1.00584		414.8	0.97441	414.8	1.00715	414.8	0.98528	414.8	0.99575		414.8	0.98247	414.8	0.96823	414.8	0.98215	414.8	0.9722
	414.7	0.98934	414.7	0.98322	414.7	0.98885	414.7	1.0111		414.7	0.9708	414.7	0.9985	414.7	1.00173	414.7	0.99763		414.7	0.9913	414.7	0.9681	414.7	0.98761	414.7	0.97343
	414.6	0.99269	414.6	0.9775	414.6	0.9685	414.6	1.00935		414.6	0.98164	414.6	0.99298	414.6	1.0115	414.6	0.98051		414.6	0.97549	414.6	0.9736	414.6	0.9671	414.6	0.96603
	414.5	0.98622	414.5	0.99174	414.5	0.9874	414.5	0.99679		414.5	0.96142	414.5	0.96502	414.5	0.97737	414.5	0.97338		414.5	0.97009	414.5	0.97252	414.5	0.97829	414.5	0.98795
	414.4	0.99101	414.4	0.98297	414.4	0.98728	414.4	0.9981		414.4	0.97235	414.4	0.97906	414.4	0.99691	414.4	0.97338		414.4	0.98517	414.4	0.96354	414.4	0.99214	414.4	0.99123
	414.3	0.99724	414.3	0.98386	414.3	0.98631	414.3	0.99796		414.3	0.97101	414.3	1.00025	414.3	1.00717	414.3	0.96289		414.3	0.97818	414.3	0.96649	414.3	0.98295	414.3	0.99151
	414.2	0.99641	414.2	0.98437	414.2	0.98062	414.2	0.98875		414.2	0.9707	414.2	0.99173	414.2	1.00062	414.2	0.98176		414.2	0.9788	414.2	0.96877	414.2	0.97802	414.2	0.97932
	414.1	0.99748	414.1	0.99822	414.1	0.98389	414.1	1.00394		414.1	0.9739	414.1	0.97267	414.1	0.98887	414.1	0.97438		414.1	0.96066	414.1	0.97145	414.1	0.98828	414.1	0.96973
	414	0.99533	414	0.98767	414	0.96729	414	0.99766		414	0.9838	414	0.98144	414	1.01521	414	0.97176		414	0.98762	414	0.9799	414	0.98215	414	0.96535
	413.9	0.99677	413.9	0.99746	413.9	0.95687	413.9	0.99343		413.9	0.97968	413.9	0.99097	413.9	0.99579	413.9	0.99138		413.9	0.97965	413.9	0.96448	413.9	0.98388	413.9	0.98493
	413.8	0.9994	413.8	0.9761	413.8	0.96135	413.8	0.99197		413.8	0.96142	413.8	1.00226	413.8	1.00297	413.8	0.97838		413.8	0.9685	413.8	0.99343	413.8	0.98082	413.8	0.98849
	413.7	1.01905	413.7	0.98525	413.7	0.96487	413.7	1.00672		413.7	0.96028	413.7	0.98445	413.7	0.98516	413.7	0.96714		413.7	0.97904	413.7	0.987	413.7	0.98575	413.7	0.97548
	413.6	1.01809	413.6	0.98475	413.6	0.96789	413.6	0.9946		413.6	0.96977	413.6	0.98345	413.6	0.97563	413.6	0.99663		413.6	0.98517	413.6	0.98606	413.6	0.97536	413.6	0.97562
	413.5	0.99281	413.5	0.98475	413.5	0.97831	413.5	1.00351		413.5	0.98112	413.5	0.98847	413.5	1.00544	413.5	0.97901		413.5	1.00282	413.5	0.96475	413.5	0.98202	413.5	0.98069
	413.4	0.98874	413.4	0.98284	413.4	0.97771	413.4	0.99489		413.4	0.97596	413.4	0.9837	413.4	0.98541	413.4	0.97051		413.4	0.96323	413.4	0.97829	413.4	0.98761	413.4	0.95836
	413.3	0.99078	413.3	0.98627	413.3	0.97432	413.3	0.98846		413.3	0.98432	413.3	0.97793	413.3	1.00717	413.3	0.96876		413.3	0.97242	413.3	0.96609	413.3	0.98002	413.3	0.96028
	413.2	0.98754	413.2	0.98538	413.2	0.97262	413.2	0.98233		413.2	0.96575	413.2	0.99486	413.2	1.01682	413.2	0.99113		413.2	0.98762	413.2	0.96984	413.2	0.96564	413.2	0.9685
	413.1	0.97724	413.1	0.97242	413.1	0.9542	413.1	0.98291		413.1	0.97864	413.1	0.99473	413.1	1.00346	413.1	0.97463		413.1	0.98456	413.1	0.97025	413.1	0.98908	413.1	0.95631
	413	0.97292	413	0.96288	413	0.96208	413	0.97225		413	0.99278	413	0.98947	413	1.01126	413	0.97613		413	0.98198	413	0.98968	413	0.99054	413	0.98425
	412.9	0.97879	412.9	0.99733	412.9	0.97238	412.9	0.99168		412.9	0.96327	412.9	0.98759	412.9	0.98491	412.9	0.97588		412.9	0.98051	412.9	0.96207	412.9	0.97816	412.9	0.99329
	412.8	0.99401	412.8	0.98119	412.8	0.95638	412.8	0.98262		412.8	0.95584	412.8	0.98759	412.8	0.98071	412.8	0.96751		412.8	0.96899	412.8	0.9618	412.8	0.98721	412.8	0.99069
	412.7	0.99293	412.7	0.97598	412.7	0.96753	412.7	0.97152		412.7	0.96482	412.7	0.9901	412.7	0.9838	412.7	0.97788		412.7	0.9598	412.7	0.98204	412.7	0.98082	412.7	0.98658
	412.6	0.98646	412.6	0.98144	412.6	0.96474	412.6	0.96977		412.6	0.97916	412.6	0.98972	412.6	0.99382	412.6	0.97901		412.6	0.97058	412.6	0.95952	412.6	0.96484	412.6	0.98261
	412.5	0.97867	412.5	0.98462	412.5	0.96971	412.5	0.98408		412.5	0.95657	412.5	0.9906	412.5	0.98912	412.5	0.97876		412.5	0.95943	412.5	0.97252	412.5	0.97762	412.5	0.97329
	412.4	0.97867	412.4	0.97229	412.4	0.96123	412.4	0.98569		412.4	0.94264	412.4	0.98558	412.4	0.99097	412.4	0.96464		412.4	0.95588	412.4	0.96904	412.4	0.97349	412.4	0.97713
	412.3	0.98359	412.3	0.96771	412.3	0.9519	412.3	0.98992		412.3	0.97349	412.3	0.98721	412.3	1.00519	412.3	0.96714		412.3	0.95968	412.3	0.97587	412.3	0.97176	412.3	0.97521
	412.2	0.98562	412.2	0.9864	412.2	0.96596	412.2	0.98948		412.2	0.97741	412.2	0.98207	412.2	0.99975	412.2	0.99288		412.2	0.97561	412.2	0.9807	412.2	0.96843	412.2	0.96576
	412.1	0.98526	412.1	0.98843	412.1	0.97262	412.1	0.99153		412.1	0.96915	412.1	0.98847	412.1	0.98998	412.1	0.97438		412.1	0.96446	412.1	0.9673	412.1	0.98681	412.1	0.96261
	412	0.98826	412	0.98792	412	0.96765	412	0.99737		412	0.97369	412	0.98032	412	0.9859	412	0.97226		412	0.95624	412	0.96823	412	0.97589	412	0.96069
	411.9	0.9764	411.9	0.97877	411.9	0.9662	411.9	0.9946		411.9	0.96843	411.9	0.99887	411.9	0.99196	411.9	0.97426		411.9	0.97953	411.9	0.96582	411.9	0.99893	411.9	0.96384
	411.8	0.98275	411.8	0.97496	411.8	0.96341	411.8	1.0168		411.8	0.96224	411.8	0.99925	411.8	0.99518	411.8	0.96889		411.8	0.97365	411.8	0.96515	411.8	0.97909	411.8	0.97411
	411.7	0.97197	411.7	0.96631	411.7	0.96995	411.7	0.99401		411.7	0.96338	411.7	0.97066	411.7	0.98763	411.7	0.98626		411.7	0.96482	411.7	0.96033	411.7	0.97349	411.7	0.97452
	411.6	0.96777	411.6	0.97432	411.6	0.9582	411.6	1.00847		411.6	0.95822	411.6	0.95612	411.6	0.98664	411.6	0.97401		411.6	0.9674	411.6	0.9878	411.6	0.96097	411.6	0.97877
	411.5	0.98047	411.5	0.97381	411.5	0.96729	411.5	1.013		411.5	0.95801	411.5	0.97066	411.5	0.98046	411.5	0.96276		411.5	0.97659	411.5	0.9689	411.5	0.97203	411.5	0.98699
	411.4	0.97436	411.4	0.97292	411.4	0.95626	411.4	0.98174		411.4	0.96771	411.4	0.98082	411.4	0.98318	411.4	0.96701		411.4	0.9696	411.4	0.96743	411.4	0.98934	411.4	0.97096
	411.3	0.97173	411.3	0.97648	411.3	0.96717	411.3	0.98613		411.3	0.96379	411.3	0.99436	411.3	0.99369	411.3	0.97089		411.3	0.97304	411.3	0.97252	411.3	0.97936	411.3	0.96932
	411.2	0.99078	411.2	0.97852	411.2	0.96777	411.2	0.99168		411.2	0.97245	411.2	0.98395	411.2	0.9791	411.2	0.97114		411.2	0.9647	411.2	0.95818	411.2	0.95565	411.2	0.94946
	411.1	0.99161	411.1	0.98284	411.1	0.98364	411.1	0.98306		411.1	0.95997	411.1	0.97906	411.1	0.97502	411.1	0.98163		411.1	0.97022	411.1	0.96462	411.1	0.97669	411.1	0.9585
	411	0.98874	411	0.96631	411	0.97638	411	0.98233		411	0.96843	411	0.97781	411	0.98182	411	0.97888		411	0.9685	411	0.97011	411	0.97896	411	0.96028
	410.9	0.97867	410.9	0.9611	410.9	0.9622	410.9	0.98496		410.9	0.98164	410.9	0.98408	410.9	0.98689	410.9	0.96939		410.9	0.95208	410.9	0.96555	410.9	0.97056	410.9	0.96192
	410.8	0.96765	410.8	0.97381	410.8	0.96075	410.8	0.98832		410.8	0.96121	410.8	0.96928	410.8	0.99394	410.8	0.97476		410.8	0.96813	410.8	0.95925	410.8	0.97216	410.8	0.96042
	410.7	0.97664	410.7	0.96072	410.7	0.95638	410.7	0.98116		410.7	0.96647	410.7	0.96489	410.7	0.99641	410.7	0.96851		410.7	0.96384	410.7	0.97762	410.7	0.95725	410.7	0.96069
	410.6	0.97005	410.6	0.96543	410.6	0.95869	410.6	0.98218		410.6	0.97297	410.6	0.97956	410.6	0.98751	410.6	0.95214		410.6	0.96188	410.6	0.97534	410.6	0.97056	410.6	0.96946
	410.5	0.97412	410.5	0.97051	410.5	0.96487	410.5	0.98174		410.5	0.96234	410.5	0.98759	410.5	0.98961	410.5	0.95489		410.5	0.98358	410.5	0.9673	410.5	0.9679	410.5	0.9622
	410.4	0.97304	410.4	0.96237	410.4	0.95626	410.4	0.97035		410.4	0.96678	410.4	0.97254	410.4	0.97687	410.4	0.96526		410.4	0.95931	410.4	0.99223	410.4	0.97563	410.4	0.9811
	410.3	0.97664	410.3	0.96695	410.3	0.95287	410.3	0.97634		410.3	0.95347	410.3	0.97605	410.3	0.97724	410.3	0.94552		410.3	0.95784	410.3	0.95791	410.3	0.97509	410.3	0.9911
	410.2	0.9734	410.2	0.9686	410.2	0.96172	410.2	0.97605		410.2	0.95481	410.2	0.97818	410.2	0.97934	410.2	0.97064		410.2	0.96384	410.2	0.96046	410.2	0.96484	410.2	0.96644
	410.1	0.96298	410.1	0.96555	410.1	0.95869	410.1	0.97561		410.1	0.96761	410.1	0.97869	410.1	0.97897	410.1	0.97451		410.1	0.98063	410.1	0.95925	410.1	0.96577	410.1	0.98233
	410	0.96634	410	0.95678	410	0.95929	410	0.97663		410	0.97937	410	0.98621	410	0.97044	410	0.97676		410	0.94583	410	0.96207	410	0.98029	410	0.9474
	409.9	0.96861	409.9	0.94903	409.9	0.94924	409.9	0.97415		409.9	0.95564	409.9	0.98345	409.9	0.98169	409.9	0.96901		409.9	0.96286	409.9	0.98311	409.9	0.9643	409.9	0.96959
	409.8	0.96334	409.8	0.96606	409.8	0.94076	409.8	0.974		409.8	0.95811	409.8	0.97618	409.8	0.96846	409.8	0.96626		409.8	0.97095	409.8	0.96743	409.8	0.95751	409.8	0.95644
	409.7	0.96358	409.7	0.97	409.7	0.94112	409.7	0.96845		409.7	0.95265	409.7	0.96352	409.7	0.96747	409.7	0.97001		409.7	0.97193	409.7	0.95255	409.7	0.95924	409.7	0.95959
	409.6	0.96837	409.6	0.97661	409.6	0.95178	409.6	0.96612		409.6	0.95265	409.6	0.96916	409.6	0.9671	409.6	0.96564		409.6	0.96875	409.6	0.95724	409.6	0.95631	409.6	0.97165
	409.5	0.96669	409.5	0.96606	409.5	0.95348	409.5	0.96743		409.5	0.95357	409.5	0.96151	409.5	0.98639	409.5	0.96476		409.5	0.9685	409.5	0.9492	409.5	0.97203	409.5	0.95507
	409.4	0.96418	409.4	0.96911	409.4	0.95748	409.4	0.9778		409.4	0.96028	409.4	0.96665	409.4	0.98949	409.4	0.96439		409.4	0.96568	409.4	0.95443	409.4	0.96963	409.4	0.96206
	409.3	0.96741	409.3	0.95487	409.3	0.95554	409.3	0.95458		409.3	0.95203	409.3	0.96138	409.3	0.98021	409.3	0.95927		409.3	0.95588	409.3	0.93821	409.3	0.97443	409.3	0.96138
	409.2	0.97233	409.2	0.97826	409.2	0.94027	409.2	0.95823		409.2	0.95306	409.2	0.96214	409.2	0.96574	409.2	0.94814		409.2	0.95245	409.2	0.95952	409.2	0.96191	409.2	0.94932
	409.1	0.95771	409.1	0.94521	409.1	0.94887	409.1	0.96597		409.1	0.95842	409.1	0.94559	409.1	0.9666	409.1	0.9449		409.1	0.9511	409.1	0.9488	409.1	0.95951	409.1	0.96781
	409	0.9619	409	0.9517	409	0.94609	409	0.95779		409	0.95987	409	0.95499	409	0.9786	409	0.97251		409	0.95453	409	0.95483	409	0.96723	409	0.96083
	408.9	0.96849	408.9	0.9686	408.9	0.93809	408.9	0.95648		408.9	0.95172	408.9	0.96903	408.9	0.97514	408.9	0.95464		408.9	0.95122	408.9	0.95309	408.9	0.95538	408.9	0.93124
	408.8	0.96813	408.8	0.95246	408.8	0.92161	408.8	0.97546		408.8	0.93346	408.8	0.95787	408.8	0.97613	408.8	0.94352		408.8	0.95477	408.8	0.935	408.8	0.95951	408.8	0.94467
	408.7	0.94992	408.7	0.95805	408.7	0.94693	408.7	0.98481		408.7	0.94346	408.7	0.95637	408.7	0.97835	408.7	0.95952		408.7	0.95821	408.7	0.94813	408.7	0.94859	408.7	0.94357
	408.6	0.96226	408.6	0.95271	408.6	0.9542	408.6	0.96115		408.6	0.95203	408.6	0.96728	408.6	0.96017	408.6	0.94802		408.6	0.9609	408.6	0.94585	408.6	0.94246	408.6	0.9433
	408.5	0.96418	408.5	0.94521	408.5	0.94693	408.5	0.95326		408.5	0.94718	408.5	0.97605	408.5	0.96512	408.5	0.96301		408.5	0.95931	408.5	0.95631	408.5	0.95791	408.5	0.95261
	408.4	0.96094	408.4	0.93771	408.4	0.94354	408.4	0.95034		408.4	0.9445	408.4	0.97693	408.4	0.9598	408.4	0.95552		408.4	0.96066	408.4	0.95644	408.4	0.95432	408.4	0.93836
	408.3	0.96286	408.3	0.93733	408.3	0.94027	408.3	0.94056		408.3	0.94439	408.3	0.95838	408.3	0.95906	408.3	0.95627		408.3	0.94975	408.3	0.95805	408.3	0.95831	408.3	0.94713
	408.2	0.97388	408.2	0.95399	408.2	0.93664	408.2	0.95867		408.2	0.95223	408.2	0.95762	408.2	0.96314	408.2	0.96076		408.2	0.95747	408.2	0.95188	408.2	0.94219	408.2	0.94275
	408.1	0.95939	408.1	0.95246	408.1	0.96038	408.1	0.97167		408.1	0.95213	408.1	0.95662	408.1	0.96735	408.1	0.96876		408.1	0.98063	408.1	0.94893	408.1	0.94712	408.1	0.9559
	408	0.95627	408	0.93949	408	0.94633	408	0.95253		408	0.94615	408	0.95524	408	0.95325	408	0.94964		408	0.96507	408	0.94907	408	0.94486	408	0.94179
	407.9	0.94213	407.9	0.94	407.9	0.93736	407.9	0.95414		407.9	0.9479	407.9	0.96427	407.9	0.95461	407.9	0.94839		407.9	0.95073	407.9	0.95577	407.9	0.93793	407.9	0.94987
	407.8	0.94908	407.8	0.95437	407.8	0.92997	407.8	0.96174		407.8	0.95079	407.8	0.96214	407.8	0.97007	407.8	0.94689		407.8	0.96115	407.8	0.95952	407.8	0.94872	407.8	0.94932
	407.7	0.95352	407.7	0.94191	407.7	0.93785	407.7	0.9594		407.7	0.94047	407.7	0.95273	407.7	0.95263	407.7	0.96001		407.7	0.9761	407.7	0.95229	407.7	0.94859	407.7	0.94768
	407.6	0.95124	407.6	0.95081	407.6	0.92888	407.6	0.95429		407.6	0.95203	407.6	0.96502	407.6	0.96129	407.6	0.96276		407.6	0.97843	407.6	0.9547	407.6	0.94592	407.6	0.94453
	407.5	0.95148	407.5	0.95068	407.5	0.93203	407.5	0.961		407.5	0.9446	407.5	0.9679	407.5	0.94743	407.5	0.95052		407.5	0.97169	407.5	0.94826	407.5	0.95578	407.5	0.94042
	407.4	0.96514	407.4	0.95767	407.4	0.93579	407.4	0.95838		407.4	0.93789	407.4	0.95938	407.4	0.95547	407.4	0.93615		407.4	0.95379	407.4	0.94237	407.4	0.93926	407.4	0.93987
	407.3	0.95783	407.3	0.94369	407.3	0.92779	407.3	0.96612		407.3	0.95161	407.3	0.95386	407.3	0.95461	407.3	0.96051		407.3	0.99314	407.3	0.95309	407.3	0.95099	407.3	0.94097
	407.2	0.94645	407.2	0.94458	407.2	0.92755	407.2	0.95692		407.2	0.95337	407.2	0.9432	407.2	0.9572	407.2	0.94115		407.2	0.97647	407.2	0.95671	407.2	0.95538	407.2	0.93179
	407.1	0.94645	407.1	0.95195	407.1	0.92973	407.1	0.9521		407.1	0.9609	407.1	0.94809	407.1	0.96388	407.1	0.9359		407.1	0.97745	407.1	0.95135	407.1	0.95751	407.1	0.94919
	407	0.94297	407	0.93899	407	0.92404	407	0.94859		407	0.94862	407	0.94107	407	0.97613	407	0.94077		407	0.97255	407	0.9429	407	0.94885	407	0.93357
	406.9	0.94597	406.9	0.94102	406.9	0.91047	406.9	0.95794		406.9	0.94089	406.9	0.93669	406.9	0.95411	406.9	0.93965		406.9	0.95808	406.9	0.95443	406.9	0.94806	406.9	0.93658
	406.8	0.95663	406.8	0.94585	406.8	0.91459	406.8	0.95954		406.8	0.9381	406.8	0.93042	406.8	0.93878	406.8	0.93602		406.8	0.9674	406.8	0.93339	406.8	0.95778	406.8	0.94234
	406.7	0.94585	406.7	0.94839	406.7	0.93203	406.7	0.93121		406.7	0.94089	406.7	0.94308	406.7	0.94805	406.7	0.95252		406.7	0.96654	406.7	0.92508	406.7	0.9406	406.7	0.93193
	406.6	0.94453	406.6	0.94127	406.6	0.9055	406.6	0.94231		406.6	0.94398	406.6	0.94847	406.6	0.95993	406.6	0.94677		406.6	0.95906	406.6	0.9417	406.6	0.92714	406.6	0.9485
	406.5	0.93483	406.5	0.93441	406.5	0.92816	406.5	0.94523		406.5	0.94934	406.5	0.93794	406.5	0.96215	406.5	0.9364		406.5	0.95735	406.5	0.93205	406.5	0.93993	406.5	0.9433
	406.4	0.93111	406.4	0.93593	406.4	0.92307	406.4	0.93676		406.4	0.95688	406.4	0.94559	406.4	0.9603	406.4	0.92215		406.4	0.96764	406.4	0.92575	406.4	0.94579	406.4	0.93672
	406.3	0.94944	406.3	0.9236	406.3	0.92828	406.3	0.94903		406.3	0.9381	406.3	0.97204	406.3	0.93593	406.3	0.93777		406.3	0.94558	406.3	0.93231	406.3	0.94153	406.3	0.93741
	406.2	0.93986	406.2	0.93797	406.2	0.9284	406.2	0.94844		406.2	0.94553	406.2	0.96916	406.2	0.94954	406.2	0.9279		406.2	0.96862	406.2	0.92347	406.2	0.93913	406.2	0.93617
	406.1	0.9371	406.1	0.94814	406.1	0.93337	406.1	0.94216		406.1	0.93459	406.1	0.95461	406.1	0.95448	406.1	0.94115		406.1	0.94889	406.1	0.9496	406.1	0.92248	406.1	0.9233
	406	0.95184	406	0.93619	406	0.93845	406	0.9426		406	0.93088	406	0.94772	406	0.95993	406	0.94952		406	0.94656	406	0.94076	406	0.94166	406	0.94275
	405.9	0.94633	405.9	0.93962	405.9	0.933	405.9	0.95034		405.9	0.94584	405.9	0.94972	405.9	0.95053	405.9	0.93877		405.9	0.94889	405.9	0.92427	405.9	0.94246	405.9	0.93672
	405.8	0.95483	405.8	0.9386	405.8	0.93203	405.8	0.94888		405.8	0.9382	405.8	0.92866	405.8	0.96228	405.8	0.93565		405.8	0.94509	405.8	0.93848	405.8	0.92728	405.8	0.94124
	405.7	0.95412	405.7	0.93225	405.7	0.91289	405.7	0.94114		405.7	0.9382	405.7	0.94308	405.7	0.95918	405.7	0.94202		405.7	0.94852	405.7	0.93111	405.7	0.93833	405.7	0.93056
	405.6	0.94729	405.6	0.94636	405.6	0.92852	405.6	0.93179		405.6	0.95089	405.6	0.93819	405.6	0.95053	405.6	0.95527		405.6	0.93835	405.6	0.93714	405.6	0.91742	405.6	0.9296
	405.5	0.93662	405.5	0.92233	405.5	0.92634	405.5	0.93428		405.5	0.93851	405.5	0.93606	405.5	0.96475	405.5	0.94814		405.5	0.93467	405.5	0.92065	405.5	0.93207	405.5	0.92645
	405.4	0.94178	405.4	0.92958	405.4	0.91047	405.4	0.94304		405.4	0.93738	405.4	0.9333	405.4	0.95857	405.4	0.93977		405.4	0.93872	405.4	0.93794	405.4	0.92275	405.4	0.92617
	405.3	0.93734	405.3	0.92729	405.3	0.9284	405.3	0.92668		405.3	0.95192	405.3	0.94433	405.3	0.95003	405.3	0.92728		405.3	0.93712	405.3	0.93687	405.3	0.91023	405.3	0.93508
	405.2	0.93159	405.2	0.93924	405.2	0.9227	405.2	0.94027		405.2	0.94047	405.2	0.94759	405.2	0.94508	405.2	0.93752		405.2	0.93884	405.2	0.92896	405.2	0.94686	405.2	0.9396
	405.1	0.92452	405.1	0.93733	405.1	0.92488	405.1	0.93442		405.1	0.92902	405.1	0.9486	405.1	0.95622	405.1	0.94265		405.1	0.95514	405.1	0.9417	405.1	0.94699	405.1	0.93042
	405	0.9292	405	0.93288	405	0.92295	405	0.94567		405	0.93191	405	0.9422	405	0.94768	405	0.94065		405	0.96102	405	0.93821	405	0.93447	405	0.92617
	404.9	0.93543	404.9	0.93797	404.9	0.92646	404.9	0.93734		404.9	0.93222	404.9	0.95838	404.9	0.94793	404.9	0.93602		404.9	0.94852	404.9	0.92266	404.9	0.94712	404.9	0.92919
	404.8	0.94801	404.8	0.93034	404.8	0.9204	404.8	0.94757		404.8	0.93779	404.8	0.93819	404.8	0.95003	404.8	0.9249		404.8	0.95355	404.8	0.92173	404.8	0.93966	404.8	0.92357
	404.7	0.95615	404.7	0.92246	404.7	0.92707	404.7	0.93808		404.7	0.93067	404.7	0.92076	404.7	0.9525	404.7	0.92403		404.7	0.95404	404.7	0.92896	404.7	0.92848	404.7	0.92357
	404.6	0.95747	404.6	0.93098	404.6	0.91047	404.6	0.93545		404.6	0.9252	404.6	0.93167	404.6	0.9525	404.6	0.9359		404.6	0.95588	404.6	0.92012	404.6	0.92235	404.6	0.92138
	404.5	0.95687	404.5	0.93276	404.5	0.90259	404.5	0.93837		404.5	0.9218	404.5	0.9338	404.5	0.93803	404.5	0.92628		404.5	0.95146	404.5	0.92977	404.5	0.937	404.5	0.93645
	404.4	0.94034	404.4	0.94394	404.4	0.91628	404.4	0.9521		404.4	0.93851	404.4	0.95173	404.4	0.9525	404.4	0.93452		404.4	0.95833	404.4	0.93419	404.4	0.93913	404.4	0.92905
	404.3	0.9413	404.3	0.93339	404.3	0.91192	404.3	0.93369		404.3	0.94109	404.3	0.95524	404.3	0.94434	404.3	0.93452		404.3	0.94644	404.3	0.9287	404.3	0.93367	404.3	0.91727
	404.2	0.94765	404.2	0.92221	404.2	0.91689	404.2	0.94319		404.2	0.94192	404.2	0.94697	404.2	0.93234	404.2	0.93527		404.2	0.94742	404.2	0.94639	404.2	0.93594	404.2	0.91782
	404.1	0.95615	404.1	0.9367	404.1	0.92985	404.1	0.93355		404.1	0.93036	404.1	0.93819	404.1	0.94991	404.1	0.93265		404.1	0.95085	404.1	0.94505	404.1	0.92754	404.1	0.92878
	404	0.94273	404	0.93746	404	0.90804	404	0.94538		404	0.94109	404	0.93468	404	0.93939	404	0.93153		404	0.96936	404	0.94264	404	0.92368	404	0.93563
	403.9	0.93926	403.9	0.92996	403.9	0.91507	403.9	0.9426		403.9	0.95842	403.9	0.9407	403.9	0.91948	403.9	0.94152		403.9	0.96446	403.9	0.93647	403.9	0.94686	403.9	0.90974
	403.8	0.94417	403.8	0.93123	403.8	0.91592	403.8	0.94012		403.8	0.95347	403.8	0.94734	403.8	0.93111	403.8	0.9339		403.8	0.9734	403.8	0.93861	403.8	0.94219	403.8	0.92672
	403.7	0.96406	403.7	0.94445	403.7	0.92028	403.7	0.93983		403.7	0.94305	403.7	0.93969	403.7	0.93878	403.7	0.93377		403.7	0.96274	403.7	0.93593	403.7	0.93021	403.7	0.93453
	403.6	0.96094	403.6	0.92958	403.6	0.91907	403.6	0.94187		403.6	0.94914	403.6	0.9432	403.6	0.94261	403.6	0.93078		403.6	0.97549	403.6	0.93366	403.6	0.94726	403.6	0.92111
	403.5	0.9401	403.5	0.91382	403.5	0.91095	403.5	0.94289		403.5	0.96451	403.5	0.95374	403.5	0.94867	403.5	0.92553		403.5	0.97132	403.5	0.95376	403.5	0.93234	403.5	0.917
	403.4	0.94777	403.4	0.93174	403.4	0.90901	403.4	0.92771		403.4	0.96688	403.4	0.95787	403.4	0.92369	403.4	0.92053		403.4	0.981	403.4	0.94344	403.4	0.93767	403.4	0.92768
	403.3	0.94884	403.3	0.9381	403.3	0.90841	403.3	0.92172		403.3	0.95729	403.3	0.94358	403.3	0.93098	403.3	0.92003		403.3	0.96728	403.3	0.93888	403.3	0.93047	403.3	0.93686
	403.2	0.94333	403.2	0.94229	403.2	0.9181	403.2	0.92566		403.2	0.9447	403.2	0.9402	403.2	0.9384	403.2	0.92715		403.2	0.98958	403.2	0.93861	403.2	0.93594	403.2	0.93494
	403.1	0.94453	403.1	0.92081	403.1	0.91749	403.1	0.92157		403.1	0.93923	403.1	0.92803	403.1	0.94372	403.1	0.9294		403.1	0.97377	403.1	0.95121	403.1	0.93021	403.1	0.8996
	403	0.95471	403	0.92043	403	0.91604	403	0.93296		403	0.95698	403	0.91951	403	0.94682	403	0.92678		403	0.98333	403	0.96435	403	0.91276	403	0.92261
	402.9	0.95364	402.9	0.91458	402.9	0.92355	402.9	0.92581		402.9	0.95626	402.9	0.95323	402.9	0.94323	402.9	0.92765		402.9	0.98247	402.9	0.9543	402.9	0.92914	402.9	0.93535
	402.8	0.93674	402.8	0.92183	402.8	0.92779	402.8	0.9223		402.8	0.94873	402.8	0.94295	402.8	0.94014	402.8	0.93377		402.8	0.97206	402.8	0.93607	402.8	0.94845	402.8	0.91467
	402.7	0.93399	402.7	0.93212	402.7	0.93482	402.7	0.94056		402.7	0.94708	402.7	0.94734	402.7	0.93469	402.7	0.93303		402.7	0.96593	402.7	0.94585	402.7	0.9342	402.7	0.93645
	402.6	0.9498	402.6	0.93021	402.6	0.92428	402.6	0.93545		402.6	0.95976	402.6	0.94233	402.6	0.93123	402.6	0.91803		402.6	0.96629	402.6	0.92923	402.6	0.92448	402.6	0.92617
	402.5	0.94836	402.5	0.93428	402.5	0.92561	402.5	0.92318		402.5	0.9315	402.5	0.94195	402.5	0.93383	402.5	0.92753		402.5	0.96752	402.5	0.93982	402.5	0.92515	402.5	0.93946
	402.4	0.94609	402.4	0.93174	402.4	0.89799	402.4	0.91529		402.4	0.93397	402.4	0.93506	402.4	0.92566	402.4	0.9214		402.4	0.95821	402.4	0.95537	402.4	0.91689	402.4	0.91933
	402.3	0.94645	402.3	0.92996	402.3	0.89763	402.3	0.92522		402.3	0.94749	402.3	0.93844	402.3	0.93667	402.3	0.9239		402.3	0.96728	402.3	0.94572	402.3	0.92035	402.3	0.92248
	402.2	0.95364	402.2	0.93708	402.2	0.90441	402.2	0.91792		402.2	0.95275	402.2	0.9338	402.2	0.93816	402.2	0.92528		402.2	0.95821	402.2	0.93754	402.2	0.93753	402.2	0.94083
	402.1	0.95507	402.1	0.94038	402.1	0.91628	402.1	0.92216		402.1	0.94708	402.1	0.93857	402.1	0.93123	402.1	0.92678		402.1	0.96335	402.1	0.95282	402.1	0.95032	402.1	0.91864
	402	0.95328	402	0.94115	402	0.91677	402	0.91982		402	0.94285	402	0.94195	402	0.9415	402	0.9299		402	0.98419	402	0.93593	402	0.93354	402	0.93248
	401.9	0.95651	401.9	0.94826	401.9	0.91737	401.9	0.92756		401.9	0.9382	401.9	0.94471	401.9	0.94818	401.9	0.92253		401.9	0.96213	401.9	0.93057	401.9	0.92208	401.9	0.92878
	401.8	0.9734	401.8	0.92818	401.8	0.92876	401.8	0.9223		401.8	0.94821	401.8	0.93167	401.8	0.92492	401.8	0.92315		401.8	0.94926	401.8	0.93057	401.8	0.93127	401.8	0.93645
	401.7	0.97556	401.7	0.92666	401.7	0.94306	401.7	0.93472		401.7	0.95378	401.7	0.92791	401.7	0.92975	401.7	0.92503		401.7	0.95404	401.7	0.93888	401.7	0.93807	401.7	0.9385
	401.6	0.9764	401.6	0.93568	401.6	0.93664	401.6	0.93311		401.6	0.93769	401.6	0.94333	401.6	0.94385	401.6	0.93028		401.6	0.95477	401.6	0.92937	401.6	0.9362	401.6	0.94165
	401.5	0.97256	401.5	0.94903	401.5	0.93458	401.5	0.93369		401.5	0.94945	401.5	0.93794	401.5	0.93779	401.5	0.91916		401.5	0.94276	401.5	0.93513	401.5	0.93021	401.5	0.94042
	401.4	0.98119	401.4	0.94839	401.4	0.92791	401.4	0.9334		401.4	0.94604	401.4	0.92716	401.4	0.9269	401.4	0.92665		401.4	0.95943	401.4	0.93754	401.4	0.93274	401.4	0.92796
	401.3	0.96993	401.3	0.95093	401.3	0.93155	401.3	0.92566		401.3	0.95677	401.3	0.94082	401.3	0.93655	401.3	0.92428		401.3	0.96151	401.3	0.95135	401.3	0.91822	401.3	0.93179
	401.2	0.97903	401.2	0.9503	401.2	0.92816	401.2	0.95399		401.2	0.95739	401.2	0.97405	401.2	0.93902	401.2	0.95414		401.2	0.96274	401.2	0.93419	401.2	0.93167	401.2	0.91864
	401.1	0.98047	401.1	0.9517	401.1	0.93748	401.1	0.94582		401.1	0.96967	401.1	0.95098	401.1	0.9504	401.1	0.93265		401.1	0.97144	401.1	0.94357	401.1	0.94299	401.1	0.91618
	401	1.00012	401	0.96454	401	0.94488	401	0.94377		401	0.9804	401	0.95374	401	0.95176	401	0.94864		401	0.97843	401	0.94733	401	0.9659	401	0.92974
	400.9	1.023	400.9	0.96886	400.9	0.94609	400.9	0.9556		400.9	0.95946	400.9	0.94985	400.9	0.92876	400.9	0.94427		400.9	0.98235	400.9	0.94237	400.9	0.95139	400.9	0.92289
	400.8	1.01749	400.8	0.97038	400.8	0.95711	400.8	0.96612		400.8	0.95822	400.8	0.96803	400.8	0.95164	400.8	0.93715		400.8	0.99399	400.8	0.95094	400.8	0.95258	400.8	0.91152
	400.7	1.02073	400.7	0.96873	400.7	0.9536	400.7	0.96933		400.7	0.9673	400.7	0.95662	400.7	0.96079	400.7	0.9439		400.7	0.9989	400.7	0.96274	400.7	0.94206	400.7	0.94645
	400.6	1.03977	400.6	0.98729	400.6	0.94257	400.6	0.97503		400.6	0.9772	400.6	0.95687	400.6	0.96834	400.6	0.93915		400.6	1.0038	400.6	0.95322	400.6	0.95165	400.6	0.94001
	400.5	1.05319	400.5	0.99212	400.5	0.95966	400.5	0.98598		400.5	0.98834	400.5	0.97467	400.5	0.9744	400.5	0.94914		400.5	1.00098	400.5	0.9677	400.5	0.95525	400.5	0.95727
	400.4	1.04253	400.4	0.99225	400.4	0.97843	400.4	1.01066		400.4	0.98979	400.4	0.97254	400.4	0.9713	400.4	0.94902		400.4	1.00319	400.4	0.98821	400.4	0.96351	400.4	0.94919
	400.3	1.07667	400.3	1.00991	400.3	0.97686	400.3	0.99869		400.3	0.99969	400.3	0.96941	400.3	0.97996	400.3	0.96514		400.3	1.02905	400.3	0.98727	400.3	0.96857	400.3	0.96316
	400.2	1.10375	400.2	1.0328	400.2	0.99103	400.2	0.99547		400.2	1.01424	400.2	0.99097	400.2	0.9927	400.2	0.97226		400.2	1.04805	400.2	1.01193	400.2	0.98122	400.2	0.97836
	400.1	1.10327	400.1	1.03661	400.1	0.99758	400.1	1.02132		400.1	1.02363	400.1	1.00677	400.1	0.98615	400.1	0.96451		400.1	1.05442	400.1	0.99719	400.1	1.00919	400.1	0.95905
	400	1.10615	400	1.03852	400	1.01345	400	1.03797		400	1.05004	400	1.01266	400	0.99889	400	0.96701		400	1.06704	400	1.02908	400	1.01385	400	0.98795
	399.9	1.12148	399.9	1.06292	399.9	1.01369	399.9	1.04469		399.9	1.05911	399.9	1.02244	399.9	1.01224	399.9	0.98788		399.9	1.07293	399.9	1.02922	399.9	1.01239	399.9	0.98603
	399.8	1.15227	399.8	1.07538	399.8	1.03102	399.8	1.06704		399.8	1.06665	399.8	1.02683	399.8	1.02696	399.8	1.01087		399.8	1.08187	399.8	1.04986	399.8	1.03423	399.8	0.98877
	399.7	1.16868	399.7	1.08834	399.7	1.05294	399.7	1.06543		399.7	1.10348	399.7	1.04376	399.7	1.04069	399.7	0.997		399.7	1.09229	399.7	1.05026	399.7	1.0313	399.7	0.98877
	399.6	1.16677	399.6	1.10194	399.6	1.08081	399.6	1.08558		399.6	1.13505	399.6	1.07497	399.6	1.0402	399.6	1.03074		399.6	1.1157	399.6	1.08002	399.6	1.04955	399.6	1.03246
	399.5	1.18546	399.5	1.11783	399.5	1.0836	399.5	1.1015		399.5	1.13721	399.5	1.08914	399.5	1.04626	399.5	1.0581		399.5	1.12342	399.5	1.08752	399.5	1.0582	399.5	1.03876
	399.4	1.18845	399.4	1.15978	399.4	1.11934	399.4	1.13159		399.4	1.1597	399.4	1.09391	399.4	1.0799	399.4	1.0711		399.4	1.13225	399.4	1.08926	399.4	1.0939	399.4	1.08177
	399.3	1.222	399.3	1.17059	399.3	1.14199	399.3	1.15963		399.3	1.19241	399.3	1.12074	399.3	1.08658	399.3	1.0781		399.3	1.14928	399.3	1.13805	399.3	1.10509	399.3	1.10642
	399.2	1.22044	399.2	1.20923	399.2	1.16877	399.2	1.19352		399.2	1.20468	399.2	1.15058	399.2	1.12801	399.2	1.10908		399.2	1.15124	399.2	1.1733	399.2	1.14691	399.2	1.1319
	399.1	1.28298	399.1	1.23529	399.1	1.20475	399.1	1.24814		399.1	1.21913	399.1	1.16876	399.1	1.15387	399.1	1.12895		399.1	1.16252	399.1	1.18402	399.1	1.18793	399.1	1.17203
	399	1.31197	399	1.25448	399	1.24364	399	1.28071		399	1.23037	399	1.20148	399	1.18404	399	1.16956		399	1.18997	399	1.22705	399	1.21297	399	1.22134
	398.9	1.30131	398.9	1.29821	398.9	1.30276	398.9	1.32773		398.9	1.22552	398.9	1.22856	398.9	1.22127	398.9	1.19455		398.9	1.21461	398.9	1.25921	398.9	1.254	398.9	1.27078
	398.8	1.3515	398.8	1.36049	398.8	1.33887	398.8	1.38937		398.8	1.24069	398.8	1.28498	398.8	1.26568	398.8	1.23891		398.8	1.24537	398.8	1.31484	398.8	1.3134	398.8	1.33571
	398.7	1.40194	398.7	1.39469	398.7	1.39702	398.7	1.43523		398.7	1.2412	398.7	1.30617	398.7	1.30526	398.7	1.30951		398.7	1.28141	398.7	1.36563	398.7	1.36321	398.7	1.38282
	398.6	1.45441	398.6	1.47591	398.6	1.44899	398.6	1.47612		398.6	1.26793	398.6	1.36221	398.6	1.34484	398.6	1.37973		398.6	1.31756	398.6	1.41697	398.6	1.42115	398.6	1.42871
	398.5	1.50916	398.5	1.53705	398.5	1.51551	398.5	1.5214		398.5	1.29279	398.5	1.41437	398.5	1.40866	398.5	1.41122		398.5	1.34857	398.5	1.47809	398.5	1.48415	398.5	1.47583
	398.4	1.55241	398.4	1.59298	398.4	1.5739	398.4	1.59866		398.4	1.29743	398.4	1.46815	398.4	1.43179	398.4	1.4587		398.4	1.37639	398.4	1.55448	398.4	1.53956	398.4	1.53993
	398.3	1.58979	398.3	1.66086	398.3	1.63048	398.3	1.69257		398.3	1.3226	398.3	1.53272	398.3	1.53692	398.3	1.52505		398.3	1.42897	398.3	1.62994	398.3	1.59723	398.3	1.58773
	398.2	1.60573	398.2	1.71933	398.2	1.68779	398.2	1.71345		398.2	1.3484	398.2	1.58877	398.2	1.61682	398.2	1.58153		398.2	1.45606	398.2	1.66613	398.2	1.65024	398.2	1.63895
	398.1	1.63256	398.1	1.74641	398.1	1.71311	398.1	1.73682		398.1	1.37522	398.1	1.63027	398.1	1.66778	398.1	1.6565		398.1	1.46133	398.1	1.72685	398.1	1.73015	398.1	1.68539
	398	1.62741	398	1.79929	398	1.76411	398	1.76778		398	1.39389	398	1.70762	398	1.71169	398	1.71698		398	1.48989	398	1.77684	398	1.74814	398	1.69566
	397.9	1.6207	397.9	1.79331	397.9	1.7881	397.9	1.79057		397.9	1.41948	397.9	1.78134	397.9	1.7624	397.9	1.76259		397.9	1.50031	397.9	1.78729	397.9	1.7793	397.9	1.71716
	397.8	1.60309	397.8	1.79064	397.8	1.81536	397.8	1.77903		397.8	1.42753	397.8	1.80755	397.8	1.80037	397.8	1.79645		397.8	1.49504	397.8	1.79855	397.8	1.79782	397.8	1.7199
	397.7	1.55265	397.7	1.76408	397.7	1.75794	397.7	1.75727		397.7	1.42051	397.7	1.83325	397.7	1.86308	397.7	1.79683		397.7	1.48572	397.7	1.79761	397.7	1.75333	397.7	1.70977
	397.6	1.50425	397.6	1.73192	397.6	1.72062	397.6	1.72105		397.6	1.43227	397.6	1.83663	397.6	1.88361	397.6	1.79083		397.6	1.46856	397.6	1.74695	397.6	1.75773	397.6	1.69908
	397.5	1.44088	397.5	1.67662	397.5	1.68536	397.5	1.64393		397.5	1.39967	397.5	1.83852	397.5	1.8569	397.5	1.78808		397.5	1.42861	397.5	1.70446	397.5	1.71111	397.5	1.65676
	397.4	1.38481	397.4	1.61828	397.4	1.65714	397.4	1.62626		397.4	1.37078	397.4	1.79915	397.4	1.85318	397.4	1.74747		397.4	1.38657	397.4	1.64402	397.4	1.6549	397.4	1.59238
	397.3	1.32742	397.3	1.52269	397.3	1.57645	397.3	1.57456		397.3	1.35324	397.3	1.75288	397.3	1.82536	397.3	1.70186		397.3	1.33534	397.3	1.57982	397.3	1.62187	397.3	1.54636
	397.2	1.24668	397.2	1.45875	397.2	1.48849	397.2	1.50913		397.2	1.31879	397.2	1.70311	397.2	1.74768	397.2	1.662		397.2	1.28079	397.2	1.49564	397.2	1.55927	397.2	1.50048
	397.1	1.18737	397.1	1.4135	397.1	1.43967	397.1	1.45071		397.1	1.2542	397.1	1.61484	397.1	1.66654	397.1	1.61152		397.1	1.25052	397.1	1.41469	397.1	1.49534	397.1	1.4524
	397	1.14053	397	1.34422	397	1.36952	397	1.39565		397	1.20107	397	1.51316	397	1.60631	397	1.54505		397	1.17085	397	1.37153	397	1.4406	397	1.43857
	396.9	1.09524	396.9	1.25575	396.9	1.319	396.9	1.33854		396.9	1.17167	396.9	1.45186	396.9	1.52084	396.9	1.46533		396.9	1.12354	396.9	1.31698	396.9	1.38612	396.9	1.38707
	396.8	1.08039	396.8	1.21025	396.8	1.28725	396.8	1.30875		396.8	1.14743	396.8	1.38666	396.8	1.44168	396.8	1.42084		396.8	1.09744	396.8	1.26123	396.8	1.3435	396.8	1.35803
	396.7	1.04588	396.7	1.19029	396.7	1.23843	396.7	1.3124		396.7	1.10719	396.7	1.31469	396.7	1.38516	396.7	1.35124		396.7	1.08224	396.7	1.20828	396.7	1.34084	396.7	1.34845
	396.6	1.02456	396.6	1.15406	396.6	1.22547	396.6	1.27676		396.6	1.05045	396.6	1.28348	396.6	1.32245	396.6	1.31526		396.6	1.02782	396.6	1.17679	396.6	1.28956	396.6	1.34461
	396.5	0.99629	396.5	1.12203	396.5	1.19978	396.5	1.26858		396.5	1.03136	396.5	1.21377	396.5	1.28769	396.5	1.25028		396.5	1.00061	396.5	1.15427	396.5	1.26119	396.5	1.34338
	396.4	0.98574	396.4	1.08745	396.4	1.19457	396.4	1.26756		396.4	1.02786	396.4	1.15183	396.4	1.22474	396.4	1.23441		396.4	0.99167	396.4	1.14864	396.4	1.26678	396.4	1.31968
	396.3	0.96765	396.3	1.06318	396.3	1.17301	396.3	1.23309		396.3	0.99071	396.3	1.11848	396.3	1.20198	396.3	1.21404		396.3	0.99473	396.3	1.11165	396.3	1.22709	396.3	1.29736
	396.2	0.96442	396.2	1.06673	396.2	1.14175	396.2	1.22331		396.2	0.99237	396.2	1.10557	396.2	1.15547	396.2	1.17368		396.2	0.97941	396.2	1.09851	396.2	1.20978	396.2	1.26681
	396.1	0.95783	396.1	1.04894	396.1	1.14853	396.1	1.19395		396.1	0.96957	396.1	1.07435	396.1	1.11899	396.1	1.13058		396.1	0.98627	396.1	1.07935	396.1	1.19632	396.1	1.24586
	396	0.96442	396	1.03254	396	1.10698	396	1.15291		396	0.95997	396	1.03573	396	1.10971	396	1.10921		396	0.97034	396	1.05348	396	1.15903	396	1.19792
	395.9	0.9528	395.9	1.01729	395.9	1.07536	395.9	1.13305		395.9	0.96544	395.9	1.02821	395.9	1.08769	395.9	1.09771		395.9	0.95514	395.9	1.03163	395.9	1.13053	395.9	1.1834
	395.8	0.95483	395.8	0.99148	395.8	1.04228	395.8	1.09829		395.8	0.95492	395.8	1.00577	395.8	1.07013	395.8	1.08634		395.8	0.96115	395.8	1.01876	395.8	1.10975	395.8	1.12752
	395.7	0.94046	395.7	0.98742	395.7	1.01284	395.7	1.07332		395.7	0.96884	395.7	0.99925	395.7	1.0538	395.7	1.07172		395.7	0.95048	395.7	1.00603	395.7	1.06193	395.7	1.09341
	395.6	0.94585	395.6	0.9611	395.6	1.00218	395.6	1.05053		395.6	0.94687	395.6	0.99799	395.6	1.03092	395.6	1.03924		395.6	0.95759	395.6	0.99209	395.6	1.01958	395.6	1.0489
	395.5	0.93758	395.5	0.95399	395.5	0.98086	395.5	1.00891		395.5	0.94192	395.5	0.97192	395.5	1.00606	395.5	1.01874		395.5	0.95735	395.5	0.97949	395.5	1.00533	395.5	1.01424
	395.4	0.93015	395.4	0.93924	395.4	0.95953	395.4	0.99226		395.4	0.93758	395.4	0.9595	395.4	0.99567	395.4	0.9955		395.4	0.92928	395.4	0.97105	395.4	0.99427	395.4	0.9974
	395.3	0.93531	395.3	0.93301	395.3	0.93421	395.3	0.97473		395.3	0.938	395.3	0.96201	395.3	0.98899	395.3	0.98263		395.3	0.93872	395.3	0.94129	395.3	0.9683	395.3	0.97014
	395.2	0.94166	395.2	0.93276	395.2	0.93555	395.2	0.95472		395.2	0.94625	395.2	0.94947	395.2	0.98219	395.2	0.98163		395.2	0.94141	395.2	0.94076	395.2	0.95232	395.2	0.95713
	395.1	0.94884	395.1	0.93949	395.1	0.92694	395.1	0.94523		395.1	0.93975	395.1	0.94672	395.1	0.95461	395.1	0.95702		395.1	0.93712	395.1	0.93674	395.1	0.94646	395.1	0.93179
	395	0.94417	395	0.91712	395	0.93446	395	0.92844		395	0.94109	395	0.94157	395	0.95164	395	0.95202		395	0.96201	395	0.9417	395	0.9334	395	0.92864
	394.9	0.94166	394.9	0.90759	394.9	0.91616	394.9	0.93661		394.9	0.94522	394.9	0.93944	394.9	0.94385	394.9	0.9444		394.9	0.95624	394.9	0.93821	394.9	0.92381	394.9	0.92398
	394.8	0.9419	394.8	0.92195	394.8	0.90901	394.8	0.91777		394.8	0.95151	394.8	0.95248	394.8	0.94372	394.8	0.93415		394.8	0.94338	394.8	0.92508	394.8	0.92461	394.8	0.9348
	394.7	0.9631	394.7	0.91661	394.7	0.92379	394.7	0.91427		394.7	0.93676	394.7	0.93292	394.7	0.95152	394.7	0.91978		394.7	0.95097	394.7	0.92829	394.7	0.91995	394.7	0.91303
	394.6	0.93962	394.6	0.92526	394.6	0.91168	394.6	0.92201		394.6	0.95131	394.6	0.94183	394.6	0.95226	394.6	0.91578		394.6	0.93455	394.6	0.92454	394.6	0.92808	394.6	0.90344
	394.5	0.93602	394.5	0.9203	394.5	0.8952	394.5	0.91909		394.5	0.93304	394.5	0.93129	394.5	0.94805	394.5	0.90803		394.5	0.93369	394.5	0.93459	394.5	0.92541	394.5	0.90864
	394.4	0.94801	394.4	0.92526	394.4	0.90889	394.4	0.91076		394.4	0.94223	394.4	0.93831	394.4	0.93828	394.4	0.91028		394.4	0.92511	394.4	0.91154	394.4	0.92541	394.4	0.91535
	394.3	0.94465	394.3	0.93085	394.3	0.91216	394.3	0.90916		394.3	0.92685	394.3	0.92352	394.3	0.9462	394.3	0.90703		394.3	0.93712	394.3	0.9303	394.3	0.92568	394.3	0.91179
	394.2	0.95519	394.2	0.92627	394.2	0.91434	394.2	0.93413		394.2	0.92644	394.2	0.9412	394.2	0.92233	394.2	0.91378		394.2	0.96372	394.2	0.91516	394.2	0.93221	394.2	0.90645
	394.1	0.94465	394.1	0.91801	394.1	0.89544	394.1	0.93618		394.1	0.93882	394.1	0.92239	394.1	0.93556	394.1	0.92365		394.1	0.95146	394.1	0.91382	394.1	0.935	394.1	0.90714
	394	0.93674	394	0.91954	394	0.90126	394	0.93004		394	0.93965	394	0.92979	394	0.93989	394	0.91916		394	0.95857	394	0.90993	394	0.92848	394	0.91001
	393.9	0.93662	393.9	0.89996	393.9	0.90611	393.9	0.91792		393.9	0.94119	393.9	0.94032	393.9	0.94335	393.9	0.92365		393.9	0.93749	393.9	0.91985	393.9	0.91649	393.9	0.89741
	393.8	0.9534	393.8	0.9231	393.8	0.91289	393.8	0.90653		393.8	0.93459	393.8	0.94383	393.8	0.93469	393.8	0.90991		393.8	0.9435	393.8	0.92079	393.8	0.91209	393.8	0.91796
	393.7	0.94669	393.7	0.9175	393.7	0.92016	393.7	0.92245		393.7	0.93727	393.7	0.91851	393.7	0.92801	393.7	0.91678		393.7	0.95723	393.7	0.91301	393.7	0.92954	393.7	0.94288
	393.6	0.93614	393.6	0.91877	393.6	0.92198	393.6	0.91719		393.6	0.95946	393.6	0.93932	393.6	0.9389	393.6	0.93965		393.6	0.95146	393.6	0.91409	393.6	0.91676	393.6	0.91138
	393.5	0.95388	393.5	0.92666	393.5	0.90187	393.5	0.928		393.5	0.95729	393.5	0.92841	393.5	0.93061	393.5	0.91178		393.5	0.94816	393.5	0.92602	393.5	0.91849	393.5	0.90056
	393.4	0.95891	393.4	0.91127	393.4	0.90405	393.4	0.90273		393.4	0.9381	393.4	0.92202	393.4	0.9368	393.4	0.90991		393.4	0.96299	393.4	0.92467	393.4	0.91236	393.4	0.90933
	393.3	0.95316	393.3	0.92945	393.3	0.90429	393.3	0.92625		393.3	0.93098	393.3	0.92954	393.3	0.91787	393.3	0.91203		393.3	0.94901	393.3	0.92803	393.3	0.91223	393.3	0.89988
	393.2	0.95867	393.2	0.91483	393.2	0.90162	393.2	0.92814		393.2	0.93232	393.2	0.94283	393.2	0.93074	393.2	0.90279		393.2	0.94264	393.2	0.92079	393.2	0.91649	393.2	0.91193
	393.1	0.93926	393.1	0.91827	393.1	0.90586	393.1	0.91894		393.1	0.94904	393.1	0.93393	393.1	0.92282	393.1	0.9319		393.1	0.94681	393.1	0.93017	393.1	0.92541	393.1	0.91823
	393	0.9607	393	0.93593	393	0.91289	393	0.91617		393	0.9575	393	0.9348	393	0.94014	393	0.9264		393	0.93553	393	0.93607	393	0.9081	393	0.89262
	392.9	0.95975	392.9	0.93034	392.9	0.90598	392.9	0.91076		392.9	0.96152	392.9	0.93643	392.9	0.92938	392.9	0.93752		392.9	0.94276	392.9	0.92937	392.9	0.91343	392.9	0.89317
	392.8	0.94094	392.8	0.92627	392.8	0.91168	392.8	0.92566		392.8	0.93676	392.8	0.92477	392.8	0.95547	392.8	0.91516		392.8	0.94656	392.8	0.9291	392.8	0.92661	392.8	0.92302
	392.7	0.95016	392.7	0.92615	392.7	0.89326	392.7	0.93983		392.7	0.94408	392.7	0.92665	392.7	0.94545	392.7	0.91978		392.7	0.9571	392.7	0.90618	392.7	0.90916	392.7	0.91193
	392.6	0.9516	392.6	0.91471	392.6	0.89981	392.6	0.93384		392.6	0.94006	392.6	0.9264	392.6	0.92183	392.6	0.91441		392.6	0.94411	392.6	0.92146	392.6	0.91489	392.6	0.90851
	392.5	0.94321	392.5	0.92322	392.5	0.90647	392.5	0.9207		392.5	0.94842	392.5	0.93255	392.5	0.92022	392.5	0.92403		392.5	0.95882	392.5	0.91958	392.5	0.92728	392.5	0.90193
	392.4	0.93746	392.4	0.9325	392.4	0.91132	392.4	0.91661		392.4	0.94254	392.4	0.9333	392.4	0.93729	392.4	0.92215		392.4	0.94399	392.4	0.90899	392.4	0.92302	392.4	0.91001
	392.3	0.9274	392.3	0.91763	392.3	0.91495	392.3	0.92201		392.3	0.94986	392.3	0.94032	392.3	0.93952	392.3	0.9214		392.3	0.94558	392.3	0.91878	392.3	0.92395	392.3	0.91152
	392.2	0.93411	392.2	0.91522	392.2	0.91871	392.2	0.92508		392.2	0.94223	392.2	0.9333	392.2	0.93111	392.2	0.90654		392.2	0.95097	392.2	0.92347	392.2	0.91995	392.2	0.92179
	392.1	0.94249	392.1	0.93352	392.1	0.89823	392.1	0.92566		392.1	0.9349	392.1	0.92578	392.1	0.93111	392.1	0.89966		392.1	0.95955	392.1	0.9106	392.1	0.91955	392.1	0.91563
	392	0.94573	392	0.90098	392	0.89593	392	0.91894		392	0.95265	392	0.94396	392	0.92888	392	0.90903		392	0.94215	392	0.91583	392	0.93127	392	0.91659
	391.9	0.9655	391.9	0.92386	391.9	0.90223	391.9	0.92201		391.9	0.94223	391.9	0.92465	391.9	0.92084	391.9	0.91378		391.9	0.94865	391.9	0.9236	391.9	0.93167	391.9	0.91768
	391.8	0.95424	391.8	0.94305	391.8	0.90102	391.8	0.92259		391.8	0.93851	391.8	0.93368	391.8	0.94484	391.8	0.91716		391.8	0.95723	391.8	0.91717	391.8	0.93154	391.8	0.91029
	391.7	0.95759	391.7	0.93505	391.7	0.90926	391.7	0.92508		391.7	0.93449	391.7	0.92578	391.7	0.95523	391.7	0.92115		391.7	0.95392	391.7	0.89961	391.7	0.9073	391.7	0.89714
	391.6	0.96382	391.6	0.92259	391.6	0.90489	391.6	0.92216		391.6	0.94749	391.6	0.93631	391.6	0.94323	391.6	0.92253		391.6	0.94141	391.6	0.92226	391.6	0.92568	391.6	0.90207
	391.5	0.95364	391.5	0.917	391.5	0.90623	391.5	0.91222		391.5	0.94315	391.5	0.92904	391.5	0.93853	391.5	0.9209		391.5	0.93345	391.5	0.92025	391.5	0.93021	391.5	0.92042
	391.4	0.95232	391.4	0.93619	391.4	0.9055	391.4	0.91748		391.4	0.93459	391.4	0.92866	391.4	0.9462	391.4	0.91566		391.4	0.95061	391.4	0.91435	391.4	0.91769	391.4	0.91426
	391.3	0.96358	391.3	0.9231	391.3	0.90308	391.3	0.90185		391.3	0.94955	391.3	0.91888	391.3	0.94224	391.3	0.91516		391.3	0.94828	391.3	0.92079	391.3	0.90437	391.3	0.91166
	391.2	0.94106	391.2	0.93543	391.2	0.91071	391.2	0.91193		391.2	0.93325	391.2	0.93205	391.2	0.93296	391.2	0.91578		391.2	0.95012	391.2	0.92079	391.2	0.93074	391.2	0.91125
	391.1	0.93411	391.1	0.92513	391.1	0.91132	391.1	0.92026		391.1	0.94666	391.1	0.94872	391.1	0.93494	391.1	0.91878		391.1	0.95845	391.1	0.92119	391.1	0.92275	391.1	0.90042
	391	0.93842	391	0.92882	391	0.90913	391	0.92668		391	0.95409	391	0.93543	391	0.93494	391	0.93215		391	0.9658	391	0.92494	391	0.92155	391	0.89919
	390.9	0.94513	390.9	0.92958	390.9	0.90889	390.9	0.92362		390.9	0.94501	390.9	0.93506	390.9	0.92801	390.9	0.9309		390.9	0.94178	390.9	0.91972	390.9	0.92515	390.9	0.92782
	390.8	0.95927	390.8	0.91051	390.8	0.91168	390.8	0.91193		390.8	0.95564	390.8	0.92252	390.8	0.9175	390.8	0.92915		390.8	0.93639	390.8	0.93191	390.8	0.9374	390.8	0.90673
	390.7	0.94681	390.7	0.90924	390.7	0.91374	390.7	0.91179		390.7	0.94862	390.7	0.93192	390.7	0.9368	390.7	0.9279		390.7	0.95465	390.7	0.91596	390.7	0.92581	390.7	0.90864
	390.6	0.94465	390.6	0.92233	390.6	0.90211	390.6	0.91719		390.6	0.94326	390.6	0.93405	390.6	0.94075	390.6	0.91916		390.6	0.94619	390.6	0.91931	390.6	0.91023	390.6	0.91056
	390.5	0.95268	390.5	0.91445	390.5	0.90913	390.5	0.91792		390.5	0.93975	390.5	0.92377	390.5	0.92814	390.5	0.93465		390.5	0.95637	390.5	0.91194	390.5	0.9089	390.5	0.8907
