# Supplementary material for: Multifunctional electrolyte additive for high power lithium metal batteries at ultra-low temperatures
Source: Nat Commun. 2025 Apr 8;16:3344. doi: 10.1038/s41467-025-58627-3 (PMC11978743; doi:10.1038/s41467-025-58627-3)
Supplement: Supplementary file 5 — Source Data [file 41467_2025_58627_MOESM5_ESM.zip › Source data for Fig. S13.xlsx]

## Sheet: Sheet2
	S2P-DEE									S2P-DDE									S2P-DDE-PN
	0NM		10NM		50NM		100NM			0NM		10NM		50NM		100NM			0NM		10NM		50NM		100NM
	B.E.(eV)	Raw	B.E.(eV)	Raw	B.E.(eV)	Raw	B.E.(eV)	Raw		B.E.(eV)	Raw	B.E.(eV)	Raw	B.E.(eV)	Raw	B.E.(eV)	Raw		B.E.(eV)	Raw	B.E.(eV)	Raw	B.E.(eV)	Raw	B.E.(eV)	Raw
	178.5	1	178.5	1	178.5	1	178.5	1		178.5	1	178.5	1	178.5	1	178.5	1		178.5	1	178.5	1	178.5	1	178.5	1
	178.4	0.98767	178.4	1.01471	178.4	1.00307	178.4	0.98214		178.4	1.00968	178.4	1.00871	178.4	0.98389	178.4	0.99623		178.4	0.95833	178.4	0.98624	178.4	0.98411	178.4	1.00184
	178.3	0.96494	178.3	1.01422	178.3	1.00675	178.3	0.99422		178.3	0.98939	178.3	1.02167	178.3	0.99778	178.3	0.98185		178.3	0.97044	178.3	0.96607	178.3	0.96161	178.3	0.97195
	178.2	0.95962	178.2	0.9767	178.2	0.99693	178.2	0.98529		178.2	0.98827	178.2	1.01519	178.2	1.00148	178.2	0.977		178.2	0.97533	178.2	0.97845	178.2	0.96664	178.2	0.9806
	178.1	0.98888	178.1	1.00638	178.1	1.0046	178.1	0.97557		178.1	1.00782	178.1	0.99534	178.1	0.97333	178.1	0.98257		178.1	0.97137	178.1	0.99725	178.1	1.00741	178.1	0.94992
	178	0.99468	178	0.99044	178	1.00522	178	0.9782		178	0.97915	178	1.01377	178	0.99981	178	0.97664		178	0.97998	178	0.99862	178	0.96902	178	0.96434
	177.9	0.95672	177.9	0.97818	177.9	0.99662	177.9	0.98371		177.9	0.973	177.9	0.99676	177.9	0.97444	177.9	0.97503		177.9	0.96089	177.9	0.95598	177.9	0.95234	177.9	0.9688
	177.8	0.9514	177.8	0.96027	177.8	0.99294	177.8	0.95429		177.8	0.98082	177.8	0.97347	177.8	0.96352	177.8	0.97251		177.8	0.946	177.8	0.94704	177.8	0.96717	177.8	0.96224
	177.7	0.94778	177.7	0.94899	177.7	0.98619	177.7	0.94615		177.7	0.99404	177.7	0.98055	177.7	0.98111	177.7	0.95473		177.7	0.95996	177.7	0.98945	177.7	0.95393	177.7	0.94887
	177.6	0.93472	177.6	1.00564	177.6	0.98772	177.6	0.95745		177.6	0.98455	177.6	0.97893	177.6	0.96574	177.6	0.9355		177.6	0.98999	177.6	0.97707	177.6	0.95181	177.6	0.93917
	177.5	0.93327	177.5	0.96371	177.5	0.9822	177.5	0.96007		177.5	0.97468	177.5	0.96455	177.5	0.9637	177.5	0.94538		177.5	0.95531	177.5	0.97203	177.5	0.95367	177.5	0.95831
	177.4	0.94028	177.4	0.93894	177.4	0.96839	177.4	0.93853		177.4	0.96165	177.4	0.97083	177.4	0.97556	177.4	0.94071		177.4	0.94856	177.4	0.98441	177.4	0.95526	177.4	0.95805
	177.3	0.94971	177.3	0.96003	177.3	0.97299	177.3	0.94747		177.3	0.97133	177.3	0.95726	177.3	0.97981	177.3	0.94951		177.3	0.94879	177.3	0.96126	177.3	0.9632	177.3	0.9355
	177.2	0.93738	177.2	0.94924	177.2	0.98005	177.2	0.94983		177.2	0.95271	177.2	0.96719	177.2	0.9563	177.2	0.95329		177.2	0.94856	177.2	0.95667	177.2	0.9534	177.2	0.95412
	177.1	0.93544	177.1	0.94875	177.1	0.98496	177.1	0.93906		177.1	0.93726	177.1	0.95665	177.1	0.95944	177.1	0.93532		177.1	0.92691	177.1	0.95552	177.1	0.95155	177.1	0.9355
	177	0.90764	177	0.92938	177	0.97667	177	0.94747		177	0.94843	177	0.94754	177	0.95537	177	0.93155		177	0.90573	177	0.94819	177	0.94096	177	0.94546
	176.9	0.90595	176.9	0.9154	176.9	0.9601	176.9	0.92304		176.9	0.94191	176.9	0.96719	176.9	0.94815	176.9	0.94556		176.9	0.9183	176.9	0.9569	176.9	0.9219	176.9	0.94048
	176.8	0.93182	176.8	0.95856	176.8	0.95795	176.8	0.95535		176.8	0.92515	176.8	0.94875	176.8	0.92889	176.8	0.94592		176.8	0.90736	176.8	0.93604	176.8	0.94281	176.8	0.9376
	176.7	0.91489	176.7	0.92938	176.7	0.95304	176.7	0.94799		176.7	0.92608	176.7	0.94855	176.7	0.92074	176.7	0.92957		176.7	0.92854	176.7	0.92458	176.7	0.94387	176.7	0.92764
	176.6	0.91514	176.6	0.95758	176.6	0.95396	176.6	0.92566		176.6	0.92497	176.6	0.97063	176.6	0.93519	176.6	0.9143		176.6	0.93087	176.6	0.92779	176.6	0.94519	176.6	0.93576
	176.5	0.91054	176.5	0.95218	176.5	0.95764	176.5	0.9472		176.5	0.94191	176.5	0.94551	176.5	0.93296	176.5	0.91304		176.5	0.91574	176.5	0.9436	176.5	0.92666	176.5	0.92423
	176.4	0.90063	176.4	0.94924	176.4	0.94444	176.4	0.92882		176.4	0.92999	176.4	0.94389	176.4	0.92537	176.4	0.92472		176.4	0.92458	176.4	0.92641	176.4	0.91289	176.4	0.91951
	176.3	0.8854	176.3	0.92447	176.3	0.95457	176.3	0.91752		176.3	0.91826	176.3	0.93235	176.3	0.91333	176.3	0.93352		176.3	0.8878	176.3	0.92366	176.3	0.93672	176.3	0.90876
	176.2	0.90208	176.2	0.90167	176.2	0.93708	176.2	0.90649		176.2	0.90728	176.2	0.90966	176.2	0.92296	176.2	0.94736		176.2	0.89479	176.2	0.92801	176.2	0.92666	176.2	0.92187
	176.1	0.88951	176.1	0.91368	176.1	0.94506	176.1	0.90833		176.1	0.90635	176.1	0.92404	176.1	0.92148	176.1	0.9337		176.1	0.89013	176.1	0.92824	176.1	0.9166	176.1	0.92685
	176	0.88419	176	0.94041	176	0.94138	176	0.90885		176	0.90672	176	0.90926	176	0.90926	176	0.90783		176	0.88198	176	0.92068	176	0.90389	176	0.90404
	175.9	0.86485	175.9	0.90584	175.9	0.94997	175.9	0.90833		175.9	0.8989	175.9	0.92546	175.9	0.90963	175.9	0.90999		175.9	0.90922	175.9	0.91357	175.9	0.90522	175.9	0.92318
	175.8	0.86315	175.8	0.90216	175.8	0.91529	175.8	0.8994		175.8	0.90933	175.8	0.9206	175.8	0.90296	175.8	0.90999		175.8	0.89851	175.8	0.90211	175.8	0.92057	175.8	0.90666
	175.7	0.84405	175.7	0.90657	175.7	0.89227	175.7	0.9057		175.7	0.89816	175.7	0.89386	175.7	0.89556	175.7	0.9019		175.7	0.89781	175.7	0.88767	175.7	0.92216	175.7	0.9064
	175.6	0.83632	175.6	0.91099	175.6	0.88643	175.6	0.89651		175.6	0.90132	175.6	0.91128	175.6	0.88389	175.6	0.87298		175.6	0.87966	175.6	0.90601	175.6	0.91025	175.6	0.90823
	175.5	0.84309	175.5	0.89946	175.5	0.91007	175.5	0.88127		175.5	0.8922	175.5	0.91148	175.5	0.88204	175.5	0.88322		175.5	0.86522	175.5	0.91564	175.5	0.88695	175.5	0.89696
	175.4	0.84067	175.4	0.86856	175.4	0.90239	175.4	0.89125		175.4	0.87042	175.4	0.91027	175.4	0.90111	175.4	0.89238		175.4	0.86429	175.4	0.9044	175.4	0.87927	175.4	0.90168
	175.3	0.82664	175.3	0.90486	175.3	0.89411	175.3	0.88889		175.3	0.86651	175.3	0.90743	175.3	0.88352	175.3	0.90244		175.3	0.86802	175.3	0.88492	175.3	0.88801	175.3	0.88804
	175.2	0.85106	175.2	0.8845	175.2	0.90669	175.2	0.88153		175.2	0.87023	175.2	0.90318	175.2	0.88704	175.2	0.88681		175.2	0.88617	175.2	0.89798	175.2	0.88456	175.2	0.89303
	175.1	0.84478	175.1	0.87249	175.1	0.90516	175.1	0.85527		175.1	0.87228	175.1	0.87077	175.1	0.88556	175.1	0.89472		175.1	0.8452	175.1	0.86864	175.1	0.88112	175.1	0.87677
	175	0.86267	175	0.86954	175	0.90516	175	0.85474		175	0.8626	175	0.88779	175	0.88741	175	0.87693		175	0.86336	175	0.86382	175	0.88245	175	0.85868
	174.9	0.8368	174.9	0.87224	174.9	0.90853	174.9	0.86341		174.9	0.87116	174.9	0.88961	174.9	0.86111	174.9	0.87657		174.9	0.86499	174.9	0.88606	174.9	0.88854	174.9	0.87625
	174.8	0.83897	174.8	0.86317	174.8	0.89963	174.8	0.85868		174.8	0.8464	174.8	0.8888	174.8	0.88352	174.8	0.87028		174.8	0.86499	174.8	0.87827	174.8	0.87186	174.8	0.88595
	174.7	0.82979	174.7	0.86954	174.7	0.8895	174.7	0.85947		174.7	0.849	174.7	0.88252	174.7	0.875	174.7	0.86974		174.7	0.85335	174.7	0.85603	174.7	0.88218	174.7	0.86445
	174.6	0.82592	174.6	0.86219	174.6	0.87661	174.6	0.84923		174.6	0.84696	174.6	0.87523	174.6	0.85778	174.6	0.85663		174.6	0.85079	174.6	0.86428	174.6	0.87159	174.6	0.86733
	174.5	0.80295	174.5	0.84012	174.5	0.87723	174.5	0.84345		174.5	0.84044	174.5	0.87178	174.5	0.87667	174.5	0.871		174.5	0.85056	174.5	0.86795	174.5	0.84538	174.5	0.86943
	174.4	0.82326	174.4	0.82957	174.4	0.88306	174.4	0.8424		174.4	0.82052	174.4	0.86186	174.4	0.86741	174.4	0.83956		174.4	0.83566	174.4	0.8746	174.4	0.86683	174.4	0.87546
	174.3	0.82858	174.3	0.84404	174.3	0.84745	174.3	0.87497		174.3	0.84212	174.3	0.85052	174.3	0.83667	174.3	0.84298		174.3	0.83799	174.3	0.8464	174.3	0.85518	174.3	0.8419
	174.2	0.79449	174.2	0.8384	174.2	0.86157	174.2	0.84056		174.2	0.8423	174.2	0.87462	174.2	0.84241	174.2	0.84837		174.2	0.82938	174.2	0.86749	174.2	0.85332	174.2	0.84531
	174.1	0.79908	174.1	0.83497	174.1	0.84346	174.1	0.84056		174.1	0.83727	174.1	0.86429	174.1	0.82093	174.1	0.85645		174.1	0.848	174.1	0.85557	174.1	0.83373	174.1	0.82853
	174	0.81383	174	0.83816	174	0.85236	174	0.83268		174	0.8235	174	0.82844	174	0.82259	174	0.84028		174	0.83566	174	0.85488	174	0.8512	174	0.8537
	173.9	0.80706	173.9	0.85042	173.9	0.83333	173.9	0.83294		173.9	0.83821	173.9	0.83533	173.9	0.82074	173.9	0.83633		173.9	0.84148	173.9	0.84411	173.9	0.83585	173.9	0.8183
	173.8	0.77974	173.8	0.83178	173.8	0.85114	173.8	0.81849		173.8	0.83709	173.8	0.86166	173.8	0.81278	173.8	0.82052		173.8	0.8203	173.8	0.84388	173.8	0.84591	173.8	0.81515
	173.7	0.79449	173.7	0.81314	173.7	0.8582	173.7	0.82033		173.7	0.83057	173.7	0.83411	173.7	0.82444	173.7	0.83525		173.7	0.83636	173.7	0.8354	173.7	0.8422	173.7	0.83377
	173.6	0.7766	173.6	0.81707	173.6	0.83395	173.6	0.8093		173.6	0.80991	173.6	0.82864	173.6	0.81574	173.6	0.81333		173.6	0.83636	173.6	0.82485	173.6	0.83691	173.6	0.8183
	173.5	0.76088	173.5	0.81339	173.5	0.83088	173.5	0.78645		173.5	0.81661	173.5	0.82135	173.5	0.82407	173.5	0.81639		173.5	0.81657	173.5	0.84778	173.5	0.81943	173.5	0.8065
	173.4	0.77055	173.4	0.80897	173.4	0.82965	173.4	0.78224		173.4	0.81381	173.4	0.81588	173.4	0.82259	173.4	0.81567		173.4	0.81657	173.4	0.83471	173.4	0.8287	173.4	0.79995
	173.3	0.78457	173.3	0.81854	173.3	0.80878	173.3	0.80089		173.3	0.83057	173.3	0.81406	173.3	0.81889	173.3	0.79986		173.3	0.82263	173.3	0.82416	173.3	0.80487	173.3	0.80624
	173.2	0.76741	173.2	0.80088	173.2	0.80816	173.2	0.78198		173.2	0.83336	173.2	0.81568	173.2	0.80315	173.2	0.8074		173.2	0.79865	173.2	0.80949	173.2	0.80884	173.2	0.82302
	173.1	0.7882	173.1	0.80383	173.1	0.81308	173.1	0.7959		173.1	0.82033	173.1	0.81102	173.1	0.80185	173.1	0.81171		173.1	0.79283	173.1	0.79459	173.1	0.78369	173.1	0.8204
	173	0.78264	173	0.80628	173	0.80387	173	0.78934		173	0.81828	173	0.83046	173	0.81	173	0.80417		173	0.82263	173	0.80147	173	0.79349	173	0.80152
	172.9	0.79545	172.9	0.80137	172.9	0.79128	172.9	0.79301		172.9	0.80916	172.9	0.80535	172.9	0.80185	172.9	0.79626		172.9	0.81308	172.9	0.80491	172.9	0.80911	172.9	0.80624
	172.8	0.77998	172.8	0.7923	172.8	0.78975	172.8	0.78224		172.8	0.80935	172.8	0.81345	172.8	0.79019	172.8	0.8004		172.8	0.82658	172.8	0.79	172.8	0.81255	172.8	0.77845
	172.7	0.77805	172.7	0.77636	172.7	0.78668	172.7	0.77857		172.7	0.80376	172.7	0.80049	172.7	0.78296	172.7	0.78962		172.7	0.81401	172.7	0.7845	172.7	0.78793	172.7	0.78422
	172.6	0.79497	172.6	0.79009	172.6	0.78023	172.6	0.77541		172.6	0.7844	172.6	0.79218	172.6	0.78204	172.6	0.79716		172.6	0.81192	172.6	0.80514	172.6	0.77548	172.6	0.78264
	172.5	0.79473	172.5	0.79745	172.5	0.7876	172.5	0.77988		172.5	0.79966	172.5	0.79704	172.5	0.78519	172.5	0.79375		172.5	0.80214	172.5	0.80147	172.5	0.79243	172.5	0.79208
	172.4	0.78191	172.4	0.80284	172.4	0.79036	172.4	0.78723		172.4	0.79464	172.4	0.79522	172.4	0.78074	172.4	0.79069		172.4	0.76513	172.4	0.7751	172.4	0.79905	172.4	0.78264
	172.3	0.78603	172.3	0.79966	172.3	0.80049	172.3	0.76753		172.3	0.80488	172.3	0.78408	172.3	0.77815	172.3	0.78369		172.3	0.79446	172.3	0.79092	172.3	0.80169	172.3	0.78841
	172.2	0.8119	172.2	0.77219	172.2	0.79282	172.2	0.77778		172.2	0.77602	172.2	0.7701	172.2	0.76444	172.2	0.75638		172.2	0.79795	172.2	0.76593	172.2	0.78581	172.2	0.77058
	172.1	0.79304	172.1	0.79573	172.1	0.80417	172.1	0.75099		172.1	0.79389	172.1	0.7857	172.1	0.74111	172.1	0.76698		172.1	0.79097	172.1	0.77556	172.1	0.78131	172.1	0.78159
	172	0.80029	172	0.78985	172	0.80755	172	0.75282		172	0.81102	172	0.79907	172	0.75889	172	0.76572		172	0.79469	172	0.77235	172	0.77125	172	0.77635
	171.9	0.80996	171.9	0.81462	171.9	0.79282	171.9	0.76937		171.9	0.80283	171.9	0.78833	171.9	0.77593	171.9	0.76033		171.9	0.80773	171.9	0.79734	171.9	0.77495	171.9	0.78894
	171.8	0.8148	171.8	0.79279	171.8	0.79067	171.8	0.77988		171.8	0.79575	171.8	0.77679	171.8	0.77148	171.8	0.75368		171.8	0.80936	171.8	0.79665	171.8	0.78952	171.8	0.7795
	171.7	0.8235	171.7	0.80603	171.7	0.79619	171.7	0.79117		171.7	0.80506	171.7	0.79056	171.7	0.77222	171.7	0.76195		171.7	0.81099	171.7	0.79184	171.7	0.77575	171.7	0.75957
	171.6	0.8484	171.6	0.80333	171.6	0.79282	171.6	0.79485		171.6	0.82182	171.6	0.79644	171.6	0.77296	171.6	0.74739		171.6	0.81331	171.6	0.81293	171.6	0.78846	171.6	0.76744
	171.5	0.86533	171.5	0.84355	171.5	0.82566	171.5	0.8051		171.5	0.83597	171.5	0.80474	171.5	0.7763	171.5	0.77416		171.5	0.81937	171.5	0.80582	171.5	0.79402	171.5	0.76901
	171.4	0.87959	171.4	0.86317	171.4	0.8496	171.4	0.79091		171.4	0.83281	171.4	0.79725	171.4	0.76278	171.4	0.78441		171.4	0.83752	171.4	0.80032	171.4	0.80699	171.4	0.76141
	171.3	0.90691	171.3	0.85924	171.3	0.85328	171.3	0.80168		171.3	0.85589	171.3	0.77294	171.3	0.76241	171.3	0.75943		171.3	0.84078	171.3	0.81981	171.3	0.78316	171.3	0.7795
	171.2	0.91465	171.2	0.8823	171.2	0.83579	171.2	0.83189		171.2	0.87675	171.2	0.80089	171.2	0.78185	171.2	0.76752		171.2	0.84264	171.2	0.81614	171.2	0.80831	171.2	0.78605
	171.1	0.92239	171.1	0.88548	171.1	0.86372	171.1	0.83951		171.1	0.90635	171.1	0.80859	171.1	0.78463	171.1	0.77255		171.1	0.86499	171.1	0.82485	171.1	0.79799	171.1	0.7968
	171	0.98187	171	0.92766	171	0.89595	171	0.87759		171	0.91584	171	0.8173	171	0.77963	171	0.78027		171	0.88128	171	0.84525	171	0.80699	171	0.79942
	170.9	1.01692	170.9	0.95733	170.9	0.92572	170.9	0.86367		170.9	0.93186	170.9	0.86166	170.9	0.80185	170.9	0.78854		170.9	0.91294	170.9	0.85122	170.9	0.82552	170.9	0.81279
	170.8	1.07036	170.8	0.99461	170.8	0.94905	170.8	0.91831		170.8	0.965	170.8	0.86591	170.8	0.805	170.8	0.79177		170.8	0.90759	170.8	0.88812	170.8	0.83082	170.8	0.81279
	170.7	1.10735	170.7	1.03041	170.7	0.99294	170.7	0.91752		170.7	1.00819	170.7	0.87259	170.7	0.80926	170.7	0.82645		170.7	0.95275	170.7	0.92824	170.7	0.85915	170.7	0.86235
	170.6	1.15111	170.6	1.07847	170.6	1.00921	170.6	0.96979		170.6	1.05362	170.6	0.92526	170.6	0.83037	170.6	0.82896		170.6	0.97067	170.6	0.93283	170.6	0.88218	170.6	0.90299
	170.5	1.22244	170.5	1.12727	170.5	1.03622	170.5	1.0549		170.5	1.06274	170.5	0.95564	170.5	0.87759	170.5	0.8613		170.5	1.01653	170.5	0.94865	170.5	0.91925	170.5	0.93157
	170.4	1.30779	170.4	1.18097	170.4	1.14211	170.4	1.10008		170.4	1.12512	170.4	0.97934	170.4	0.90759	170.4	0.88861		170.4	1.06029	170.4	1.0243	170.4	0.95367	170.4	0.94678
	170.3	1.38757	170.3	1.27489	170.3	1.16329	170.3	1.11768		170.3	1.20704	170.3	1.01539	170.3	0.96093	170.3	0.92634		170.3	1.10033	170.3	1.07657	170.3	1.02383	170.3	0.97483
	170.2	1.4514	170.2	1.32491	170.2	1.23665	170.2	1.17336		170.2	1.26085	170.2	1.0634	170.2	0.99815	170.2	0.96479		170.2	1.14804	170.2	1.15337	170.2	1.07784	170.2	1.01075
	170.1	1.55222	170.1	1.42815	170.1	1.30602	170.1	1.23825		170.1	1.29752	170.1	1.12173	170.1	1.04093	170.1	1.00503		170.1	1.22812	170.1	1.21458	170.1	1.09558	170.1	1.10697
	170	1.61654	170	1.51177	170	1.40731	170	1.32755		170	1.37758	170	1.18858	170	1.09426	170	1.04959		170	1.25559	170	1.27992	170	1.14509	170	1.1581
	169.9	1.67602	169.9	1.56523	169.9	1.47483	169.9	1.41686		169.9	1.43605	169.9	1.25805	169.9	1.1463	169.9	1.10798		169.9	1.31937	169.9	1.35305	169.9	1.22981	169.9	1.21054
	169.8	1.73985	169.8	1.61697	169.8	1.55341	169.8	1.47675		169.8	1.52802	169.8	1.33279	169.8	1.20833	169.8	1.13816		169.8	1.42155	169.8	1.44177	169.8	1.29918	169.8	1.27871
	169.7	1.8102	169.7	1.69152	169.7	1.62431	169.7	1.51011		169.7	1.54962	169.7	1.39255	169.7	1.25704	169.7	1.19619		169.7	1.45438	169.7	1.51834	169.7	1.36193	169.7	1.33115
	169.6	1.8472	169.6	1.75307	169.6	1.67557	169.6	1.601		169.6	1.60901	169.6	1.47701	169.6	1.3137	169.6	1.28854		169.6	1.50605	169.6	1.56969	169.6	1.42388	169.6	1.35868
	169.5	1.90546	169.5	1.84134	169.5	1.72805	169.5	1.63672		169.5	1.65984	169.5	1.55864	169.5	1.40981	169.5	1.33974		169.5	1.53911	169.5	1.60614	169.5	1.4726	169.5	1.387
	169.4	1.94512	169.4	1.89235	169.4	1.81799	169.4	1.69425		169.4	1.71625	169.4	1.63399	169.4	1.47352	169.4	1.40065		169.4	1.58613	169.4	1.67148	169.4	1.53799	169.4	1.4646
	169.3	2.01499	169.3	1.94385	169.3	1.90178	169.3	1.79511		169.3	1.77918	169.3	1.69718	169.3	1.5313	169.3	1.43838		169.3	1.63757	169.3	1.73407	169.3	1.58591	169.3	1.53146
	169.2	2.06286	169.2	2.01422	169.2	1.93831	169.2	1.87392		169.2	1.8073	169.2	1.74175	169.2	1.58389	169.2	1.52084		169.2	1.6683	169.2	1.80124	169.2	1.67064	169.2	1.59491
	169.1	2.15426	169.1	2.12604	169.1	2.00307	169.1	1.96007		169.1	1.86464	169.1	1.79461	169.1	1.66407	169.1	1.57474		169.1	1.71788	169.1	1.8597	169.1	1.73603	169.1	1.69979
	169	2.18883	169	2.1844	169	2.14058	169	2.05542		169	1.90058	169	1.83917	169	1.70241	169	1.63978		169	1.78329	169	1.93329	169	1.82844	169	1.82958
	168.9	2.24879	168.9	2.25184	168.9	2.23204	168.9	2.19123		168.9	1.94954	168.9	1.91351	168.9	1.78426	168.9	1.7041		168.9	1.80936	168.9	2.04746	168.9	1.92799	168.9	1.92187
	168.8	2.31673	168.8	2.39039	168.8	2.34622	168.8	2.28947		168.8	2.02141	168.8	2.00466	168.8	1.85111	168.8	1.78494		168.8	1.90107	168.8	2.15383	168.8	2.05348	168.8	2.05375
	168.7	2.4103	168.7	2.52231	168.7	2.4647	168.7	2.3835		168.7	2.03835	168.7	2.07454	168.7	1.91963	168.7	1.85447		168.7	1.96904	168.7	2.29711	168.7	2.17501	168.7	2.18091
	168.6	2.51209	168.6	2.62702	168.6	2.57643	168.6	2.49645		168.6	2.07857	168.6	2.1266	168.6	2.00537	168.6	1.93927		168.6	2.06425	168.6	2.42251	168.6	2.27032	168.6	2.3322
	168.5	2.58148	168.5	2.68293	168.5	2.68938	168.5	2.62753		168.5	2.10054	168.5	2.23658	168.5	2.1187	168.5	2.06558		168.5	2.14409	168.5	2.53714	168.5	2.41329	168.5	2.47955
	168.4	2.63878	168.4	2.79205	168.4	2.7833	168.4	2.77935		168.4	2.09942	168.4	2.32631	168.4	2.26463	168.4	2.19242		168.4	2.18296	168.4	2.6497	168.4	2.51999	168.4	2.59649
	168.3	2.66659	168.3	2.87641	168.3	2.89012	168.3	2.82086		168.3	2.09868	168.3	2.42759	168.3	2.34352	168.3	2.27884		168.3	2.22439	168.3	2.74805	168.3	2.67779	168.3	2.65574
	168.2	2.66489	168.2	2.90167	168.2	2.96532	168.2	2.91988		168.2	2.13908	168.2	2.5159	168.2	2.42185	168.2	2.40047		168.2	2.27374	168.2	2.77304	168.2	2.75457	168.2	2.72417
	168.1	2.61944	168.1	2.92276	168.1	2.99079	168.1	2.96585		168.1	2.10966	168.1	2.57667	168.1	2.50241	168.1	2.47988		168.1	2.25628	168.1	2.78427	168.1	2.81996	168.1	2.80336
	168	2.60759	168	2.93011	168	3.0488	168	2.98188		168	2.10668	168	2.62184	168	2.57352	168	2.55156		168	2.25466	168	2.86176	168	2.84644	168	2.82145
	167.9	2.51958	167.9	2.92742	167.9	3.03407	167.9	3.01524		167.9	2.06479	167.9	2.67977	167.9	2.65074	167.9	2.59271		167.9	2.23254	167.9	2.87001	167.9	2.9121	167.9	2.871
	167.8	2.44367	167.8	2.8818	167.8	3.06875	167.8	3.00972		167.8	1.99162	167.8	2.68118	167.8	2.65667	167.8	2.61948		167.8	2.20158	167.8	2.81155	167.8	2.89383	167.8	2.97876
	167.7	2.42118	167.7	2.86072	167.7	3.02118	167.7	2.95535		167.7	1.95587	167.7	2.64067	167.7	2.67315	167.7	2.61247		167.7	2.13501	167.7	2.80376	167.7	2.90654	167.7	2.96198
	167.6	2.36726	167.6	2.81412	167.6	3.01473	167.6	2.96139		167.6	1.89965	167.6	2.58254	167.6	2.655	167.6	2.6254		167.6	2.09777	167.6	2.79528	167.6	2.89833	167.6	2.98086
	167.5	2.35131	167.5	2.76655	167.5	2.98128	167.5	2.98109		167.5	1.8464	167.5	2.60401	167.5	2.6363	167.5	2.62487		167.5	2.07426	167.5	2.75997	167.5	2.87212	167.5	3.00236
	167.4	2.31141	167.4	2.76753	167.4	2.97974	167.4	3.01366		167.4	1.81866	167.4	2.57282	167.4	2.58741	167.4	2.55803		167.4	2.03166	167.4	2.72788	167.4	2.89224	167.4	2.9958
	167.3	2.30658	167.3	2.76336	167.3	2.98005	167.3	3.02758		167.3	1.80227	167.3	2.51489	167.3	2.55111	167.3	2.58246		167.3	2.01047	167.3	2.71114	167.3	2.93884	167.3	3.00052
	167.2	2.35203	167.2	2.7489	167.2	2.95734	167.2	3.04676		167.2	1.78105	167.2	2.46931	167.2	2.54278	167.2	2.60331		167.2	2.02374	167.2	2.72925	167.2	2.93566	167.2	3.06214
	167.1	2.40619	167.1	2.81069	167.1	3.0399	167.1	3.08458		167.1	1.76652	167.1	2.43873	167.1	2.52148	167.1	2.58911		167.1	2.05121	167.1	2.78634	167.1	2.95711	167.1	3.07735
	167	2.46132	167	2.78568	167	3.03069	167	3.0704		167	1.77472	167	2.45372	167	2.55	167	2.58157		167	2.08706	167	2.8127	167	2.99682	167	3.13844
	166.9	2.52998	166.9	2.85851	166.9	3.12093	166.9	3.09299		166.9	1.77621	166.9	2.43326	166.9	2.51685	166.9	2.6087		166.9	2.14921	166.9	2.85144	166.9	2.97988	166.9	3.14473
	166.8	2.56093	166.8	2.88892	166.8	3.14058	166.8	3.08957		166.8	1.77118	166.8	2.4681	166.8	2.5413	166.8	2.61067		166.8	2.20507	166.8	2.90784	166.8	3.03468	166.8	3.15863
	166.7	2.56867	166.7	2.88622	166.7	3.11234	166.7	3.07066		166.7	1.78589	166.7	2.4606	166.7	2.59056	166.7	2.66888		166.7	2.22696	166.7	2.9436	166.7	3.05057	166.7	3.09308
	166.6	2.5677	166.6	2.86954	166.6	3.08564	166.6	2.98371		166.6	1.81754	166.6	2.5001	166.6	2.60889	166.6	2.68667		166.6	2.25163	166.6	2.95277	166.6	3.02754	166.6	3.05349
	166.5	2.46591	166.5	2.85311	166.5	3.00798	166.5	2.85605		166.5	1.84249	166.5	2.54912	166.5	2.60815	166.5	2.66673		166.5	2.25256	166.5	2.89317	166.5	2.94069	166.5	2.88883
	166.4	2.3484	166.4	2.75895	166.4	2.87723	166.4	2.72262		166.4	1.84044	166.4	2.50618	166.4	2.60389	166.4	2.61247		166.4	2.21508	166.4	2.7657	166.4	2.85226	166.4	2.71578
	166.3	2.1852	166.3	2.64738	166.3	2.72284	166.3	2.53717		166.3	1.83132	166.3	2.4997	166.3	2.57019	166.3	2.55587		166.3	2.14711	166.3	2.65841	166.3	2.72385	166.3	2.54903
	166.2	2.01064	166.2	2.48112	166.2	2.54604	166.2	2.33937		166.2	1.80041	166.2	2.45696	166.2	2.50222	166.2	2.45185		166.2	2.07309	166.2	2.4961	166.2	2.53905	166.2	2.35448
	166.1	1.83511	166.1	2.24399	166.1	2.35574	166.1	2.09272		166.1	1.72519	166.1	2.35852	166.1	2.45037	166.1	2.35447		166.1	1.90154	166.1	2.33012	166.1	2.32221	166.1	2.10461
	166	1.66272	166	2.0233	166	2.10712	166	1.93092		166	1.67418	166	2.27932	166	2.3013	166	2.20859		166	1.78189	166	2.1685	166	2.09452	166	1.87205
	165.9	1.46591	165.9	1.80432	165.9	1.92296	165.9	1.71894		165.9	1.5997	165.9	2.11262	165.9	2.1787	165.9	2.01006		165.9	1.6264	165.9	1.92205	165.9	1.87212	165.9	1.67305
	165.8	1.28748	165.8	1.62163	165.8	1.66605	165.8	1.48752		165.8	1.50866	165.8	1.96881	165.8	2.01	165.8	1.82699		165.8	1.47253	165.8	1.68707	165.8	1.66931	165.8	1.46172
	165.7	1.16659	165.7	1.42594	165.7	1.47514	165.7	1.31363		165.7	1.38317	165.7	1.83836	165.7	1.82519	165.7	1.68379		165.7	1.32775	165.7	1.5055	165.7	1.46757	165.7	1.344
	165.6	1.04328	165.6	1.2386	165.6	1.31768	165.6	1.1731		165.6	1.27276	165.6	1.63338	165.6	1.66722	165.6	1.51312		165.6	1.21671	165.6	1.33563	165.6	1.29177	165.6	1.15863
	165.5	0.95527	165.5	1.13119	165.5	1.18017	165.5	1.05858		165.5	1.2035	165.5	1.46	165.5	1.49241	165.5	1.35681		165.5	1.10452	165.5	1.18799	165.5	1.15886	165.5	1.07866
	165.4	0.90377	165.4	1.02281	165.4	1.07213	165.4	0.95456		165.4	1.09793	165.4	1.31942	165.4	1.33944	165.4	1.22817		165.4	1.01141	165.4	1.0674	165.4	1.0601	165.4	0.98873
	165.3	0.86654	165.3	0.92668	165.3	0.95427	165.3	0.89441		165.3	1.01955	165.3	1.1985	165.3	1.20019	165.3	1.12235		165.3	0.93156	165.3	0.97707	165.3	0.96002	165.3	0.90876
	165.2	0.83511	165.2	0.88671	165.2	0.91897	165.2	0.84817		165.2	0.95029	165.2	1.10128	165.2	1.0763	165.2	1.02138		165.2	0.90596	165.2	0.92114	165.2	0.92057	165.2	0.85291
	165.1	0.81963	165.1	0.84968	165.1	0.87692	165.1	0.81009		165.1	0.89276	165.1	0.99068	165.1	1.00352	165.1	0.93209		165.1	0.87477	165.1	0.88148	165.1	0.85915	165.1	0.81122
	165	0.79787	165	0.83374	165	0.82474	165	0.78986		165	0.86297	165	0.93052	165	0.93056	165	0.86813		165	0.84986	165	0.83815	165	0.84485	165	0.79156
	164.9	0.81673	164.9	0.80505	164.9	0.80909	164.9	0.77331		164.9	0.85664	164.9	0.889	164.9	0.87278	164.9	0.82267		164.9	0.82868	164.9	0.8276	164.9	0.80672	164.9	0.75931
	164.8	0.79473	164.8	0.79819	164.8	0.78207	164.8	0.76412		164.8	0.83187	164.8	0.84971	164.8	0.84241	164.8	0.7862		164.8	0.8054	164.8	0.80559	164.8	0.78952	164.8	0.75852
	164.7	0.81044	164.7	0.79083	164.7	0.79036	164.7	0.77147		164.7	0.80748	164.7	0.81689	164.7	0.8137	164.7	0.78063		164.7	0.81541	164.7	0.81843	164.7	0.80567	164.7	0.77425
	164.6	0.8148	164.6	0.81731	164.6	0.83241	164.6	0.77935		164.6	0.82163	164.6	0.82034	164.6	0.79741	164.6	0.7641		164.6	0.82495	164.6	0.80972	164.6	0.77787	164.6	0.78736
	164.5	0.83245	164.5	0.80309	164.5	0.79589	164.5	0.77804		164.5	0.82945	164.5	0.81163	164.5	0.76796	164.5	0.76195		164.5	0.83706	164.5	0.81568	164.5	0.78528	164.5	0.76193
	164.4	0.85638	164.4	0.81609	164.4	0.80724	164.4	0.80037		164.4	0.83281	164.4	0.79826	164.4	0.79611	164.4	0.78962		164.4	0.83613	164.4	0.81935	164.4	0.79825	164.4	0.78028
	164.3	0.853	164.3	0.82712	164.3	0.81154	164.3	0.79827		164.3	0.83243	164.3	0.82155	164.3	0.79556	164.3	0.78153		164.3	0.83962	164.3	0.81706	164.3	0.79931	164.3	0.79497
	164.2	0.87984	164.2	0.83718	164.2	0.83395	164.2	0.82952		164.2	0.84267	164.2	0.83796	164.2	0.79463	164.2	0.788		164.2	0.87407	164.2	0.8237	164.2	0.82288	164.2	0.79995
	164.1	0.89555	164.1	0.84429	164.1	0.85052	164.1	0.84318		164.1	0.86818	164.1	0.85072	164.1	0.81426	164.1	0.80579		164.1	0.8757	164.1	0.83975	164.1	0.82632	164.1	0.82302
	164	0.91368	164	0.87886	164	0.88428	164	0.86157		164	0.88587	164	0.88211	164	0.83111	164	0.83938		164	0.86243	164	0.86382	164	0.84353	164	0.86523
	163.9	0.93617	163.9	0.91736	163.9	0.87293	163.9	0.87234		163.9	0.9056	163.9	0.89488	163.9	0.85019	163.9	0.8595		163.9	0.87314	163.9	0.86428	163.9	0.8287	163.9	0.85606
	163.8	0.94874	163.8	0.94703	163.8	0.91743	163.8	0.90307		163.8	0.91082	163.8	0.90804	163.8	0.86944	163.8	0.8701		163.8	0.87733	163.8	0.884	163.8	0.87133	163.8	0.85789
	163.7	0.9896	163.7	0.96493	163.7	0.95488	163.7	0.95219		163.7	0.93484	163.7	0.93275	163.7	0.90222	163.7	0.89669		163.7	0.91643	163.7	0.90578	163.7	0.91978	163.7	0.89119
	163.6	1.03095	163.6	0.98872	163.6	0.97851	163.6	0.99343		163.6	0.96853	163.6	0.97549	163.6	0.91037	163.6	0.93317		163.6	0.93901	163.6	0.92939	163.6	0.92454	163.6	0.93183
	163.5	1.07664	163.5	1.04095	163.5	1.03039	163.5	1.0373		163.5	0.99106	163.5	1.00284	163.5	0.9437	163.5	0.97539		163.5	0.95624	163.5	0.96745	163.5	0.95181	163.5	0.95805
	163.4	1.12427	163.4	1.09956	163.4	1.07305	163.4	1.06646		163.4	1.01396	163.4	1.03099	163.4	0.98981	163.4	0.99659		163.4	0.9588	163.4	0.98487	163.4	1.00556	163.4	0.98086
	163.3	1.16707	163.3	1.15424	163.3	1.11142	163.3	1.13265		163.3	1.062	163.3	1.0956	163.3	1.03019	163.3	1.04689		163.3	0.97533	163.3	1.02178	163.3	1.01694	163.3	1.02071
	163.2	1.24009	163.2	1.20672	163.2	1.17587	163.2	1.18781		163.2	1.09756	163.2	1.1189	163.2	1.08593	163.2	1.10582		163.2	1.01723	163.2	1.06534	163.2	1.0511	163.2	1.02779
	163.1	1.29521	163.1	1.25674	163.1	1.23972	163.1	1.22669		163.1	1.15751	163.1	1.18453	163.1	1.135	163.1	1.16044		163.1	1.04888	163.1	1.10523	163.1	1.08525	163.1	1.09649
	163	1.32834	163	1.32344	163	1.31461	163	1.29209		163	1.21449	163	1.2696	163	1.22444	163	1.21326		163	1.07076	163	1.15154	163	1.1157	163	1.17069
	162.9	1.38685	162.9	1.34183	162.9	1.3496	162.9	1.31915		162.9	1.23124	162.9	1.37756	162.9	1.27315	162.9	1.27812		162.9	1.09358	162.9	1.22215	162.9	1.1811	162.9	1.1956
	162.8	1.43617	162.8	1.38156	162.8	1.39626	162.8	1.38587		162.8	1.27351	162.8	1.42455	162.8	1.34833	162.8	1.36058		162.8	1.125	162.8	1.23865	162.8	1.23325	162.8	1.21945
	162.7	1.46615	162.7	1.43404	162.7	1.43309	162.7	1.44602		162.7	1.33513	162.7	1.51448	162.7	1.42352	162.7	1.43963		162.7	1.16178	162.7	1.27648	162.7	1.22663	162.7	1.26796
	162.6	1.49033	162.6	1.50392	162.6	1.49969	162.6	1.45469		162.6	1.38205	162.6	1.57505	162.6	1.495	162.6	1.49497		162.6	1.15154	162.6	1.32462	162.6	1.25894	162.6	1.26665
	162.5	1.46784	162.5	1.51815	162.5	1.52578	162.5	1.49278		162.5	1.42543	162.5	1.63723	162.5	1.56519	162.5	1.5557		162.5	1.19553	162.5	1.31751	162.5	1.30183	162.5	1.30309
	162.4	1.44923	162.4	1.51986	162.4	1.59761	162.4	1.51563		162.4	1.43884	162.4	1.68827	162.4	1.60148	162.4	1.6042		162.4	1.18715	162.4	1.34182	162.4	1.3381	162.4	1.31148
	162.3	1.45769	162.3	1.53261	162.3	1.5706	162.3	1.55056		162.3	1.44982	162.3	1.6982	162.3	1.64407	162.3	1.64319		162.3	1.16411	162.3	1.33402	162.3	1.3283	162.3	1.33744
	162.2	1.47824	162.2	1.55223	162.2	1.59024	162.2	1.57604		162.2	1.43921	162.2	1.71643	162.2	1.67926	162.2	1.6608		162.2	1.17295	162.2	1.3668	162.2	1.31056	162.2	1.35579
	162.1	1.5133	162.1	1.60029	162.1	1.60252	162.1	1.61492		162.1	1.43791	162.1	1.71724	162.1	1.68556	162.1	1.65289		162.1	1.18971	162.1	1.384	162.1	1.36405	162.1	1.3655
	162	1.53748	162	1.63119	162	1.68508	162	1.69267		162	1.43642	162	1.75572	162	1.71907	162	1.69278		162	1.20461	162	1.39454	162	1.39767	162	1.40928
	161.9	1.59961	161.9	1.69127	161.9	1.7477	161.9	1.73811		161.9	1.45708	161.9	1.78773	161.9	1.73722	161.9	1.74632		161.9	1.22579	161.9	1.44292	161.9	1.48742	161.9	1.49895
	161.8	1.66223	161.8	1.77244	161.8	1.84653	161.8	1.82217		161.8	1.46732	161.8	1.80069	161.8	1.7787	161.8	1.79483		161.8	1.24395	161.8	1.52659	161.8	1.59095	161.8	1.63241
	161.7	1.71059	161.7	1.85483	161.7	1.89073	161.7	1.91174		161.7	1.51853	161.7	1.87887	161.7	1.82611	161.7	1.86292		161.7	1.27281	161.7	1.61302	161.7	1.6754	161.7	1.73178
	161.6	1.73259	161.6	1.93207	161.6	1.98987	161.6	2.01261		161.6	1.56768	161.6	1.93154	161.6	1.90074	161.6	1.94269		161.6	1.32542	161.6	1.70358	161.6	1.71935	161.6	1.83351
	161.5	1.76306	161.5	2.00564	161.5	2.10927	161.5	2.08563		161.5	1.60175	161.5	2.02978	161.5	2.01407	161.5	2.01868		161.5	1.32449	161.5	1.72811	161.5	1.81281	161.5	1.9216
	161.4	1.77466	161.4	2.05346	161.4	2.1418	161.4	2.12976		161.4	1.65761	161.4	2.08548	161.4	2.0813	161.4	2.14337		161.4	1.38082	161.4	1.77166	161.4	1.87	161.4	1.97378
	161.3	1.68883	161.3	2.06915	161.3	2.1989	161.3	2.12976		161.3	1.67697	161.3	2.16751	161.3	2.14463	161.3	2.20499		161.3	1.38408	161.3	1.78427	161.3	1.88483	161.3	1.97929
	161.2	1.60082	161.2	2.05861	161.2	2.15101	161.2	2.11742		161.2	1.69577	161.2	2.21876	161.2	2.23259	161.2	2.25548		161.2	1.35079	161.2	1.76914	161.2	1.8986	161.2	1.9452
	161.1	1.47413	161.1	1.9284	161.1	2.07213	161.1	2.03494		161.1	1.69224	161.1	2.22747	161.1	2.28278	161.1	2.26392		161.1	1.3061	161.1	1.72008	161.1	1.87636	161.1	1.88962
	161	1.35203	161	1.83227	161	2.04788	161	1.92304		161	1.65295	161	2.15738	161	2.25648	161	2.24542		161	1.25815	161	1.64924	161	1.79719	161	1.84609
	160.9	1.23912	160.9	1.74473	160.9	1.9113	160.9	1.84056		160.9	1.56842	160.9	2.0875	160.9	2.18722	160.9	2.22152		160.9	1.18692	160.9	1.58482	160.9	1.74027	160.9	1.72837
	160.8	1.125	160.8	1.60348	160.8	1.7523	160.8	1.71053		160.8	1.44573	160.8	2.01681	160.8	2.07259	160.8	2.09468		160.8	1.12756	160.8	1.5039	160.8	1.62669	160.8	1.67593
	160.7	1.01475	160.7	1.45513	160.7	1.62216	160.7	1.61308		160.7	1.32657	160.7	1.85133	160.7	1.94889	160.7	1.95598		160.7	1.07449	160.7	1.39065	160.7	1.49696	160.7	1.56214
	160.6	0.93375	160.6	1.37151	160.6	1.5356	160.6	1.54662		160.6	1.20797	160.6	1.70164	160.6	1.84296	160.6	1.82609		160.6	0.99255	160.6	1.32554	160.6	1.43791	160.6	1.54038
	160.5	0.86533	160.5	1.295	160.5	1.49693	160.5	1.49672		160.5	1.10594	160.5	1.57525	160.5	1.69889	160.5	1.70499		160.5	0.93436	160.5	1.29184	160.5	1.41197	160.5	1.5215
	160.4	0.83946	160.4	1.26435	160.4	1.43861	160.4	1.48568		160.4	1.01247	160.4	1.45432	160.4	1.5687	160.4	1.6696		160.4	0.89874	160.4	1.22375	160.4	1.3982	160.4	1.55427
	160.3	0.85856	160.3	1.25625	160.3	1.4159	160.3	1.51169		160.3	0.96742	160.3	1.3654	160.3	1.50407	160.3	1.56432		160.3	0.90666	160.3	1.23796	160.3	1.41276	160.3	1.55873
	160.2	0.87282	160.2	1.29769	160.2	1.43401	160.2	1.56291		160.2	0.91063	160.2	1.28519	160.2	1.43796	160.2	1.54348		160.2	0.89851	160.2	1.21985	160.2	1.40985	160.2	1.62743
	160.1	0.85517	160.1	1.29205	160.1	1.47514	160.1	1.56449		160.1	0.85496	160.1	1.24995	160.1	1.41426	160.1	1.50934		160.1	0.88361	160.1	1.27006	160.1	1.44665	160.1	1.68144
	160	0.85566	160	1.30211	160	1.47667	160	1.61413		160	0.85273	160	1.22807	160	1.39741	160	1.55785		160	0.88035	160	1.3088	160	1.49457	160	1.6893
	159.9	0.84526	159.9	1.31903	159.9	1.49417	159.9	1.57132		159.9	0.85831	159.9	1.20498	159.9	1.3837	159.9	1.53306		159.9	0.88268	159.9	1.25997	159.9	1.5049	159.9	1.65705
	159.8	0.84429	159.8	1.2874	159.8	1.47268	159.8	1.51957		159.8	0.85869	159.8	1.2141	159.8	1.38463	159.8	1.54869		159.8	0.88385	159.8	1.23567	159.8	1.45089	159.8	1.58574
	159.7	0.81987	159.7	1.22683	159.7	1.44138	159.7	1.42658		159.7	0.83392	159.7	1.21734	159.7	1.40741	159.7	1.5636		159.7	0.88501	159.7	1.20381	159.7	1.40455	159.7	1.49345
	159.6	0.78651	159.6	1.17288	159.6	1.34561	159.6	1.30076		159.6	0.84919	159.6	1.21855	159.6	1.38389	159.6	1.50916		159.6	0.85568	159.6	1.15337	159.6	1.33148	159.6	1.3946
	159.5	0.75677	159.5	1.10201	159.5	1.24893	159.5	1.18151		159.5	0.82424	159.5	1.19202	159.5	1.32944	159.5	1.4452		159.5	0.82286	159.5	1.06557	159.5	1.2216	159.5	1.25197
	159.4	0.70189	159.4	1.01103	159.4	1.11971	159.4	1.06987		159.4	0.80804	159.4	1.0952	159.4	1.27741	159.4	1.33112		159.4	0.80237	159.4	0.9945	159.4	1.08446	159.4	1.13267
	159.3	0.66876	159.3	0.91197	159.3	1.01351	159.3	0.9409		159.3	0.79073	159.3	1.03889	159.3	1.21519	159.3	1.23105		159.3	0.78026	159.3	0.90715	159.3	0.97961	159.3	0.98007
	159.2	0.65232	159.2	0.80333	159.2	0.90608	159.2	0.84555		159.2	0.75889	159.2	0.95422	159.2	1.09278	159.2	1.11301		159.2	0.75768	159.2	0.83012	159.2	0.91104	159.2	0.87992
	159.1	0.62814	159.1	0.73369	159.1	0.79098	159.1	0.75204		159.1	0.74288	159.1	0.88475	159.1	1.00074	159.1	1.02479		159.1	0.73976	159.1	0.7492	159.1	0.81732	159.1	0.79182
	159	0.60977	159	0.68906	159	0.72192	159	0.69661		159	0.7008	159	0.81507	159	0.8837	159	0.89957		159	0.7074	159	0.71687	159	0.72783	159	0.71395
	158.9	0.60469	158.9	0.62972	158.9	0.68877	158.9	0.63698		158.9	0.69131	158.9	0.77294	158.9	0.79852	158.9	0.8083		158.9	0.69623	158.9	0.69395	158.9	0.72306	158.9	0.67829
	158.8	0.59163	158.8	0.61133	158.8	0.64088	158.8	0.60625		158.8	0.66338	158.8	0.68382	158.8	0.72741	158.8	0.735		158.8	0.67249	158.8	0.67423	158.8	0.67885	158.8	0.62638
	158.7	0.58994	158.7	0.59686	158.7	0.60436	158.7	0.56002		158.7	0.6388	158.7	0.64209	158.7	0.68444	158.7	0.65379		158.7	0.67225	158.7	0.66254	158.7	0.64231	158.7	0.62454
	158.6	0.59139	158.6	0.57724	158.6	0.57397	158.6	0.55267		158.6	0.63675	158.6	0.60968	158.6	0.63426	158.6	0.62397		158.6	0.6669	158.6	0.63365	158.6	0.60312	158.6	0.62349
	158.5	0.57882	158.5	0.57087	158.5	0.57551	158.5	0.54085		158.5	0.64178	158.5	0.59692	158.5	0.61222	158.5	0.60331		158.5	0.67179	158.5	0.64305	158.5	0.60974	158.5	0.61458
	158.4	0.57592	158.4	0.5716	158.4	0.57858	158.4	0.53191		158.4	0.63173	158.4	0.57403	158.4	0.58333	158.4	0.57761		158.4	0.68087	158.4	0.61463	158.4	0.60233	158.4	0.59518
	158.3	0.57471	158.3	0.56572	158.3	0.55095	158.3	0.52692		158.3	0.6118	158.3	0.57079	158.3	0.56444	158.3	0.56091		158.3	0.6932	158.3	0.62242	158.3	0.60392	158.3	0.60225
	158.2	0.56987	158.2	0.5564	158.2	0.55617	158.2	0.53822		158.2	0.61795	158.2	0.56228	158.2	0.55148	158.2	0.55821		158.2	0.67062	158.2	0.60316	158.2	0.60763	158.2	0.58285
	158.1	0.58269	158.1	0.55395	158.1	0.54972	158.1	0.5461		158.1	0.61441	158.1	0.58639	158.1	0.54278	158.1	0.5512		158.1	0.67225	158.1	0.61944	158.1	0.60657	158.1	0.58679
	158	0.57858	158	0.56179	158	0.5356	158	0.53664		158	0.63322	158	0.58031	158	0.55352	158	0.55929		158	0.65945	158	0.60775	158	0.59015	158	0.5784
	157.9	0.581	157.9	0.55861	157.9	0.53867	157.9	0.50932		157.9	0.61664	157.9	0.57221	157.9	0.54907	157.9	0.55156		157.9	0.6683	157.9	0.6254	157.9	0.60339	157.9	0.57577
	157.8	0.58535	157.8	0.53409	157.8	0.55249	157.8	0.5285		157.8	0.6347	157.8	0.56715	157.8	0.5563	157.8	0.5521		157.8	0.65526	157.8	0.62471	157.8	0.61716	157.8	0.58364
	157.7	0.57737	157.7	0.55689	157.7	0.54665	157.7	0.55214		157.7	0.62111	157.7	0.56127	157.7	0.55074	157.7	0.54653		157.7	0.65549	157.7	0.61256	157.7	0.60789	157.7	0.5881
	157.6	0.57785	157.6	0.55836	157.6	0.53591	157.6	0.53191		157.6	0.63247	157.6	0.55317	157.6	0.55222	157.6	0.54384		157.6	0.67481	157.6	0.63159	157.6	0.58697	157.6	0.59072
	157.5	0.56842	157.5	0.54586	157.5	0.53438	157.5	0.52797		157.5	0.61907	157.5	0.5714	157.5	0.53167	157.5	0.53216		157.5	0.67947	157.5	0.6199	157.5	0.57638	157.5	0.58626
	157.4	0.57012	157.4	0.55689	157.4	0.53284	157.4	0.53559		157.4	0.62875	157.4	0.55904	157.4	0.53611	157.4	0.54078		157.4	0.65549	157.4	0.62632	157.4	0.58936	157.4	0.57708
	157.3	0.57302	157.3	0.55468	157.3	0.54911	157.3	0.52246		157.3	0.6334	157.3	0.56836	157.3	0.5413	157.3	0.54438		157.3	0.64688	157.3	0.63182	157.3	0.61345	157.3	0.59701
	157.2	0.57713	157.2	0.52795	157.2	0.55648	157.2	0.53533		157.2	0.62502	157.2	0.56391	157.2	0.54685	157.2	0.55749		157.2	0.66364	157.2	0.61669	157.2	0.59545	157.2	0.58416
	157.1	0.57809	157.1	0.54046	157.1	0.53714	157.1	0.53402		157.1	0.63824	157.1	0.55925	157.1	0.55556	157.1	0.55534		157.1	0.6797	157.1	0.60271	157.1	0.58194	157.1	0.5763
	157	0.58728	157	0.52845	157	0.53898	157	0.52929		157	0.63322	157	0.56309	157	0.55093	157	0.53324		157	0.68319	157	0.60087	157	0.59915	157	0.57289
	156.9	0.5926	156.9	0.53188	156.9	0.54113	156.9	0.53139		156.9	0.6213	156.9	0.56147	156.9	0.54852	156.9	0.55102		156.9	0.66411	156.9	0.61623	156.9	0.59174	156.9	0.586
	156.8	0.58366	156.8	0.54635	156.8	0.53837	156.8	0.52509		156.8	0.63973	156.8	0.56593	156.8	0.53407	156.8	0.54312		156.8	0.65293	156.8	0.60958	156.8	0.60074	156.8	0.58469
	156.7	0.57737	156.7	0.55566	156.7	0.5353	156.7	0.52876		156.7	0.63992	156.7	0.5635	156.7	0.53315	156.7	0.53467		156.7	0.66853	156.7	0.59629	156.7	0.59439	156.7	0.57394
	156.6	0.58559	156.6	0.56302	156.6	0.53315	156.6	0.53008		156.6	0.63154	156.6	0.56897	156.6	0.52296	156.6	0.53881		156.6	0.65736	156.6	0.61715	156.6	0.58035	156.6	0.5881
	156.5	0.58269	156.5	0.56842	156.5	0.53069	156.5	0.52955		156.5	0.62782	156.5	0.56127	156.5	0.54352	156.5	0.53467		156.5	0.67202	156.5	0.61852	156.5	0.592	156.5	0.5957
