# Supplementary material for: Multifunctional electrolyte additive for high power lithium metal batteries at ultra-low temperatures
Source: Nat Commun. 2025 Apr 8;16:3344. doi: 10.1038/s41467-025-58627-3 (PMC11978743; doi:10.1038/s41467-025-58627-3)
Supplement: Supplementary file 5 — Source Data [file 41467_2025_58627_MOESM5_ESM.zip › Source data for Fig. S14.xlsx]

## Sheet: Sheet2
	Li 1s-DEE									Li 1s-DDE									Li 1s-DDE-PN
	0NM		10NM		50NM		100NM			0NM		10NM		50NM		100NM			0NM		10NM		50NM		100NM
	B.E.(eV)	Raw	B.E.(eV)	Raw	B.E.(eV)	Raw	B.E.(eV)	Raw		B.E.(eV)	Raw	B.E.(eV)	Raw	B.E.(eV)	Raw	B.E.(eV)	Raw		B.E.(eV)	Raw	B.E.(eV)	Raw	B.E.(eV)	Raw	B.E.(eV)	Raw
	71.5	1	71.5	1	71.5	1	71.5	1		71.5	1	71.5	1	71.5	1	71.5	1		71.5	1	71.5	1	71.5	1	71.5	1
	71.4	0.99597	71.4	0.98693	71.4	0.96715	71.4	1.02213		71.4	0.99006	71.4	0.97931	71.4	0.95161	71.4	1.01665		71.4	0.98902	71.4	1.00932	71.4	1.0299	71.4	1.02783
	71.3	1.00761	71.3	0.97853	71.3	0.97854	71.3	1.02698		71.3	0.9845	71.3	0.98307	71.3	0.97151	71.3	0.99055		71.3	0.97421	71.3	0.97597	71.3	1.01566	71.3	1.01536
	71.2	1.0103	71.2	0.97387	71.2	0.98467	71.2	1.01295		71.2	0.98847	71.2	0.95581	71.2	0.9991	71.2	0.9802		71.2	0.98042	71.2	1.00589	71.2	1.01898	71.2	1.04655
	71.1	0.98791	71.1	1.00653	71.1	0.99343	71.1	1.01079		71.1	0.98688	71.1	0.97978	71.1	0.98055	71.1	1.0063		71.1	1.01385	71.1	1.00098	71.1	1.01281	71.1	1.03071
	71	0.97001	71	1.00933	71	1.0092	71	1.05289		71	1.00835	71	1.00423	71	0.97467	71	1.0072		71	1.01003	71	1.00441	71	0.97959	71	1.0024
	70.9	0.96956	70.9	0.9664	70.9	0.9873	70.9	1.02428		70.9	0.98847	70.9	0.98402	70.9	0.96653	70.9	1.0198		70.9	0.99045	70.9	0.96861	70.9	1.01424	70.9	1.02591
	70.8	0.9897	70.8	0.94587	70.8	0.97547	70.8	1.03778		70.8	1.00159	70.8	0.96944	70.8	0.96427	70.8	1.0225		70.8	0.99809	70.8	0.97401	70.8	0.99905	70.8	1.04271
	70.7	0.97717	70.7	0.96034	70.7	1.0035	70.7	0.99784		70.7	0.98609	70.7	1.01269	70.7	0.98553	70.7	1.00765		70.7	1.01385	70.7	0.9794	70.7	0.98102	70.7	1.01248
	70.6	0.98209	70.6	0.9664	70.6	0.97591	70.6	1.00917		70.6	1.00596	70.6	0.97555	70.6	0.95341	70.6	1.02565		70.6	1.01767	70.6	0.98038	70.6	1.00475	70.6	1.00432
	70.5	1.01611	70.5	0.9804	70.5	0.98949	70.5	1.00486		70.5	1.00954	70.5	0.95957	70.5	0.97603	70.5	1.0099		70.5	0.99045	70.5	1	70.5	0.98671	70.5	1.04319
	70.4	0.95971	70.4	1.014	70.4	0.96014	70.4	1.00702		70.4	1.00199	70.4	0.96004	70.4	0.98915	70.4	1.01485		70.4	0.98854	70.4	0.98529	70.4	0.9981	70.4	0.99328
	70.3	0.97449	70.3	0.98367	70.3	0.99124	70.3	1.02105		70.3	1.01948	70.3	0.9953	70.3	0.99502	70.3	0.97615		70.3	1.00907	70.3	0.97401	70.3	0.97437	70.3	1.01679
	70.2	0.98433	70.2	0.9692	70.2	0.99212	70.2	1.02968		70.2	0.98768	70.2	0.98119	70.2	0.99502	70.2	0.95815		70.2	0.99379	70.2	0.98529	70.2	0.98671	70.2	0.99664
	70.1	0.97717	70.1	0.96687	70.1	1.01752	70.1	1.05235		70.1	0.99364	70.1	0.94076	70.1	0.97784	70.1	0.9622		70.1	0.9914	70.1	1.01766	70.1	0.97959	70.1	1.00336
	70	0.99329	70	0.95474	70	0.99518	70	1.02536		70	0.98291	70	0.91208	70	0.99683	70	0.96625		70	1.00096	70	0.99902	70	0.99573	70	1.00816
	69.9	0.96688	69.9	0.9762	69.9	0.9873	69.9	1.02806		69.9	0.9849	69.9	0.93606	69.9	1.00633	69.9	1.01125		69.9	1.03916	69.9	0.95782	69.9	0.95064	69.9	0.98704
	69.8	0.97941	69.8	0.99393	69.8	0.99299	69.8	1.00809		69.8	0.97297	69.8	0.96897	69.8	0.97377	69.8	0.99685		69.8	1.02388	69.8	0.9848	69.8	0.9943	69.8	0.97793
	69.7	0.96464	69.7	0.99627	69.7	0.9908	69.7	0.98813		69.7	0.98967	69.7	0.97273	69.7	0.96472	69.7	0.97525		69.7	0.95989	69.7	1.00638	69.7	0.99858	69.7	0.99472
	69.6	0.95748	69.6	0.95894	69.6	0.95926	69.6	1.02159		69.6	1.01669	69.6	0.9685	69.6	0.9611	69.6	1.00405		69.6	0.9809	69.6	0.97989	69.6	1.02041	69.6	1.02495
	69.5	0.96777	69.5	0.97387	69.5	0.98555	69.5	1.01673		69.5	0.98967	69.5	0.96803	69.5	0.97015	69.5	0.9955		69.5	0.98711	69.5	0.98774	69.5	1.00047	69.5	1.03167
	69.4	0.97001	69.4	0.98367	69.4	0.98248	69.4	0.99298		69.4	0.97576	69.4	0.96145	69.4	0.98146	69.4	0.99235		69.4	0.98281	69.4	0.98038	69.4	0.99668	69.4	1.00336
	69.3	0.96509	69.3	0.96547	69.3	1.00175	69.3	1.01349		69.3	0.97734	69.3	0.95252	69.3	1.00543	69.3	0.9739		69.3	0.98185	69.3	0.9642	69.3	1.01329	69.3	0.97889
	69.2	0.94047	69.2	0.94214	69.2	0.94963	69.2	1.05181		69.2	0.9682	69.2	0.94264	69.2	0.97241	69.2	0.9586		69.2	0.98711	69.2	0.94899	69.2	1.02705	69.2	0.97649
	69.1	0.97538	69.1	0.9678	69.1	0.98379	69.1	1.04425		69.1	0.97417	69.1	0.97085	69.1	0.93035	69.1	0.97975		69.1	0.98711	69.1	0.97646	69.1	0.99953	69.1	0.99952
	69	0.9803	69	0.97247	69	0.92816	69	1		69	0.98211	69	0.93277	69	0.94934	69	0.97615		69	0.9914	69	0.96322	69	0.96346	69	0.98944
	68.9	0.92211	68.9	0.95054	68.9	0.9505	68.9	0.99083		68.9	0.97734	68.9	0.94499	68.9	0.98507	68.9	0.97075		68.9	0.98233	68.9	0.94949	68.9	1.00759	68.9	0.98608
	68.8	0.93107	68.8	0.944	68.8	0.97459	68.8	0.99298		68.8	0.95986	68.8	0.92901	68.8	0.97467	68.8	0.9721		68.8	0.94986	68.8	0.9436	68.8	0.98671	68.8	0.95585
	68.7	0.94091	68.7	0.91227	68.7	0.96189	68.7	0.97841		68.7	0.97258	68.7	0.93606	68.7	0.98372	68.7	0.96265		68.7	0.97182	68.7	0.94899	68.7	1.01993	68.7	0.96209
	68.6	0.97404	68.6	0.94634	68.6	0.9378	68.6	0.99029		68.6	0.96502	68.6	0.94217	68.6	0.94618	68.6	0.97345		68.6	0.98233	68.6	0.99166	68.6	0.97105	68.6	0.96257
	68.5	0.95031	68.5	0.93234	68.5	0.9816	68.5	1.02105		68.5	0.94316	68.5	0.94546	68.5	0.99231	68.5	0.96625		68.5	0.95177	68.5	0.98627	68.5	0.96963	68.5	0.98273
	68.4	0.92614	68.4	0.9468	68.4	0.97372	68.4	0.95845		68.4	0.93879	68.4	0.94358	68.4	0.98824	68.4	0.9631		68.4	0.97039	68.4	0.95782	68.4	0.99193	68.4	1.00912
	68.3	0.92748	68.3	0.944	68.3	0.95532	68.3	0.96168		68.3	0.96065	68.3	0.96709	68.3	0.93668	68.3	0.9829		68.3	0.99761	68.3	0.94703	68.3	0.99905	68.3	0.97745
	68.2	0.95971	68.2	0.94634	68.2	0.93386	68.2	1.00917		68.2	0.95986	68.2	0.96474	68.2	0.95296	68.2	0.96265		68.2	0.94795	68.2	0.93085	68.2	1.00285	68.2	0.9904
	68.1	0.93509	68.1	0.96547	68.1	0.96671	68.1	0.98219		68.1	0.97456	68.1	0.9276	68.1	0.96744	68.1	0.94059		68.1	0.94508	68.1	0.93477	68.1	0.98102	68.1	0.9856
	68	0.91361	68	0.94634	68	0.93824	68	0.96546		68	0.9694	68	0.94358	68	0.95703	68	0.9703		68	0.94365	68	0.90682	68	0.97057	68	0.9856
	67.9	0.93465	67.9	0.92814	67.9	0.94875	67.9	0.9741		67.9	0.97218	67.9	0.95393	67.9	0.96472	67.9	0.94464		67.9	0.94556	67.9	0.94605	67.9	0.9644	67.9	0.95681
	67.8	0.93778	67.8	0.9272	67.8	0.94174	67.8	0.98651		67.8	0.96582	67.8	0.94123	67.8	0.94301	67.8	0.92529		67.8	0.96036	67.8	0.94115	67.8	0.96583	67.8	0.9477
	67.7	0.9427	67.7	0.951	67.7	0.94306	67.7	0.96654		67.7	0.95866	67.7	0.93559	67.7	0.95568	67.7	0.94644		67.7	0.97039	67.7	0.95096	67.7	0.944	67.7	0.96977
	67.6	0.94942	67.6	0.95054	67.6	0.93955	67.6	0.94064		67.6	0.94396	67.6	0.92055	67.6	0.95929	67.6	0.9568		67.6	0.97755	67.6	0.96273	67.6	0.9663	67.6	0.96209
	67.5	0.92256	67.5	0.96314	67.5	0.94963	67.5	0.96546		67.5	0.95151	67.5	0.91866	67.5	0.95025	67.5	0.9559		67.5	0.93028	67.5	0.94458	67.5	0.95966	67.5	0.95154
	67.4	0.92256	67.4	0.91647	67.4	0.91984	67.4	0.94118		67.4	0.96304	67.4	0.90879	67.4	0.96156	67.4	0.93114		67.4	0.93983	67.4	0.92742	67.4	0.96108	67.4	0.9357
	67.3	0.9248	67.3	0.91881	67.3	0.94612	67.3	0.97733		67.3	0.95111	67.3	0.90127	67.3	0.95522	67.3	0.94464		67.3	0.92216	67.3	0.95047	67.3	0.93166	67.3	0.92706
	67.2	0.94136	67.2	0.91601	67.2	0.96058	67.2	0.96276		67.2	0.9368	67.2	0.93418	67.2	0.92356	67.2	0.92934		67.2	0.92407	67.2	0.92496	67.2	0.92976	67.2	0.95154
	67.1	0.92346	67.1	0.93	67.1	0.93167	67.1	0.96384		67.1	0.93402	67.1	0.94546	67.1	0.89959	67.1	0.91584		67.1	0.92884	67.1	0.8975	67.1	0.91979	67.1	0.93954
	67	0.91495	67	0.9398	67	0.94174	67	0.9687		67	0.92965	67	0.92243	67	0.92356	67	0.93924		67	0.94078	67	0.92055	67	0.93023	67	0.99088
	66.9	0.91361	66.9	0.90154	66.9	0.94262	66.9	0.94226		66.9	0.93283	66.9	0.90738	66.9	0.93713	66.9	0.96175		66.9	0.94747	66.9	0.92496	66.9	0.94305	66.9	0.94482
	66.8	0.93465	66.8	0.91321	66.8	0.94612	66.8	0.97733		66.8	0.96025	66.8	0.92055	66.8	0.9498	66.8	0.94104		66.8	0.92407	66.8	0.93477	66.8	0.94447	66.8	0.93858
	66.7	0.89615	66.7	0.90527	66.7	0.93342	66.7	0.94873		66.7	0.93839	66.7	0.93183	66.7	0.92899	66.7	0.9622		66.7	0.93171	66.7	0.93232	66.7	0.98386	66.7	0.95825
	66.6	0.88183	66.6	0.92534	66.6	0.94262	66.6	0.9428		66.6	0.93879	66.6	0.9417	66.6	0.92718	66.6	0.93024		66.6	0.95606	66.6	0.89554	66.6	0.93355	66.6	0.94482
	66.5	0.88988	66.5	0.91461	66.5	0.91327	66.5	0.93524		66.5	0.93919	66.5	0.93136	66.5	0.93442	66.5	0.91764		66.5	0.93123	66.5	0.91761	66.5	0.92027	66.5	0.95106
	66.4	0.91585	66.4	0.92114	66.4	0.90188	66.4	0.94549		66.4	0.92409	66.4	0.91443	66.4	0.91678	66.4	0.92799		66.4	0.92359	66.4	0.91515	66.4	0.93023	66.4	0.95681
	66.3	0.91853	66.3	0.88427	66.3	0.92816	66.3	0.92715		66.3	0.92528	66.3	0.86883	66.3	0.92537	66.3	0.92079		66.3	0.92646	66.3	0.90731	66.3	0.94162	66.3	0.95058
	66.2	0.90152	66.2	0.91414	66.2	0.9251	66.2	0.932		66.2	0.91375	66.2	0.89187	66.2	0.891	66.2	0.93294		66.2	0.915	66.2	0.90633	66.2	0.92359	66.2	0.97457
	66.1	0.89033	66.1	0.89314	66.1	0.9286	66.1	0.9374		66.1	0.92965	66.1	0.9102	66.1	0.90502	66.1	0.91809		66.1	0.90067	66.1	0.90093	66.1	0.9141	66.1	0.95393
	66	0.88541	66	0.89174	66	0.92641	66	0.94495		66	0.94277	66	0.91961	66	0.90592	66	0.89019		66	0.89255	66	0.91074	66	0.9402	66	0.91219
	65.9	0.91629	65.9	0.89547	65.9	0.92992	65.9	0.92553		65.9	0.93045	65.9	0.92008	65.9	0.90457	65.9	0.92439		65.9	0.89685	65.9	0.9181	65.9	0.94732	65.9	0.93138
	65.8	0.89884	65.8	0.92394	65.8	0.90495	65.8	0.93038		65.8	0.89308	65.8	0.90738	65.8	0.87607	65.8	0.92934		65.8	0.90688	65.8	0.90633	65.8	0.94637	65.8	0.91603
	65.7	0.85855	65.7	0.90994	65.7	0.8813	65.7	0.94064		65.7	0.91137	65.7	0.89845	65.7	0.89236	65.7	0.94149		65.7	0.91882	65.7	0.87396	65.7	0.90888	65.7	0.90307
	65.6	0.87466	65.6	0.91647	65.6	0.90232	65.6	0.93956		65.6	0.90302	65.6	0.91208	65.6	0.90773	65.6	0.92304		65.6	0.95559	65.6	0.90142	65.6	0.88514	65.6	0.90835
	65.5	0.8872	65.5	0.89921	65.5	0.88699	65.5	0.94495		65.5	0.90382	65.5	0.89516	65.5	0.91	65.5	0.88749		65.5	0.90831	65.5	0.92153	65.5	0.9046	65.5	0.92083
	65.4	0.89928	65.4	0.92347	65.4	0.89794	65.4	0.94172		65.4	0.90978	65.4	0.87729	65.4	0.86884	65.4	0.91359		65.4	0.88825	65.4	0.9127	65.4	0.89986	65.4	0.89203
	65.3	0.88541	65.3	0.89781	65.3	0.90539	65.3	0.93578		65.3	0.90421	65.3	0.88952	65.3	0.87517	65.3	0.91989		65.3	0.91643	65.3	0.9127	65.3	0.92976	65.3	0.91939
	65.2	0.88362	65.2	0.87074	65.2	0.90145	65.2	0.93632		65.2	0.91216	65.2	0.89281	65.2	0.8919	65.2	0.91944		65.2	0.88682	65.2	0.90191	65.2	0.9122	65.2	0.91987
	65.1	0.90286	65.1	0.92767	65.1	0.89531	65.1	0.92445		65.1	0.91057	65.1	0.89845	65.1	0.87743	65.1	0.91044		65.1	0.87822	65.1	0.88131	65.1	0.91979	65.1	0.89155
	65	0.90197	65	0.89687	65	0.87779	65	0.93686		65	0.90859	65	0.90127	65	0.87969	65	0.89019		65	0.88586	65	0.87249	65	0.9046	65	0.91363
	64.9	0.88317	64.9	0.86794	64.9	0.8664	64.9	0.88505		64.9	0.9062	64.9	0.88858	64.9	0.89009	64.9	0.88524		64.9	0.8553	64.9	0.87151	64.9	0.90793	64.9	0.93378
	64.8	0.87243	64.8	0.88521	64.8	0.89663	64.8	0.89045		64.8	0.92289	64.8	0.89751	64.8	0.85617	64.8	0.90189		64.8	0.86581	64.8	0.90682	64.8	0.94115	64.8	0.94578
	64.7	0.86347	64.7	0.89921	64.7	0.89663	64.7	0.90232		64.7	0.89785	64.7	0.87776	64.7	0.90321	64.7	0.86094		64.7	0.85626	64.7	0.87886	64.7	0.88657	64.7	0.89395
	64.6	0.88272	64.6	0.90994	64.6	0.90013	64.6	0.9428		64.6	0.90779	64.6	0.86789	64.6	0.88648	64.6	0.90369		64.6	0.89971	64.6	0.89112	64.6	0.85762	64.6	0.90979
	64.5	0.86974	64.5	0.86888	64.5	0.894	64.5	0.92229		64.5	0.8903	64.5	0.89093	64.5	0.88512	64.5	0.91809		64.5	0.87679	64.5	0.89995	64.5	0.87518	64.5	0.9357
	64.4	0.87377	64.4	0.89267	64.4	0.87297	64.4	0.90394		64.4	0.93521	64.4	0.88999	64.4	0.88919	64.4	0.86994		64.4	0.87249	64.4	0.86121	64.4	0.87233	64.4	0.88628
	64.3	0.88317	64.3	0.88101	64.3	0.85458	64.3	0.91527		64.3	0.9066	64.3	0.8914	64.3	0.85798	64.3	0.87399		64.3	0.89494	64.3	0.87052	64.3	0.87708	64.3	0.87044
	64.2	0.86124	64.2	0.85674	64.2	0.86728	64.2	0.90772		64.2	0.8903	64.2	0.87071	64.2	0.86748	64.2	0.92484		64.2	0.85912	64.2	0.87151	64.2	0.92264	64.2	0.90115
	64.1	0.87377	64.1	0.87354	64.1	0.89969	64.1	0.91473		64.1	0.88951	64.1	0.85331	64.1	0.88241	64.1	0.91044		64.1	0.87679	64.1	0.87788	64.1	0.91599	64.1	0.90595
	64	0.86526	64	0.90714	64	0.894	64	0.91743		64	0.87003	64	0.84955	64	0.9005	64	0.88974		64	0.86008	64	0.87249	64	0.91315	64	0.91747
	63.9	0.88048	63.9	0.88194	63.9	0.87473	63.9	0.90448		63.9	0.8748	63.9	0.87729	63.9	0.89552	63.9	0.89109		63.9	0.85673	63.9	0.90878	63.9	0.87803	63.9	0.89107
	63.8	0.86616	63.8	0.87961	63.8	0.91021	63.8	0.90016		63.8	0.89308	63.8	0.82605	63.8	0.88014	63.8	0.88884		63.8	0.8916	63.8	0.89063	63.8	0.89274	63.8	0.88484
	63.7	0.87914	63.7	0.88334	63.7	0.86991	63.7	0.93308		63.7	0.88355	63.7	0.85567	63.7	0.87879	63.7	0.86949		63.7	0.9021	63.7	0.84796	63.7	0.90033	63.7	0.90595
	63.6	0.86929	63.6	0.86608	63.6	0.8594	63.6	0.91851		63.6	0.8597	63.6	0.8552	63.6	0.87155	63.6	0.88659		63.6	0.87345	63.6	0.8617	63.6	0.86853	63.6	0.87764
	63.5	0.89078	63.5	0.88521	63.5	0.88217	63.5	0.90988		63.5	0.88196	63.5	0.84579	63.5	0.86929	63.5	0.87939		63.5	0.89494	63.5	0.83325	63.5	0.86426	63.5	0.89923
	63.4	0.87601	63.4	0.89034	63.4	0.88655	63.4	0.93254		63.4	0.8593	63.4	0.85472	63.4	0.86793	63.4	0.87444		63.4	0.8916	63.4	0.83865	63.4	0.86948	63.4	0.8714
	63.3	0.85452	63.3	0.87028	63.3	0.84669	63.3	0.90826		63.3	0.86407	63.3	0.85849	63.3	0.88829	63.3	0.88929		63.3	0.87631	63.3	0.8411	63.3	0.8505	63.3	0.87476
	63.2	0.88944	63.2	0.85254	63.2	0.86159	63.2	0.90124		63.2	0.88196	63.2	0.86601	63.2	0.87065	63.2	0.87354		63.2	0.86246	63.2	0.85581	63.2	0.86758	63.2	0.86516
	63.1	0.87287	63.1	0.90761	63.1	0.87692	63.1	0.90502		63.1	0.86963	63.1	0.82887	63.1	0.84441	63.1	0.86589		63.1	0.85578	63.1	0.87396	63.1	0.85857	63.1	0.87428
	63	0.88004	63	0.90621	63	0.8594	63	0.88397		63	0.87798	63	0.81993	63	0.85889	63	0.88434		63	0.87393	63	0.87494	63	0.89037	63	0.89395
	62.9	0.8581	62.9	0.87774	62.9	0.86903	62.9	0.9007		62.9	0.8907	62.9	0.82981	62.9	0.83853	62.9	0.86589		62.9	0.90258	62.9	0.8617	62.9	0.88894	62.9	0.85653
	62.8	0.87198	62.8	0.87914	62.8	0.90145	62.8	0.87588		62.8	0.87798	62.8	0.82558	62.8	0.84487	62.8	0.84473		62.8	0.88777	62.8	0.87494	62.8	0.89179	62.8	0.88052
	62.7	0.86705	62.7	0.87354	62.7	0.8664	62.7	0.89477		62.7	0.89189	62.7	0.8646	62.7	0.85708	62.7	0.85779		62.7	0.85291	62.7	0.87592	62.7	0.8747	62.7	0.86036
	62.6	0.85586	62.6	0.86794	62.6	0.85633	62.6	0.9007		62.6	0.87401	62.6	0.87635	62.6	0.8815	62.6	0.84968		62.6	0.82999	62.6	0.86121	62.6	0.87043	62.6	0.84981
	62.5	0.88138	62.5	0.86841	62.5	0.85283	62.5	0.898		62.5	0.86486	62.5	0.87635	62.5	0.87427	62.5	0.84653		62.5	0.82426	62.5	0.84944	62.5	0.86616	62.5	0.8618
	62.4	0.87422	62.4	0.85348	62.4	0.86509	62.4	0.89207		62.4	0.85811	62.4	0.84062	62.4	0.84351	62.4	0.82763		62.4	0.84145	62.4	0.87298	62.4	0.87803	62.4	0.8786
	62.3	0.85586	62.3	0.88474	62.3	0.86202	62.3	0.89423		62.3	0.85851	62.3	0.86225	62.3	0.86929	62.3	0.84113		62.3	0.86103	62.3	0.83276	62.3	0.8766	62.3	0.88484
	62.2	0.85721	62.2	0.88894	62.2	0.88217	62.2	0.8953		62.2	0.843	62.2	0.82934	62.2	0.84713	62.2	0.84743		62.2	0.82808	62.2	0.83521	62.2	0.84338	62.2	0.89299
	62.1	0.84781	62.1	0.90994	62.1	0.83881	62.1	0.88451		62.1	0.86725	62.1	0.84579	62.1	0.84487	62.1	0.85509		62.1	0.83333	62.1	0.85238	62.1	0.83673	62.1	0.84069
	62	0.83841	62	0.87401	62	0.8594	62	0.87696		62	0.87083	62	0.85002	62	0.8313	62	0.83618		62	0.84575	62	0.87445	62	0.85999	62	0.84405
	61.9	0.81961	61.9	0.85208	61.9	0.84801	61.9	0.87156		61.9	0.86049	61.9	0.8204	61.9	0.83537	61.9	0.85059		61.9	0.85626	61.9	0.86611	61.9	0.8842	61.9	0.84789
	61.8	0.86392	61.8	0.84741	61.8	0.88611	61.8	0.90988		61.8	0.85095	61.8	0.78749	61.8	0.82225	61.8	0.84338		61.8	0.86533	61.8	0.83325	61.8	0.86284	61.8	0.83205
	61.7	0.85586	61.7	0.86048	61.7	0.86465	61.7	0.88775		61.7	0.85016	61.7	0.82323	61.7	0.84713	61.7	0.86094		61.7	0.85244	61.7	0.81707	61.7	0.8467	61.7	0.82917
	61.6	0.88048	61.6	0.86141	61.6	0.85721	61.6	0.86724		61.6	0.85811	61.6	0.82464	61.6	0.82768	61.6	0.86769		61.6	0.85435	61.6	0.84159	61.6	0.85762	61.6	0.83589
	61.5	0.84512	61.5	0.87121	61.5	0.86684	61.5	0.89638		61.5	0.83744	61.5	0.81711	61.5	0.84984	61.5	0.83933		61.5	0.8128	61.5	0.79598	61.5	0.84053	61.5	0.84165
	61.4	0.8299	61.4	0.82548	61.4	0.87867	61.4	0.88397		61.4	0.82552	61.4	0.83357	61.4	0.84803	61.4	0.83528		61.4	0.83429	61.4	0.79549	61.4	0.84575	61.4	0.87668
	61.3	0.81692	61.3	0.84741	61.3	0.85064	61.3	0.86616		61.3	0.843	61.3	0.8519	61.3	0.83311	61.3	0.83663		61.3	0.8596	61.3	0.8563	61.3	0.85762	61.3	0.81958
	61.2	0.83662	61.2	0.86421	61.2	0.86772	61.2	0.86886		61.2	0.83903	61.2	0.82511	61.2	0.81592	61.2	0.83483		61.2	0.81328	61.2	0.82344	61.2	0.8467	61.2	0.81958
	61.1	0.83124	61.1	0.87587	61.1	0.83662	61.1	0.864		61.1	0.83784	61.1	0.83216	61.1	0.83808	61.1	0.82358		61.1	0.79608	61.1	0.82246	61.1	0.82962	61.1	0.8618
	61	0.85765	61	0.87914	61	0.82786	61	0.87048		61	0.82711	61	0.8063	61	0.83085	61	0.85329		61	0.79656	61	0.82982	61	0.80351	61	0.81238
	60.9	0.85855	60.9	0.85861	60.9	0.85764	60.9	0.87588		60.9	0.82989	60.9	0.82276	60.9	0.81863	60.9	0.84743		60.9	0.80898	60.9	0.83718	60.9	0.7926	60.9	0.84693
	60.8	0.84512	60.8	0.86561	60.8	0.84494	60.8	0.87588		60.8	0.83227	60.8	0.83075	60.8	0.79919	60.8	0.83303		60.8	0.82187	60.8	0.83227	60.8	0.81253	60.8	0.82294
	60.7	0.82722	60.7	0.82734	60.7	0.83881	60.7	0.86346		60.7	0.83585	60.7	0.83921	60.7	0.81682	60.7	0.83528		60.7	0.81471	60.7	0.82295	60.7	0.84813	60.7	0.83109
	60.6	0.84109	60.6	0.83901	60.6	0.82173	60.6	0.87156		60.6	0.82313	60.6	0.82181	60.6	0.80597	60.6	0.82943		60.6	0.83333	60.6	0.83816	60.6	0.82534	60.6	0.82869
	60.5	0.84467	60.5	0.88801	60.5	0.84888	60.5	0.86832		60.5	0.84062	60.5	0.82605	60.5	0.82632	60.5	0.79748		60.5	0.8319	60.5	0.83129	60.5	0.81443	60.5	0.85173
	60.4	0.85676	60.4	0.85441	60.4	0.85107	60.4	0.87264		60.4	0.83188	60.4	0.85849	60.4	0.84577	60.4	0.81098		60.4	0.83668	60.4	0.81314	60.4	0.85667	60.4	0.81046
	60.3	0.86929	60.3	0.86421	60.3	0.87648	60.3	0.87642		60.3	0.82393	60.3	0.79737	60.3	0.85029	60.3	0.82808		60.3	0.79513	60.3	0.79304	60.3	0.83009	60.3	0.82342
	60.2	0.83617	60.2	0.83154	60.2	0.87692	60.2	0.89045		60.2	0.8124	60.2	0.79455	60.2	0.83673	60.2	0.85194		60.2	0.81089	60.2	0.81903	60.2	0.84623	60.2	0.81094
	60.1	0.85184	60.1	0.83854	60.1	0.85983	60.1	0.89746		60.1	0.84579	60.1	0.81476	60.1	0.84803	60.1	0.82718		60.1	0.80707	60.1	0.80628	60.1	0.82487	60.1	0.79511
	60	0.88183	60	0.80028	60	0.84713	60	0.89638		60	0.81836	60	0.83122	60	0.8521	60	0.80378		60	0.80086	60	0.81265	60	0.84006	60	0.8143
	59.9	0.85542	59.9	0.84601	59.9	0.86903	59.9	0.89315		59.9	0.83108	59.9	0.83639	59.9	0.83265	59.9	0.84698		59.9	0.80611	59.9	0.79941	59.9	0.82202	59.9	0.83733
	59.8	0.8393	59.8	0.85208	59.8	0.8664	59.8	0.86292		59.8	0.87798	59.8	0.79878	59.8	0.78562	59.8	0.85104		59.8	0.7937	59.8	0.80481	59.8	0.81206	59.8	0.82678
	59.7	0.86482	59.7	0.88287	59.7	0.84669	59.7	0.85699		59.7	0.83188	59.7	0.81711	59.7	0.80371	59.7	0.82088		59.7	0.79656	59.7	0.80775	59.7	0.83626	59.7	0.81478
	59.6	0.85049	59.6	0.84041	59.6	0.8445	59.6	0.88451		59.6	0.83068	59.6	0.80442	59.6	0.79421	59.6	0.83618		59.6	0.81089	59.6	0.81854	59.6	0.83673	59.6	0.82726
	59.5	0.86571	59.5	0.84274	59.5	0.84713	59.5	0.89153		59.5	0.8124	59.5	0.80724	59.5	0.81049	59.5	0.82088		59.5	0.8405	59.5	0.82295	59.5	0.84243	59.5	0.8095
	59.4	0.86079	59.4	0.86188	59.4	0.87473	59.4	0.88451		59.4	0.84499	59.4	0.80536	59.4	0.8123	59.4	0.81458		59.4	0.82521	59.4	0.80971	59.4	0.79687	59.4	0.80278
	59.3	0.87556	59.3	0.86141	59.3	0.8537	59.3	0.864		59.3	0.83545	59.3	0.80395	59.3	0.81909	59.3	0.82223		59.3	0.82092	59.3	0.79598	59.3	0.80731	59.3	0.77735
	59.2	0.859	59.2	0.84461	59.2	0.83311	59.2	0.85051		59.2	0.83784	59.2	0.84062	59.2	0.81637	59.2	0.82538		59.2	0.83095	59.2	0.79598	59.2	0.80968	59.2	0.80854
	59.1	0.84333	59.1	0.86608	59.1	0.86553	59.1	0.8721		59.1	0.84221	59.1	0.82793	59.1	0.81863	59.1	0.82088		59.1	0.81662	59.1	0.79058	59.1	0.81917	59.1	0.82965
	59	0.84333	59	0.85954	59	0.86202	59	0.92229		59	0.8434	59	0.80442	59	0.80597	59	0.82403		59	0.83142	59	0.82295	59	0.81158	59	0.83061
	58.9	0.84467	58.9	0.87914	58.9	0.85808	58.9	0.898		58.9	0.81916	58.9	0.80489	58.9	0.83265	58.9	0.82268		58.9	0.84193	58.9	0.81314	58.9	0.81158	58.9	0.84309
	58.8	0.86661	58.8	0.88661	58.8	0.83662	58.8	0.9034		58.8	0.84221	58.8	0.7922	58.8	0.85391	58.8	0.81143		58.8	0.80659	58.8	0.82393	58.8	0.8505	58.8	0.81046
	58.7	0.86168	58.7	0.91974	58.7	0.88874	58.7	0.9034		58.7	0.86884	58.7	0.81523	58.7	0.8417	58.7	0.82088		58.7	0.83381	58.7	0.83767	58.7	0.83816	58.7	0.83061
	58.6	0.88809	58.6	0.90201	58.6	0.89006	58.6	0.88235		58.6	0.83863	58.6	0.83028	58.6	0.8521	58.6	0.82403		58.6	0.83906	58.6	0.81314	58.6	0.83626	58.6	0.83973
	58.5	0.8769	58.5	0.91834	58.5	0.85414	58.5	0.9088		58.5	0.85771	58.5	0.8204	58.5	0.83492	58.5	0.81998		58.5	0.86772	58.5	0.81314	58.5	0.83294	58.5	0.83013
	58.4	0.89884	58.4	0.88661	58.4	0.91371	58.4	0.92661		58.4	0.85056	58.4	0.8378	58.4	0.84306	58.4	0.86769		58.4	0.82904	58.4	0.81216	58.4	0.84575	58.4	0.84165
	58.3	0.8863	58.3	0.87821	58.3	0.87385	58.3	0.91473		58.3	0.86486	58.3	0.83592	58.3	0.83356	58.3	0.87264		58.3	0.83047	58.3	0.82246	58.3	0.8187	58.3	0.84885
	58.2	0.90958	58.2	0.90994	58.2	0.90889	58.2	0.8953		58.2	0.86367	58.2	0.83874	58.2	0.8512	58.2	0.86094		58.2	0.84145	58.2	0.83963	58.2	0.8448	58.2	0.84069
	58.1	0.92167	58.1	0.91227	58.1	0.8883	58.1	0.93308		58.1	0.87599	58.1	0.84673	58.1	0.85301	58.1	0.87714		58.1	0.82808	58.1	0.86464	58.1	0.87328	58.1	0.88148
	58	0.94136	58	0.90901	58	0.91196	58	0.97949		58	0.86407	58	0.83545	58	0.84713	58	0.84563		58	0.85817	58	0.87494	58	0.83009	58	0.80614
	57.9	0.96911	57.9	0.92394	57.9	0.95357	57.9	0.96168		57.9	0.87878	57.9	0.85614	57.9	0.82044	57.9	0.84293		57.9	0.85482	57.9	0.84012	57.9	0.82392	57.9	0.83541
	57.8	0.95658	57.8	0.93327	57.8	0.96846	57.8	0.94981		57.8	0.88553	57.8	0.84767	57.8	0.86477	57.8	0.84113		57.8	0.85053	57.8	0.82933	57.8	0.83009	57.8	0.86276
	57.7	0.99597	57.7	0.9608	57.7	0.96846	57.7	1.01835		57.7	0.8903	57.7	0.83451	57.7	0.83537	57.7	0.85284		57.7	0.86819	57.7	0.82737	57.7	0.86331	57.7	0.85749
	57.6	1.00224	57.6	1.01633	57.6	0.99912	57.6	1.03022		57.6	0.90103	57.6	0.84861	57.6	0.85029	57.6	0.84158		57.6	0.86294	57.6	0.87151	57.6	0.8823	57.6	0.84981
	57.5	1.03894	57.5	1.02007	57.5	0.98686	57.5	1.07663		57.5	0.91812	57.5	0.86272	57.5	0.87155	57.5	0.85869		57.5	0.88443	57.5	0.84698	57.5	0.87803	57.5	0.86852
	57.4	1.07207	57.4	1.03686	57.4	1.01314	57.4	1.06692		57.4	0.92409	57.4	0.86319	57.4	0.9014	57.4	0.87129		57.4	0.89828	57.4	0.86317	57.4	0.83721	57.4	0.8834
	57.3	1.06088	57.3	1.06486	57.3	1.06088	57.3	1.0966		57.3	0.92051	57.3	0.8787	57.3	0.88105	57.3	0.89154		57.3	0.90544	57.3	0.8563	57.3	0.84765	57.3	0.90403
	57.2	1.06312	57.2	1.05693	57.2	1.08279	57.2	1.15812		57.2	0.93084	57.2	0.88622	57.2	0.89733	57.2	0.91584		57.2	0.89016	57.2	0.846	57.2	0.84528	57.2	0.90547
	57.1	1.08863	57.1	1.09939	57.1	1.11783	57.1	1.15812		57.1	0.91653	57.1	0.90879	57.1	0.91814	57.1	0.91944		57.1	0.86676	57.1	0.85287	57.1	0.87897	57.1	0.89731
	57	1.13518	57	1.15119	57	1.13622	57	1.1905		57	0.95668	57	0.92337	57	0.91407	57	0.94149		57	0.88013	57	0.9078	57	0.92264	57	0.88628
	56.9	1.20054	56.9	1.16706	56.9	1.17302	56.9	1.21964		56.9	0.96701	56.9	0.94687	56.9	0.90366	56.9	0.96265		56.9	0.88395	56.9	0.93134	56.9	0.95918	56.9	0.92179
	56.8	1.23142	56.8	1.25572	56.8	1.2488	56.8	1.29736		56.8	1.0318	56.8	0.96333	56.8	0.99276	56.8	0.99685		56.8	0.91977	56.8	0.91761	56.8	0.94162	56.8	0.96689
	56.7	1.31423	56.7	1.28605	56.7	1.31669	56.7	1.37453		56.7	1.05286	56.7	0.99201	56.7	0.9991	56.7	1.0045		56.7	0.9766	56.7	0.9745	56.7	0.94447	56.7	1.01296
	56.6	1.37466	56.6	1.39011	56.6	1.35874	56.6	1.42526		56.6	1.07591	56.6	1.0094	56.6	1.019	56.6	1.06346		56.6	0.98902	56.6	0.96469	56.6	0.97485	56.6	1.02879
	56.5	1.40063	56.5	1.4293	56.5	1.35961	56.5	1.55208		56.5	1.10374	56.5	1.08181	56.5	1.08186	56.5	1.10306		56.5	1.00096	56.5	1.03188	56.5	1.04414	56.5	1.08685
	56.4	1.44897	56.4	1.47597	56.4	1.47438	56.4	1.64598		56.4	1.12679	56.4	1.12271	56.4	1.12121	56.4	1.16607		56.4	1.07116	56.4	1.11084	56.4	1.12957	56.4	1.17802
	56.3	1.51835	56.3	1.5329	56.3	1.60753	56.3	1.73556		56.3	1.17965	56.3	1.19088	56.3	1.1773	56.3	1.21107		56.3	1.12273	56.3	1.16969	56.3	1.20361	56.3	1.25384
	56.2	1.62802	56.2	1.68035	56.2	1.70171	56.2	1.83756		56.2	1.27146	56.2	1.26469	56.2	1.23338	56.2	1.29208		56.2	1.15473	56.2	1.25208	56.2	1.27385	56.2	1.36564
	56.1	1.69964	56.1	1.86048	56.1	1.81384	56.1	2.00594		56.1	1.34857	56.1	1.3197	56.1	1.34374	56.1	1.35059		56.1	1.22254	56.1	1.34085	56.1	1.37114	56.1	1.49088
	56	1.80931	56	1.96967	56	1.97284	56	2.11387		56	1.43164	56	1.4236	56	1.43872	56	1.46445		56	1.32569	56	1.46248	56	1.5178	56	1.61852
	55.9	1.88093	55.9	2.08446	55.9	2.10556	55.9	2.26875		55.9	1.53378	55.9	1.52891	55.9	1.54184	55.9	1.58146		55.9	1.39971	55.9	1.59294	55.9	1.69435	55.9	1.81046
	55.8	1.97314	55.8	2.15212	55.8	2.21638	55.8	2.5483		55.8	1.65143	55.8	1.64598	55.8	1.69968	55.8	1.73987		55.8	1.57498	55.8	1.80039	55.8	1.83484	55.8	1.97745
	55.7	2.0855	55.7	2.28138	55.7	2.40561	55.7	2.65515		55.7	1.76272	55.7	1.8157	55.7	1.80507	55.7	1.92124		55.7	1.6829	55.7	1.97254	55.7	2.04936	55.7	2.26296
	55.6	2.19875	55.6	2.44377	55.6	2.53438	55.6	2.81166		55.6	1.86844	55.6	1.92995	55.6	2.02171	55.6	2.11296		55.6	1.83477	55.6	2.154	55.6	2.20076	55.6	2.48992
	55.5	2.27753	55.5	2.57909	55.5	2.65177	55.5	2.99083		55.5	2.04372	55.5	2.12459	55.5	2.18137	55.5	2.31368		55.5	1.94078	55.5	2.38843	55.5	2.47698	55.5	2.69194
	55.4	2.4521	55.4	2.67849	55.4	2.79238	55.4	3.15326		55.4	2.22297	55.4	2.29431	55.4	2.3754	55.4	2.52115		55.4	2.09408	55.4	2.56302	55.4	2.74276	55.4	3.03599
	55.3	2.53133	55.3	2.83668	55.3	2.92816	55.3	3.34539		55.3	2.35533	55.3	2.56182	55.3	2.56897	55.3	2.73762		55.3	2.29608	55.3	2.82344	55.3	2.99383	55.3	3.29607
	55.2	2.57252	55.2	2.90527	55.2	3.10731	55.2	3.43443		55.2	2.4845	55.2	2.70616	55.2	2.76662	55.2	2.95725		55.2	2.41738	55.2	3.01618	55.2	3.19696	55.2	3.5715
	55.1	2.66025	55.1	3.0224	55.1	3.21244	55.1	3.52563		55.1	2.55604	55.1	2.89516	55.1	2.95929	55.1	3.18497		55.1	2.58166	55.1	3.2408	55.1	3.45278	55.1	3.74472
	55	2.68084	55	3.07933	55	3.30618	55	3.5823		55	2.68203	55	3.02821	55	3.16147	55	3.31728		55	2.68911	55	3.42128	55	3.63408	55	3.95729
	54.9	2.71441	54.9	3.17732	54.9	3.36049	54.9	3.62277		54.9	2.74603	54.9	3.1575	54.9	3.31434	54.9	3.46085		54.9	2.78176	54.9	3.53163	54.9	3.78975	54.9	4.1382
	54.8	2.74351	54.8	3.23705	54.8	3.33158	54.8	3.62169		54.8	2.80723	54.8	3.28397	54.8	3.5147	54.8	3.61971		54.8	2.86581	54.8	3.63168	54.8	3.95776	54.8	4.12188
	54.7	2.6983	54.7	3.13532	54.7	3.31713	54.7	3.54614		54.7	2.91534	54.7	3.35355	54.7	3.5735	54.7	3.73267		54.7	2.92455	54.7	3.65866	54.7	3.98386	54.7	4.16171
	54.6	2.61012	54.6	3.13252	54.6	3.32238	54.6	3.46303		54.6	2.81757	54.6	3.36483	54.6	3.59249	54.6	3.72772		54.6	2.99666	54.6	3.59392	54.6	3.91362	54.6	4.08637
	54.5	2.52775	54.5	3.04246	54.5	3.21156	54.5	3.24825		54.5	2.75159	54.5	3.38458	54.5	3.60063	54.5	3.72952		54.5	3.01671	54.5	3.51005	54.5	3.79924	54.5	3.93234
	54.4	2.41182	54.4	2.85721	54.4	3.02015	54.4	3.09876		54.4	2.74165	54.4	3.29384	54.4	3.61013	54.4	3.66292		54.4	2.93457	54.4	3.40412	54.4	3.6635	54.4	3.73944
	54.3	2.23545	54.3	2.71395	54.3	2.84363	54.3	2.88721		54.3	2.62838	54.3	3.16925	54.3	3.44731	54.3	3.59496		54.3	2.77794	54.3	3.17999	54.3	3.51827	54.3	3.47217
	54.2	2.11862	54.2	2.46757	54.2	2.65177	54.2	2.65192		54.2	2.46781	54.2	3.02445	54.2	3.32881	54.2	3.33753		54.2	2.60076	54.2	2.99951	54.2	3.22781	54.2	3.21257
	54.1	1.92614	54.1	2.28465	54.1	2.39334	54.1	2.3524		54.1	2.27623	54.1	2.84861	54.1	3.14925	54.1	3.12556		54.1	2.40115	54.1	2.71702	54.1	2.93308	54.1	2.89155
	54	1.74888	54	2.07839	54	2.20018	54	2.17593		54	2.05326	54	2.62247	54	2.94346	54	2.91359		54	2.16476	54	2.4566	54	2.62174	54	2.52303
	53.9	1.60161	53.9	1.86281	53.9	1.99956	53.9	1.93416		53.9	1.88235	53.9	2.42031	53.9	2.68431	53.9	2.60486		53.9	1.95559	53.9	2.13438	53.9	2.33318	53.9	2.17035
	53.8	1.46553	53.8	1.67522	53.8	1.79238	53.8	1.71182		53.8	1.73013	53.8	2.1622	53.8	2.37404	53.8	2.36004		53.8	1.77698	53.8	1.87592	53.8	2.028	53.8	1.93762
	53.7	1.265	53.7	1.54223	53.7	1.58476	53.7	1.54722		53.7	1.58068	53.7	1.91255	53.7	2.14925	53.7	2.09631		53.7	1.54441	53.7	1.65522	53.7	1.78263	53.7	1.68906
	53.6	1.18979	53.6	1.36491	53.6	1.43671	53.6	1.3497		53.6	1.4217	53.6	1.71556	53.6	1.85889	53.6	1.89514		53.6	1.39207	53.6	1.43355	53.6	1.55909	53.6	1.47313
	53.5	1.08594	53.5	1.24545	53.5	1.25099	53.5	1.2585		53.5	1.30445	53.5	1.57217	53.5	1.64224	53.5	1.61971		53.5	1.23161	53.5	1.28838	53.5	1.40104	53.5	1.28407
	53.4	1.02641	53.4	1.11806	53.4	1.17827	53.4	1.16352		53.4	1.17965	53.4	1.38082	53.4	1.4351	53.4	1.4586		53.4	1.14183	53.4	1.14321	53.4	1.23446	53.4	1.15787
	53.3	0.97672	53.3	1.03406	53.3	1.09023	53.3	1.06908		53.3	1.1093	53.3	1.22285	53.3	1.31841	53.3	1.31908		53.3	1.06734	53.3	1.09269	53.3	1.07973	53.3	1.05278
	53.2	0.93017	53.2	0.99393	53.2	1.02497	53.2	1.05559		53.2	1.02822	53.2	1.12177	53.2	1.18725	53.2	1.19262		53.2	0.98472	53.2	0.99461	53.2	1.01661	53.2	1.0072
	53.1	0.88048	53.1	0.95007	53.1	0.98817	53.1	0.94226		53.1	0.97059	53.1	1.04372	53.1	1.11533	53.1	1.08236		53.1	0.94269	53.1	0.91859	53.1	0.98291	53.1	0.94386
	53	0.89302	53	0.90387	53	0.92072	53	0.94441		53	0.94515	53	0.97884	53	1.03664	53	1.0315		53	0.88348	53	0.86317	53	0.93261	53	0.90307
	52.9	0.90824	52.9	0.90014	52.9	0.90626	52.9	0.92661		52.9	0.90938	52.9	0.90503	52.9	0.95432	52.9	0.92889		52.9	0.90115	52.9	0.89161	52.9	0.89986	52.9	0.89299
	52.8	0.86124	52.8	0.89314	52.8	0.88787	52.8	0.9007		52.8	0.90103	52.8	0.90174	52.8	0.88195	52.8	0.91224		52.8	0.87918	52.8	0.82786	52.8	0.88894	52.8	0.87476
	52.7	0.86347	52.7	0.88801	52.7	0.88217	52.7	0.88559		52.7	0.87997	52.7	0.90597	52.7	0.87472	52.7	0.91494		52.7	0.85817	52.7	0.83129	52.7	0.86948	52.7	0.89012
	52.6	0.87108	52.6	0.87914	52.6	0.88305	52.6	0.87696		52.6	0.87798	52.6	0.87541	52.6	0.85617	52.6	0.90504		52.6	0.87011	52.6	0.82442	52.6	0.85857	52.6	0.86756
	52.5	0.89749	52.5	0.84928	52.5	0.88743	52.5	0.89099		52.5	0.84897	52.5	0.86554	52.5	0.8512	52.5	0.86814		52.5	0.84718	52.5	0.85728	52.5	0.85097	52.5	0.87476
	52.4	0.84199	52.4	0.86934	52.4	0.88042	52.4	0.88451		52.4	0.88275	52.4	0.84955	52.4	0.85663	52.4	0.86139		52.4	0.86533	52.4	0.84895	52.4	0.85002	52.4	0.83637
	52.3	0.84064	52.3	0.90481	52.3	0.8721	52.3	0.87426		52.3	0.89984	52.3	0.83075	52.3	0.84532	52.3	0.86274		52.3	0.86533	52.3	0.83031	52.3	0.84907	52.3	0.81814
	52.2	0.85094	52.2	0.87961	52.2	0.87254	52.2	0.85213		52.2	0.87202	52.2	0.83639	52.2	0.83265	52.2	0.84248		52.2	0.8319	52.2	0.83276	52.2	0.87755	52.2	0.84453
	52.1	0.87243	52.1	0.83248	52.1	0.82173	52.1	0.86508		52.1	0.84817	52.1	0.81476	52.1	0.84396	52.1	0.86949		52.1	0.81184	52.1	0.83178	52.1	0.85904	52.1	0.82198
	52	0.87198	52	0.83388	52	0.84319	52	0.85105		52	0.84221	52	0.83169	52	0.86341	52	0.85509		52	0.84623	52	0.84306	52	0.8543	52	0.8167
	51.9	0.87287	51.9	0.87774	51.9	0.83311	51.9	0.86131		51.9	0.85771	51.9	0.85331	51.9	0.84306	51.9	0.83798		51.9	0.85864	51.9	0.85385	51.9	0.85999	51.9	0.82582
	51.8	0.84736	51.8	0.85441	51.8	0.8537	51.8	0.88505		51.8	0.87281	51.8	0.8157	51.8	0.79285	51.8	0.83708		51.8	0.83381	51.8	0.86415	51.8	0.85809	51.8	0.85893
	51.7	0.86482	51.7	0.81521	51.7	0.87779	51.7	0.89207		51.7	0.8434	51.7	0.82981	51.7	0.84306	51.7	0.82313		51.7	0.83524	51.7	0.85042	51.7	0.85002	51.7	0.84501
	51.6	0.8675	51.6	0.85488	51.6	0.86159	51.6	0.88451		51.6	0.87003	51.6	0.8472	51.6	0.83582	51.6	0.84653		51.6	0.84909	51.6	0.8259	51.6	0.83246	51.6	0.85221
	51.5	0.86258	51.5	0.83808	51.5	0.8502	51.5	0.89045		51.5	0.8593	51.5	0.82746	51.5	0.82678	51.5	0.84383		51.5	0.89112	51.5	0.85189	51.5	0.85809	51.5	0.84597
	51.4	0.87959	51.4	0.86188	51.4	0.86509	51.4	0.8748		51.4	0.87281	51.4	0.81711	51.4	0.8322	51.4	0.81998		51.4	0.88348	51.4	0.83227	51.4	0.86474	51.4	0.85509
	51.3	0.84781	51.3	0.83341	51.3	0.88568	51.3	0.84674		51.3	0.89785	51.3	0.81899	51.3	0.84713	51.3	0.84068		51.3	0.84432	51.3	0.83521	51.3	0.85145	51.3	0.83205
	51.2	0.85049	51.2	0.83761	51.2	0.84669	51.2	0.86778		51.2	0.86606	51.2	0.83733	51.2	0.83718	51.2	0.82898		51.2	0.83238	51.2	0.8259	51.2	0.87043	51.2	0.84789
	51.1	0.84691	51.1	0.86281	51.1	0.8537	51.1	0.87156		51.1	0.86566	51.1	0.84344	51.1	0.8227	51.1	0.84248		51.1	0.85291	51.1	0.83619	51.1	0.83389	51.1	0.86132
	51	0.8581	51	0.83901	51	0.85283	51	0.83972		51	0.87599	51	0.8331	51	0.84668	51	0.86724		51	0.86055	51	0.83178	51	0.85524	51	0.84357
	50.9	0.87556	50.9	0.83341	50.9	0.841	50.9	0.86832		50.9	0.86645	50.9	0.84344	50.9	0.82632	50.9	0.85239		50.9	0.84336	50.9	0.86856	50.9	0.86806	50.9	0.87716
	50.8	0.88406	50.8	0.86654	50.8	0.85107	50.8	0.8694		50.8	0.86844	50.8	0.86836	50.8	0.82316	50.8	0.83528		50.8	0.84575	50.8	0.85042	50.8	0.85002	50.8	0.86708
	50.7	0.88138	50.7	0.85114	50.7	0.84231	50.7	0.90502		50.7	0.86248	50.7	0.85849	50.7	0.81954	50.7	0.83213		50.7	0.86581	50.7	0.83423	50.7	0.83816	50.7	0.85988
	50.6	0.86929	50.6	0.82688	50.6	0.85983	50.6	0.88073		50.6	0.85135	50.6	0.81664	50.6	0.83582	50.6	0.84248		50.6	0.86963	50.6	0.83914	50.6	0.86901	50.6	0.87188
	50.5	0.84199	50.5	0.85441	50.5	0.84625	50.5	0.87911		50.5	0.85771	50.5	0.85472	50.5	0.84215	50.5	0.87219		50.5	0.87966	50.5	0.8666	50.5	0.81822	50.5	0.85797
	50.4	0.82408	50.4	0.83668	50.4	0.82348	50.4	0.84781		50.4	0.8752	50.4	0.84297	50.4	0.84261	50.4	0.84383		50.4	0.86676	50.4	0.8514	50.4	0.86189	50.4	0.85653
	50.3	0.86213	50.3	0.83108	50.3	0.85064	50.3	0.85699		50.3	0.8899	50.3	0.83545	50.3	0.84261	50.3	0.83078		50.3	0.86103	50.3	0.795	50.3	0.87518	50.3	0.86324
	50.2	0.87243	50.2	0.85814	50.2	0.88962	50.2	0.86616		50.2	0.88434	50.2	0.83686	50.2	0.84577	50.2	0.82088		50.2	0.86485	50.2	0.81854	50.2	0.85572	50.2	0.87524
	50.1	0.84109	50.1	0.85161	50.1	0.85195	50.1	0.88019		50.1	0.85851	50.1	0.84673	50.1	0.81502	50.1	0.85599		50.1	0.83715	50.1	0.83423	50.1	0.84955	50.1	0.87716
	50	0.86034	50	0.84181	50	0.80596	50	0.864		50	0.87083	50	0.8331	50	0.84396	50	0.84518		50	0.87058	50	0.82884	50	0.88894	50	0.85413
	49.9	0.83527	49.9	0.86841	49.9	0.82348	49.9	0.8775		49.9	0.90262	49.9	0.85002	49.9	0.85979	49.9	0.84698		49.9	0.88348	49.9	0.83816	49.9	0.86664	49.9	0.88532
	49.8	0.84646	49.8	0.86981	49.8	0.84012	49.8	0.8721		49.8	0.88315	49.8	0.82134	49.8	0.8417	49.8	0.87354		49.8	0.87584	49.8	0.86317	49.8	0.83341	49.8	0.88628
	49.7	0.85004	49.7	0.87494	49.7	0.85589	49.7	0.88721		49.7	0.86884	49.7	0.8331	49.7	0.83311	49.7	0.84608		49.7	0.84241	49.7	0.86905	49.7	0.85809	49.7	0.85461
	49.6	0.8393	49.6	0.86841	49.6	0.85852	49.6	0.87588		49.6	0.85533	49.6	0.86178	49.6	0.84351	49.6	0.86004		49.6	0.86628	49.6	0.85532	49.6	0.85714	49.6	0.8642
	49.5	0.84109	49.5	0.85861	49.5	0.83092	49.5	0.88019		49.5	0.86685	49.5	0.85002	49.5	0.87562	49.5	0.86814		49.5	0.89398	49.5	0.84944	49.5	0.87803	49.5	0.86612
	49.4	0.86213	49.4	0.87074	49.4	0.86246	49.4	0.88505		49.4	0.89746	49.4	0.84062	49.4	0.872	49.4	0.87129		49.4	0.87106	49.4	0.85483	49.4	0.8842	49.4	0.87476
	49.3	0.87914	49.3	0.85441	49.3	0.83968	49.3	0.86616		49.3	0.89229	49.3	0.85096	49.3	0.872	49.3	0.85734		49.3	0.82426	49.3	0.846	49.3	0.84243	49.3	0.89827
	49.2	0.86526	49.2	0.86188	49.2	0.87823	49.2	0.88559		49.2	0.86725	49.2	0.82181	49.2	0.85934	49.2	0.86499		49.2	0.84479	49.2	0.82197	49.2	0.85762	49.2	0.87764
	49.1	0.84602	49.1	0.84321	49.1	0.85545	49.1	0.88343		49.1	0.83506	49.1	0.84062	49.1	0.86703	49.1	0.84203		49.1	0.85626	49.1	0.80971	49.1	0.87613	49.1	0.88244
	49	0.85676	49	0.83714	49	0.88305	49	0.88559		49	0.86486	49	0.84156	49	0.86251	49	0.83888		49	0.88443	49	0.86415	49	0.86758	49	0.89971
	48.9	0.85452	48.9	0.85114	48.9	0.86202	48.9	0.88505		48.9	0.87679	48.9	0.86836	48.9	0.85708	48.9	0.84338		48.9	0.89733	48.9	0.846	48.9	0.86616	48.9	0.86564
	48.8	0.83438	48.8	0.84648	48.8	0.86903	48.8	0.85699		48.8	0.87401	48.8	0.87353	48.8	0.86612	48.8	0.86274		48.8	0.91165	48.8	0.85826	48.8	0.87518	48.8	0.84597
	48.7	0.84423	48.7	0.86701	48.7	0.83136	48.7	0.89099		48.7	0.87957	48.7	0.84579	48.7	0.83401	48.7	0.84743		48.7	0.8639	48.7	0.84257	48.7	0.8747	48.7	0.86708
	48.6	0.88138	48.6	0.86421	48.6	0.83837	48.6	0.83216		48.6	0.87003	48.6	0.8599	48.6	0.82587	48.6	0.86319		48.6	0.90592	48.6	0.86856	48.6	0.87613	48.6	0.89875
	48.5	0.85631	48.5	0.84788	48.5	0.84494	48.5	0.87804		48.5	0.89984	48.5	0.88434	48.5	0.84261	48.5	0.84923		48.5	0.84432	48.5	0.85385	48.5	0.86569	48.5	0.87668
	48.4	0.83259	48.4	0.85208	48.4	0.86509	48.4	0.88559		48.4	0.88752	48.4	0.84861	48.4	0.85436	48.4	0.83168		48.4	0.87631	48.4	0.88082	48.4	0.89226	48.4	0.86756
	48.3	0.86168	48.3	0.86748	48.3	0.85414	48.3	0.91311		48.3	0.89229	48.3	0.83639	48.3	0.83673	48.3	0.87849		48.3	0.86724	48.3	0.85385	48.3	0.85477	48.3	0.84933
	48.2	0.82408	48.2	0.85768	48.2	0.86772	48.2	0.87426		48.2	0.87599	48.2	0.83968	48.2	0.8417	48.2	0.85734		48.2	0.86055	48.2	0.87837	48.2	0.87945	48.2	0.87764
	48.1	0.84825	48.1	0.84134	48.1	0.85896	48.1	0.91473		48.1	0.8756	48.1	0.86789	48.1	0.84034	48.1	0.84248		48.1	0.86008	48.1	0.85238	48.1	0.86141	48.1	0.85509
	48	0.85586	48	0.91227	48	0.82348	48	0.86616		48	0.85731	48	0.85849	48	0.85165	48	0.85239		48	0.88491	48	0.87052	48	0.85477	48	0.8618
	47.9	0.84736	47.9	0.84694	47.9	0.84888	47.9	0.8748		47.9	0.86328	47.9	0.82699	47.9	0.87924	47.9	0.86454		47.9	0.89589	47.9	0.8411	47.9	0.86236	47.9	0.84933
	47.8	0.84288	47.8	0.85394	47.8	0.84538	47.8	0.86292		47.8	0.89229	47.8	0.83028	47.8	0.86929	47.8	0.86364		47.8	0.84527	47.8	0.84453	47.8	0.8524	47.8	0.82102
	47.7	0.84736	47.7	0.83061	47.7	0.82654	47.7	0.90988		47.7	0.88593	47.7	0.81523	47.7	0.86251	47.7	0.85284		47.7	0.8553	47.7	0.85189	47.7	0.84955	47.7	0.85173
	47.6	0.85452	47.6	0.83621	47.6	0.83662	47.6	0.89746		47.6	0.87758	47.6	0.85708	47.6	0.8313	47.6	0.83798		47.6	0.84288	47.6	0.87003	47.6	0.84196	47.6	0.84501
	47.5	0.84109	47.5	0.87261	47.5	0.86027	47.5	0.84566		47.5	0.88593	47.5	0.85049	47.5	0.85798	47.5	0.86814		47.5	0.86485	47.5	0.8259	47.5	0.8728	47.5	0.87044
	47.4	0.86885	47.4	0.84834	47.4	0.84976	47.4	0.87696		47.4	0.88076	47.4	0.85472	47.4	0.85256	47.4	0.84248		47.4	0.82856	47.4	0.80628	47.4	0.85809	47.4	0.85125
	47.3	0.85184	47.3	0.86468	47.3	0.85545	47.3	0.88937		47.3	0.87679	47.3	0.8378	47.3	0.86477	47.3	0.84833		47.3	0.85864	47.3	0.81952	47.3	0.8524	47.3	0.85269
	47.2	0.82229	47.2	0.85114	47.2	0.8594	47.2	0.83864		47.2	0.8593	47.2	0.83357	47.2	0.85798	47.2	0.86094		47.2	0.89876	47.2	0.87151	47.2	0.87565	47.2	0.85509
	47.1	0.86213	47.1	0.86514	47.1	0.81078	47.1	0.84835		47.1	0.90262	47.1	0.84485	47.1	0.84532	47.1	0.82718		47.1	0.85912	47.1	0.86513	47.1	0.86664	47.1	0.82246
	47	0.84423	47	0.83808	47	0.83925	47	0.83216		47	0.86169	47	0.84861	47	0.84306	47	0.84383		47	0.87631	47	0.83816	47	0.86189	47	0.86804
	46.9	0.85676	46.9	0.83621	46.9	0.86597	46.9	0.85591		46.9	0.88037	46.9	0.85472	46.9	0.86884	46.9	0.83933		46.9	0.85626	46.9	0.88033	46.9	0.84765	46.9	0.86852
	46.8	0.84288	46.8	0.84974	46.8	0.86115	46.8	0.86454		46.8	0.87679	46.8	0.88058	46.8	0.88648	46.8	0.84113		46.8	0.84862	46.8	0.86366	46.8	0.87043	46.8	0.8714
	46.7	0.86079	46.7	0.84741	46.7	0.85545	46.7	0.84296		46.7	0.86407	46.7	0.87118	46.7	0.87381	46.7	0.87804		46.7	0.8639	46.7	0.87984	46.7	0.88704	46.7	0.85988
	46.6	0.84064	46.6	0.83341	46.6	0.84888	46.6	0.86292		46.6	0.8593	46.6	0.84579	46.6	0.86793	46.6	0.85014		46.6	0.8362	46.6	0.87886	46.6	0.88514	46.6	0.85605
	46.5	0.84288	46.5	0.84648	46.5	0.84406	46.5	0.88883		46.5	0.88196	46.5	0.84485	46.5	0.84487	46.5	0.82763		46.5	0.8553	46.5	0.87102	46.5	0.87423	46.5	0.88004
	46.4	0.83885	46.4	0.82688	46.4	0.82523	46.4	0.84188		46.4	0.87122	46.4	0.87729	46.4	0.84261	46.4	0.83303		46.4	0.86342	46.4	0.86758	46.4	0.85904	46.4	0.86036
	46.3	0.85184	46.3	0.83808	46.3	0.83443	46.3	0.85483		46.3	0.87401	46.3	0.83968	46.3	0.85256	46.3	0.85599		46.3	0.85864	46.3	0.85924	46.3	0.87803	46.3	0.87908
	46.2	0.85542	46.2	0.84414	46.2	0.84363	46.2	0.87102		46.2	0.86526	46.2	0.81288	46.2	0.85346	46.2	0.86949		46.2	0.85339	46.2	0.88033	46.2	0.86426	46.2	0.86564
	46.1	0.84423	46.1	0.84834	46.1	0.84976	46.1	0.9007		46.1	0.87599	46.1	0.81899	46.1	0.88467	46.1	0.86274		46.1	0.88921	46.1	0.85777	46.1	0.86141	46.1	0.86228
	46	0.83259	46	0.82874	46	0.84845	46	0.84458		46	0.86924	46	0.80865	46	0.84351	46	0.86319		46	0.86867	46	0.82639	46	0.84148	46	0.85413
	45.9	0.84915	45.9	0.87587	45.9	0.82129	45.9	0.81328		45.9	0.86765	45.9	0.86366	45.9	0.85256	45.9	0.82988		45.9	0.84097	45.9	0.83276	45.9	0.83341	45.9	0.85749
	45.8	0.86437	45.8	0.83574	45.8	0.83662	45.8	0.864		45.8	0.89944	45.8	0.86178	45.8	0.84622	45.8	0.82853		45.8	0.82569	45.8	0.83816	45.8	0.89843	45.8	0.8906
	45.7	0.87153	45.7	0.83854	45.7	0.81778	45.7	0.82569		45.7	0.88275	45.7	0.84532	45.7	0.84622	45.7	0.83483		45.7	0.89351	45.7	0.85042	45.7	0.86284	45.7	0.86852
	45.6	0.84467	45.6	0.83108	45.6	0.83355	45.6	0.84674		45.6	0.87242	45.6	0.84344	45.6	0.83175	45.6	0.85959		45.6	0.86819	45.6	0.84257	45.6	0.88135	45.6	0.86804
	45.5	0.84333	45.5	0.84928	45.5	0.83355	45.5	0.8462		45.5	0.87003	45.5	0.83733	45.5	0.84984	45.5	0.84608		45.5	0.87584	45.5	0.84698	45.5	0.86569	45.5	0.92274
	45.4	0.83303	45.4	0.85488	45.4	0.84275	45.4	0.86724		45.4	0.86169	45.4	0.86225	45.4	0.85256	45.4	0.82988		45.4	0.85912	45.4	0.85581	45.4	0.8842	45.4	0.91315
	45.3	0.79096	45.3	0.85254	45.3	0.82742	45.3	0.8408		45.3	0.86447	45.3	0.83169	45.3	0.8616	45.3	0.84788		45.3	0.85912	45.3	0.86758	45.3	0.87518	45.3	0.86564
	45.2	0.79812	45.2	0.84974	45.2	0.8226	45.2	0.864		45.2	0.87401	45.2	0.84391	45.2	0.85572	45.2	0.83168		45.2	0.8596	45.2	0.84747	45.2	0.85524	45.2	0.87908
	45.1	0.80886	45.1	0.82221	45.1	0.82698	45.1	0.86616		45.1	0.87281	45.1	0.83357	45.1	0.84351	45.1	0.82448		45.1	0.84527	45.1	0.82491	45.1	0.86189	45.1	0.88916
	45	0.84646	45	0.85068	45	0.84538	45	0.82839		45	0.83784	45	0.81758	45	0.83899	45	0.84878		45	0.83954	45	0.82688	45	0.86664	45	0.88292
	44.9	0.81065	44.9	0.84554	44.9	0.85326	44.9	0.84134		44.9	0.86407	44.9	0.83216	44.9	0.83853	44.9	0.86229		44.9	0.86628	44.9	0.81903	44.9	0.83579	44.9	0.869
	44.8	0.81423	44.8	0.83574	44.8	0.82786	44.8	0.8327		44.8	0.86566	44.8	0.83216	44.8	0.83265	44.8	0.82943		44.8	0.8553	44.8	0.8514	44.8	0.84623	44.8	0.86756
	44.7	0.84423	44.7	0.85814	44.7	0.83706	44.7	0.84458		44.7	0.85811	44.7	0.8331	44.7	0.82135	44.7	0.85419		44.7	0.84718	44.7	0.85238	44.7	0.84813	44.7	0.83349
	44.6	0.81737	44.6	0.84788	44.6	0.85545	44.6	0.83702		44.6	0.88871	44.6	0.82934	44.6	0.85165	44.6	0.86814		44.6	0.82187	44.6	0.84355	44.6	0.85999	44.6	0.83493
	44.5	0.8299	44.5	0.82874	44.5	0.79851	44.5	0.82245		44.5	0.85413	44.5	0.83357	44.5	0.83944	44.5	0.82853		44.5	0.85912	44.5	0.83767	44.5	0.8505	44.5	0.85173
	44.4	0.84064	44.4	0.80915	44.4	0.81954	44.4	0.82029		44.4	0.84738	44.4	0.81993	44.4	0.82813	44.4	0.85599		44.4	0.86151	44.4	0.82491	44.4	0.86474	44.4	0.84885
	44.3	0.82319	44.3	0.83808	44.3	0.82961	44.3	0.82515		44.3	0.85056	44.3	0.82558	44.3	0.84577	44.3	0.82763		44.3	0.85005	44.3	0.81511	44.3	0.88087	44.3	0.87572
	44.2	0.79141	44.2	0.81988	44.2	0.80771	44.2	0.81004		44.2	0.88037	44.2	0.80771	44.2	0.84758	44.2	0.83753		44.2	0.86151	44.2	0.82295	44.2	0.85952	44.2	0.83877
	44.1	0.80752	44.1	0.79328	44.1	0.80114	44.1	0.85267		44.1	0.85453	44.1	0.78796	44.1	0.83763	44.1	0.84203		44.1	0.85482	44.1	0.85679	44.1	0.88704	44.1	0.82821
	44	0.81065	44	0.79748	44	0.79325	44	0.84242		44	0.82472	44	0.82746	44	0.83039	44	0.81953		44	0.83477	44	0.82737	44	0.86141	44	0.85509
	43.9	0.80349	43.9	0.81755	43.9	0.81384	43.9	0.83702		43.9	0.82432	43.9	0.81523	43.9	0.81502	43.9	0.81728		43.9	0.81948	43.9	0.80579	43.9	0.87233	43.9	0.81622
	43.8	0.83124	43.8	0.81241	43.8	0.83355	43.8	0.85159		43.8	0.83426	43.8	0.78843	43.8	0.82904	43.8	0.80648		43.8	0.85053	43.8	0.85336	43.8	0.87518	43.8	0.84021
	43.7	0.81737	43.7	0.80541	43.7	0.82392	43.7	0.81058		43.7	0.81995	43.7	0.81476	43.7	0.81502	43.7	0.82628		43.7	0.82617	43.7	0.84649	43.7	0.84528	43.7	0.86084
	43.6	0.7932	43.6	0.80028	43.6	0.78318	43.6	0.82191		43.6	0.82313	43.6	0.80771	43.6	0.82994	43.6	0.84158		43.6	0.84479	43.6	0.79794	43.6	0.81395	43.6	0.84501
	43.5	0.79902	43.5	0.80121	43.5	0.79238	43.5	0.80464		43.5	0.85175	43.5	0.77809	43.5	0.82316	43.5	0.84068		43.5	0.8362	43.5	0.83668	43.5	0.8543	43.5	0.83733
	43.4	0.77977	43.4	0.78301	43.4	0.79325	43.4	0.81004		43.4	0.8287	43.4	0.82087	43.4	0.8114	43.4	0.85194		43.4	0.79752	43.4	0.84306	43.4	0.84907	43.4	0.83589
	43.3	0.78648	43.3	0.79981	43.3	0.8042	43.3	0.8122		43.3	0.84221	43.3	0.8472	43.3	0.8417	43.3	0.80828		43.3	0.85912	43.3	0.80383	43.3	0.83673	43.3	0.83157
	43.2	0.79454	43.2	0.77555	43.2	0.79763	43.2	0.82731		43.2	0.83148	43.2	0.81335	43.2	0.81049	43.2	0.81143		43.2	0.83954	43.2	0.80235	43.2	0.80019	43.2	0.81862
	43.1	0.8026	43.1	0.82081	43.1	0.78975	43.1	0.83162		43.1	0.81558	43.1	0.78796	43.1	0.81682	43.1	0.79838		43.1	0.82665	43.1	0.80432	43.1	0.82155	43.1	0.78359
	43	0.79409	43	0.78861	43	0.79939	43	0.78144		43	0.82114	43	0.80442	43	0.81275	43	0.80603		43	0.81184	43	0.77734	43	0.84623	43	0.81094
	42.9	0.79633	42.9	0.75642	42.9	0.77135	42.9	0.79169		42.9	0.82949	42.9	0.81617	42.9	0.8209	42.9	0.80693		42.9	0.83095	42.9	0.80235	42.9	0.80494	42.9	0.8119
	42.8	0.76589	42.8	0.75408	42.8	0.77486	42.8	0.78737		42.8	0.81995	42.8	0.80677	42.8	0.83311	42.8	0.82133		42.8	0.81375	42.8	0.81314	42.8	0.78832	42.8	0.81574
	42.7	0.78514	42.7	0.77368	42.7	0.78406	42.7	0.83378		42.7	0.83545	42.7	0.78091	42.7	0.81863	42.7	0.79208		42.7	0.78844	42.7	0.8053	42.7	0.81111	42.7	0.85845
	42.6	0.74709	42.6	0.73635	42.6	0.76741	42.6	0.80626		42.6	0.79452	42.6	0.78843	42.6	0.79738	42.6	0.78803		42.6	0.79131	42.6	0.81265	42.6	0.77219	42.6	0.81862
	42.5	0.76141	42.5	0.75922	42.5	0.788	42.5	0.76039		42.5	0.81041	42.5	0.78843	42.5	0.79964	42.5	0.79433		42.5	0.79179	42.5	0.79794	42.5	0.81348	42.5	0.78839
