# Supplementary material for: Multifunctional electrolyte additive for high power lithium metal batteries at ultra-low temperatures
Source: Nat Commun. 2025 Apr 8;16:3344. doi: 10.1038/s41467-025-58627-3 (PMC11978743; doi:10.1038/s41467-025-58627-3)
Supplement: Supplementary file 5 — Source Data [file 41467_2025_58627_MOESM5_ESM.zip › Source data for Fig. S15.xlsx]

## Sheet: Sheet1
	LI/LI
	DEE		DDE		DDE-PN
	测试时间/h	电压/V	测试时间/h	电压/V	测试时间/h	电压/V
	0	-0.0482	0	-0.193	0	-0.1829
	0.02	-0.0381	0.02	-0.1257	0.02	-0.1352
	0.03	-0.0341	0.03	-0.1042	0.03	-0.1173
	0.05	-0.0321	0.05	-0.0924	0.05	-0.1074
	0.07	-0.0305	0.07	-0.084	0.07	-0.1015
	0.08	-0.0295	0.08	-0.0789	0.08	-0.096
	0.1	-0.0287	0.1	-0.0746	0.1	-0.0916
	0.12	-0.0279	0.12	-0.0705	0.12	-0.0882
	0.13	-0.0274	0.13	-0.0671	0.13	-0.0848
	0.15	-0.027	0.15	-0.0645	0.15	-0.0818
	0.17	-0.0265	0.17	-0.0622	0.17	-0.0795
	0.18	-0.0262	0.18	-0.0597	0.18	-0.0767
	0.2	-0.0262	0.2	-0.0575	0.2	-0.0736
	0.22	-0.026	0.22	-0.0558	0.22	-0.0719
	0.23	-0.026	0.23	-0.0546	0.23	-0.0699
	0.25	-0.0259	0.25	-0.0538	0.25	-0.0688
	0.27	-0.0259	0.27	-0.0529	0.27	-0.067
	0.28	-0.0257	0.28	-0.0521	0.28	-0.0654
	0.3	-0.0257	0.3	-0.0513	0.3	-0.0642
	0.32	-0.0256	0.32	-0.0501	0.32	-0.0626
	0.33	-0.0256	0.33	-0.0487	0.33	-0.0608
	0.35	-0.0256	0.35	-0.0476	0.35	-0.0589
	0.37	-0.0256	0.37	-0.0468	0.37	-0.0577
	0.38	-0.0256	0.38	-0.0462	0.38	-0.0566
	0.4	-0.0256	0.4	-0.046	0.4	-0.0552
	0.42	-0.0257	0.42	-0.0446	0.42	-0.053
	0.43	-0.0257	0.43	-0.0436	0.43	-0.0508
	0.45	-0.0259	0.45	-0.0425	0.45	-0.0491
	0.47	-0.0259	0.47	-0.0411	0.47	-0.0474
	0.48	-0.0259	0.48	-0.0398	0.48	-0.0459
	0.5	-0.026	0.5	-0.0391	0.5	-0.0446
	0.52	-0.026	0.52	-0.0381	0.52	-0.044
	0.53	-0.0262	0.53	-0.0377	0.53	-0.0426
	0.55	-0.0262	0.55	-0.0372	0.55	-0.0411
	0.57	-0.0262	0.57	-0.0367	0.57	-0.0403
	0.58	-0.0264	0.58	-0.0364	0.58	-0.0394
	0.6	-0.0265	0.6	-0.0358	0.6	-0.0392
	0.62	-0.0267	0.62	-0.0355	0.62	-0.0392
	0.63	-0.027	0.63	-0.0355	0.63	-0.0397
	0.65	-0.0271	0.65	-0.0355	0.65	-0.0398
	0.67	-0.0273	0.67	-0.0353	0.67	-0.0401
	0.68	-0.0274	0.68	-0.0355	0.68	-0.0403
	0.7	-0.0277	0.7	-0.0352	0.7	-0.0405
	0.72	-0.0279	0.72	-0.0357	0.72	-0.0406
	0.73	-0.0284	0.73	-0.0357	0.73	-0.0403
	0.75	-0.0288	0.75	-0.0352	0.75	-0.0401
	0.77	-0.0293	0.77	-0.0352	0.77	-0.0403
	0.78	-0.0301	0.78	-0.0353	0.78	-0.0401
	0.8	-0.0308	0.8	-0.0352	0.8	-0.04
	0.82	-0.0318	0.82	-0.0349	0.82	-0.0397
	0.83	-0.0327	0.83	-0.0346	0.83	-0.0392
	0.85	-0.0338	0.85	-0.0344	0.85	-0.0391
	0.87	-0.0349	0.87	-0.0343	0.87	-0.0388
	0.88	-0.036	0.88	-0.0344	0.88	-0.0388
	0.9	-0.037	0.9	-0.0343	0.9	-0.0384
	0.92	-0.0381	0.92	-0.0343	0.92	-0.0384
	0.93	-0.0392	0.93	-0.0339	0.93	-0.0381
	0.95	-0.0403	0.95	-0.0336	0.95	-0.0378
	0.97	-0.0412	0.97	-0.0336	0.97	-0.0377
	0.98	-0.0422	0.98	-0.0335	0.98	-0.0377
	1	-0.0431	1	-0.0333	1	-0.0375
	1	-0.0431	1	-0.0333	1	-0.0375
	1	0.038	1	0.0215	1	0.0242
	1.02	0.0366	1.02	0.0324	1.02	0.0357
	1.03	0.0326	1.03	0.031	1.03	0.0333
	1.05	0.0301	1.05	0.0288	1.05	0.0304
	1.07	0.0284	1.07	0.0268	1.07	0.0282
	1.08	0.0271	1.08	0.025	1.08	0.0267
	1.1	0.0262	1.1	0.0239	1.1	0.0254
	1.12	0.0254	1.12	0.0226	1.12	0.0243
	1.13	0.0248	1.13	0.0219	1.13	0.0236
	1.15	0.0242	1.15	0.0209	1.15	0.0228
	1.17	0.0237	1.17	0.0203	1.17	0.0222
	1.18	0.0233	1.18	0.02	1.18	0.0219
	1.2	0.0229	1.2	0.0195	1.2	0.0214
	1.22	0.0226	1.22	0.0191	1.22	0.0209
	1.23	0.0223	1.23	0.0189	1.23	0.0208
	1.25	0.022	1.25	0.0188	1.25	0.0205
	1.27	0.0217	1.27	0.0184	1.27	0.0205
	1.28	0.0215	1.28	0.0183	1.28	0.0202
	1.3	0.0212	1.3	0.018	1.3	0.0202
	1.32	0.0211	1.32	0.018	1.32	0.02
	1.33	0.0209	1.33	0.018	1.33	0.02
	1.35	0.0208	1.35	0.0177	1.35	0.02
	1.37	0.0206	1.37	0.0177	1.37	0.02
	1.38	0.0206	1.38	0.0177	1.38	0.02
	1.4	0.0205	1.4	0.018	1.4	0.0202
	1.42	0.0205	1.42	0.0178	1.42	0.0203
	1.43	0.0203	1.43	0.0178	1.43	0.0203
	1.45	0.0203	1.45	0.0178	1.45	0.0205
	1.47	0.0203	1.47	0.0177	1.47	0.0206
	1.48	0.0203	1.48	0.0178	1.48	0.0206
	1.5	0.0203	1.5	0.0178	1.5	0.0211
	1.52	0.0202	1.52	0.0181	1.52	0.0212
	1.53	0.0203	1.53	0.0183	1.53	0.0217
	1.55	0.0203	1.55	0.0188	1.55	0.0223
	1.57	0.0202	1.57	0.0191	1.57	0.0228
	1.58	0.02	1.58	0.0195	1.58	0.0236
	1.6	0.02	1.6	0.0197	1.6	0.0243
	1.62	0.02	1.62	0.0198	1.62	0.0248
	1.63	0.0202	1.63	0.0202	1.63	0.0253
	1.65	0.0202	1.65	0.0203	1.65	0.0264
	1.67	0.0202	1.67	0.0209	1.67	0.0274
	1.68	0.0202	1.68	0.0212	1.68	0.0287
	1.7	0.0203	1.7	0.0222	1.7	0.0302
	1.72	0.0203	1.72	0.0228	1.72	0.0318
	1.73	0.0205	1.73	0.0236	1.73	0.0336
	1.75	0.0206	1.75	0.025	1.75	0.0357
	1.77	0.0206	1.77	0.0264	1.77	0.0381
	1.78	0.0208	1.78	0.0284	1.78	0.0408
	1.8	0.0211	1.8	0.031	1.8	0.0432
	1.82	0.0212	1.82	0.0339	1.82	0.0456
	1.83	0.0215	1.83	0.0377	1.83	0.0476
	1.85	0.0219	1.85	0.0422	1.85	0.0493
	1.87	0.0223	1.87	0.0477	1.87	0.051
	1.88	0.0228	1.88	0.0547	1.88	0.0527
	1.9	0.0234	1.9	0.0629	1.9	0.0544
	1.92	0.024	1.92	0.069	1.92	0.0563
	1.93	0.0248	1.93	0.0716	1.93	0.0587
	1.95	0.0257	1.95	0.069	1.95	0.0601
	1.97	0.0267	1.97	0.0654	1.97	0.0591
	1.98	0.0277	1.98	0.0626	1.98	0.0569
	2	0.0288	2	0.0597	2	0.0552
	2	0.0288	2	0.0597	2	0.0552
	2	-0.0231	2	-0.0436	2	-0.0347
	2.02	-0.0256	2.02	-0.0414	2.02	-0.0377
	2.03	-0.0243	2.03	-0.0335	2.03	-0.0339
	2.05	-0.0234	2.05	-0.0295	2.05	-0.0299
	2.07	-0.0226	2.07	-0.0265	2.07	-0.0268
	2.08	-0.022	2.08	-0.0246	2.08	-0.0248
	2.1	-0.0215	2.1	-0.0233	2.1	-0.0233
	2.12	-0.0211	2.12	-0.022	2.12	-0.022
	2.13	-0.0208	2.13	-0.0214	2.13	-0.0211
	2.15	-0.0205	2.15	-0.0208	2.15	-0.0203
	2.17	-0.0203	2.17	-0.0203	2.17	-0.0197
	2.18	-0.02	2.18	-0.0198	2.18	-0.0192
	2.2	-0.0197	2.2	-0.0195	2.2	-0.0186
	2.22	-0.0195	2.22	-0.0188	2.22	-0.0183
	2.23	-0.0195	2.23	-0.0186	2.23	-0.018
	2.25	-0.0194	2.25	-0.0183	2.25	-0.0175
	2.27	-0.0192	2.27	-0.0178	2.27	-0.0172
	2.28	-0.0192	2.28	-0.0177	2.28	-0.0169
	2.3	-0.0191	2.3	-0.0177	2.3	-0.0169
	2.32	-0.0191	2.32	-0.0175	2.32	-0.0167
	2.33	-0.0189	2.33	-0.0172	2.33	-0.0166
	2.35	-0.0189	2.35	-0.0172	2.35	-0.0164
	2.37	-0.0188	2.37	-0.0172	2.37	-0.0164
	2.38	-0.0188	2.38	-0.0172	2.38	-0.0163
	2.4	-0.0186	2.4	-0.0171	2.4	-0.0164
	2.42	-0.0186	2.42	-0.0169	2.42	-0.0164
	2.43	-0.0186	2.43	-0.0169	2.43	-0.0163
	2.45	-0.0186	2.45	-0.0167	2.45	-0.0163
	2.47	-0.0186	2.47	-0.0171	2.47	-0.0166
	2.48	-0.0186	2.48	-0.0171	2.48	-0.0167
	2.5	-0.0188	2.5	-0.0174	2.5	-0.0171
	2.52	-0.0188	2.52	-0.0175	2.52	-0.0174
	2.53	-0.0188	2.53	-0.018	2.53	-0.0175
	2.55	-0.0189	2.55	-0.0181	2.55	-0.0177
	2.57	-0.0189	2.57	-0.0184	2.57	-0.0181
	2.58	-0.0191	2.58	-0.0186	2.58	-0.0184
	2.6	-0.0192	2.6	-0.0191	2.6	-0.0188
	2.62	-0.0194	2.62	-0.0194	2.62	-0.0191
	2.63	-0.0197	2.63	-0.0195	2.63	-0.0195
	2.65	-0.02	2.65	-0.02	2.65	-0.0202
	2.67	-0.0202	2.67	-0.0203	2.67	-0.0203
	2.68	-0.0205	2.68	-0.0208	2.68	-0.0209
	2.7	-0.0208	2.7	-0.0214	2.7	-0.0215
	2.72	-0.0211	2.72	-0.0219	2.72	-0.022
	2.73	-0.0214	2.73	-0.0228	2.73	-0.0228
	2.75	-0.0217	2.75	-0.0234	2.75	-0.0233
	2.77	-0.0222	2.77	-0.0242	2.77	-0.024
	2.78	-0.0226	2.78	-0.0251	2.78	-0.0246
	2.8	-0.0231	2.8	-0.0259	2.8	-0.0254
	2.82	-0.0237	2.82	-0.0268	2.82	-0.0264
	2.83	-0.0243	2.83	-0.0281	2.83	-0.0271
	2.85	-0.025	2.85	-0.0291	2.85	-0.0282
	2.87	-0.0259	2.87	-0.0296	2.87	-0.0288
	2.88	-0.0267	2.88	-0.0305	2.88	-0.0298
	2.9	-0.0279	2.9	-0.0315	2.9	-0.0305
	2.92	-0.0293	2.92	-0.0321	2.92	-0.0313
	2.93	-0.0312	2.93	-0.0321	2.93	-0.0318
	2.95	-0.0332	2.95	-0.0322	2.95	-0.0322
	2.97	-0.0352	2.97	-0.0324	2.97	-0.0326
	2.98	-0.0367	2.98	-0.0324	2.98	-0.0327
	3	-0.0383	3	-0.0322	3	-0.0329
	3	-0.0383	3	-0.0322	3	-0.0329
	3	0.0326	3	0.0203	3	-0.0329
	3.02	0.0299	3.02	0.0295	3	0.0197
	3.03	0.0265	3.03	0.0276	3.02	0.0291
	3.05	0.0246	3.05	0.0257	3.03	0.0271
	3.07	0.0234	3.07	0.024	3.05	0.0253
	3.08	0.0226	3.08	0.0223	3.07	0.0237
	3.1	0.022	3.1	0.0214	3.08	0.0225
	3.12	0.0214	3.12	0.0205	3.1	0.0214
	3.13	0.0211	3.13	0.02	3.12	0.0206
	3.15	0.0206	3.15	0.0192	3.13	0.02
	3.17	0.0205	3.17	0.0188	3.15	0.0195
	3.18	0.0202	3.18	0.0186	3.17	0.0191
	3.2	0.0198	3.2	0.0181	3.18	0.0186
	3.22	0.0197	3.22	0.0177	3.2	0.0183
	3.23	0.0194	3.23	0.0175	3.22	0.0178
	3.25	0.0194	3.25	0.0172	3.23	0.0175
	3.27	0.0192	3.27	0.0169	3.25	0.0172
	3.28	0.0191	3.28	0.0167	3.27	0.0171
	3.3	0.0189	3.3	0.0166	3.28	0.0167
	3.32	0.0188	3.32	0.0166	3.3	0.0167
	3.33	0.0188	3.33	0.0164	3.32	0.0166
	3.35	0.0186	3.35	0.0163	3.33	0.0164
	3.37	0.0186	3.37	0.0163	3.35	0.0164
	3.38	0.0184	3.38	0.0161	3.37	0.0163
	3.4	0.0184	3.4	0.0161	3.38	0.0163
	3.42	0.0184	3.42	0.0158	3.4	0.016
	3.43	0.0184	3.43	0.0161	3.42	0.0161
	3.45	0.0184	3.45	0.0158	3.43	0.016
	3.47	0.0184	3.47	0.016	3.45	0.016
	3.48	0.0184	3.48	0.0158	3.47	0.016
	3.5	0.0184	3.5	0.0158	3.48	0.016
	3.52	0.0184	3.52	0.016	3.5	0.0161
	3.53	0.0186	3.53	0.0158	3.52	0.0161
	3.55	0.0186	3.55	0.0157	3.53	0.0161
	3.57	0.0188	3.57	0.016	3.55	0.0161
	3.58	0.0188	3.58	0.0158	3.57	0.0163
	3.6	0.0188	3.6	0.0161	3.58	0.0164
	3.62	0.0189	3.62	0.016	3.6	0.0164
	3.63	0.0189	3.63	0.0163	3.62	0.0166
	3.65	0.0191	3.65	0.0163	3.63	0.0169
	3.67	0.0192	3.67	0.0166	3.65	0.0172
	3.68	0.0192	3.68	0.0166	3.67	0.0175
	3.7	0.0194	3.7	0.0171	3.68	0.0177
	3.72	0.0195	3.72	0.0172	3.7	0.018
	3.73	0.0197	3.73	0.0174	3.72	0.0184
	3.75	0.0198	3.75	0.0178	3.73	0.0189
	3.77	0.02	3.77	0.0181	3.75	0.0194
	3.78	0.0202	3.78	0.0188	3.77	0.0198
	3.8	0.0203	3.8	0.0192	3.78	0.0206
	3.82	0.0206	3.82	0.0198	3.8	0.0214
	3.83	0.0209	3.83	0.0206	3.82	0.0223
	3.85	0.0212	3.85	0.0215	3.83	0.0231
	3.87	0.0215	3.87	0.0229	3.85	0.0245
	3.88	0.022	3.88	0.0248	3.87	0.0256
	3.9	0.0223	3.9	0.0273	3.88	0.0271
	3.92	0.0228	3.92	0.0308	3.9	0.0291
	3.93	0.0233	3.93	0.0366	3.92	0.0313
	3.95	0.0239	3.95	0.0432	3.93	0.0339
	3.97	0.0245	3.97	0.049	3.95	0.0367
	3.98	0.0254	3.98	0.0513	3.97	0.0403
	4	0.0264	4	0.0507	3.98	0.045
	4	0.0264	4	0.0507	4	0.045
	4	0.0264	4	0.0507	4	0.045
	4	-0.0203	4	-0.037	4	-0.0274
	4.02	-0.0236	4.02	-0.0377	4.02	-0.0304
	4.03	-0.0223	4.03	-0.0312	4.03	-0.0274
	4.05	-0.0214	4.05	-0.0271	4.05	-0.0251
	4.07	-0.0208	4.07	-0.0248	4.07	-0.0233
	4.08	-0.0203	4.08	-0.0234	4.08	-0.0217
	4.1	-0.0198	4.1	-0.0219	4.1	-0.0206
	4.12	-0.0195	4.12	-0.0209	4.12	-0.0198
	4.13	-0.0192	4.13	-0.02	4.13	-0.0191
	4.15	-0.0191	4.15	-0.0197	4.15	-0.0186
	4.17	-0.0188	4.17	-0.0191	4.17	-0.0181
	4.18	-0.0186	4.18	-0.0186	4.18	-0.0177
	4.2	-0.0184	4.2	-0.0181	4.2	-0.0175
	4.22	-0.0183	4.22	-0.018	4.22	-0.0172
	4.23	-0.0181	4.23	-0.0174	4.23	-0.0169
	4.25	-0.0181	4.25	-0.0175	4.25	-0.0167
	4.27	-0.018	4.27	-0.0174	4.27	-0.0167
	4.28	-0.018	4.28	-0.0172	4.28	-0.0167
	4.3	-0.0178	4.3	-0.0171	4.3	-0.0164
	4.32	-0.0178	4.32	-0.0169	4.32	-0.0164
	4.33	-0.0178	4.33	-0.0167	4.33	-0.0164
	4.35	-0.0178	4.35	-0.0167	4.35	-0.0164
	4.37	-0.0178	4.37	-0.0166	4.37	-0.0164
	4.38	-0.0178	4.38	-0.0164	4.38	-0.0163
	4.4	-0.0178	4.4	-0.0163	4.4	-0.0163
	4.42	-0.0178	4.42	-0.0164	4.42	-0.0163
	4.43	-0.0178	4.43	-0.0161	4.43	-0.0164
	4.45	-0.0178	4.45	-0.0164	4.45	-0.0164
	4.47	-0.018	4.47	-0.0161	4.47	-0.0166
	4.48	-0.018	4.48	-0.0164	4.48	-0.0164
	4.5	-0.018	4.5	-0.0161	4.5	-0.0166
	4.52	-0.0181	4.52	-0.0164	4.52	-0.0166
	4.53	-0.0181	4.53	-0.0164	4.53	-0.0167
	4.55	-0.0183	4.55	-0.0167	4.55	-0.0171
	4.57	-0.0184	4.57	-0.0167	4.57	-0.0172
	4.58	-0.0186	4.58	-0.0169	4.58	-0.0175
	4.6	-0.0188	4.6	-0.0167	4.6	-0.0175
	4.62	-0.0189	4.62	-0.0169	4.62	-0.0178
	4.63	-0.0191	4.63	-0.0174	4.63	-0.018
	4.65	-0.0194	4.65	-0.0174	4.65	-0.0181
	4.67	-0.0195	4.67	-0.0177	4.67	-0.0184
	4.68	-0.0197	4.68	-0.0178	4.68	-0.0188
	4.7	-0.02	4.7	-0.0181	4.7	-0.0191
	4.72	-0.0203	4.72	-0.0184	4.72	-0.0194
	4.73	-0.0206	4.73	-0.0191	4.73	-0.0198
	4.75	-0.0209	4.75	-0.0194	4.75	-0.0202
	4.77	-0.0212	4.77	-0.0198	4.77	-0.0205
	4.78	-0.0217	4.78	-0.0203	4.78	-0.0211
	4.8	-0.0222	4.8	-0.0211	4.8	-0.0215
	4.82	-0.0225	4.82	-0.022	4.82	-0.0223
	4.83	-0.0231	4.83	-0.0228	4.83	-0.0229
	4.85	-0.0237	4.85	-0.024	4.85	-0.0239
	4.87	-0.0243	4.87	-0.0253	4.87	-0.0248
	4.88	-0.025	4.88	-0.0267	4.88	-0.0259
	4.9	-0.0259	4.9	-0.0281	4.9	-0.027
	4.92	-0.0268	4.92	-0.029	4.92	-0.0279
	4.93	-0.0282	4.93	-0.0301	4.93	-0.0288
	4.95	-0.0298	4.95	-0.0307	4.95	-0.0295
	4.97	-0.0318	4.97	-0.031	4.97	-0.0301
	4.98	-0.0341	4.98	-0.0315	4.98	-0.0305
	5	-0.0363	5	-0.0316	5	-0.0308
	5	-0.0363	5	-0.0315	5	-0.0308
	5	0.0304	5	-0.0315	5	-0.0308
	5.02	0.0288	5	0.02	5	0.0188
	5.03	0.0254	5.02	0.0287	5.02	0.0267
	5.05	0.0236	5.03	0.0262	5.03	0.0243
	5.07	0.0225	5.05	0.0243	5.05	0.0229
	5.08	0.0217	5.07	0.0228	5.07	0.0217
	5.1	0.0211	5.08	0.0217	5.08	0.0208
	5.12	0.0206	5.1	0.0206	5.1	0.02
	5.13	0.0202	5.12	0.0197	5.12	0.0192
	5.15	0.0198	5.13	0.0192	5.13	0.0188
	5.17	0.0195	5.15	0.0189	5.15	0.0183
	5.18	0.0194	5.17	0.0186	5.17	0.0177
	5.2	0.0191	5.18	0.0183	5.18	0.0175
	5.22	0.0189	5.2	0.0178	5.2	0.0171
	5.23	0.0186	5.22	0.0177	5.22	0.0167
	5.25	0.0186	5.23	0.0172	5.23	0.0167
	5.27	0.0184	5.25	0.0172	5.25	0.0166
	5.28	0.0183	5.27	0.0171	5.27	0.0163
	5.3	0.0181	5.28	0.0167	5.28	0.0164
	5.32	0.018	5.3	0.0167	5.3	0.0161
	5.33	0.018	5.32	0.0169	5.32	0.0161
	5.35	0.0178	5.33	0.0166	5.33	0.0158
	5.37	0.0178	5.35	0.0164	5.35	0.016
	5.38	0.0178	5.37	0.0166	5.37	0.016
	5.4	0.0178	5.38	0.0163	5.38	0.0158
	5.42	0.0177	5.4	0.0167	5.4	0.0158
	5.43	0.0177	5.42	0.0166	5.42	0.016
	5.45	0.0177	5.43	0.0166	5.43	0.016
	5.47	0.0177	5.45	0.0164	5.45	0.0158
	5.48	0.0177	5.47	0.0166	5.47	0.016
	5.5	0.0177	5.48	0.0166	5.48	0.016
	5.52	0.0178	5.5	0.0164	5.5	0.0161
	5.53	0.0178	5.52	0.0166	5.52	0.0161
	5.55	0.0178	5.53	0.0166	5.53	0.0161
	5.57	0.0178	5.55	0.0167	5.55	0.0163
	5.58	0.0178	5.57	0.0166	5.57	0.0161
	5.6	0.018	5.58	0.0166	5.58	0.0164
	5.62	0.018	5.6	0.0167	5.6	0.0166
	5.63	0.018	5.62	0.0171	5.62	0.0167
	5.65	0.0181	5.63	0.0171	5.63	0.0169
	5.67	0.0181	5.65	0.0172	5.65	0.0172
	5.68	0.0183	5.67	0.0175	5.67	0.0175
	5.7	0.0183	5.68	0.0177	5.68	0.0177
	5.72	0.0184	5.7	0.0178	5.7	0.0178
	5.73	0.0186	5.72	0.0178	5.72	0.0183
	5.75	0.0188	5.73	0.0183	5.73	0.0186
	5.77	0.0189	5.75	0.0184	5.75	0.0189
	5.78	0.0192	5.77	0.0189	5.77	0.0195
	5.8	0.0194	5.78	0.0191	5.78	0.02
	5.82	0.0195	5.8	0.0197	5.8	0.0205
	5.83	0.0197	5.82	0.0203	5.82	0.0212
	5.85	0.02	5.83	0.0208	5.83	0.0219
	5.87	0.0203	5.85	0.0214	5.85	0.0231
	5.88	0.0206	5.87	0.0228	5.87	0.0242
	5.9	0.0209	5.88	0.0243	5.88	0.026
	5.92	0.0214	5.9	0.0265	5.9	0.0281
	5.93	0.0217	5.92	0.0304	5.92	0.031
	5.95	0.0223	5.93	0.0357	5.93	0.0358
	5.97	0.0228	5.95	0.0419	5.95	0.04
	5.98	0.0234	5.97	0.046	5.97	0.0414
	6	0.0243	5.98	0.0462	5.98	0.0412
	6	0.0243	6	0.0451	6	0.0406
	6	-0.0184	6	0.0451	6	0.0406
	6.02	-0.0223	6	-0.0322	6	-0.0257
	6.03	-0.0214	6.02	-0.0336	6.02	-0.0282
	6.05	-0.0206	6.03	-0.029	6.03	-0.0256
	6.07	-0.02	6.05	-0.0262	6.05	-0.0236
	6.08	-0.0195	6.07	-0.0245	6.07	-0.022
	6.1	-0.0192	6.08	-0.0229	6.08	-0.0208
	6.12	-0.0189	6.1	-0.0219	6.1	-0.0195
	6.13	-0.0186	6.12	-0.0209	6.12	-0.0189
	6.15	-0.0183	6.13	-0.0203	6.13	-0.0183
	6.17	-0.0181	6.15	-0.02	6.15	-0.0178
	6.18	-0.018	6.17	-0.0195	6.17	-0.0174
	6.2	-0.0178	6.18	-0.0191	6.18	-0.0172
	6.22	-0.0177	6.2	-0.0186	6.2	-0.0169
	6.23	-0.0177	6.22	-0.0183	6.22	-0.0166
	6.25	-0.0175	6.23	-0.018	6.23	-0.0163
	6.27	-0.0174	6.25	-0.018	6.25	-0.0163
	6.28	-0.0174	6.27	-0.0177	6.27	-0.016
	6.3	-0.0172	6.28	-0.0175	6.28	-0.016
	6.32	-0.0172	6.3	-0.0174	6.3	-0.0158
	6.33	-0.0172	6.32	-0.0172	6.32	-0.0158
	6.35	-0.0172	6.33	-0.0171	6.33	-0.0158
	6.37	-0.0172	6.35	-0.0169	6.35	-0.0158
	6.38	-0.0171	6.37	-0.0169	6.37	-0.0158
	6.4	-0.0171	6.38	-0.0169	6.38	-0.0158
	6.42	-0.0171	6.4	-0.0167	6.4	-0.0158
	6.43	-0.0172	6.42	-0.0166	6.42	-0.0158
	6.45	-0.0172	6.43	-0.0166	6.43	-0.0158
	6.47	-0.0172	6.45	-0.0166	6.45	-0.0158
	6.48	-0.0172	6.47	-0.0167	6.47	-0.0158
	6.5	-0.0172	6.48	-0.0167	6.48	-0.016
	6.52	-0.0174	6.5	-0.0166	6.5	-0.016
	6.53	-0.0174	6.52	-0.0166	6.52	-0.0161
	6.55	-0.0175	6.53	-0.0166	6.53	-0.0161
	6.57	-0.0175	6.55	-0.0166	6.55	-0.0161
	6.58	-0.0177	6.57	-0.0167	6.57	-0.0164
	6.6	-0.0177	6.58	-0.0166	6.58	-0.0166
	6.62	-0.0178	6.6	-0.0171	6.6	-0.0167
	6.63	-0.018	6.62	-0.0169	6.62	-0.0169
	6.65	-0.0181	6.63	-0.0171	6.63	-0.0171
	6.67	-0.0183	6.65	-0.0172	6.65	-0.0172
	6.68	-0.0184	6.67	-0.0175	6.67	-0.0174
	6.7	-0.0186	6.68	-0.0175	6.68	-0.0178
	6.72	-0.0188	6.7	-0.0181	6.7	-0.018
	6.73	-0.0191	6.72	-0.0181	6.72	-0.0184
	6.75	-0.0194	6.73	-0.0184	6.73	-0.0186
	6.77	-0.0197	6.75	-0.0188	6.75	-0.0189
	6.78	-0.02	6.77	-0.0192	6.77	-0.0194
	6.8	-0.0203	6.78	-0.0194	6.78	-0.0197
	6.82	-0.0208	6.8	-0.0198	6.8	-0.0202
	6.83	-0.0212	6.82	-0.0203	6.82	-0.0208
	6.85	-0.0219	6.83	-0.0209	6.83	-0.0214
	6.87	-0.0225	6.85	-0.0217	6.85	-0.022
	6.88	-0.0231	6.87	-0.0225	6.87	-0.0228
	6.9	-0.0239	6.88	-0.0237	6.88	-0.0239
	6.92	-0.0248	6.9	-0.0253	6.9	-0.025
	6.93	-0.026	6.92	-0.0267	6.92	-0.0259
	6.95	-0.0274	6.93	-0.0281	6.93	-0.0268
	6.97	-0.0295	6.95	-0.0285	6.95	-0.0274
	6.98	-0.0318	6.97	-0.0291	6.97	-0.0281
	7	-0.0343	6.98	-0.0298	6.98	-0.0285
	7	-0.0343	7	-0.0299	7	-0.0288
	7	0.0281	7	-0.0299	7	-0.0288
	7.02	0.0276	7	0.0188	7	0.0171
	7.03	0.0245	7.02	0.0254	7.02	0.0253
	7.05	0.0229	7.03	0.0233	7.03	0.0231
	7.07	0.0219	7.05	0.0219	7.05	0.0219
	7.08	0.0211	7.07	0.0208	7.07	0.0209
	7.1	0.0206	7.08	0.0202	7.08	0.0202
	7.12	0.02	7.1	0.0194	7.1	0.0192
	7.13	0.0197	7.12	0.0192	7.12	0.0186
	7.15	0.0194	7.13	0.0188	7.13	0.0181
	7.17	0.0191	7.15	0.0183	7.15	0.0177
	7.18	0.0188	7.17	0.0178	7.17	0.0174
	7.2	0.0186	7.18	0.0175	7.18	0.0171
	7.22	0.0184	7.2	0.0174	7.2	0.0169
	7.23	0.0181	7.22	0.0174	7.22	0.0166
	7.25	0.018	7.23	0.0169	7.23	0.0163
	7.27	0.018	7.25	0.0167	7.25	0.016
	7.28	0.0178	7.27	0.0166	7.27	0.016
	7.3	0.0177	7.28	0.0167	7.28	0.0157
	7.32	0.0175	7.3	0.0164	7.3	0.0157
	7.33	0.0175	7.32	0.0164	7.32	0.0157
	7.35	0.0174	7.33	0.0163	7.33	0.0157
	7.37	0.0174	7.35	0.0163	7.35	0.0155
	7.38	0.0172	7.37	0.0161	7.37	0.0155
	7.4	0.0172	7.38	0.0163	7.38	0.0152
	7.42	0.0172	7.4	0.0161	7.4	0.0152
	7.43	0.0171	7.42	0.016	7.42	0.0152
	7.45	0.0171	7.43	0.016	7.43	0.0152
	7.47	0.0171	7.45	0.016	7.45	0.0152
	7.48	0.0171	7.47	0.0161	7.47	0.0152
	7.5	0.0171	7.48	0.0161	7.48	0.0153
	7.52	0.0171	7.5	0.0163	7.5	0.0155
	7.53	0.0171	7.52	0.0161	7.52	0.0155
	7.55	0.0171	7.53	0.0163	7.53	0.0155
	7.57	0.0171	7.55	0.0164	7.55	0.0157
	7.58	0.0171	7.57	0.0164	7.57	0.0158
	7.6	0.0171	7.58	0.0164	7.58	0.016
	7.62	0.0172	7.6	0.0166	7.6	0.016
	7.63	0.0172	7.62	0.0167	7.62	0.0163
	7.65	0.0174	7.63	0.0169	7.63	0.0164
	7.67	0.0174	7.65	0.0167	7.65	0.0164
	7.68	0.0175	7.67	0.0171	7.67	0.0167
	7.7	0.0175	7.68	0.0172	7.68	0.0169
	7.72	0.0177	7.7	0.0175	7.7	0.0172
	7.73	0.0178	7.72	0.0175	7.72	0.0175
	7.75	0.018	7.73	0.0178	7.73	0.0178
	7.77	0.0181	7.75	0.0181	7.75	0.0183
	7.78	0.0183	7.77	0.0183	7.77	0.0186
	7.8	0.0184	7.78	0.0188	7.78	0.0189
	7.82	0.0188	7.8	0.0189	7.8	0.0195
	7.83	0.0189	7.82	0.0194	7.82	0.0202
	7.85	0.0192	7.83	0.02	7.83	0.0208
	7.87	0.0194	7.85	0.0208	7.85	0.0217
	7.88	0.0197	7.87	0.0214	7.87	0.0229
	7.9	0.02	7.88	0.0226	7.88	0.0245
	7.92	0.0205	7.9	0.024	7.9	0.0273
	7.93	0.0209	7.92	0.026	7.92	0.0312
	7.95	0.0214	7.93	0.0291	7.93	0.035
	7.97	0.022	7.95	0.0344	7.95	0.0375
	7.98	0.0226	7.97	0.0408	7.97	0.0384
	8	0.0233	7.98	0.0432	7.98	0.0386
	8	0.0233	8	0.0423	8	0.0381
	8	-0.0174	8	0.0423	8	0.0381
	8.02	-0.0215	8	-0.0304	8	-0.0242
	8.03	-0.0206	8.02	-0.0308	8.02	-0.0273
	8.05	-0.02	8.03	-0.027	8.03	-0.0245
	8.07	-0.0195	8.05	-0.0246	8.05	-0.0225
	8.08	-0.0191	8.07	-0.0231	8.07	-0.0212
	8.1	-0.0188	8.08	-0.0219	8.08	-0.0202
	8.12	-0.0184	8.1	-0.0208	8.1	-0.0192
	8.13	-0.0183	8.12	-0.0202	8.12	-0.0184
	8.15	-0.018	8.13	-0.0197	8.13	-0.0178
	8.17	-0.0178	8.15	-0.0191	8.15	-0.0175
	8.18	-0.0177	8.17	-0.0188	8.17	-0.0171
	8.2	-0.0175	8.18	-0.0186	8.18	-0.0167
	8.22	-0.0174	8.2	-0.018	8.2	-0.0164
	8.23	-0.0174	8.22	-0.0177	8.22	-0.0161
	8.25	-0.0172	8.23	-0.0175	8.23	-0.016
	8.27	-0.0172	8.25	-0.0174	8.25	-0.0158
	8.28	-0.0171	8.27	-0.0174	8.27	-0.0158
	8.3	-0.0171	8.28	-0.0172	8.28	-0.0158
	8.32	-0.0171	8.3	-0.0172	8.3	-0.0157
	8.33	-0.0169	8.32	-0.0171	8.32	-0.0155
	8.35	-0.0169	8.33	-0.0169	8.33	-0.0153
	8.37	-0.0169	8.35	-0.0167	8.35	-0.0155
	8.38	-0.0169	8.37	-0.0167	8.37	-0.0153
	8.4	-0.0169	8.38	-0.0169	8.38	-0.0155
	8.42	-0.0169	8.4	-0.0166	8.4	-0.0155
	8.43	-0.0169	8.42	-0.0167	8.42	-0.0153
	8.45	-0.0169	8.43	-0.0167	8.43	-0.0155
	8.47	-0.0171	8.45	-0.0167	8.45	-0.0155
	8.48	-0.0171	8.47	-0.0167	8.47	-0.0153
	8.5	-0.0171	8.48	-0.0166	8.48	-0.0155
	8.52	-0.0171	8.5	-0.0167	8.5	-0.0157
	8.53	-0.0172	8.52	-0.0166	8.52	-0.0157
	8.55	-0.0172	8.53	-0.0167	8.53	-0.0157
	8.57	-0.0172	8.55	-0.0167	8.55	-0.0158
	8.58	-0.0174	8.57	-0.0167	8.57	-0.016
	8.6	-0.0174	8.58	-0.0167	8.58	-0.016
	8.62	-0.0175	8.6	-0.0171	8.6	-0.0161
	8.63	-0.0177	8.62	-0.0169	8.62	-0.0163
	8.65	-0.0178	8.63	-0.0171	8.63	-0.0163
	8.67	-0.0178	8.65	-0.0174	8.65	-0.0166
	8.68	-0.018	8.67	-0.0174	8.67	-0.0167
	8.7	-0.0181	8.68	-0.0174	8.68	-0.0171
	8.72	-0.0184	8.7	-0.0177	8.7	-0.0174
	8.73	-0.0186	8.72	-0.018	8.72	-0.0175
	8.75	-0.0188	8.73	-0.0183	8.73	-0.0178
	8.77	-0.0191	8.75	-0.0184	8.75	-0.018
	8.78	-0.0192	8.77	-0.0186	8.77	-0.0186
	8.8	-0.0197	8.78	-0.0191	8.78	-0.0189
	8.82	-0.02	8.8	-0.0194	8.8	-0.0194
	8.83	-0.0205	8.82	-0.0197	8.82	-0.0198
	8.85	-0.0209	8.83	-0.0205	8.83	-0.0206
	8.87	-0.0214	8.85	-0.0208	8.85	-0.0214
	8.88	-0.022	8.87	-0.0215	8.87	-0.022
	8.9	-0.0228	8.88	-0.0225	8.88	-0.0231
	8.92	-0.0239	8.9	-0.0237	8.9	-0.024
	8.93	-0.0251	8.92	-0.0251	8.92	-0.025
	8.95	-0.0265	8.93	-0.0265	8.93	-0.0257
	8.97	-0.0288	8.95	-0.0277	8.95	-0.0265
	8.98	-0.0315	8.97	-0.0288	8.97	-0.0271
	9	-0.0336	8.98	-0.0295	8.98	-0.0274
	9	-0.0338	9	-0.0299	9	-0.0277
	9	-0.0338	9	-0.0299	9	-0.0277
	9	0.0276	9	0.0178	9	0.0158
	9.02	0.0274	9.02	0.0245	9.02	0.0242
	9.03	0.0243	9.03	0.0219	9.03	0.0223
	9.05	0.0228	9.05	0.0208	9.05	0.0209
	9.07	0.0217	9.07	0.0202	9.07	0.02
	9.08	0.0209	9.08	0.0194	9.08	0.0192
	9.1	0.0203	9.1	0.0189	9.1	0.0186
	9.12	0.0198	9.12	0.0184	9.12	0.018
	9.13	0.0195	9.13	0.0181	9.13	0.0178
	9.15	0.0191	9.15	0.0181	9.15	0.0175
	9.17	0.0188	9.17	0.0178	9.17	0.0172
	9.18	0.0186	9.18	0.0174	9.18	0.0167
	9.2	0.0183	9.2	0.0172	9.2	0.0166
	9.22	0.0181	9.22	0.0171	9.22	0.0164
	9.23	0.018	9.23	0.0169	9.23	0.016
	9.25	0.0178	9.25	0.0171	9.25	0.0161
	9.27	0.0177	9.27	0.0167	9.27	0.0158
	9.28	0.0175	9.28	0.0166	9.28	0.0155
	9.3	0.0174	9.3	0.0164	9.3	0.0155
	9.32	0.0174	9.32	0.0164	9.32	0.0153
	9.33	0.0172	9.33	0.0161	9.33	0.0152
	9.35	0.0172	9.35	0.0161	9.35	0.015
	9.37	0.0171	9.37	0.0161	9.37	0.015
	9.38	0.0171	9.38	0.0161	9.38	0.015
	9.4	0.0169	9.4	0.0163	9.4	0.015
	9.42	0.0169	9.42	0.0161	9.42	0.0149
	9.43	0.0167	9.43	0.0163	9.43	0.015
	9.45	0.0167	9.45	0.016	9.45	0.015
	9.47	0.0167	9.47	0.0161	9.47	0.0149
	9.48	0.0167	9.48	0.0161	9.48	0.015
	9.5	0.0166	9.5	0.0161	9.5	0.015
	9.52	0.0166	9.52	0.0161	9.52	0.0152
	9.53	0.0166	9.53	0.0163	9.53	0.015
	9.55	0.0166	9.55	0.0163	9.55	0.0152
	9.57	0.0166	9.57	0.0164	9.57	0.0153
	9.58	0.0166	9.58	0.0166	9.58	0.0152
	9.6	0.0166	9.6	0.0164	9.6	0.0155
	9.62	0.0166	9.62	0.0166	9.62	0.0155
	9.63	0.0166	9.63	0.0169	9.63	0.0158
	9.65	0.0166	9.65	0.0172	9.65	0.0158
	9.67	0.0166	9.67	0.0174	9.67	0.0161
	9.68	0.0167	9.68	0.0177	9.68	0.0163
	9.7	0.0167	9.7	0.0177	9.7	0.0167
	9.72	0.0169	9.72	0.018	9.72	0.0169
	9.73	0.0169	9.73	0.0183	9.73	0.0174
	9.75	0.0171	9.75	0.0183	9.75	0.0175
	9.77	0.0174	9.77	0.0186	9.77	0.0178
	9.78	0.0175	9.78	0.0188	9.78	0.0181
	9.8	0.0177	9.8	0.0192	9.8	0.0188
	9.82	0.0178	9.82	0.0195	9.82	0.0192
	9.83	0.0181	9.83	0.0198	9.83	0.0198
	9.85	0.0183	9.85	0.0205	9.85	0.0206
	9.87	0.0186	9.87	0.0211	9.87	0.0219
	9.88	0.0189	9.88	0.0215	9.88	0.0234
	9.9	0.0192	9.9	0.0226	9.9	0.0254
	9.92	0.0197	9.92	0.0239	9.92	0.0281
	9.93	0.02	9.93	0.026	9.93	0.0307
	9.95	0.0205	9.95	0.0295	9.95	0.0332
	9.97	0.0211	9.97	0.0346	9.97	0.0347
	9.98	0.0217	9.98	0.0381	9.98	0.0352
	10	0.0223	10	0.0388	10	0.0352
	10	0.0223	10	0.0388	10	0.0352
	10	-0.016	10	-0.0276	10	-0.0225
	10.02	-0.0206	10.02	-0.0281	10.02	-0.0259
	10.03	-0.0198	10.03	-0.0248	10.03	-0.0233
	10.05	-0.0192	10.05	-0.0229	10.05	-0.0215
	10.07	-0.0188	10.07	-0.0217	10.07	-0.0203
	10.08	-0.0184	10.08	-0.0208	10.08	-0.0195
	10.1	-0.0181	10.1	-0.0202	10.1	-0.0188
	10.12	-0.0178	10.12	-0.0195	10.12	-0.0181
	10.13	-0.0177	10.13	-0.0189	10.13	-0.0175
	10.15	-0.0175	10.15	-0.0186	10.15	-0.0169
	10.17	-0.0174	10.17	-0.0183	10.17	-0.0167
	10.18	-0.0172	10.18	-0.0181	10.18	-0.0164
	10.2	-0.0172	10.2	-0.0178	10.2	-0.0161
	10.22	-0.0171	10.22	-0.0177	10.22	-0.0161
	10.23	-0.0169	10.23	-0.0172	10.23	-0.0158
	10.25	-0.0169	10.25	-0.0169	10.25	-0.0158
	10.27	-0.0169	10.27	-0.0169	10.27	-0.0157
	10.28	-0.0167	10.28	-0.0166	10.28	-0.0155
	10.3	-0.0167	10.3	-0.0166	10.3	-0.0152
	10.32	-0.0167	10.32	-0.0163	10.32	-0.0152
	10.33	-0.0167	10.33	-0.0163	10.33	-0.015
	10.35	-0.0167	10.35	-0.0163	10.35	-0.015
	10.37	-0.0167	10.37	-0.016	10.37	-0.015
	10.38	-0.0166	10.38	-0.016	10.38	-0.015
	10.4	-0.0167	10.4	-0.0158	10.4	-0.015
	10.42	-0.0167	10.42	-0.0157	10.42	-0.0149
	10.43	-0.0166	10.43	-0.0157	10.43	-0.015
	10.45	-0.0167	10.45	-0.0158	10.45	-0.0149
	10.47	-0.0167	10.47	-0.0157	10.47	-0.0149
	10.48	-0.0167	10.48	-0.016	10.48	-0.015
	10.5	-0.0167	10.5	-0.016	10.5	-0.0152
	10.52	-0.0167	10.52	-0.0158	10.52	-0.015
	10.53	-0.0167	10.53	-0.0161	10.53	-0.0153
	10.55	-0.0169	10.55	-0.016	10.55	-0.0153
	10.57	-0.0169	10.57	-0.0161	10.57	-0.0157
	10.58	-0.0171	10.58	-0.0163	10.58	-0.0155
	10.6	-0.0171	10.6	-0.0164	10.6	-0.0157
	10.62	-0.0172	10.62	-0.0166	10.62	-0.0158
	10.63	-0.0174	10.63	-0.0164	10.63	-0.0158
	10.65	-0.0174	10.65	-0.0166	10.65	-0.0161
	10.67	-0.0175	10.67	-0.0169	10.67	-0.0163
	10.68	-0.0177	10.68	-0.0172	10.68	-0.0164
	10.7	-0.0178	10.7	-0.0174	10.7	-0.0166
	10.72	-0.018	10.72	-0.0172	10.72	-0.0169
	10.73	-0.0181	10.73	-0.0175	10.73	-0.0172
	10.75	-0.0183	10.75	-0.0178	10.75	-0.0175
	10.77	-0.0186	10.77	-0.018	10.77	-0.0178
	10.78	-0.0188	10.78	-0.0183	10.78	-0.0183
	10.8	-0.0191	10.8	-0.0188	10.8	-0.0188
	10.82	-0.0194	10.82	-0.0192	10.82	-0.0192
	10.83	-0.0197	10.83	-0.0197	10.83	-0.0197
	10.85	-0.0202	10.85	-0.02	10.85	-0.0203
	10.87	-0.0206	10.87	-0.0206	10.87	-0.0209
	10.88	-0.0212	10.88	-0.0214	10.88	-0.0217
	10.9	-0.0219	10.9	-0.0222	10.9	-0.0223
	10.92	-0.0228	10.92	-0.0236	10.92	-0.0231
	10.93	-0.0239	10.93	-0.0246	10.93	-0.024
	10.95	-0.0254	10.95	-0.0259	10.95	-0.0246
	10.97	-0.0274	10.97	-0.027	10.97	-0.0254
	10.98	-0.0301	10.98	-0.0279	10.98	-0.0262
	11	-0.0322	11	-0.0285	11	-0.0267
	11	-0.0322	11	-0.0285	11	-0.0267
	11	0.0259	11	0.0171	11	0.0143
	11.02	0.0264	11.02	0.0237	11.02	0.0236
	11.03	0.0237	11.03	0.0214	11.03	0.0217
	11.05	0.0223	11.05	0.0202	11.05	0.0206
	11.07	0.0214	11.07	0.0197	11.07	0.0197
	11.08	0.0206	11.08	0.0191	11.08	0.0191
	11.1	0.0202	11.1	0.0186	11.1	0.0184
	11.12	0.0197	11.12	0.018	11.12	0.0178
	11.13	0.0192	11.13	0.0177	11.13	0.0175
	11.15	0.0189	11.15	0.0177	11.15	0.0172
	11.17	0.0186	11.17	0.0172	11.17	0.0167
	11.18	0.0184	11.18	0.0171	11.18	0.0166
	11.2	0.0181	11.2	0.0169	11.2	0.0163
	11.22	0.018	11.22	0.0167	11.22	0.0161
	11.23	0.0178	11.23	0.0164	11.23	0.0158
	11.25	0.0177	11.25	0.0164	11.25	0.0157
	11.27	0.0175	11.27	0.0164	11.27	0.0155
	11.28	0.0174	11.28	0.0163	11.28	0.0155
	11.3	0.0172	11.3	0.0163	11.3	0.0152
	11.32	0.0171	11.32	0.0161	11.32	0.0152
	11.33	0.0171	11.33	0.0161	11.33	0.015
	11.35	0.0169	11.35	0.0158	11.35	0.0149
	11.37	0.0167	11.37	0.016	11.37	0.015
	11.38	0.0167	11.38	0.0158	11.38	0.0149
	11.4	0.0167	11.4	0.016	11.4	0.0147
	11.42	0.0166	11.42	0.0157	11.42	0.0149
	11.43	0.0166	11.43	0.0158	11.43	0.0149
	11.45	0.0166	11.45	0.016	11.45	0.0149
	11.47	0.0164	11.47	0.0163	11.47	0.015
	11.48	0.0164	11.48	0.0163	11.48	0.015
	11.5	0.0164	11.5	0.0164	11.5	0.0152
	11.52	0.0164	11.52	0.0166	11.52	0.0153
	11.53	0.0163	11.53	0.0166	11.53	0.0152
	11.55	0.0164	11.55	0.0164	11.55	0.0153
	11.57	0.0164	11.57	0.0167	11.57	0.0155
	11.58	0.0166	11.58	0.0166	11.58	0.0155
	11.6	0.0166	11.6	0.0167	11.6	0.0155
	11.62	0.0167	11.62	0.0167	11.62	0.0155
	11.63	0.0167	11.63	0.0167	11.63	0.0158
	11.65	0.0167	11.65	0.0167	11.65	0.0157
	11.67	0.0167	11.67	0.0169	11.67	0.016
	11.68	0.0169	11.68	0.0171	11.68	0.0161
	11.7	0.0169	11.7	0.0169	11.7	0.0161
	11.72	0.0169	11.72	0.0172	11.72	0.0163
	11.73	0.0171	11.73	0.0174	11.73	0.0167
	11.75	0.0171	11.75	0.0177	11.75	0.0169
	11.77	0.0172	11.77	0.0177	11.77	0.0172
	11.78	0.0174	11.78	0.0181	11.78	0.0175
	11.8	0.0174	11.8	0.0184	11.8	0.0181
	11.82	0.0175	11.82	0.0189	11.82	0.0186
	11.83	0.0178	11.83	0.0191	11.83	0.0191
	11.85	0.018	11.85	0.0197	11.85	0.02
	11.87	0.0181	11.87	0.0203	11.87	0.0212
	11.88	0.0184	11.88	0.0211	11.88	0.0226
	11.9	0.0188	11.9	0.0219	11.9	0.0242
	11.92	0.0191	11.92	0.0229	11.92	0.0262
	11.93	0.0195	11.93	0.0248	11.93	0.0282
	11.95	0.02	11.95	0.0279	11.95	0.0302
	11.97	0.0205	11.97	0.0322	11.97	0.0326
	11.98	0.0212	11.98	0.0357	11.98	0.0338
	12	0.0219	12	0.0367	12	0.0344
	12	0.0219	12	0.0367	12	0.0344
	12	-0.0153	12	-0.0257	12	-0.022
	12.02	-0.0202	12.02	-0.0271	12.02	-0.0254
	12.03	-0.0194	12.03	-0.0239	12.03	-0.0228
	12.05	-0.0189	12.05	-0.0222	12.05	-0.0211
	12.07	-0.0184	12.07	-0.0211	12.07	-0.02
	12.08	-0.0181	12.08	-0.0202	12.08	-0.0191
	12.1	-0.0178	12.1	-0.0195	12.1	-0.0184
	12.12	-0.0177	12.12	-0.0189	12.12	-0.018
	12.13	-0.0175	12.13	-0.0184	12.13	-0.0174
	12.15	-0.0174	12.15	-0.018	12.15	-0.0169
	12.17	-0.0172	12.17	-0.018	12.17	-0.0164
	12.18	-0.0171	12.18	-0.0175	12.18	-0.0161
	12.2	-0.0171	12.2	-0.0172	12.2	-0.016
	12.22	-0.0169	12.22	-0.0167	12.22	-0.0158
	12.23	-0.0167	12.23	-0.0164	12.23	-0.0157
	12.25	-0.0167	12.25	-0.0164	12.25	-0.0155
	12.27	-0.0167	12.27	-0.0161	12.27	-0.0155
	12.28	-0.0167	12.28	-0.016	12.28	-0.0153
	12.3	-0.0166	12.3	-0.0158	12.3	-0.0153
	12.32	-0.0166	12.32	-0.0158	12.32	-0.0152
	12.33	-0.0166	12.33	-0.0158	12.33	-0.0152
	12.35	-0.0166	12.35	-0.0158	12.35	-0.015
	12.37	-0.0166	12.37	-0.0157	12.37	-0.0149
	12.38	-0.0166	12.38	-0.0155	12.38	-0.0149
	12.4	-0.0166	12.4	-0.0157	12.4	-0.0149
	12.42	-0.0166	12.42	-0.0157	12.42	-0.0147
	12.43	-0.0166	12.43	-0.0155	12.43	-0.015
	12.45	-0.0166	12.45	-0.0158	12.45	-0.015
	12.47	-0.0166	12.47	-0.0157	12.47	-0.015
	12.48	-0.0167	12.48	-0.0157	12.48	-0.0152
	12.5	-0.0167	12.5	-0.0157	12.5	-0.015
	12.52	-0.0167	12.52	-0.0157	12.52	-0.0152
	12.53	-0.0167	12.53	-0.0157	12.53	-0.0152
	12.55	-0.0169	12.55	-0.0158	12.55	-0.0152
	12.57	-0.0169	12.57	-0.0157	12.57	-0.0152
	12.58	-0.0171	12.58	-0.016	12.58	-0.0152
	12.6	-0.0172	12.6	-0.0157	12.6	-0.0155
	12.62	-0.0172	12.62	-0.016	12.62	-0.0155
	12.63	-0.0174	12.63	-0.0163	12.63	-0.0157
	12.65	-0.0174	12.65	-0.0161	12.65	-0.0158
	12.67	-0.0175	12.67	-0.0161	12.67	-0.016
	12.68	-0.0177	12.68	-0.0164	12.68	-0.0161
	12.7	-0.0178	12.7	-0.0167	12.7	-0.0163
	12.72	-0.018	12.72	-0.0166	12.72	-0.0166
	12.73	-0.0181	12.73	-0.0171	12.73	-0.0169
	12.75	-0.0183	12.75	-0.0172	12.75	-0.0172
	12.77	-0.0184	12.77	-0.0177	12.77	-0.0174
	12.78	-0.0188	12.78	-0.0177	12.78	-0.0178
	12.8	-0.0191	12.8	-0.0181	12.8	-0.0181
	12.82	-0.0194	12.82	-0.0184	12.82	-0.0186
	12.83	-0.0197	12.83	-0.0188	12.83	-0.0191
	12.85	-0.02	12.85	-0.0192	12.85	-0.0197
	12.87	-0.0205	12.87	-0.02	12.87	-0.0203
	12.88	-0.0211	12.88	-0.0205	12.88	-0.0208
	12.9	-0.0217	12.9	-0.0212	12.9	-0.0215
	12.92	-0.0226	12.92	-0.0225	12.92	-0.0222
	12.93	-0.0237	12.93	-0.0237	12.93	-0.0229
	12.95	-0.0253	12.95	-0.0248	12.95	-0.0239
	12.97	-0.0273	12.97	-0.0262	12.97	-0.0246
	12.98	-0.0301	12.98	-0.0277	12.98	-0.0256
	13	-0.0324	13	-0.029	13	-0.0267
	13	-0.0324	13	-0.029	13	-0.0267
	13	0.0259	13	-0.029	13	0.014
	13.02	0.0265	13	0.0166	13.02	0.0237
	13.03	0.0239	13.02	0.0239	13.03	0.022
	13.05	0.0223	13.03	0.0214	13.05	0.0209
	13.07	0.0214	13.05	0.0205	13.07	0.0202
	13.08	0.0206	13.07	0.0194	13.08	0.0195
	13.1	0.0202	13.08	0.0189	13.1	0.0191
	13.12	0.0198	13.1	0.0183	13.12	0.0183
	13.13	0.0194	13.12	0.018	13.13	0.018
	13.15	0.0192	13.13	0.0175	13.15	0.0177
	13.17	0.0189	13.15	0.0172	13.17	0.0172
	13.18	0.0188	13.17	0.0171	13.18	0.0169
	13.2	0.0184	13.18	0.0166	13.2	0.0166
	13.22	0.0183	13.2	0.0164	13.22	0.0164
	13.23	0.0181	13.22	0.0163	13.23	0.0163
	13.25	0.018	13.23	0.016	13.25	0.016
	13.27	0.0178	13.25	0.016	13.27	0.016
	13.28	0.0177	13.27	0.0158	13.28	0.0158
	13.3	0.0175	13.28	0.0158	13.3	0.0157
	13.32	0.0174	13.3	0.0157	13.32	0.0155
	13.33	0.0172	13.32	0.0157	13.33	0.0153
	13.35	0.0172	13.33	0.0157	13.35	0.0153
	13.37	0.0171	13.35	0.0153	13.37	0.0152
	13.38	0.0169	13.37	0.0155	13.38	0.015
	13.4	0.0169	13.38	0.0152	13.4	0.015
	13.42	0.0167	13.4	0.0153	13.42	0.0149
	13.43	0.0167	13.42	0.0152	13.43	0.0149
	13.45	0.0166	13.43	0.0153	13.45	0.0149
	13.47	0.0166	13.45	0.015	13.47	0.015
	13.48	0.0164	13.47	0.0153	13.48	0.0149
	13.5	0.0164	13.48	0.0153	13.5	0.0149
	13.52	0.0163	13.5	0.0152	13.52	0.0147
	13.53	0.0163	13.52	0.0152	13.53	0.015
	13.55	0.0163	13.53	0.015	13.55	0.0149
	13.57	0.0163	13.55	0.0152	13.57	0.0152
	13.58	0.0163	13.57	0.0153	13.58	0.015
	13.6	0.0161	13.58	0.0152	13.6	0.0152
	13.62	0.0161	13.6	0.0155	13.62	0.0152
	13.63	0.0161	13.62	0.0155	13.63	0.0155
	13.65	0.0163	13.63	0.0155	13.65	0.0157
	13.67	0.0163	13.65	0.0157	13.67	0.0158
	13.68	0.0163	13.67	0.016	13.68	0.016
	13.7	0.0164	13.68	0.016	13.7	0.016
	13.72	0.0164	13.7	0.016	13.72	0.0161
	13.73	0.0166	13.72	0.0163	13.73	0.0166
	13.75	0.0166	13.73	0.0163	13.75	0.0169
	13.77	0.0167	13.75	0.0166	13.77	0.0172
	13.78	0.0169	13.77	0.0167	13.78	0.0175
	13.8	0.0171	13.78	0.0172	13.8	0.018
	13.82	0.0172	13.8	0.0175	13.82	0.0186
	13.83	0.0174	13.82	0.0177	13.83	0.0194
	13.85	0.0175	13.83	0.0183	13.85	0.0202
	13.87	0.0178	13.85	0.0186	13.87	0.0215
	13.88	0.018	13.87	0.0191	13.88	0.0226
	13.9	0.0184	13.88	0.02	13.9	0.0242
	13.92	0.0188	13.9	0.0208	13.92	0.026
	13.93	0.0192	13.92	0.0217	13.93	0.0284
	13.95	0.0197	13.93	0.0239	13.95	0.0313
	13.97	0.0203	13.95	0.0268	13.97	0.0338
	13.98	0.0209	13.97	0.0307	13.98	0.0372
	14	0.0215	13.98	0.0344	14	0.0381
	14	0.0215	14	0.0364	14	0.0381
	14	-0.0146	14	0.0364	14	-0.0248
	14.02	-0.0198	14	-0.0251	14.02	-0.0277
	14.03	-0.0192	14.02	-0.0267	14.03	-0.0245
	14.05	-0.0186	14.03	-0.0236	14.05	-0.0223
	14.07	-0.0183	14.05	-0.0217	14.07	-0.0211
	14.08	-0.018	14.07	-0.0205	14.08	-0.0203
	14.1	-0.0178	14.08	-0.0197	14.1	-0.0194
	14.12	-0.0175	14.1	-0.0191	14.12	-0.0188
	14.13	-0.0174	14.12	-0.0183	14.13	-0.0183
	14.15	-0.0172	14.13	-0.0181	14.15	-0.0177
	14.17	-0.0172	14.15	-0.0175	14.17	-0.0172
	14.18	-0.0171	14.17	-0.0175	14.18	-0.0169
	14.2	-0.0169	14.18	-0.0172	14.2	-0.0164
	14.22	-0.0167	14.2	-0.0166	14.22	-0.0163
	14.23	-0.0167	14.22	-0.0164	14.23	-0.0161
	14.25	-0.0167	14.23	-0.0164	14.25	-0.016
	14.27	-0.0166	14.25	-0.0164	14.27	-0.016
	14.28	-0.0166	14.27	-0.0163	14.28	-0.016
	14.3	-0.0166	14.28	-0.0161	14.3	-0.0158
	14.32	-0.0166	14.3	-0.0158	14.32	-0.0158
	14.33	-0.0164	14.32	-0.016	14.33	-0.0157
	14.35	-0.0164	14.33	-0.0158	14.35	-0.0155
	14.37	-0.0164	14.35	-0.0157	14.37	-0.0157
	14.38	-0.0164	14.37	-0.0158	14.38	-0.0155
	14.4	-0.0164	14.38	-0.0155	14.4	-0.0157
	14.42	-0.0164	14.4	-0.0157	14.42	-0.0157
	14.43	-0.0164	14.42	-0.0155	14.43	-0.0155
	14.45	-0.0166	14.43	-0.0155	14.45	-0.0155
	14.47	-0.0166	14.45	-0.0157	14.47	-0.0155
	14.48	-0.0166	14.47	-0.0155	14.48	-0.0155
	14.5	-0.0166	14.48	-0.0157	14.5	-0.0155
	14.52	-0.0166	14.5	-0.0157	14.52	-0.0155
	14.53	-0.0167	14.52	-0.0157	14.53	-0.0157
	14.55	-0.0167	14.53	-0.0153	14.55	-0.0157
	14.57	-0.0167	14.55	-0.0155	14.57	-0.0158
	14.58	-0.0169	14.57	-0.0157	14.58	-0.0158
	14.6	-0.0169	14.58	-0.0155	14.6	-0.0158
	14.62	-0.0171	14.6	-0.0155	14.62	-0.016
	14.63	-0.0171	14.62	-0.0157	14.63	-0.0161
	14.65	-0.0172	14.63	-0.0157	14.65	-0.0161
	14.67	-0.0174	14.65	-0.0158	14.67	-0.0163
	14.68	-0.0175	14.67	-0.016	14.68	-0.0164
	14.7	-0.0177	14.68	-0.016	14.7	-0.0167
	14.72	-0.0178	14.7	-0.0163	14.72	-0.0169
	14.73	-0.018	14.72	-0.0163	14.73	-0.0171
	14.75	-0.0181	14.73	-0.0164	14.75	-0.0172
	14.77	-0.0183	14.75	-0.0166	14.77	-0.0175
	14.78	-0.0184	14.77	-0.0167	14.78	-0.018
	14.8	-0.0188	14.78	-0.0171	14.8	-0.0183
	14.82	-0.0191	14.8	-0.0174	14.82	-0.0188
	14.83	-0.0194	14.82	-0.0177	14.83	-0.0194
	14.85	-0.0197	14.83	-0.0183	14.85	-0.0198
	14.87	-0.0202	14.85	-0.0189	14.87	-0.0205
	14.88	-0.0206	14.87	-0.0195	14.88	-0.0212
	14.9	-0.0212	14.88	-0.0198	14.9	-0.0219
	14.92	-0.022	14.9	-0.0208	14.92	-0.0226
	14.93	-0.0231	14.92	-0.0215	14.93	-0.0233
	14.95	-0.0246	14.93	-0.0229	14.95	-0.0242
	14.97	-0.0268	14.95	-0.0243	14.97	-0.0248
	14.98	-0.0296	14.97	-0.0257	14.98	-0.0259
	15	-0.0321	14.98	-0.0273	15	-0.0268
	15	-0.0321	15	-0.0287	15	-0.0268
	15	0.0253	15	-0.0287	15	0.0138
	15.02	0.0265	15	0.016	15.02	0.0239
	15.03	0.0239	15.02	0.0233	15.03	0.0222
	15.05	0.0225	15.03	0.0208	15.05	0.0209
	15.07	0.0214	15.05	0.0197	15.07	0.0203
	15.08	0.0206	15.07	0.0186	15.08	0.02
	15.1	0.02	15.08	0.0184	15.1	0.0198
	15.12	0.0195	15.1	0.018	15.12	0.0198
	15.13	0.0192	15.12	0.0175	15.13	0.0203
	15.15	0.0189	15.13	0.0171	15.15	0.02
	15.17	0.0186	15.15	0.0171	15.17	0.0198
	15.18	0.0183	15.17	0.0167	15.18	0.0197
	15.2	0.0181	15.18	0.0167	15.2	0.0195
	15.22	0.018	15.2	0.0164	15.22	0.0195
	15.23	0.0177	15.22	0.0161	15.23	0.0192
	15.25	0.0175	15.23	0.0163	15.25	0.0191
	15.27	0.0174	15.25	0.016	15.27	0.0191
	15.28	0.0172	15.27	0.016	15.28	0.0198
	15.3	0.0172	15.28	0.016	15.3	0.0198
	15.32	0.0171	15.3	0.0157	15.32	0.0198
	15.33	0.0169	15.32	0.0158	15.33	0.0198
	15.35	0.0169	15.33	0.0158	15.35	0.0198
	15.37	0.0167	15.35	0.0155	15.37	0.0197
	15.38	0.0166	15.37	0.0157	15.38	0.0197
	15.4	0.0166	15.38	0.0157	15.4	0.0197
	15.42	0.0164	15.4	0.0157	15.42	0.0198
	15.43	0.0164	15.42	0.0153	15.43	0.0198
	15.45	0.0164	15.43	0.0155	15.45	0.0198
	15.47	0.0164	15.45	0.0157	15.47	0.02
	15.48	0.0163	15.47	0.0155	15.48	0.02
	15.5	0.0163	15.48	0.0155	15.5	0.02
	15.52	0.0163	15.5	0.0157	15.52	0.0202
	15.53	0.0163	15.52	0.0155	15.53	0.0203
	15.55	0.0163	15.53	0.0155	15.55	0.0203
	15.57	0.0163	15.55	0.0157	15.57	0.0208
	15.58	0.0163	15.57	0.0157	15.58	0.0209
	15.6	0.0163	15.58	0.016	15.6	0.0214
	15.62	0.0163	15.6	0.016	15.62	0.0217
	15.63	0.0163	15.62	0.016	15.63	0.0219
	15.65	0.0163	15.63	0.0163	15.65	0.0222
	15.67	0.0163	15.65	0.0163	15.67	0.0225
	15.68	0.0164	15.67	0.0161	15.68	0.0231
	15.7	0.0164	15.68	0.0166	15.7	0.0233
	15.72	0.0166	15.7	0.0166	15.72	0.0236
	15.73	0.0166	15.72	0.0167	15.73	0.0237
	15.75	0.0166	15.73	0.0169	15.75	0.024
	15.77	0.0167	15.75	0.0171	15.77	0.0243
	15.78	0.0169	15.77	0.0174	15.78	0.0248
	15.8	0.0171	15.78	0.0177	15.8	0.0253
	15.82	0.0172	15.8	0.018	15.82	0.0257
	15.83	0.0174	15.82	0.0183	15.83	0.0264
	15.85	0.0175	15.83	0.0186	15.85	0.027
	15.87	0.0177	15.85	0.0191	15.87	0.0277
	15.88	0.018	15.87	0.0194	15.88	0.029
	15.9	0.0183	15.88	0.0202	15.9	0.0304
	15.92	0.0186	15.9	0.0209	15.92	0.0319
	15.93	0.0191	15.92	0.022	15.93	0.0338
	15.95	0.0195	15.93	0.0239	15.95	0.0355
	15.97	0.0202	15.95	0.0265	15.97	0.0383
	15.98	0.0208	15.97	0.0299	15.98	0.0406
	16	0.0214	15.98	0.0335	16	0.0414
	16	0.0214	16	0.0358	16	0.0414
	16	-0.0141	16	0.0358	16	-0.0277
	16.02	-0.0197	16	-0.0243	16.02	-0.029
	16.03	-0.0189	16.02	-0.0262	16.03	-0.0257
	16.05	-0.0184	16.03	-0.0231	16.05	-0.0234
	16.07	-0.0181	16.05	-0.0215	16.07	-0.0219
	16.08	-0.0178	16.07	-0.0202	16.08	-0.0209
	16.1	-0.0175	16.08	-0.0194	16.1	-0.0202
	16.12	-0.0174	16.1	-0.0186	16.12	-0.0194
	16.13	-0.0172	16.12	-0.0181	16.13	-0.0191
	16.15	-0.0171	16.13	-0.0177	16.15	-0.0188
	16.17	-0.0169	16.15	-0.0177	16.17	-0.0181
	16.18	-0.0167	16.17	-0.0174	16.18	-0.018
	16.2	-0.0167	16.18	-0.0167	16.2	-0.0178
	16.22	-0.0166	16.2	-0.0167	16.22	-0.0177
	16.23	-0.0166	16.22	-0.0164	16.23	-0.0175
	16.25	-0.0166	16.23	-0.0164	16.25	-0.0175
	16.27	-0.0164	16.25	-0.0164	16.27	-0.0174
	16.28	-0.0164	16.27	-0.0163	16.28	-0.0172
	16.3	-0.0164	16.28	-0.0161	16.3	-0.0171
	16.32	-0.0164	16.3	-0.0161	16.32	-0.0171
	16.33	-0.0164	16.32	-0.0161	16.33	-0.0169
	16.35	-0.0164	16.33	-0.0158	16.35	-0.0169
	16.37	-0.0164	16.35	-0.016	16.37	-0.0169
	16.38	-0.0166	16.37	-0.0158	16.38	-0.0167
	16.4	-0.0166	16.38	-0.0158	16.4	-0.0166
	16.42	-0.0166	16.4	-0.0157	16.42	-0.0166
	16.43	-0.0166	16.42	-0.0155	16.43	-0.0164
	16.45	-0.0166	16.43	-0.0157	16.45	-0.0166
	16.47	-0.0166	16.45	-0.0155	16.47	-0.0164
	16.48	-0.0166	16.47	-0.0153	16.48	-0.0164
	16.5	-0.0167	16.48	-0.0152	16.5	-0.0166
	16.52	-0.0167	16.5	-0.0153	16.52	-0.0164
	16.53	-0.0167	16.52	-0.0152	16.53	-0.0164
	16.55	-0.0167	16.53	-0.0153	16.55	-0.0166
	16.57	-0.0167	16.55	-0.0153	16.57	-0.0166
	16.58	-0.0169	16.57	-0.0153	16.58	-0.0167
	16.6	-0.0169	16.58	-0.0153	16.6	-0.0169
	16.62	-0.0169	16.6	-0.0152	16.62	-0.0169
	16.63	-0.0171	16.62	-0.0153	16.63	-0.0172
	16.65	-0.0172	16.63	-0.0155	16.65	-0.0172
	16.67	-0.0172	16.65	-0.0157	16.67	-0.0172
	16.68	-0.0174	16.67	-0.0157	16.68	-0.0177
	16.7	-0.0175	16.68	-0.0158	16.7	-0.0177
	16.72	-0.0175	16.7	-0.016	16.72	-0.0178
	16.73	-0.0178	16.72	-0.0161	16.73	-0.0181
	16.75	-0.018	16.73	-0.0161	16.75	-0.0183
	16.77	-0.0181	16.75	-0.0164	16.77	-0.0184
	16.78	-0.0183	16.77	-0.0164	16.78	-0.0189
	16.8	-0.0186	16.78	-0.0167	16.8	-0.0191
	16.82	-0.0189	16.8	-0.0171	16.82	-0.0195
	16.83	-0.0191	16.82	-0.0172	16.83	-0.02
	16.85	-0.0195	16.83	-0.0175	16.85	-0.0202
	16.87	-0.02	16.85	-0.018	16.87	-0.0209
	16.88	-0.0205	16.87	-0.0186	16.88	-0.0215
	16.9	-0.0211	16.88	-0.0188	16.9	-0.022
	16.92	-0.0219	16.9	-0.0197	16.92	-0.0225
	16.93	-0.0228	16.92	-0.0203	16.93	-0.0231
	16.95	-0.0242	16.93	-0.0214	16.95	-0.0239
	16.97	-0.026	16.95	-0.0226	16.97	-0.0248
	16.98	-0.0287	16.97	-0.0239	16.98	-0.0256
	17	-0.031	16.98	-0.0257	17	-0.0265
	17	-0.031	17	-0.0271	17	-0.0265
	17	-0.031	17	-0.0271	17	0.0133
	17	0.024	17	0.0146	17.02	0.0239
	17.02	0.0257	17.02	0.0223	17.03	0.0229
	17.03	0.0234	17.03	0.02	17.05	0.0237
	17.05	0.022	17.05	0.0188	17.07	0.0229
	17.07	0.0209	17.07	0.018	17.08	0.0225
	17.08	0.0203	17.08	0.0175	17.1	0.0223
	17.1	0.0198	17.1	0.0172	17.12	0.0219
	17.12	0.0194	17.12	0.0171	17.13	0.0215
	17.13	0.0189	17.13	0.0164	17.15	0.0212
	17.15	0.0186	17.15	0.0166	17.17	0.0211
	17.17	0.0183	17.17	0.0163	17.18	0.0208
	17.18	0.0181	17.18	0.016	17.2	0.0208
	17.2	0.018	17.2	0.0158	17.22	0.0208
	17.22	0.0177	17.22	0.0157	17.23	0.0206
	17.23	0.0175	17.23	0.0155	17.25	0.0206
	17.25	0.0174	17.25	0.0155	17.27	0.0205
	17.27	0.0174	17.27	0.0152	17.28	0.0203
	17.28	0.0172	17.28	0.0152	17.3	0.0202
	17.3	0.0171	17.3	0.0152	17.32	0.0202
	17.32	0.0169	17.32	0.015	17.33	0.02
	17.33	0.0169	17.33	0.0152	17.35	0.0202
	17.35	0.0167	17.35	0.015	17.37	0.02
	17.37	0.0166	17.37	0.015	17.38	0.0203
	17.38	0.0166	17.38	0.015	17.4	0.0203
	17.4	0.0164	17.4	0.0149	17.42	0.0202
	17.42	0.0164	17.42	0.015	17.43	0.0205
	17.43	0.0163	17.43	0.0149	17.45	0.0205
	17.45	0.0163	17.45	0.0149	17.47	0.0205
	17.47	0.0163	17.47	0.0147	17.48	0.0208
	17.48	0.0161	17.48	0.0147	17.5	0.0208
	17.5	0.0161	17.5	0.015	17.52	0.0209
	17.52	0.0161	17.52	0.0149	17.53	0.0211
	17.53	0.016	17.53	0.0149	17.55	0.0214
	17.55	0.016	17.55	0.015	17.57	0.0219
	17.57	0.016	17.57	0.015	17.58	0.022
	17.58	0.016	17.58	0.0152	17.6	0.0223
	17.6	0.016	17.6	0.0152	17.62	0.0225
	17.62	0.016	17.62	0.0152	17.63	0.0228
	17.63	0.016	17.63	0.0155	17.65	0.0231
	17.65	0.016	17.65	0.0155	17.67	0.0233
	17.67	0.016	17.67	0.0157	17.68	0.0234
	17.68	0.0161	17.68	0.0158	17.7	0.0234
	17.7	0.0161	17.7	0.0161	17.72	0.0237
	17.72	0.0161	17.72	0.0161	17.73	0.0237
	17.73	0.0163	17.73	0.0163	17.75	0.0242
	17.75	0.0164	17.75	0.0163	17.77	0.0245
	17.77	0.0164	17.77	0.0166	17.78	0.0248
	17.78	0.0166	17.78	0.0169	17.8	0.0251
	17.8	0.0167	17.8	0.0171	17.82	0.0259
	17.82	0.0169	17.82	0.0174	17.83	0.0265
	17.83	0.0171	17.83	0.0178	17.85	0.0271
	17.85	0.0172	17.85	0.0183	17.87	0.0277
	17.87	0.0175	17.87	0.0184	17.88	0.0285
	17.88	0.0177	17.88	0.0191	17.9	0.0296
	17.9	0.0181	17.9	0.0198	17.92	0.0308
	17.92	0.0184	17.92	0.0208	17.93	0.0324
	17.93	0.0188	17.93	0.0222	17.95	0.0341
	17.95	0.0192	17.95	0.0243	17.97	0.0366
	17.97	0.0198	17.97	0.027	17.98	0.0389
	17.98	0.0205	17.98	0.0305	18	0.0398
	18	0.0211	18	0.0333	18	0.0398
	18	0.0211	18	0.0333	18	-0.0267
	18	-0.0136	18	-0.0219	18.02	-0.0279
	18.02	-0.0194	18.02	-0.0248	18.03	-0.0253
	18.03	-0.0186	18.03	-0.022	18.05	-0.0236
	18.05	-0.0183	18.05	-0.0203	18.07	-0.0225
	18.07	-0.0178	18.07	-0.0195	18.08	-0.0215
	18.08	-0.0175	18.08	-0.0188	18.1	-0.0209
	18.1	-0.0174	18.1	-0.018	18.12	-0.0197
	18.12	-0.0172	18.12	-0.0175	18.13	-0.0194
	18.13	-0.0171	18.13	-0.0174	18.15	-0.0191
	18.15	-0.0169	18.15	-0.0167	18.17	-0.0186
	18.17	-0.0167	18.17	-0.0166	18.19	-0.0183
	18.18	-0.0166	18.18	-0.0161	18.2	-0.0175
	18.2	-0.0164	18.2	-0.0161	18.22	-0.0166
	18.22	-0.0164	18.22	-0.0158	18.23	-0.0164
	18.23	-0.0163	18.23	-0.0155	18.25	-0.0161
	18.25	-0.0161	18.25	-0.0157	18.27	-0.0158
	18.27	-0.0161	18.27	-0.0153	18.28	-0.0157
	18.28	-0.0161	18.28	-0.0152	18.3	-0.0155
	18.3	-0.016	18.3	-0.0152	18.32	-0.0153
	18.32	-0.016	18.32	-0.0152	18.33	-0.015
	18.33	-0.0158	18.33	-0.015	18.35	-0.015
	18.35	-0.0158	18.35	-0.015	18.37	-0.015
	18.37	-0.0158	18.37	-0.015	18.38	-0.015
	18.38	-0.0157	18.38	-0.0149	18.4	-0.0149
	18.4	-0.0157	18.4	-0.0147	18.42	-0.0152
	18.42	-0.0157	18.42	-0.0147	18.43	-0.0152
	18.43	-0.0157	18.43	-0.0149	18.45	-0.0153
	18.45	-0.0155	18.45	-0.0149	18.47	-0.0157
	18.47	-0.0155	18.47	-0.0147	18.48	-0.0157
	18.48	-0.0155	18.48	-0.0149	18.5	-0.0157
	18.5	-0.0155	18.5	-0.0144	18.52	-0.0158
	18.52	-0.0157	18.52	-0.0147	18.53	-0.0158
	18.53	-0.0157	18.53	-0.0144	18.55	-0.0158
	18.55	-0.0158	18.55	-0.0144	18.57	-0.0158
	18.57	-0.016	18.57	-0.0146	18.58	-0.0158
	18.58	-0.0161	18.58	-0.0147	18.6	-0.0158
	18.6	-0.0163	18.6	-0.0147	18.62	-0.0158
	18.62	-0.0164	18.62	-0.0147	18.63	-0.0158
	18.63	-0.0166	18.63	-0.0147	18.65	-0.016
	18.65	-0.0166	18.65	-0.0147	18.67	-0.016
	18.67	-0.0167	18.67	-0.0149	18.68	-0.0161
	18.68	-0.0167	18.68	-0.0147	18.7	-0.0161
	18.7	-0.0169	18.7	-0.0149	18.72	-0.0161
	18.72	-0.0171	18.72	-0.0149	18.73	-0.0163
	18.73	-0.0172	18.73	-0.0152	18.75	-0.0164
	18.75	-0.0174	18.75	-0.0152	18.77	-0.0167
	18.77	-0.0175	18.77	-0.0155	18.78	-0.0169
	18.78	-0.0177	18.78	-0.0157	18.8	-0.0174
	18.8	-0.0178	18.8	-0.0158	18.82	-0.0177
	18.82	-0.018	18.82	-0.016	18.83	-0.0181
	18.83	-0.0183	18.83	-0.0164	18.85	-0.0184
	18.85	-0.0186	18.85	-0.0166	18.87	-0.0188
	18.87	-0.0189	18.87	-0.0169	18.89	-0.0192
	18.88	-0.0194	18.88	-0.0175	18.9	-0.0198
	18.9	-0.0198	18.9	-0.0181	18.92	-0.0205
	18.92	-0.0205	18.92	-0.0186	18.93	-0.0211
	18.93	-0.0214	18.94	-0.0195	18.95	-0.0217
	18.95	-0.0223	18.95	-0.0205	18.97	-0.0225
	18.97	-0.0239	18.97	-0.0215	18.98	-0.0231
	18.98	-0.026	18.98	-0.0228	19	-0.024
	19	-0.0284	19	-0.0243	19	-0.024
	19	-0.0284	19	-0.0243	19	0.011
	19	0.0215	19	0.0118	19.02	0.0243
	19.02	0.0237	19.02	0.02	19.03	0.024
	19.03	0.0219	19.03	0.0184	19.05	0.022
	19.05	0.0206	19.05	0.0174	19.07	0.0222
	19.07	0.0198	19.07	0.0169	19.08	0.022
	19.08	0.0192	19.08	0.0166	19.1	0.0215
	19.1	0.0188	19.1	0.0163	19.12	0.0214
	19.12	0.0184	19.12	0.016	19.13	0.0211
	19.13	0.0181	19.13	0.0158	19.15	0.0208
	19.15	0.0178	19.15	0.0153	19.17	0.0206
	19.17	0.0177	19.17	0.0153	19.18	0.0205
	19.18	0.0175	19.18	0.0152	19.2	0.0205
	19.2	0.0172	19.2	0.0152	19.22	0.0203
	19.22	0.0171	19.22	0.0149	19.23	0.0202
	19.23	0.0171	19.24	0.0149	19.25	0.0202
	19.25	0.0169	19.25	0.0149	19.27	0.0198
	19.27	0.0167	19.27	0.0146	19.28	0.0195
	19.28	0.0166	19.28	0.0147	19.3	0.0195
	19.3	0.0164	19.3	0.0146	19.32	0.0194
	19.32	0.0163	19.32	0.0144	19.33	0.0194
	19.33	0.0163	19.33	0.0144	19.35	0.0192
	19.35	0.0161	19.35	0.0144	19.37	0.0192
	19.37	0.0161	19.37	0.0144	19.38	0.0194
	19.38	0.016	19.38	0.0146	19.4	0.0194
	19.4	0.0158	19.4	0.0144	19.42	0.0194
	19.42	0.0158	19.42	0.0146	19.43	0.0194
	19.43	0.0158	19.44	0.0146	19.45	0.0192
	19.45	0.0158	19.45	0.0146	19.47	0.0194
	19.47	0.0157	19.47	0.0144	19.48	0.02
	19.48	0.0157	19.48	0.0143	19.5	0.0202
	19.5	0.0157	19.5	0.0144	19.52	0.0203
	19.52	0.0157	19.52	0.0146	19.53	0.0205
	19.53	0.0157	19.54	0.0144	19.55	0.0208
	19.55	0.0157	19.55	0.0144	19.57	0.0211
	19.57	0.0157	19.57	0.0146	19.58	0.0214
	19.58	0.0157	19.58	0.0144	19.6	0.0215
	19.6	0.0157	19.6	0.0146	19.62	0.0217
	19.62	0.0157	19.62	0.0146	19.63	0.022
	19.63	0.0157	19.63	0.0147	19.65	0.0222
	19.65	0.0157	19.65	0.0149	19.67	0.0225
	19.67	0.0157	19.67	0.0147	19.68	0.0226
	19.68	0.0158	19.68	0.0152	19.7	0.0228
	19.7	0.0158	19.7	0.0152	19.72	0.0228
	19.72	0.0158	19.72	0.0153	19.73	0.0229
	19.73	0.016	19.73	0.0153	19.75	0.0233
	19.75	0.016	19.75	0.0157	19.77	0.0236
	19.77	0.0161	19.77	0.0158	19.78	0.0239
	19.78	0.0161	19.79	0.016	19.8	0.0243
	19.8	0.0163	19.8	0.0163	19.82	0.0248
	19.82	0.0164	19.82	0.0164	19.83	0.0251
	19.83	0.0166	19.83	0.0169	19.85	0.0257
	19.85	0.0167	19.85	0.0174	19.87	0.0264
	19.87	0.0171	19.87	0.0177	19.88	0.027
	19.88	0.0174	19.88	0.018	19.9	0.0279
	19.9	0.0177	19.9	0.0188	19.92	0.0291
	19.92	0.018	19.92	0.0195	19.93	0.0307
	19.93	0.0183	19.93	0.0208	19.95	0.0327
	19.95	0.0188	19.95	0.0228	19.97	0.0357
	19.97	0.0194	19.97	0.0253	19.98	0.038
	19.98	0.02	19.98	0.0291	20	0.0381
	20	0.0206	20	0.0319	20	0.0381
	20	0.0206	20	0.0319	20	-0.0257
	20	-0.0132	20	-0.0202	20.02	-0.026
	20.02	-0.0189	20.02	-0.024	20.04	-0.0234
	20.03	-0.0183	20.04	-0.0212	20.05	-0.0219
	20.05	-0.0178	20.05	-0.0198	20.07	-0.0198
	20.07	-0.0175	20.07	-0.0186	20.08	-0.0191
	20.08	-0.0172	20.08	-0.0178	20.1	-0.0186
	20.1	-0.0171	20.1	-0.0175	20.12	-0.0181
	20.12	-0.0167	20.12	-0.0172	20.13	-0.0178
	20.13	-0.0166	20.14	-0.0169	20.15	-0.0174
	20.15	-0.0164	20.15	-0.0164	20.17	-0.0172
	20.17	-0.0164	20.17	-0.0161	20.18	-0.0169
	20.18	-0.0163	20.19	-0.0161	20.2	-0.0166
	20.2	-0.0161	20.2	-0.016	20.22	-0.0163
	20.22	-0.0161	20.22	-0.0157	20.24	-0.0163
	20.23	-0.0161	20.24	-0.0155	20.25	-0.0161
	20.25	-0.016	20.25	-0.0153	20.27	-0.016
	20.27	-0.016	20.27	-0.0152	20.29	-0.016
	20.28	-0.016	20.29	-0.0153	20.3	-0.0158
	20.3	-0.016	20.3	-0.0152	20.32	-0.0158
	20.32	-0.0158	20.32	-0.0152	20.33	-0.0158
	20.33	-0.0158	20.34	-0.015	20.35	-0.0157
	20.35	-0.0158	20.35	-0.015	20.37	-0.0158
	20.37	-0.0158	20.37	-0.0147	20.39	-0.0157
	20.38	-0.0158	20.39	-0.0149	20.4	-0.0155
	20.4	-0.0158	20.4	-0.0146	20.42	-0.0157
	20.42	-0.0158	20.42	-0.0147	20.43	-0.0155
	20.43	-0.016	20.44	-0.0146	20.45	-0.0155
	20.45	-0.016	20.45	-0.0146	20.47	-0.0157
	20.47	-0.016	20.47	-0.0144	20.48	-0.0155
	20.48	-0.016	20.49	-0.0146	20.5	-0.0155
	20.5	-0.016	20.5	-0.0144	20.52	-0.0155
	20.52	-0.016	20.52	-0.0144	20.53	-0.0157
	20.53	-0.016	20.54	-0.0147	20.55	-0.0158
	20.55	-0.0161	20.55	-0.0149	20.57	-0.0158
	20.57	-0.0161	20.57	-0.0149	20.59	-0.0158
	20.58	-0.0163	20.59	-0.015	20.6	-0.016
	20.6	-0.0163	20.6	-0.015	20.62	-0.016
	20.62	-0.0164	20.62	-0.015	20.64	-0.0161
	20.63	-0.0166	20.64	-0.015	20.65	-0.016
	20.65	-0.0167	20.65	-0.0152	20.67	-0.0161
	20.67	-0.0169	20.67	-0.0152	20.69	-0.0161
	20.68	-0.0169	20.69	-0.0152	20.7	-0.0163
	20.7	-0.0172	20.7	-0.0152	20.72	-0.0163
	20.72	-0.0174	20.72	-0.0153	20.73	-0.0163
	20.73	-0.0175	20.73	-0.0153	20.75	-0.0166
	20.75	-0.0177	20.75	-0.0153	20.77	-0.0167
	20.77	-0.0178	20.77	-0.0157	20.78	-0.0171
	20.78	-0.018	20.79	-0.0158	20.8	-0.0172
	20.8	-0.0181	20.8	-0.0158	20.82	-0.0172
	20.82	-0.0183	20.82	-0.016	20.83	-0.0177
	20.83	-0.0186	20.84	-0.0163	20.85	-0.0178
	20.85	-0.0189	20.85	-0.0164	20.87	-0.0183
	20.87	-0.0192	20.87	-0.0171	20.88	-0.0188
	20.88	-0.0197	20.89	-0.0174	20.9	-0.0192
	20.9	-0.0202	20.9	-0.0178	20.92	-0.0198
	20.92	-0.0209	20.92	-0.0184	20.94	-0.0205
	20.93	-0.0217	20.94	-0.0191	20.95	-0.0211
	20.95	-0.0229	20.95	-0.02	20.97	-0.022
	20.97	-0.0246	20.97	-0.0209	20.98	-0.0228
	20.98	-0.0267	20.98	-0.0222	21	-0.024
	21	-0.0287	21	-0.024	21	-0.024
	21	-0.0287	21	-0.024	21	0.0104
	21	0.0215	21	0.0109	21.02	0.0214
	21.02	0.024	21.02	0.0197	21.04	0.0202
	21.03	0.0222	21.03	0.018	21.05	0.0192
	21.05	0.0209	21.05	0.0169	21.07	0.0188
	21.07	0.02	21.07	0.0166	21.08	0.0184
	21.08	0.0195	21.09	0.0163	21.1	0.018
	21.1	0.0191	21.1	0.0161	21.12	0.0175
	21.12	0.0186	21.12	0.0158	21.13	0.0174
	21.13	0.0183	21.14	0.0157	21.15	0.0174
	21.15	0.0181	21.15	0.0152	21.17	0.0172
	21.17	0.0178	21.17	0.0152	21.18	0.0172
	21.18	0.0177	21.19	0.015	21.2	0.0172
	21.2	0.0175	21.2	0.0152	21.22	0.0169
	21.22	0.0174	21.22	0.015	21.23	0.0169
	21.24	0.0172	21.24	0.015	21.25	0.0167
	21.25	0.0171	21.25	0.0147	21.27	0.0166
	21.27	0.0169	21.27	0.0146	21.28	0.0164
	21.29	0.0167	21.29	0.0147	21.3	0.0163
	21.3	0.0167	21.3	0.0144	21.32	0.0163
	21.32	0.0166	21.32	0.0144	21.34	0.0163
	21.34	0.0164	21.34	0.0146	21.35	0.0161
	21.35	0.0164	21.35	0.0143	21.37	0.0161
	21.37	0.0163	21.37	0.0143	21.38	0.016
	21.38	0.0161	21.39	0.0144	21.4	0.0161
	21.4	0.0161	21.4	0.0144	21.42	0.0161
	21.42	0.016	21.42	0.0143	21.44	0.0161
	21.44	0.016	21.44	0.0144	21.45	0.0161
	21.45	0.016	21.45	0.0144	21.47	0.0163
	21.47	0.0158	21.47	0.0144	21.49	0.0163
	21.48	0.0158	21.49	0.0146	21.5	0.0166
	21.5	0.0158	21.5	0.0144	21.52	0.0167
	21.52	0.0157	21.52	0.0144	21.54	0.0175
	21.53	0.0157	21.54	0.0146	21.55	0.0181
	21.55	0.0157	21.55	0.0146	21.57	0.0184
	21.57	0.0157	21.57	0.0149	21.59	0.0186
	21.58	0.0157	21.58	0.0146	21.6	0.0198
	21.6	0.0157	21.6	0.0146	21.62	0.0203
	21.62	0.0157	21.62	0.0149	21.64	0.0206
	21.63	0.0158	21.64	0.015	21.65	0.0208
	21.65	0.0158	21.65	0.015	21.67	0.0209
	21.67	0.0158	21.67	0.0149	21.69	0.0211
	21.68	0.016	21.69	0.015	21.7	0.0215
	21.7	0.016	21.7	0.0152	21.72	0.022
	21.72	0.016	21.72	0.0155	21.74	0.0225
	21.73	0.0161	21.74	0.0157	21.75	0.0231
	21.75	0.0161	21.75	0.016	21.77	0.0236
	21.77	0.0163	21.77	0.0158	21.79	0.0239
	21.78	0.0163	21.79	0.0163	21.8	0.0242
	21.8	0.0164	21.8	0.0166	21.82	0.0248
	21.82	0.0166	21.82	0.0169	21.84	0.0253
	21.83	0.0167	21.83	0.0171	21.85	0.0257
	21.85	0.0169	21.85	0.0172	21.87	0.0262
	21.87	0.0172	21.87	0.0178	21.89	0.0271
	21.88	0.0175	21.89	0.018	21.9	0.0279
	21.9	0.0178	21.9	0.0188	21.92	0.029
	21.92	0.0181	21.92	0.0197	21.93	0.0304
	21.93	0.0186	21.94	0.0206	21.95	0.0322
	21.95	0.0191	21.95	0.0223	21.97	0.0347
	21.97	0.0197	21.97	0.0246	21.98	0.0372
	21.98	0.0203	21.99	0.0284	22	0.0383
	22	0.0209	22	0.0318	22	0.0383
	22	0.0209	22	0.0318	22	-0.0253
	22	-0.013	22	-0.02	22.02	-0.0262
	22.02	-0.0191	22.02	-0.0239	22.04	-0.0231
	22.04	-0.0184	22.04	-0.0211	22.05	-0.0215
	22.05	-0.018	22.05	-0.0195	22.07	-0.0205
	22.07	-0.0175	22.07	-0.0188	22.09	-0.0197
	22.09	-0.0174	22.09	-0.0181	22.1	-0.0192
	22.1	-0.0171	22.1	-0.0174	22.12	-0.0188
	22.12	-0.0169	22.12	-0.0171	22.14	-0.0184
	22.14	-0.0167	22.14	-0.0171	22.15	-0.018
	22.15	-0.0166	22.15	-0.0166	22.17	-0.0178
	22.17	-0.0166	22.17	-0.0166	22.19	-0.0177
	22.19	-0.0164	22.19	-0.0161	22.2	-0.0174
	22.2	-0.0163	22.2	-0.016	22.22	-0.0172
	22.22	-0.0163	22.22	-0.016	22.24	-0.0171
	22.24	-0.0161	22.24	-0.0157	22.25	-0.0167
	22.25	-0.0161	22.25	-0.0157	22.27	-0.0167
	22.27	-0.0161	22.27	-0.0155	22.29	-0.0166
	22.29	-0.0161	22.29	-0.0152	22.3	-0.0166
	22.3	-0.0161	22.3	-0.015	22.32	-0.0164
	22.32	-0.016	22.32	-0.0152	22.34	-0.0164
	22.34	-0.016	22.34	-0.0152	22.35	-0.0163
	22.35	-0.016	22.35	-0.0149	22.37	-0.0163
	22.37	-0.016	22.37	-0.0149	22.39	-0.0163
	22.39	-0.016	22.39	-0.0147	22.4	-0.016
	22.4	-0.016	22.4	-0.0147	22.42	-0.016
	22.42	-0.016	22.42	-0.0146	22.44	-0.0158
	22.44	-0.016	22.44	-0.0146	22.45	-0.0158
	22.45	-0.016	22.45	-0.0146	22.47	-0.0158
	22.47	-0.0161	22.47	-0.0144	22.49	-0.016
	22.49	-0.0161	22.49	-0.0144	22.5	-0.0158
	22.5	-0.0161	22.5	-0.0144	22.52	-0.0158
	22.52	-0.0161	22.52	-0.0144	22.54	-0.0158
	22.54	-0.0161	22.54	-0.0143	22.55	-0.0158
	22.55	-0.0163	22.55	-0.0144	22.57	-0.0158
	22.57	-0.0163	22.57	-0.0143	22.59	-0.0161
	22.59	-0.0163	22.59	-0.0143	22.6	-0.016
	22.6	-0.0163	22.6	-0.0144	22.62	-0.0163
	22.62	-0.0164	22.62	-0.0143	22.64	-0.0163
	22.64	-0.0164	22.64	-0.0143	22.65	-0.0164
	22.65	-0.0166	22.65	-0.0146	22.67	-0.0166
	22.67	-0.0166	22.67	-0.0147	22.69	-0.0167
	22.69	-0.0167	22.69	-0.015	22.7	-0.0171
	22.7	-0.0167	22.7	-0.015	22.72	-0.0172
	22.72	-0.0169	22.72	-0.0153	22.74	-0.0175
	22.74	-0.0171	22.74	-0.0153	22.75	-0.0177
	22.75	-0.0172	22.75	-0.0153	22.77	-0.0178
	22.77	-0.0174	22.77	-0.0155	22.79	-0.018
	22.79	-0.0177	22.79	-0.0157	22.8	-0.0183
	22.8	-0.018	22.8	-0.0158	22.82	-0.0183
	22.82	-0.0181	22.82	-0.016	22.84	-0.0186
	22.84	-0.0184	22.84	-0.0161	22.85	-0.0188
	22.85	-0.0189	22.85	-0.0163	22.87	-0.0191
	22.87	-0.0192	22.87	-0.0167	22.89	-0.0194
	22.89	-0.0197	22.89	-0.0169	22.9	-0.0197
	22.9	-0.0202	22.9	-0.0174	22.92	-0.0203
	22.92	-0.0209	22.92	-0.0178	22.94	-0.0206
	22.94	-0.0217	22.94	-0.0184	22.95	-0.0212
	22.95	-0.0229	22.95	-0.0191	22.97	-0.0219
	22.97	-0.0246	22.97	-0.02	22.99	-0.0226
	22.99	-0.0268	22.99	-0.0209	23	-0.0233
	23	-0.0288	23	-0.0223	23	-0.0233
	23	-0.0288	23	-0.0223	23	0.0102
	23	0.0215	23	0.0093	23.02	0.0234
	23.02	0.024	23.02	0.0181	23.04	0.0225
	23.04	0.0222	23.04	0.0169	23.05	0.0214
	23.05	0.0208	23.05	0.0158	23.07	0.0212
	23.07	0.0198	23.07	0.0155	23.09	0.0209
	23.09	0.0192	23.09	0.0153	23.1	0.0206
	23.1	0.0188	23.1	0.0152	23.12	0.0205
	23.12	0.0184	23.12	0.015	23.14	0.0203
	23.14	0.018	23.14	0.0149	23.15	0.0202
	23.15	0.0177	23.15	0.0149	23.17	0.02
	23.17	0.0175	23.17	0.0147	23.19	0.0197
	23.19	0.0172	23.19	0.0144	23.2	0.0197
	23.2	0.0171	23.2	0.0144	23.22	0.0194
	23.22	0.0169	23.22	0.0144	23.24	0.0194
	23.24	0.0167	23.24	0.0143	23.25	0.0192
	23.25	0.0167	23.25	0.0143	23.27	0.0195
	23.27	0.0166	23.27	0.0141	23.29	0.0194
	23.29	0.0164	23.29	0.0143	23.3	0.0191
	23.3	0.0163	23.3	0.0141	23.32	0.0189
	23.32	0.0161	23.32	0.014	23.34	0.0191
	23.34	0.016	23.34	0.0141	23.35	0.0191
	23.35	0.016	23.35	0.0138	23.37	0.0189
	23.37	0.016	23.37	0.014	23.39	0.0191
	23.39	0.0158	23.39	0.014	23.4	0.0191
	23.4	0.0158	23.4	0.014	23.42	0.0192
	23.42	0.0157	23.42	0.014	23.44	0.0192
	23.44	0.0157	23.44	0.014	23.45	0.0191
	23.45	0.0157	23.45	0.014	23.47	0.0192
	23.47	0.0155	23.47	0.014	23.49	0.0195
	23.49	0.0155	23.49	0.0143	23.5	0.0195
	23.5	0.0155	23.5	0.0143	23.52	0.0198
	23.52	0.0155	23.52	0.0143	23.54	0.02
	23.54	0.0155	23.54	0.0143	23.55	0.02
	23.55	0.0155	23.55	0.0143	23.57	0.0202
	23.57	0.0153	23.57	0.0143	23.59	0.0208
	23.59	0.0153	23.59	0.0143	23.6	0.0209
	23.6	0.0153	23.6	0.0143	23.62	0.0211
	23.62	0.0155	23.62	0.0143	23.64	0.0214
	23.64	0.0155	23.64	0.0143	23.65	0.0215
	23.65	0.0155	23.65	0.0146	23.67	0.0215
	23.67	0.0155	23.67	0.0146	23.69	0.0219
	23.69	0.0157	23.69	0.0149	23.7	0.022
	23.7	0.0157	23.7	0.015	23.72	0.0222
	23.72	0.0157	23.72	0.015	23.74	0.0222
	23.74	0.0157	23.74	0.015	23.75	0.0222
	23.75	0.0158	23.75	0.0153	23.77	0.0225
	23.77	0.016	23.77	0.0155	23.79	0.0228
	23.79	0.016	23.79	0.0155	23.8	0.0229
	23.8	0.0161	23.8	0.0157	23.82	0.0234
	23.82	0.0163	23.82	0.0158	23.84	0.0237
	23.84	0.0164	23.84	0.0163	23.85	0.0242
	23.85	0.0166	23.85	0.0164	23.87	0.0245
	23.87	0.0167	23.87	0.0167	23.89	0.0251
	23.89	0.0169	23.89	0.0174	23.9	0.0259
	23.9	0.0172	23.9	0.0178	23.92	0.0265
	23.92	0.0175	23.92	0.0186	23.94	0.0273
	23.94	0.018	23.94	0.0191	23.95	0.0284
	23.95	0.0184	23.95	0.0205	23.97	0.0302
	23.97	0.0189	23.97	0.0222	23.99	0.0329
	23.99	0.0195	23.99	0.0253	24	0.035
	24	0.0202	24	0.0295	24	0.035
	24	0.0202	24	0.0295	24	-0.0223
	24	-0.0122	24	-0.0177	24.02	-0.0257
	24.02	-0.0184	24.02	-0.0226	24.04	-0.0233
	24.04	-0.0178	24.04	-0.0198	24.05	-0.0206
	24.05	-0.0174	24.05	-0.0186	24.07	-0.0194
	24.07	-0.0171	24.07	-0.0178	24.09	-0.0188
	24.09	-0.0167	24.09	-0.0172	24.1	-0.0183
	24.1	-0.0166	24.1	-0.0167	24.12	-0.018
	24.12	-0.0164	24.12	-0.0163	24.14	-0.0178
	24.14	-0.0163	24.14	-0.0161	24.15	-0.0175
	24.15	-0.0163	24.15	-0.0161	24.17	-0.0172
	24.17	-0.0161	24.17	-0.0158	24.19	-0.0169
	24.19	-0.016	24.19	-0.0155	24.2	-0.0166
	24.2	-0.0158	24.2	-0.0153	24.22	-0.0163
	24.22	-0.0158	24.22	-0.0153	24.24	-0.0163
	24.24	-0.0158	24.24	-0.0152	24.25	-0.0161
	24.25	-0.0158	24.25	-0.015	24.27	-0.016
	24.27	-0.0157	24.27	-0.0147	24.29	-0.016
	24.29	-0.0157	24.29	-0.0147	24.3	-0.0158
	24.3	-0.0157	24.3	-0.0147	24.32	-0.0157
	24.32	-0.0155	24.32	-0.0146	24.34	-0.0157
	24.34	-0.0155	24.34	-0.0146	24.35	-0.0157
	24.35	-0.0155	24.35	-0.0144	24.37	-0.0158
	24.37	-0.0155	24.37	-0.0144	24.39	-0.0158
	24.39	-0.0155	24.39	-0.0144	24.4	-0.0158
	24.4	-0.0155	24.4	-0.0144	24.42	-0.0158
	24.42	-0.0155	24.42	-0.0144	24.44	-0.0158
	24.44	-0.0155	24.44	-0.0144	24.45	-0.0157
	24.45	-0.0155	24.45	-0.0143	24.47	-0.0155
	24.47	-0.0155	24.47	-0.0143	24.49	-0.0152
	24.49	-0.0155	24.49	-0.014	24.5	-0.015
	24.5	-0.0157	24.5	-0.0141	24.52	-0.015
	24.52	-0.0157	24.52	-0.0141	24.54	-0.0149
	24.54	-0.0158	24.54	-0.0141	24.55	-0.015
	24.55	-0.0158	24.55	-0.014	24.57	-0.0149
	24.57	-0.0158	24.57	-0.014	24.59	-0.0149
	24.59	-0.0158	24.59	-0.014	24.6	-0.015
	24.6	-0.0158	24.6	-0.0138	24.62	-0.015
	24.62	-0.0158	24.62	-0.0141	24.64	-0.0149
	24.64	-0.0158	24.64	-0.014	24.65	-0.015
	24.65	-0.0158	24.65	-0.0141	24.67	-0.0152
	24.67	-0.0158	24.67	-0.0141	24.69	-0.0153
	24.69	-0.0158	24.69	-0.0141	24.7	-0.0153
	24.7	-0.016	24.7	-0.0143	24.72	-0.0153
	24.72	-0.0161	24.72	-0.0143	24.74	-0.0155
	24.74	-0.0163	24.74	-0.0143	24.75	-0.0157
	24.75	-0.0164	24.75	-0.0146	24.77	-0.0157
	24.77	-0.0166	24.77	-0.0146	24.79	-0.0158
	24.79	-0.0167	24.79	-0.0146	24.8	-0.0158
	24.8	-0.0169	24.8	-0.0147	24.82	-0.016
	24.82	-0.0172	24.82	-0.0149	24.84	-0.0163
	24.84	-0.0174	24.84	-0.0153	24.85	-0.0164
	24.85	-0.0177	24.85	-0.0157	24.87	-0.0164
	24.87	-0.018	24.87	-0.0157	24.89	-0.0167
	24.89	-0.0184	24.89	-0.016	24.9	-0.0171
	24.9	-0.0189	24.9	-0.0163	24.92	-0.0174
	24.92	-0.0194	24.92	-0.0167	24.94	-0.0177
	24.94	-0.02	24.94	-0.0174	24.95	-0.0181
	24.95	-0.0209	24.95	-0.0178	24.97	-0.0186
	24.97	-0.022	24.97	-0.0186	24.99	-0.0194
	24.99	-0.0237	24.99	-0.0195	25	-0.02
	25	-0.0254	25	-0.0209	25	-0.02
	25	-0.0254	25	-0.0209	25	0.0079
	25	-0.0254	25	-0.0209	25.02	0.0198
	25	0.0183	25	0.0076	25.04	0.0191
	25.02	0.0214	25.02	0.0167	25.05	0.0186
	25.04	0.0198	25.04	0.0157	25.07	0.0181
	25.05	0.0189	25.05	0.0152	25.09	0.0178
	25.07	0.0184	25.07	0.0149	25.1	0.0177
	25.09	0.018	25.09	0.0147	25.12	0.0174
	25.1	0.0175	25.1	0.0144	25.14	0.0174
	25.12	0.0172	25.12	0.0143	25.15	0.0174
	25.14	0.0169	25.14	0.0141	25.17	0.0172
	25.15	0.0166	25.15	0.014	25.19	0.0172
	25.17	0.0163	25.17	0.014	25.2	0.0171
	25.19	0.0161	25.19	0.0138	25.22	0.0171
	25.2	0.016	25.2	0.0136	25.24	0.0169
	25.22	0.0158	25.22	0.0138	25.25	0.0167
	25.24	0.0155	25.24	0.0138	25.27	0.0167
	25.25	0.0155	25.25	0.0135	25.29	0.0167
	25.27	0.0153	25.27	0.0136	25.3	0.0169
	25.29	0.0152	25.29	0.0135	25.32	0.0169
	25.3	0.0152	25.3	0.0133	25.34	0.0172
	25.32	0.015	25.32	0.0132	25.35	0.0171
	25.34	0.0149	25.34	0.0133	25.37	0.0171
	25.35	0.0147	25.35	0.0132	25.39	0.0171
	25.37	0.0146	25.37	0.0132	25.4	0.0172
	25.39	0.0146	25.39	0.0132	25.42	0.0172
	25.4	0.0146	25.4	0.0132	25.44	0.0174
	25.42	0.0146	25.42	0.013	25.45	0.0174
	25.44	0.0146	25.44	0.0129	25.47	0.0174
	25.45	0.0144	25.45	0.013	25.49	0.0175
	25.47	0.0143	25.47	0.013	25.5	0.0177
	25.49	0.0143	25.49	0.013	25.52	0.0175
	25.5	0.0143	25.5	0.0129	25.54	0.0178
	25.52	0.0144	25.52	0.0129	25.55	0.018
	25.54	0.0144	25.54	0.013	25.57	0.0183
	25.55	0.0144	25.55	0.013	25.59	0.0183
	25.57	0.0144	25.57	0.0132	25.6	0.0184
	25.59	0.0146	25.59	0.013	25.62	0.0186
	25.6	0.0146	25.6	0.0132	25.64	0.0192
	25.62	0.0146	25.62	0.0133	25.65	0.0194
	25.64	0.0147	25.64	0.0133	25.67	0.0195
	25.65	0.0147	25.65	0.0135	25.69	0.0198
	25.67	0.0147	25.67	0.0135	25.7	0.02
	25.69	0.0147	25.69	0.0138	25.72	0.02
	25.7	0.0149	25.7	0.0136	25.74	0.0205
	25.72	0.0149	25.72	0.0138	25.75	0.0205
	25.74	0.0149	25.74	0.0141	25.77	0.0208
	25.75	0.015	25.75	0.0143	25.79	0.0209
	25.77	0.0152	25.77	0.0143	25.8	0.0214
	25.79	0.0152	25.79	0.0144	25.82	0.0215
	25.8	0.0153	25.8	0.0147	25.84	0.022
	25.82	0.0155	25.82	0.0147	25.85	0.0223
	25.84	0.0157	25.84	0.0152	25.87	0.0226
	25.85	0.0158	25.85	0.0155	25.89	0.0231
	25.87	0.0161	25.87	0.0157	25.9	0.0236
	25.89	0.0163	25.89	0.0161	25.92	0.0242
	25.9	0.0166	25.9	0.0166	25.94	0.025
	25.92	0.0169	25.92	0.0169	25.95	0.0257
	25.94	0.0174	25.94	0.0175	25.97	0.027
	25.95	0.0178	25.95	0.0186	25.99	0.0282
	25.97	0.0183	25.97	0.0198	26	0.0301
	25.99	0.0189	25.99	0.0217	26	0.0301
	26	0.0195	26	0.025	26	-0.0183
	26	0.0195	26	0.025	26.02	-0.0208
	26	-0.0118	26	-0.014	26.04	-0.0192
	26.02	-0.0178	26.02	-0.0197	26.05	-0.0174
	26.04	-0.0172	26.04	-0.018	26.07	-0.0169
	26.05	-0.0169	26.05	-0.0169	26.09	-0.0164
	26.07	-0.0166	26.07	-0.0164	26.1	-0.0161
	26.09	-0.0164	26.09	-0.0157	26.12	-0.0158
	26.1	-0.0161	26.1	-0.0155	26.14	-0.0158
	26.12	-0.016	26.12	-0.0153	26.15	-0.0153
	26.14	-0.016	26.14	-0.015	26.17	-0.015
	26.15	-0.0158	26.15	-0.0147	26.19	-0.0149
	26.17	-0.0157	26.17	-0.0149	26.2	-0.0147
	26.19	-0.0157	26.19	-0.0146	26.22	-0.0147
	26.2	-0.0155	26.2	-0.0143	26.24	-0.0144
	26.22	-0.0155	26.22	-0.0141	26.25	-0.0144
	26.24	-0.0155	26.24	-0.0143	26.27	-0.0143
	26.25	-0.0153	26.25	-0.0141	26.29	-0.0143
	26.27	-0.0153	26.27	-0.0141	26.3	-0.0143
	26.29	-0.0153	26.29	-0.0138	26.32	-0.0141
	26.3	-0.0153	26.3	-0.014	26.34	-0.0141
	26.32	-0.0153	26.32	-0.014	26.35	-0.0141
	26.34	-0.0152	26.34	-0.0136	26.37	-0.014
	26.35	-0.0152	26.35	-0.0136	26.39	-0.0138
	26.37	-0.0152	26.37	-0.0135	26.4	-0.0138
	26.39	-0.0152	26.39	-0.0136	26.42	-0.014
	26.4	-0.0152	26.4	-0.0136	26.44	-0.0138
	26.42	-0.0152	26.42	-0.0135	26.45	-0.014
	26.44	-0.0152	26.44	-0.0135	26.47	-0.0141
	26.45	-0.0153	26.45	-0.0132	26.49	-0.0143
	26.47	-0.0153	26.47	-0.0135	26.5	-0.0144
	26.49	-0.0153	26.49	-0.0133	26.52	-0.0146
	26.5	-0.0153	26.5	-0.0133	26.54	-0.0146
	26.52	-0.0153	26.52	-0.0135	26.55	-0.0147
	26.54	-0.0153	26.54	-0.0135	26.57	-0.0147
	26.55	-0.0155	26.55	-0.0135	26.59	-0.0146
	26.57	-0.0155	26.57	-0.0133	26.6	-0.0147
	26.59	-0.0157	26.59	-0.0135	26.62	-0.0146
	26.6	-0.0158	26.6	-0.0133	26.64	-0.0144
	26.62	-0.0158	26.62	-0.0135	26.65	-0.0143
	26.64	-0.016	26.64	-0.0133	26.67	-0.0141
	26.65	-0.0161	26.65	-0.0133	26.69	-0.0144
	26.67	-0.0163	26.67	-0.0133	26.7	-0.0143
	26.69	-0.0163	26.69	-0.0133	26.72	-0.0143
	26.7	-0.0164	26.7	-0.0133	26.74	-0.0144
	26.72	-0.0164	26.72	-0.0135	26.75	-0.0146
	26.74	-0.0166	26.74	-0.0135	26.77	-0.0147
	26.75	-0.0167	26.75	-0.0136	26.79	-0.0149
	26.77	-0.0169	26.77	-0.0138	26.8	-0.0149
	26.79	-0.0171	26.79	-0.0138	26.82	-0.0152
	26.8	-0.0172	26.8	-0.0141	26.84	-0.0152
	26.82	-0.0174	26.82	-0.0143	26.85	-0.0153
	26.84	-0.0177	26.84	-0.0143	26.87	-0.0157
	26.85	-0.018	26.85	-0.0144	26.89	-0.0158
	26.87	-0.0183	26.87	-0.0149	26.9	-0.0161
	26.89	-0.0186	26.89	-0.0152	26.92	-0.0164
	26.9	-0.0191	26.9	-0.0152	26.94	-0.0169
	26.92	-0.0197	26.92	-0.0158	26.95	-0.0174
	26.94	-0.0205	26.94	-0.0163	26.97	-0.0181
	26.95	-0.0215	26.95	-0.0171	26.99	-0.0188
	26.97	-0.0231	26.97	-0.0177	27	-0.0194
	26.99	-0.025	26.99	-0.0186	27	-0.0194
	27	-0.0264	27	-0.0194	27	0.0078
	27	-0.0264	27	-0.0194	27.02	0.0171
	27	0.0191	27	0.0068	27.04	0.0161
	27.02	0.0222	27.02	0.0155	27.05	0.0157
	27.04	0.0205	27.04	0.0144	27.07	0.0153
	27.05	0.0194	27.05	0.0141	27.09	0.0149
	27.07	0.0186	27.07	0.014	27.1	0.0147
	27.09	0.018	27.09	0.0136	27.12	0.0146
	27.1	0.0175	27.1	0.0135	27.14	0.0144
	27.12	0.0172	27.12	0.0133	27.15	0.0144
	27.14	0.0169	27.14	0.0133	27.17	0.0141
	27.15	0.0167	27.15	0.0132	27.19	0.014
	27.17	0.0164	27.17	0.013	27.2	0.014
	27.19	0.0163	27.19	0.013	27.22	0.0138
	27.2	0.0161	27.2	0.013	27.24	0.0136
	27.22	0.016	27.22	0.013	27.25	0.0136
	27.24	0.0158	27.24	0.0129	27.27	0.0136
	27.25	0.0157	27.25	0.0127	27.29	0.0135
	27.27	0.0157	27.27	0.0129	27.3	0.0136
	27.29	0.0155	27.29	0.0127	27.32	0.0136
	27.3	0.0153	27.3	0.0127	27.34	0.0136
	27.32	0.0152	27.32	0.0126	27.35	0.0136
	27.34	0.0152	27.34	0.0126	27.37	0.014
	27.35	0.015	27.35	0.0126	27.39	0.0146
	27.37	0.015	27.37	0.0126	27.4	0.0147
	27.39	0.015	27.39	0.0127	27.42	0.0149
	27.4	0.0149	27.4	0.0127	27.44	0.015
	27.42	0.0149	27.42	0.0126	27.45	0.0155
	27.44	0.0149	27.44	0.0127	27.47	0.0163
	27.45	0.0147	27.45	0.0129	27.49	0.0172
	27.47	0.0147	27.47	0.013	27.5	0.0174
	27.49	0.0147	27.49	0.0129	27.52	0.0175
	27.5	0.0147	27.5	0.013	27.54	0.0177
	27.52	0.0147	27.52	0.0133	27.55	0.0178
	27.54	0.0146	27.54	0.0132	27.57	0.0178
	27.55	0.0147	27.55	0.0133	27.59	0.018
	27.57	0.0147	27.57	0.0133	27.6	0.0181
	27.59	0.0149	27.59	0.0136	27.62	0.0183
	27.6	0.0149	27.6	0.0135	27.64	0.0184
	27.62	0.015	27.62	0.0136	27.65	0.0195
	27.64	0.0152	27.64	0.0138	27.67	0.0195
	27.65	0.0152	27.65	0.014	27.69	0.0197
	27.67	0.0153	27.67	0.014	27.7	0.02
	27.69	0.0153	27.69	0.0143	27.72	0.0205
	27.7	0.0153	27.7	0.0143	27.74	0.0208
	27.72	0.0155	27.72	0.0143	27.75	0.0211
	27.74	0.0157	27.74	0.0144	27.77	0.0217
	27.75	0.0158	27.75	0.0146	27.79	0.022
	27.77	0.016	27.77	0.0147	27.8	0.0222
	27.79	0.0161	27.79	0.015	27.82	0.0225
	27.8	0.0161	27.8	0.0152	27.84	0.0226
	27.82	0.0163	27.82	0.015	27.85	0.0231
	27.84	0.0164	27.84	0.0152	27.87	0.0233
	27.85	0.0167	27.85	0.0155	27.89	0.0237
	27.87	0.0169	27.87	0.016	27.9	0.0242
	27.89	0.0172	27.89	0.0161	27.92	0.025
	27.9	0.0174	27.9	0.0167	27.94	0.0256
	27.92	0.0177	27.92	0.0174	27.95	0.0267
	27.94	0.018	27.94	0.0178	27.97	0.0281
	27.95	0.0184	27.95	0.0191	27.99	0.0296
	27.97	0.0191	27.97	0.0206	28	0.0312
	27.99	0.0197	27.99	0.0231	28	0.0312
	28	0.0202	28	0.0271	28	-0.0191
	28	0.0203	28	0.0273	28.02	-0.0219
	28	0.0203	28	0.0273	28.04	-0.0197
	28	-0.0118	28	-0.0149	28.05	-0.0184
	28.02	-0.0184	28.02	-0.0212	28.07	-0.0169
	28.04	-0.0177	28.04	-0.0184	28.09	-0.0163
	28.05	-0.0172	28.05	-0.0174	28.1	-0.0161
	28.07	-0.0167	28.07	-0.0164	28.12	-0.0157
	28.09	-0.0166	28.09	-0.016	28.14	-0.0157
	28.1	-0.0164	28.1	-0.0155	28.15	-0.0153
	28.12	-0.0161	28.12	-0.0153	28.17	-0.015
	28.14	-0.016	28.14	-0.0149	28.19	-0.015
	28.15	-0.0158	28.15	-0.0147	28.2	-0.0149
	28.17	-0.0157	28.17	-0.0144	28.22	-0.0144
	28.19	-0.0157	28.19	-0.0146	28.24	-0.0144
	28.2	-0.0155	28.2	-0.0141	28.25	-0.0143
	28.22	-0.0153	28.22	-0.014	28.27	-0.0141
	28.24	-0.0153	28.24	-0.0141	28.29	-0.0141
	28.25	-0.0152	28.25	-0.0138	28.3	-0.014
	28.27	-0.0152	28.27	-0.0138	28.32	-0.014
	28.29	-0.0152	28.29	-0.0136	28.34	-0.014
	28.3	-0.0152	28.3	-0.0136	28.35	-0.014
	28.32	-0.0152	28.32	-0.0133	28.37	-0.014
	28.34	-0.0152	28.34	-0.0133	28.39	-0.0138
	28.35	-0.015	28.35	-0.0135	28.4	-0.0138
	28.37	-0.015	28.37	-0.0133	28.42	-0.0138
	28.39	-0.015	28.39	-0.0133	28.44	-0.0135
	28.4	-0.015	28.4	-0.0132	28.45	-0.0136
	28.42	-0.0152	28.42	-0.013	28.47	-0.0136
	28.44	-0.0152	28.44	-0.013	28.49	-0.0136
	28.45	-0.0152	28.45	-0.0129	28.5	-0.0136
	28.47	-0.0152	28.47	-0.0127	28.52	-0.0136
	28.49	-0.0152	28.49	-0.0127	28.54	-0.0135
	28.5	-0.0152	28.5	-0.0129	28.55	-0.0135
	28.52	-0.0152	28.52	-0.0129	28.57	-0.0135
	28.54	-0.0152	28.54	-0.0129	28.59	-0.0136
	28.55	-0.0153	28.55	-0.0127	28.6	-0.0135
	28.57	-0.0153	28.57	-0.0127	28.62	-0.0136
	28.59	-0.0153	28.59	-0.0127	28.64	-0.0136
	28.6	-0.0155	28.6	-0.0129	28.65	-0.0136
	28.62	-0.0155	28.62	-0.0127	28.67	-0.0136
	28.64	-0.0155	28.64	-0.0127	28.69	-0.0136
	28.65	-0.0157	28.65	-0.0127	28.7	-0.0136
	28.67	-0.0157	28.67	-0.013	28.72	-0.0136
	28.69	-0.0158	28.69	-0.0129	28.74	-0.0141
	28.7	-0.016	28.7	-0.0129	28.75	-0.0143
	28.72	-0.016	28.72	-0.013	28.77	-0.0146
	28.74	-0.0161	28.74	-0.0132	28.79	-0.0144
	28.75	-0.0163	28.75	-0.0132	28.8	-0.0147
	28.77	-0.0164	28.77	-0.0132	28.82	-0.0146
	28.79	-0.0166	28.79	-0.0133	28.84	-0.0147
	28.8	-0.0167	28.8	-0.0133	28.85	-0.015
	28.82	-0.0171	28.82	-0.0138	28.87	-0.0152
	28.84	-0.0172	28.84	-0.014	28.89	-0.0153
	28.85	-0.0175	28.85	-0.014	28.9	-0.0157
	28.87	-0.0178	28.87	-0.0144	28.92	-0.0158
	28.89	-0.0183	28.89	-0.0144	28.94	-0.0164
	28.9	-0.0188	28.9	-0.0147	28.95	-0.0169
	28.92	-0.0194	28.92	-0.0153	28.97	-0.0174
	28.94	-0.02	28.94	-0.0157	28.99	-0.018
	28.95	-0.0211	28.95	-0.0163	29	-0.0188
	28.97	-0.0225	28.97	-0.0167	29	-0.0188
	28.99	-0.0242	28.99	-0.0177	29	0.0073
	29	-0.026	29	-0.0184	29.02	0.0164
	29	-0.026	29	-0.0184	29.04	0.0155
	29	0.0183	29	0.0062	29.05	0.015
	29.02	0.0217	29.02	0.0147	29.07	0.0147
	29.04	0.0202	29.04	0.014	29.09	0.0146
	29.05	0.0191	29.05	0.0133	29.1	0.0143
	29.07	0.0183	29.07	0.0132	29.12	0.0141
	29.09	0.0178	29.09	0.013	29.14	0.0138
	29.1	0.0175	29.1	0.013	29.15	0.0136
	29.12	0.0171	29.12	0.013	29.17	0.0136
	29.14	0.0167	29.14	0.0129	29.19	0.0136
	29.15	0.0166	29.15	0.0129	29.2	0.0135
	29.17	0.0163	29.17	0.0126	29.22	0.0135
	29.19	0.0161	29.19	0.0124	29.24	0.0133
	29.2	0.016	29.2	0.0126	29.25	0.0135
	29.22	0.0158	29.22	0.0124	29.27	0.0136
	29.24	0.0157	29.24	0.0124	29.29	0.0136
	29.25	0.0155	29.25	0.0121	29.3	0.0138
	29.27	0.0153	29.27	0.0121	29.32	0.0138
	29.29	0.0152	29.29	0.0122	29.34	0.014
	29.3	0.015	29.3	0.0121	29.35	0.014
	29.32	0.0149	29.32	0.0121	29.37	0.014
	29.34	0.0149	29.34	0.0121	29.39	0.0141
	29.35	0.0147	29.35	0.0124	29.4	0.0141
	29.37	0.0147	29.37	0.0124	29.42	0.0144
	29.39	0.0147	29.39	0.0126	29.44	0.0146
	29.4	0.0147	29.4	0.0127	29.45	0.0146
	29.42	0.0147	29.42	0.0127	29.47	0.0144
	29.44	0.0147	29.44	0.0126	29.49	0.0147
	29.45	0.0147	29.45	0.0129	29.5	0.0149
	29.47	0.0149	29.47	0.0129	29.52	0.015
	29.49	0.0149	29.49	0.0129	29.54	0.015
	29.5	0.015	29.5	0.0129	29.55	0.0152
	29.52	0.015	29.52	0.013	29.57	0.0153
	29.54	0.015	29.54	0.0132	29.59	0.0155
	29.55	0.0152	29.55	0.0132	29.6	0.0166
	29.57	0.0152	29.57	0.0135	29.62	0.0169
	29.59	0.0152	29.59	0.0133	29.64	0.0171
	29.6	0.0153	29.6	0.0136	29.65	0.0171
	29.62	0.0153	29.62	0.0136	29.67	0.0172
	29.64	0.0153	29.64	0.0138	29.69	0.0174
	29.65	0.0155	29.65	0.0136	29.7	0.0175
	29.67	0.0155	29.67	0.014	29.72	0.0183
	29.69	0.0155	29.69	0.014	29.74	0.0191
	29.7	0.0157	29.7	0.014	29.75	0.0192
	29.72	0.0157	29.72	0.014	29.77	0.0197
	29.74	0.0158	29.74	0.0143	29.79	0.02
	29.75	0.016	29.75	0.0141	29.8	0.0203
	29.77	0.016	29.77	0.0143	29.82	0.0209
	29.79	0.0161	29.79	0.0143	29.84	0.0215
	29.8	0.0161	29.8	0.0144	29.85	0.022
	29.82	0.0163	29.82	0.0147	29.87	0.0223
	29.84	0.0163	29.84	0.015	29.89	0.0228
	29.85	0.0166	29.85	0.0152	29.9	0.0233
	29.87	0.0166	29.87	0.0157	29.92	0.0239
	29.89	0.0169	29.89	0.0161	29.94	0.0248
	29.9	0.0171	29.9	0.0163	29.95	0.0259
	29.92	0.0174	29.92	0.0169	29.97	0.0273
	29.94	0.0178	29.94	0.0174	29.99	0.0291
	29.95	0.0183	29.95	0.0183	30	0.0307
	29.97	0.0188	29.97	0.0195	30	0.0307
	29.99	0.0194	29.99	0.0219	30	-0.0189
	30	0.02	30	0.0259	30.02	-0.0212
	30	0.02	30	0.0259	30.04	-0.0191
	30	-0.0118	30	-0.0144	30.05	-0.0178
	30.02	-0.0181	30.02	-0.0202	30.07	-0.0171
	30.04	-0.0175	30.04	-0.0178	30.09	-0.0166
	30.05	-0.0171	30.05	-0.0169	30.1	-0.0161
	30.07	-0.0167	30.07	-0.0161	30.12	-0.016
	30.09	-0.0164	30.09	-0.0157	30.14	-0.0157
	30.1	-0.0161	30.1	-0.0152	30.15	-0.0155
	30.12	-0.016	30.12	-0.0149	30.17	-0.0155
	30.14	-0.0158	30.14	-0.0146	30.19	-0.0152
	30.15	-0.0158	30.15	-0.0146	30.2	-0.015
	30.17	-0.0157	30.17	-0.0143	30.22	-0.0149
	30.19	-0.0155	30.19	-0.0141	30.24	-0.0147
	30.2	-0.0153	30.2	-0.014	30.25	-0.0147
	30.22	-0.0153	30.22	-0.014	30.27	-0.0146
	30.24	-0.0153	30.24	-0.0138	30.29	-0.0144
	30.25	-0.0152	30.25	-0.0138	30.3	-0.0143
	30.27	-0.0152	30.27	-0.0135	30.32	-0.0143
	30.29	-0.0152	30.29	-0.0135	30.34	-0.0141
	30.3	-0.0152	30.3	-0.0135	30.35	-0.014
	30.32	-0.015	30.32	-0.0133	30.37	-0.014
	30.34	-0.015	30.34	-0.0132	30.39	-0.014
	30.35	-0.015	30.35	-0.0132	30.4	-0.0133
	30.37	-0.015	30.37	-0.0129	30.42	-0.0132
	30.39	-0.015	30.39	-0.0127	30.44	-0.0132
	30.4	-0.015	30.4	-0.0127	30.45	-0.0132
	30.42	-0.015	30.42	-0.0127	30.47	-0.0132
	30.44	-0.015	30.44	-0.0127	30.49	-0.013
	30.45	-0.015	30.45	-0.0127	30.5	-0.0132
	30.47	-0.015	30.47	-0.0126	30.52	-0.0132
	30.49	-0.015	30.49	-0.0126	30.54	-0.013
	30.5	-0.015	30.5	-0.0124	30.55	-0.013
	30.52	-0.0152	30.52	-0.0124	30.57	-0.0132
	30.54	-0.0152	30.54	-0.0124	30.59	-0.0132
	30.55	-0.0152	30.55	-0.0126	30.6	-0.013
	30.57	-0.0152	30.57	-0.0124	30.62	-0.0132
	30.59	-0.0153	30.59	-0.0126	30.64	-0.0132
	30.6	-0.0153	30.6	-0.0126	30.65	-0.0132
	30.62	-0.0153	30.62	-0.0126	30.67	-0.0133
	30.64	-0.0155	30.64	-0.0124	30.69	-0.0135
	30.65	-0.0155	30.65	-0.0124	30.7	-0.0136
	30.67	-0.0155	30.67	-0.0126	30.72	-0.0136
	30.69	-0.0157	30.69	-0.0126	30.74	-0.0136
	30.7	-0.0158	30.7	-0.0126	30.75	-0.0138
	30.72	-0.0158	30.72	-0.0127	30.77	-0.0138
	30.74	-0.016	30.74	-0.0127	30.79	-0.014
	30.75	-0.0161	30.75	-0.0129	30.8	-0.014
	30.77	-0.0163	30.77	-0.0129	30.82	-0.0143
	30.79	-0.0164	30.79	-0.0129	30.84	-0.0144
	30.8	-0.0166	30.8	-0.0129	30.85	-0.0146
	30.82	-0.0169	30.82	-0.0132	30.87	-0.0149
	30.84	-0.0171	30.84	-0.0135	30.89	-0.0152
	30.85	-0.0174	30.85	-0.0133	30.9	-0.0153
	30.87	-0.0177	30.87	-0.0136	30.92	-0.0157
	30.89	-0.018	30.89	-0.0141	30.94	-0.016
	30.9	-0.0184	30.9	-0.0144	30.95	-0.0164
	30.92	-0.0191	30.92	-0.0147	30.97	-0.0172
	30.94	-0.0197	30.94	-0.015	30.99	-0.018
	30.95	-0.0206	30.95	-0.0157	31	-0.0189
	30.97	-0.0219	30.97	-0.0163	31	-0.0189
	30.99	-0.0236	30.99	-0.0172	31	0.0068
	31	-0.0253	31	-0.0181	31.02	0.0166
	31	-0.0253	31	-0.0181	31.04	0.0158
	31	0.0174	31	0.0054	31.05	0.015
	31.02	0.0211	31.02	0.0143	31.07	0.0147
	31.04	0.0197	31.04	0.0136	31.09	0.0144
	31.05	0.0188	31.05	0.0132	31.1	0.0146
	31.07	0.018	31.07	0.0129	31.12	0.0147
	31.09	0.0177	31.09	0.0127	31.14	0.0147
	31.1	0.0174	31.1	0.0126	31.15	0.0147
	31.12	0.0171	31.12	0.0129	31.17	0.0147
	31.14	0.0167	31.14	0.0126	31.19	0.015
	31.15	0.0166	31.15	0.0127	31.2	0.015
	31.17	0.0163	31.17	0.0126	31.22	0.015
	31.19	0.0161	31.19	0.0127	31.24	0.0169
	31.2	0.016	31.2	0.0126	31.25	0.0172
	31.22	0.0158	31.22	0.0127	31.27	0.0174
	31.24	0.0158	31.24	0.0124	31.29	0.0177
	31.25	0.0158	31.25	0.0129	31.3	0.0175
	31.27	0.0158	31.27	0.0127	31.32	0.0175
	31.29	0.0158	31.29	0.0127	31.34	0.0175
	31.3	0.0158	31.3	0.0129	31.35	0.0175
	31.32	0.0158	31.32	0.0129	31.37	0.0174
	31.34	0.0158	31.34	0.0126	31.39	0.0175
	31.35	0.0157	31.35	0.0126	31.4	0.0174
	31.37	0.0158	31.37	0.0127	31.42	0.0174
	31.39	0.0157	31.39	0.0126	31.44	0.0172
	31.4	0.0157	31.4	0.0124	31.45	0.0172
	31.42	0.0157	31.42	0.0126	31.47	0.0172
	31.44	0.0157	31.44	0.0124	31.49	0.0172
	31.45	0.0155	31.45	0.0124	31.5	0.0172
	31.47	0.0155	31.47	0.0126	31.52	0.0177
	31.49	0.0153	31.49	0.0126	31.54	0.0178
	31.5	0.0153	31.5	0.0127	31.55	0.0177
	31.52	0.0152	31.52	0.0124	31.57	0.0177
	31.54	0.0152	31.54	0.0126	31.59	0.018
	31.55	0.015	31.55	0.0126	31.6	0.0181
	31.57	0.015	31.57	0.0126	31.62	0.0181
	31.59	0.015	31.59	0.0126	31.64	0.0183
	31.6	0.015	31.6	0.0127	31.65	0.0184
	31.62	0.015	31.62	0.0127	31.67	0.0188
	31.64	0.015	31.64	0.0129	31.69	0.0189
	31.65	0.015	31.65	0.0129	31.7	0.0192
	31.67	0.0149	31.67	0.013	31.72	0.0194
	31.69	0.015	31.69	0.0132	31.74	0.0197
	31.7	0.015	31.7	0.0132	31.75	0.0198
	31.72	0.015	31.72	0.0132	31.77	0.0202
	31.74	0.015	31.74	0.0133	31.79	0.0203
	31.75	0.0152	31.75	0.0135	31.8	0.0205
	31.77	0.0152	31.77	0.0136	31.82	0.0206
	31.79	0.0153	31.79	0.0136	31.84	0.0211
	31.8	0.0153	31.8	0.014	31.85	0.0214
	31.82	0.0155	31.82	0.0141	31.87	0.0217
	31.84	0.0157	31.84	0.0143	31.89	0.0223
	31.85	0.0158	31.85	0.0144	31.9	0.0228
	31.87	0.016	31.87	0.0149	31.92	0.0234
	31.89	0.0163	31.89	0.015	31.94	0.024
	31.9	0.0166	31.9	0.0153	31.95	0.0251
	31.92	0.0169	31.92	0.0158	31.97	0.0264
	31.94	0.0174	31.94	0.0164	31.99	0.0279
	31.95	0.0178	31.95	0.0174	32	0.0295
	31.97	0.0184	31.97	0.0183	32	0.0295
	31.99	0.0191	31.99	0.0202	32	-0.0188
	32	0.0197	32	0.0236	32.02	-0.0214
	32	0.0197	32	0.0236	32.04	-0.0183
	32	-0.0112	32	-0.0138	32.05	-0.0172
	32.02	-0.0178	32.02	-0.0186	32.07	-0.0164
	32.04	-0.0171	32.04	-0.0167	32.09	-0.0161
	32.05	-0.0167	32.05	-0.0158	32.1	-0.0158
	32.07	-0.0163	32.07	-0.015	32.12	-0.0155
	32.09	-0.0161	32.09	-0.0149	32.14	-0.0152
	32.1	-0.016	32.1	-0.0143	32.15	-0.0152
	32.12	-0.0157	32.12	-0.0141	32.17	-0.0149
[truncated: 35,241 more rows]
