# Supplementary material for: Multifunctional electrolyte additive for high power lithium metal batteries at ultra-low temperatures
Source: Nat Commun. 2025 Apr 8;16:3344. doi: 10.1038/s41467-025-58627-3 (PMC11978743; doi:10.1038/s41467-025-58627-3)
Supplement: Supplementary file 5 — Source Data [file 41467_2025_58627_MOESM5_ESM.zip › Source data for Fig. S18.xlsx]

## Sheet: Sheet1
	LI/CU
	DEE		DDE		DDE-PN
	循环序号	效率/%	循环序号	效率/%	循环序号	效率/%
	1	92.27	1	93.31	1	84.02
	2	97.49	2	96.54	2	96.41
	3	96.68	3	94.87	3	96.45
	4	97.56	4	97.12	4	97.48
	5	97.74	5	96.11	5	97.81
	6	98.05	6	96.34	6	97.91
	7	98.12	7	96.93	7	97.97
	8	98.27	8	97.38	8	97.87
	9	98.26	9	97.49	9	98.12
	10	98.44	10	97.69	10	97.96
	11	98.34	11	97.73	11	98.42
	12	98.47	12	97.82	12	98.21
	13	98.66	13	97.8	13	98.28
	14	98.46	14	97.95	14	98.36
	15	98.68	15	97.76	15	98.5
	16	98.86	16	97.89	16	98.48
	17	98.64	17	97.72	17	98.45
	18	98.92	18	97.97	18	98.32
	19	98.93	19	97.93	19	98.83
	20	98.72	20	98.08	20	98.66
	21	98.77	21	97.84	21	98.88
	22	98.8	22	98.07	22	98.78
	23	98.8	23	98.16	23	98.46
	24	98.94	24	98.1	24	98.7
	25	98.98	25	98.26	25	98.9
	26	98.93	26	98.17	26	98.87
	27	98.81	27	98.13	27	98.8
	28	98.86	28	98.13	28	98.75
	29	98.92	29	98.26	29	98.89
	30	98.96	30	98.14	30	98.71
	31	99.02	31	98.5	31	99.03
	32	98.83	32	98.58	32	98.84
	33	98.79	33	97.96	33	98.87
	34	99.03	34	98.39	34	99.02
	35	99.12	35	98.12	35	99.09
	36	99.03	36	98.74	36	98.95
	37	98.94	37	97.84	37	98.96
	38	98.8	38	98.91	38	98.71
	39	99.1	39	98.31	39	99.01
	40	99.1	40	98.52	40	98.91
	41	99.13	41	98.71	41	99.27
	42	99.19	42	98.82	42	98.84
	43	98.95	43	98.95	43	98.93
	44	98.91	44	98.81	44	99.11
	45	99.21	45	98.64	45	98.94
	46	98.93	46	98.62	46	98.97
	47	98.82	47	98.6	47	98.84
	48	99.01	48	99.02	48	99.19
	49	99.18	49	98.49	49	99.44
	50	99.08	50	99.03	50	98.75
	51	99.14	51	98.92	51	98.84
	52	99	52	99.01	52	98.87
	53	99.31	53	98.85	53	98.92
	54	99.02	54	98.88	54	99.01
	55	99.03	55	98.91	55	98.95
	56	98.75	56	98.8	56	99.17
	57	99.15	57	99.07	57	98.97
	58	99.07	58	98.92	58	98.97
	59	99.13	59	99.09	59	99.11
	60	99.04	60	98.93	60	99.04
	61	99.18	61	98.84	61	98.99
	62	99.18	62	98.87	62	99.05
	63	98.9	63	99.2	63	99.15
	64	99.04	64	98.93	64	98.95
	65	99.22	65	99.27	65	98.99
	66	99.36	66	99.26	66	99.2
	67	98.84	67	98.97	67	99.03
	68	99.13	68	99.28	68	99.17
	69	99.17	69	99.17	69	98.81
	70	99.14	70	98.79	70	99.05
	71	99.18	71	99.17	71	98.98
	72	98.88	72	99.33	72	99
	73	99.39	73	99.01	73	99.18
	74	99.16	74	99.44	74	99.14
	75	99.12	75	95.49	75	99.1
	76	99.02	76	98.56	76	98.96
	77	98.72	77	99.22	77	99.15
	78	99.36	78	98.42	78	99.08
	79	99.33	79	99.19	79	98.98
	80	98.68	80	99.26	80	99.23
	81	99.17	81	99.19	81	99.16
	82	99.26	82	99.23	82	99.17
	83	99.06	83	99.25	83	99.06
	84	98.92	84	99.26	84	99.13
	85	99.19	85	99.15	85	99.12
	86	98.74	86	99.54	86	99.3
	87	98.76	87	98.4	87	99.01
	88	98.97	88	98.87	88	99.15
	89	99.45	89	99.09	89	99.1
	90	99.15	90	98.88	90	99.16
	91	99.28	91	99.57	91	99.2
	92	99.02	92	98.47	92	99.18
	93	99.05	93	99.38	93	99.14
	94	99.25	94	98.49	94	99.18
	95	98.05	95	99.73	95	99.2
	96	99.08	96	128.43	96	99.13
	97	97.36	97	106.22	97	99.14
	98	99.28	98	103.06	98	99.28
	99	99.35	99	99.97	99	99.14
	100	99.08	100	99.81	100	98.97
	101	99.2	101	99.51	101	99.11
	102	99.06	102	95.72	102	99.09
	103	99.37	103	99.34	103	99.07
	104	99.37	104	97.3	104	99.07
	105	99.1	105	100.62	105	99.08
	106	99.34	106	88.46	106	99.15
	107	99.49	107	97.46	107	99.08
	108	98.93	108	98.96	108	99.08
	109	97.75	109	99.7	109	99.05
	110	99.21	110	99.72	110	99.13
	111	98.95	111	98.07	111	99.1
	112	99.04	112	92.25	112	99.08
	113	98.78	113	104.56	113	99.21
	114	99.02	114	96.12	114	99.06
	115	99.12	115	93.49	115	98.98
	116	99.16	116	97.78	116	99.28
	117	98.63	117	104.36	117	99.26
	118	98.26	118	83.67	118	99.01
	119	97.58	119	98.46	119	99.16
	120	99.27	120	79.59	120	99.06
	121	97	121	84.21	121	99.17
	122	94.31	122	87.36	122	99.24
	123	97.1	123	95.07	123	99.24
	124	94.15	124	100.95	124	99.18
	125	97.18	125	78.87	125	99.29
	126	99.25	126	85.51	126	99.1
	127	99.38	127	121.19	127	99.21
	128	98.01	128	101.48	128	99.42
	129	99.09	129	116.43	129	99.15
	130	98.83	130	96.78	130	99.26
	131	98.56	131	109.32	131	99.12
	132	99.81	132	119.76	132	99.08
	133	90.99	133	84.67	133	99.05
	134	98.51	134	117.56	134	99.28
	135	99.18	135	63.33	135	99.02
	136	98.26	136	49.54	136	99.21
	137	99.25	137	83.64	137	99.2
	138	99.29	138	39.35	138	99.01
	139	99.69	139	33.98	139	99.25
	140	99.01	140	71.7	140	99.05
	141	99.09	141	53.75	141	99.22
	142	98.83	142	61.15	142	99.1
	143	99.26	143	59.06	143	99.22
	144	99.58	144	35.27	144	98.93
	145	92.14	145	38.48	145	99
	146	94.12	146	73.14	146	98.91
	147	94.99	147	75.41	147	98.9
	148	95.27	148	73.81	148	98.82
	149	99.14	149	52.6	149	99.03
	150	96.07	150	92.04	150	99
	151	98.77	151	60.35	151	99.11
	152	100.17	152	49.1	152	99
	153	98.71	153	48.79	153	99.11
	154	90.41	154	53.15	154	99.19
	155	99.54	155	25.18	155	99.36
	156	100.27	156	48.9	156	99.09
	157	99.43	157	43.05	157	99.24
	158	100.4	158	26.56	158	99.17
	159	97.5	159	165.43	159	99.05
	160	96.21	160	22.15	160	99.04
	161	94.39	161	94.66	161	99.2
	162	98.79	162	46.87	162	99.23
	163	92.05	163	70.31	163	99.14
	164	99.94	164	76.17	164	99.23
	165	96.37	165	41.16	165	99.23
	166	94.75	166	40.43	166	99.13
	167	94.8	167	74.65	167	99.09
	168	96.65	168	52.21	168	99
	169	99.74	169	58.47	169	99.13
	170	97.98	170	42.88	170	99.06
	171	98.04	171	31.54	171	99.01
	172	98.18	172	51.04	172	99.08
	173	99.6	173	60.04	173	99.02
	174	100.32	174	36.09	174	99.04
	175	93.32	175	46.8	175	99.04
	176	97.95	176	40.87	176	99
	177	84.33	177	89.17	177	99.16
	178	92.02	178	62.16	178	99
	179	97.12	179	34.16	179	98.93
	180	99.5	180	40.97	180	99.04
	181	99.97	181	56.03	181	99.06
	182	78.04	182	43.16	182	99
	183	91.73	183	26.47	183	98.89
	184	96.96	184	40.53	184	98.85
	185	85.98	185	56.52	185	98.84
	186	91.67	186	77.02	186	99.03
	187	101.66	187	35.05	187	99.06
	188	99.25	188	72.78	188	98.87
	189	96.74	189	111.63	189	98.83
	190	98.12	190	43.29	190	98.93
	191	99.49	191	47.76	191	98.83
	192	98.78	192	10.95	192	98.87
	193	99.57	193	35.62	193	98.88
	194	97.48	194	94.97	194	99.04
	195	96.76	195	33.31	195	98.87
	196	95.45	196	82.05	196	98.82
	197	98.77	197	17.67	197	98.84
	198	99.06	198	30.42	198	99.11
	199	99.37	199	31.31	199	98.93
	200	99.48	200	26.22	200	99.07
