# Supplementary material for: Multifunctional electrolyte additive for high power lithium metal batteries at ultra-low temperatures
Source: Nat Commun. 2025 Apr 8;16:3344. doi: 10.1038/s41467-025-58627-3 (PMC11978743; doi:10.1038/s41467-025-58627-3)
Supplement: Supplementary file 5 — Source Data [file 41467_2025_58627_MOESM5_ESM.zip › Source data for Fig. S19.xlsx]

## Sheet: Sheet1
	LI/LI
	DEE		DDE		DDE-PN
	X	Y	X	Y	X	Y
	0	1.1437	0	1.2243	0	-0.0729
	0.01	-0.0409	0.02	0.049	0.02	-0.0121
	0.03	-0.0276	0.03	-0.0558	0.03	-0.0101
	0.05	-0.0242	0.05	-0.0533	0.05	-0.0093
	0.06	-0.0222	0.07	-0.0518	0.07	-0.0088
	0.08	-0.0209	0.08	-0.0549	0.08	-0.0084
	0.1	-0.02	0.1	-0.0555	0.1	-0.0082
	0.11	-0.0192	0.12	-0.0543	0.12	-0.0081
	0.13	-0.0184	0.13	-0.0527	0.13	-0.0079
	0.15	-0.018	0.15	-0.0515	0.15	-0.0078
	0.16	-0.0174	0.17	-0.0502	0.17	-0.0076
	0.18	-0.0169	0.18	-0.0487	0.18	-0.0074
	0.2	-0.0166	0.2	-0.0471	0.2	-0.0074
	0.21	-0.0163	0.22	-0.0456	0.22	-0.0073
	0.23	-0.016	0.23	-0.044	0.23	-0.0073
	0.25	-0.0158	0.25	-0.0428	0.25	-0.0073
	0.26	-0.016	0.27	-0.0419	0.27	-0.0071
	0.28	-0.0161	0.28	-0.0406	0.28	-0.0071
	0.3	-0.016	0.3	-0.0403	0.3	-0.0071
	0.31	-0.0158	0.32	-0.0391	0.32	-0.007
	0.33	-0.0157	0.33	-0.0384	0.33	-0.007
	0.35	-0.0155	0.35	-0.0378	0.35	-0.007
	0.36	-0.0153	0.37	-0.0372	0.37	-0.007
	0.38	-0.0152	0.38	-0.0366	0.38	-0.0068
	0.4	-0.015	0.4	-0.036	0.4	-0.0068
	0.41	-0.015	0.42	-0.0357	0.42	-0.0068
	0.43	-0.0149	0.43	-0.035	0.43	-0.0068
	0.45	-0.0147	0.45	-0.0347	0.45	-0.0068
	0.46	-0.0146	0.47	-0.0344	0.47	-0.0068
	0.48	-0.0146	0.48	-0.0341	0.48	-0.0068
	0.5	-0.0144	0.5	-0.0338	0.5	-0.0067
	0.51	-0.0144	0.52	-0.0332	0.52	-0.0067
	0.53	-0.0144	0.53	-0.0329	0.53	-0.0067
	0.55	-0.0144	0.55	-0.0326	0.55	-0.0067
	0.56	-0.0143	0.57	-0.0322	0.57	-0.0067
	0.58	-0.0143	0.58	-0.0319	0.58	-0.0065
	0.6	-0.0143	0.6	-0.0319	0.6	-0.0065
	0.61	-0.0141	0.62	-0.0316	0.62	-0.0065
	0.63	-0.014	0.63	-0.0313	0.63	-0.0065
	0.65	-0.014	0.65	-0.031	0.65	-0.0065
	0.66	-0.0138	0.67	-0.0307	0.67	-0.0065
	0.68	-0.0136	0.68	-0.0307	0.68	-0.0065
	0.7	-0.0135	0.7	-0.0304	0.7	-0.0065
	0.71	-0.0133	0.72	-0.0304	0.72	-0.0065
	0.73	-0.0132	0.73	-0.0301	0.73	-0.0065
	0.75	-0.013	0.75	-0.0298	0.75	-0.0064
	0.76	-0.0129	0.77	-0.0295	0.77	-0.0064
	0.78	-0.0127	0.78	-0.0291	0.78	-0.0065
	0.8	-0.0126	0.8	-0.0291	0.8	-0.0064
	0.81	-0.0126	0.82	-0.0288	0.82	-0.0064
	0.83	-0.0124	0.83	-0.0285	0.83	-0.0064
	0.85	-0.0122	0.85	-0.0285	0.85	-0.0064
	0.86	-0.0121	0.87	-0.0285	0.87	-0.0065
	0.88	-0.0119	0.88	-0.0282	0.88	-0.0065
	0.9	-0.0119	0.9	-0.0282	0.9	-0.0065
	0.91	-0.0118	0.92	-0.0279	0.92	-0.0065
	0.93	-0.0116	0.93	-0.0279	0.93	-0.0065
	0.95	-0.0116	0.95	-0.0279	0.95	-0.0065
	0.96	-0.0116	0.97	-0.0276	0.97	-0.0065
	0.98	-0.0115	0.98	-0.0276	0.98	-0.0065
	1	-0.0115	1	-0.0276	1	-0.0064
	1.01	-0.0115	1.02	-0.0273	1.02	-0.0064
	1.03	-0.0115	1.03	-0.0273	1.03	-0.0065
	1.05	-0.0115	1.05	-0.0273	1.05	-0.0065
	1.06	-0.0115	1.07	-0.027	1.07	-0.0065
	1.08	-0.0116	1.08	-0.027	1.08	-0.0065
	1.1	-0.0116	1.1	-0.027	1.1	-0.0065
	1.11	-0.0118	1.12	-0.0267	1.12	-0.0065
	1.13	-0.0118	1.13	-0.0267	1.13	-0.0065
	1.15	-0.0119	1.15	-0.0267	1.15	-0.0065
	1.16	-0.0119	1.17	-0.0264	1.17	-0.0065
	1.18	-0.0119	1.18	-0.0264	1.18	-0.0065
	1.2	-0.0119	1.2	-0.0264	1.2	-0.0065
	1.21	-0.0121	1.22	-0.0264	1.22	-0.0065
	1.23	-0.0121	1.23	-0.0264	1.23	-0.0065
	1.25	-0.0121	1.25	-0.026	1.25	-0.0065
	1.26	-0.0121	1.27	-0.026	1.27	-0.0065
	1.28	-0.0121	1.28	-0.026	1.28	-0.0065
	1.3	-0.0121	1.3	-0.026	1.3	-0.0065
	1.31	-0.0122	1.32	-0.0257	1.32	-0.0065
	1.33	-0.0122	1.33	-0.0257	1.33	-0.0065
	1.35	-0.0122	1.35	-0.0257	1.35	-0.0065
	1.36	-0.0122	1.37	-0.0257	1.37	-0.0065
	1.38	-0.0122	1.38	-0.0257	1.38	-0.0067
	1.4	-0.0122	1.4	-0.0257	1.4	-0.0067
	1.41	-0.0122	1.42	-0.0254	1.42	-0.0067
	1.43	-0.0124	1.43	-0.0254	1.43	-0.0067
	1.45	-0.0124	1.45	-0.0254	1.45	-0.0067
	1.46	-0.0124	1.47	-0.0254	1.47	-0.0067
	1.48	-0.0122	1.48	-0.0254	1.48	-0.0068
	1.5	-0.0122	1.5	-0.0254	1.5	-0.0068
	1.51	-0.0122	1.52	-0.0251	1.52	-0.0068
	1.53	-0.0122	1.53	-0.0251	1.53	-0.0068
	1.55	-0.0122	1.55	-0.0251	1.55	-0.0068
	1.56	-0.0122	1.57	-0.0251	1.57	-0.007
	1.58	-0.0122	1.58	-0.0251	1.58	-0.007
	1.6	-0.0122	1.6	-0.0248	1.6	-0.007
	1.61	-0.0122	1.62	-0.0248	1.62	-0.0071
	1.63	-0.0122	1.63	-0.0248	1.63	-0.0071
	1.65	-0.0122	1.65	-0.0248	1.65	-0.0071
	1.66	-0.0122	1.67	-0.0248	1.67	-0.0071
	1.68	-0.0122	1.68	-0.0248	1.68	-0.0073
	1.7	-0.0122	1.7	-0.0245	1.7	-0.0073
	1.71	-0.0122	1.72	-0.0245	1.72	-0.0073
	1.73	-0.0122	1.73	-0.0245	1.73	-0.0074
	1.75	-0.0121	1.75	-0.0245	1.75	-0.0074
	1.76	-0.0121	1.77	-0.0245	1.77	-0.0074
	1.78	-0.0121	1.78	-0.0242	1.78	-0.0076
	1.8	-0.0121	1.8	-0.0242	1.8	-0.0076
	1.81	-0.0121	1.82	-0.0242	1.82	-0.0078
	1.83	-0.0121	1.83	-0.0242	1.83	-0.0078
	1.85	-0.0121	1.85	-0.0242	1.85	-0.0078
	1.86	-0.0121	1.87	-0.0242	1.87	-0.0079
	1.88	-0.0121	1.88	-0.0239	1.88	-0.0079
	1.9	-0.0121	1.9	-0.0239	1.9	-0.0081
	1.91	-0.0121	1.92	-0.0239	1.92	-0.0081
	1.93	-0.0121	1.93	-0.0239	1.93	-0.0082
	1.95	-0.0121	1.95	-0.0239	1.95	-0.0082
	1.96	-0.0119	1.97	-0.0239	1.97	-0.0084
	1.98	-0.0119	1.98	-0.0239	1.98	-0.0084
	2	-0.0119	2	-0.0239	2	-0.0085
	2.01	-0.0119	2.02	-0.0236	2.02	-0.0085
	2.03	-0.0119	2.03	-0.0236	2.03	-0.0087
	2.05	-0.0119	2.05	-0.0236	2.05	-0.0087
	2.06	-0.0119	2.07	-0.0236	2.07	-0.0088
	2.08	-0.0119	2.08	-0.0236	2.08	-0.009
	2.1	-0.0119	2.1	-0.0236	2.1	-0.009
	2.11	-0.0119	2.12	-0.0236	2.12	-0.0091
	2.13	-0.0119	2.13	-0.0236	2.13	-0.0093
	2.15	-0.0119	2.15	-0.0236	2.15	-0.0093
	2.16	-0.0119	2.17	-0.0233	2.17	-0.0095
	2.18	-0.0119	2.18	-0.0233	2.18	-0.0095
	2.2	-0.0119	2.2	-0.0233	2.2	-0.0096
	2.21	-0.0119	2.22	-0.0233	2.22	-0.0096
	2.23	-0.0119	2.23	-0.0233	2.23	-0.0098
	2.25	-0.0119	2.25	-0.0233	2.25	-0.0098
	2.26	-0.0118	2.27	-0.0233	2.27	-0.0099
	2.28	-0.0118	2.28	-0.0233	2.28	-0.0099
	2.3	-0.0118	2.3	-0.0229	2.3	-0.0101
	2.31	-0.0118	2.32	-0.0229	2.32	-0.0101
	2.33	-0.0116	2.33	-0.0229	2.33	-0.0101
	2.35	-0.0118	2.35	-0.0229	2.35	-0.0101
	2.36	-0.0118	2.37	-0.0229	2.37	-0.0102
	2.38	-0.0118	2.38	-0.0226	2.38	-0.0102
	2.4	-0.0118	2.4	-0.0226	2.4	-0.0102
	2.41	-0.0116	2.42	-0.0226	2.42	-0.0102
	2.43	-0.0116	2.43	-0.0226	2.43	-0.0104
	2.45	-0.0116	2.45	-0.0226	2.45	-0.0104
	2.46	-0.0118	2.47	-0.0226	2.47	-0.0104
	2.48	-0.0118	2.48	-0.0226	2.48	-0.0104
	2.5	-0.0118	2.5	-0.0226	2.5	-0.0104
	2.51	-0.0118	2.52	-0.0226	2.52	-0.0104
	2.53	-0.0118	2.53	-0.0226	2.53	-0.0104
	2.55	-0.0118	2.55	-0.0226	2.55	-0.0104
	2.56	-0.0118	2.57	-0.0223	2.57	-0.0104
	2.58	-0.0118	2.58	-0.0223	2.58	-0.0104
	2.6	-0.0116	2.6	-0.0223	2.6	-0.0104
	2.61	-0.0116	2.62	-0.0223	2.62	-0.0104
	2.63	-0.0116	2.63	-0.0223	2.63	-0.0104
	2.65	-0.0116	2.65	-0.0223	2.65	-0.0104
	2.66	-0.0116	2.67	-0.0223	2.67	-0.0104
	2.68	-0.0116	2.68	-0.0223	2.68	-0.0104
	2.7	-0.0116	2.7	-0.0223	2.7	-0.0104
	2.71	-0.0116	2.72	-0.022	2.72	-0.0104
	2.73	-0.0116	2.73	-0.022	2.73	-0.0104
	2.75	-0.0116	2.75	-0.022	2.75	-0.0104
	2.76	-0.0116	2.77	-0.022	2.77	-0.0104
	2.78	-0.0116	2.78	-0.022	2.78	-0.0104
	2.8	-0.0116	2.8	-0.022	2.8	-0.0104
	2.81	-0.0116	2.82	-0.022	2.82	-0.0104
	2.83	-0.0116	2.83	-0.022	2.83	-0.0104
	2.85	-0.0116	2.85	-0.022	2.85	-0.0104
	2.86	-0.0116	2.87	-0.022	2.87	-0.0104
	2.88	-0.0115	2.88	-0.022	2.88	-0.0104
	2.9	-0.0115	2.9	-0.022	2.9	-0.0104
	2.91	-0.0115	2.92	-0.0217	2.92	-0.0104
	2.93	-0.0115	2.93	-0.0217	2.93	-0.0104
	2.95	-0.0115	2.95	-0.0217	2.95	-0.0104
	2.96	-0.0115	2.97	-0.0217	2.97	-0.0104
	2.98	-0.0115	2.98	-0.0217	2.98	-0.0104
	3	-0.0115	3	-0.0217	3	-0.0104
	3.01	-0.0115	3.02	-0.0217	3.02	-0.0104
	3.03	-0.0115	3.03	-0.0217	3.03	-0.0104
	3.05	-0.0115	3.05	-0.0217	3.05	-0.0104
	3.06	-0.0115	3.07	-0.0217	3.07	-0.0104
	3.08	-0.0115	3.08	-0.0214	3.08	-0.0104
	3.1	-0.0115	3.1	-0.0214	3.1	-0.0102
	3.11	-0.0115	3.12	-0.0214	3.12	-0.0102
	3.13	-0.0115	3.13	-0.0214	3.13	-0.0102
	3.15	-0.0115	3.15	-0.0214	3.15	-0.0102
	3.16	-0.0113	3.17	-0.0214	3.17	-0.0102
	3.18	-0.0113	3.18	-0.0214	3.18	-0.0102
	3.2	-0.0113	3.2	-0.0214	3.2	-0.0102
	3.21	-0.0113	3.22	-0.0214	3.22	-0.0102
	3.23	-0.0112	3.23	-0.0214	3.23	-0.0101
	3.25	-0.0112	3.25	-0.0214	3.25	-0.0101
	3.26	-0.0112	3.27	-0.0214	3.27	-0.0101
	3.28	-0.011	3.28	-0.0214	3.28	-0.0101
	3.3	-0.011	3.3	-0.0211	3.3	-0.0101
	3.31	-0.0109	3.32	-0.0211	3.32	-0.0101
	3.33	-0.0109	3.33	-0.0211	3.33	-0.0101
	3.35	-0.011	3.35	-0.0211	3.35	-0.0101
	3.36	-0.011	3.37	-0.0211	3.37	-0.0101
	3.38	-0.011	3.38	-0.0211	3.38	-0.0099
	3.4	-0.011	3.4	-0.0211	3.4	-0.0099
	3.41	-0.011	3.42	-0.0211	3.42	-0.0099
	3.43	-0.011	3.43	-0.0211	3.43	-0.0099
	3.45	-0.011	3.45	-0.0211	3.45	-0.0099
	3.46	-0.011	3.47	-0.0211	3.47	-0.0099
	3.48	-0.011	3.48	-0.0211	3.48	-0.0099
	3.5	-0.0112	3.5	-0.0211	3.5	-0.0099
	3.51	-0.0112	3.52	-0.0211	3.52	-0.0101
	3.53	-0.0112	3.53	-0.0211	3.53	-0.0101
	3.55	-0.0113	3.55	-0.0208	3.55	-0.0101
	3.56	-0.0113	3.57	-0.0208	3.57	-0.0099
	3.58	-0.0113	3.58	-0.0208	3.58	-0.0099
	3.6	-0.0113	3.6	-0.0208	3.6	-0.0099
	3.61	-0.0113	3.62	-0.0208	3.62	-0.0099
	3.63	-0.0113	3.63	-0.0208	3.63	-0.0099
	3.65	-0.0113	3.65	-0.0208	3.65	-0.0099
	3.66	-0.0113	3.67	-0.0208	3.67	-0.0099
	3.68	-0.0113	3.68	-0.0208	3.68	-0.0099
	3.7	-0.0113	3.7	-0.0208	3.7	-0.0099
	3.71	-0.0115	3.72	-0.0208	3.72	-0.0099
	3.73	-0.0115	3.73	-0.0208	3.73	-0.0099
	3.75	-0.0115	3.75	-0.0208	3.75	-0.0099
	3.76	-0.0115	3.77	-0.0208	3.77	-0.0099
	3.78	-0.0115	3.78	-0.0208	3.78	-0.0099
	3.8	-0.0115	3.8	-0.0208	3.8	-0.0099
	3.81	-0.0115	3.82	-0.0205	3.82	-0.0099
	3.83	-0.0115	3.83	-0.0205	3.83	-0.0098
	3.85	-0.0115	3.85	-0.0205	3.85	-0.0098
	3.86	-0.0115	3.87	-0.0205	3.87	-0.0098
	3.88	-0.0115	3.88	-0.0205	3.88	-0.0098
	3.9	-0.0115	3.9	-0.0205	3.9	-0.0098
	3.91	-0.0115	3.92	-0.0205	3.92	-0.0098
	3.93	-0.0115	3.93	-0.0205	3.93	-0.0098
	3.95	-0.0115	3.95	-0.0205	3.95	-0.0098
	3.96	-0.0115	3.97	-0.0205	3.97	-0.0096
	3.98	-0.0116	3.98	-0.0205	3.98	-0.0096
	4	-0.0116	4	-0.0205	4	-0.0096
	4.01	-0.0116	4.02	-0.0205	4.02	-0.0096
	4.03	-0.0115	4.03	-0.0205	4.03	-0.0096
	4.05	-0.0115	4.05	-0.0205	4.05	-0.0096
	4.06	-0.0116	4.07	-0.0205	4.07	-0.0096
	4.08	-0.0115	4.08	-0.0202	4.08	-0.0096
	4.1	-0.0116	4.1	-0.0202	4.1	-0.0096
	4.11	-0.0115	4.12	-0.0202	4.12	-0.0096
	4.13	-0.0115	4.13	-0.0202	4.13	-0.0096
	4.15	-0.0115	4.15	-0.0202	4.15	-0.0096
	4.16	-0.0115	4.17	-0.0202	4.17	-0.0096
	4.18	-0.0115	4.18	-0.0202	4.18	-0.0096
	4.2	-0.0115	4.2	-0.0202	4.2	-0.0096
	4.21	-0.0115	4.22	-0.0202	4.22	-0.0096
	4.23	-0.0115	4.23	-0.0202	4.23	-0.0096
	4.25	-0.0115	4.25	-0.0202	4.25	-0.0096
	4.26	-0.0115	4.27	-0.0202	4.27	-0.0096
	4.28	-0.0113	4.28	-0.0202	4.28	-0.0096
	4.3	-0.0115	4.3	-0.0202	4.3	-0.0096
	4.31	-0.0113	4.32	-0.0202	4.32	-0.0096
	4.33	-0.0113	4.33	-0.0202	4.33	-0.0096
	4.35	-0.0113	4.35	-0.0202	4.35	-0.0096
	4.36	-0.0113	4.37	-0.0198	4.37	-0.0096
	4.38	-0.0115	4.38	-0.0202	4.38	-0.0096
	4.4	-0.0115	4.4	-0.0198	4.4	-0.0096
	4.41	-0.0115	4.42	-0.0198	4.42	-0.0096
	4.43	-0.0116	4.43	-0.0198	4.43	-0.0096
	4.45	-0.0116	4.45	-0.0198	4.45	-0.0096
	4.46	-0.0115	4.47	-0.0198	4.47	-0.0096
	4.48	-0.0115	4.48	-0.0198	4.48	-0.0096
	4.5	-0.0115	4.5	-0.0198	4.5	-0.0095
	4.51	-0.0115	4.52	-0.0198	4.52	-0.0095
	4.53	-0.0115	4.53	-0.0198	4.53	-0.0095
	4.55	-0.0115	4.55	-0.0198	4.55	-0.0095
	4.56	-0.0115	4.57	-0.0198	4.57	-0.0095
	4.58	-0.0115	4.58	-0.0198	4.58	-0.0095
	4.6	-0.0115	4.6	-0.0195	4.6	-0.0095
	4.61	-0.0115	4.62	-0.0195	4.62	-0.0095
	4.63	-0.0115	4.63	-0.0195	4.63	-0.0095
	4.65	-0.0113	4.65	-0.0195	4.65	-0.0093
	4.66	-0.0115	4.67	-0.0195	4.67	-0.0093
	4.68	-0.0115	4.68	-0.0189	4.68	-0.0093
	4.7	-0.0115	4.7	-0.0189	4.7	-0.0093
	4.71	-0.0115	4.72	-0.0189	4.72	-0.0093
	4.73	-0.0115	4.73	-0.0189	4.73	-0.0093
	4.75	-0.0115	4.75	-0.0186	4.75	-0.0093
	4.76	-0.0115	4.77	-0.0186	4.77	-0.0093
	4.78	-0.0115	4.78	-0.0186	4.78	-0.0093
	4.8	-0.0113	4.8	-0.0186	4.8	-0.0093
	4.81	-0.0113	4.82	-0.0186	4.82	-0.0093
	4.83	-0.0112	4.83	-0.0186	4.83	-0.0093
	4.85	-0.011	4.85	-0.0186	4.85	-0.0093
	4.86	-0.011	4.87	-0.0186	4.87	-0.0093
	4.88	-0.0109	4.88	-0.0186	4.88	-0.0095
	4.9	-0.0109	4.9	-0.0186	4.9	-0.0095
	4.91	-0.0107	4.92	-0.0186	4.92	-0.0093
	4.93	-0.0105	4.93	-0.0186	4.93	-0.0093
	4.95	-0.0105	4.95	-0.0186	4.95	-0.0095
	4.96	-0.0104	4.97	-0.0186	4.97	-0.0093
	4.98	-0.0104	4.98	-0.0186	4.98	-0.0093
	5	-0.0102	5	-0.0186	5	-0.0093
	5.01	-0.0102	5.02	-0.0186	5.02	-0.0093
	5.03	-0.0101	5.03	-0.0186	5.03	-0.0093
	5.05	-0.0101	5.05	-0.0186	5.05	-0.0093
	5.06	-0.0101	5.07	-0.0186	5.07	-0.0093
	5.08	-0.0099	5.08	-0.0186	5.08	-0.0093
	5.1	-0.0099	5.1	-0.0186	5.1	-0.0093
	5.11	-0.0099	5.12	-0.0186	5.12	-0.0093
	5.13	-0.0098	5.13	-0.0186	5.13	-0.0093
	5.15	-0.0098	5.15	-0.0183	5.15	-0.0093
	5.16	-0.0098	5.17	-0.0183	5.17	-0.0091
	5.18	-0.0098	5.18	-0.0186	5.18	-0.0093
	5.2	-0.0098	5.2	-0.0183	5.2	-0.0091
	5.21	-0.0098	5.22	-0.0183	5.22	-0.0091
	5.23	-0.0098	5.23	-0.0183	5.23	-0.0091
	5.25	-0.0098	5.25	-0.0183	5.25	-0.0091
	5.26	-0.0099	5.27	-0.0183	5.27	-0.0091
	5.28	-0.0101	5.28	-0.0183	5.28	-0.0091
	5.3	-0.0101	5.3	-0.0183	5.3	-0.0091
	5.31	-0.0102	5.32	-0.0183	5.32	-0.0091
	5.33	-0.0102	5.33	-0.0183	5.33	-0.0091
	5.35	-0.0104	5.35	-0.0183	5.35	-0.0091
	5.36	-0.0104	5.37	-0.0183	5.37	-0.0091
	5.38	-0.0105	5.38	-0.0183	5.38	-0.0091
	5.4	-0.0105	5.4	-0.0183	5.4	-0.0091
	5.41	-0.0107	5.42	-0.0183	5.42	-0.0091
	5.43	-0.0107	5.43	-0.0183	5.43	-0.0091
	5.45	-0.0107	5.45	-0.0183	5.45	-0.0091
	5.46	-0.0107	5.47	-0.0183	5.47	-0.0091
	5.48	-0.0107	5.48	-0.0183	5.48	-0.0091
	5.5	-0.0107	5.5	-0.0183	5.5	-0.0091
	5.51	-0.0109	5.52	-0.0183	5.52	-0.0091
	5.53	-0.0109	5.53	-0.0183	5.53	-0.0091
	5.55	-0.0109	5.55	-0.018	5.55	-0.0091
	5.56	-0.0109	5.57	-0.018	5.57	-0.0091
	5.58	-0.011	5.58	-0.018	5.58	-0.0091
	5.6	-0.011	5.6	-0.018	5.6	-0.0091
	5.61	-0.011	5.62	-0.018	5.62	-0.0091
	5.63	-0.011	5.63	-0.018	5.63	-0.0091
	5.65	-0.011	5.65	-0.0183	5.65	-0.0091
	5.66	-0.011	5.67	-0.018	5.67	-0.0091
	5.68	-0.011	5.68	-0.018	5.68	-0.0091
	5.7	-0.011	5.7	-0.018	5.7	-0.0091
	5.71	-0.011	5.72	-0.018	5.72	-0.0091
	5.73	-0.011	5.73	-0.018	5.73	-0.0091
	5.75	-0.0109	5.75	-0.018	5.75	-0.0091
	5.76	-0.011	5.77	-0.018	5.77	-0.0091
	5.78	-0.011	5.78	-0.018	5.78	-0.009
	5.8	-0.011	5.8	-0.018	5.8	-0.009
	5.81	-0.011	5.82	-0.018	5.82	-0.009
	5.83	-0.011	5.83	-0.018	5.83	-0.009
	5.85	-0.011	5.85	-0.018	5.85	-0.009
	5.86	-0.011	5.87	-0.018	5.87	-0.009
	5.88	-0.011	5.88	-0.018	5.88	-0.009
	5.9	-0.011	5.9	-0.018	5.9	-0.009
	5.91	-0.011	5.92	-0.018	5.92	-0.009
	5.93	-0.011	5.93	-0.018	5.93	-0.009
	5.95	-0.0112	5.95	-0.018	5.95	-0.009
	5.96	-0.0112	5.97	-0.018	5.97	-0.0088
	5.98	-0.0112	5.98	-0.018	5.98	-0.0088
	6	-0.0112	6	-0.018	6	-0.009
	6.01	-0.0112	6.02	-0.0177	6.02	-0.009
	6.03	-0.0112	6.03	-0.0177	6.03	-0.009
	6.05	-0.0112	6.05	-0.0177	6.05	-0.009
	6.06	-0.011	6.07	-0.0177	6.07	-0.009
	6.08	-0.0112	6.08	-0.0177	6.08	-0.009
	6.1	-0.0112	6.1	-0.0177	6.1	-0.009
	6.11	-0.0112	6.12	-0.0177	6.12	-0.009
	6.13	-0.0112	6.13	-0.0177	6.13	-0.009
	6.15	-0.0112	6.15	-0.0177	6.15	-0.009
	6.16	-0.0112	6.17	-0.0177	6.17	-0.009
	6.18	-0.0112	6.18	-0.0177	6.18	-0.009
	6.2	-0.0112	6.2	-0.0177	6.2	-0.009
	6.21	-0.0112	6.22	-0.0177	6.22	-0.009
	6.23	-0.0112	6.23	-0.0177	6.23	-0.009
	6.25	-0.0112	6.25	-0.0177	6.25	-0.009
	6.26	-0.0112	6.27	-0.0177	6.27	-0.009
	6.28	-0.0112	6.28	-0.0177	6.28	-0.009
	6.3	-0.0112	6.3	-0.0177	6.3	-0.009
	6.31	-0.0112	6.32	-0.0177	6.32	-0.009
	6.33	-0.0112	6.33	-0.0177	6.33	-0.009
	6.35	-0.0112	6.35	-0.0177	6.35	-0.009
	6.36	-0.0112	6.37	-0.0177	6.37	-0.009
	6.38	-0.0112	6.38	-0.0177	6.38	-0.0088
	6.4	-0.0112	6.4	-0.0177	6.4	-0.0088
	6.41	-0.0112	6.42	-0.0177	6.42	-0.0088
	6.43	-0.0112	6.43	-0.0177	6.43	-0.0088
	6.45	-0.0112	6.45	-0.0177	6.45	-0.0088
	6.46	-0.0112	6.47	-0.0177	6.47	-0.0088
	6.48	-0.0112	6.48	-0.0174	6.48	-0.0088
	6.5	-0.0112	6.5	-0.0177	6.5	-0.0088
	6.51	-0.0113	6.52	-0.0174	6.52	-0.0088
	6.53	-0.0112	6.53	-0.0174	6.53	-0.0088
	6.55	-0.0112	6.55	-0.0174	6.55	-0.0088
	6.56	-0.0112	6.57	-0.0174	6.57	-0.0088
	6.58	-0.0112	6.58	-0.0174	6.58	-0.0088
	6.6	-0.0112	6.6	-0.0174	6.6	-0.0087
	6.61	-0.0112	6.62	-0.0174	6.62	-0.0087
	6.63	-0.0112	6.63	-0.0174	6.63	-0.0088
	6.65	-0.0112	6.65	-0.0174	6.65	-0.0088
	6.66	-0.0112	6.67	-0.0174	6.67	-0.0088
	6.68	-0.0112	6.68	-0.0174	6.68	-0.0088
	6.7	-0.0112	6.7	-0.0174	6.7	-0.0088
	6.71	-0.0112	6.72	-0.0174	6.72	-0.0088
	6.73	-0.0112	6.73	-0.0174	6.73	-0.0088
	6.75	-0.0112	6.75	-0.0174	6.75	-0.0088
	6.76	-0.0112	6.77	-0.0177	6.77	-0.0088
	6.78	-0.0112	6.78	-0.0174	6.78	-0.0088
	6.8	-0.0112	6.8	-0.0174	6.8	-0.0088
	6.81	-0.0112	6.82	-0.0174	6.82	-0.0088
	6.83	-0.0112	6.83	-0.0174	6.83	-0.0088
	6.85	-0.0112	6.85	-0.0174	6.85	-0.0088
	6.86	-0.0112	6.87	-0.0174	6.87	-0.0088
	6.88	-0.0112	6.88	-0.0177	6.88	-0.0088
	6.9	-0.0112	6.9	-0.0177	6.9	-0.0088
	6.91	-0.0112	6.92	-0.0177	6.92	-0.0088
	6.93	-0.0112	6.93	-0.0174	6.93	-0.0088
	6.95	-0.0112	6.95	-0.0174	6.95	-0.0088
	6.96	-0.0112	6.97	-0.0174	6.97	-0.0088
	6.98	-0.011	6.98	-0.0177	6.98	-0.0088
	7	-0.0112	7	-0.0177	7	-0.0088
	7.01	-0.0112	7.02	-0.0174	7.02	-0.0088
	7.03	-0.0112	7.03	-0.0174	7.03	-0.0088
	7.05	-0.0112	7.05	-0.0174	7.05	-0.0088
	7.06	-0.0112	7.07	-0.0174	7.07	-0.0087
	7.08	-0.0112	7.08	-0.0174	7.08	-0.0087
	7.1	-0.0112	7.1	-0.0174	7.1	-0.0087
	7.11	-0.0112	7.12	-0.0174	7.12	-0.0087
	7.13	-0.0112	7.13	-0.0174	7.13	-0.0087
	7.15	-0.0112	7.15	-0.0174	7.15	-0.0087
	7.16	-0.0112	7.17	-0.0174	7.17	-0.0087
	7.18	-0.0112	7.18	-0.0174	7.18	-0.0087
	7.2	-0.0112	7.2	-0.0174	7.2	-0.0087
	7.21	-0.0112	7.22	-0.0174	7.22	-0.0087
	7.23	-0.0112	7.23	-0.0174	7.23	-0.0087
	7.25	-0.0112	7.25	-0.0174	7.25	-0.0087
	7.26	-0.0112	7.27	-0.0174	7.27	-0.0087
	7.28	-0.011	7.28	-0.0174	7.28	-0.0087
	7.3	-0.011	7.3	-0.0174	7.3	-0.0087
	7.31	-0.011	7.32	-0.0174	7.32	-0.0087
	7.33	-0.011	7.33	-0.0177	7.33	-0.0087
	7.35	-0.011	7.35	-0.0174	7.35	-0.0087
	7.36	-0.011	7.37	-0.0174	7.37	-0.0087
	7.38	-0.0112	7.38	-0.0174	7.38	-0.0087
	7.4	-0.0112	7.4	-0.0174	7.4	-0.0087
	7.41	-0.011	7.42	-0.0174	7.42	-0.0087
	7.43	-0.011	7.43	-0.0174	7.43	-0.0087
	7.45	-0.0112	7.45	-0.0174	7.45	-0.0087
	7.46	-0.011	7.47	-0.0174	7.47	-0.0087
	7.48	-0.011	7.48	-0.0174	7.48	-0.0087
	7.5	-0.011	7.5	-0.0174	7.5	-0.0087
	7.51	-0.0109	7.52	-0.0174	7.52	-0.0087
	7.53	-0.0109	7.53	-0.0174	7.53	-0.0087
	7.55	-0.0107	7.55	-0.0174	7.55	-0.0087
	7.56	-0.0105	7.57	-0.0174	7.57	-0.0087
	7.58	-0.0105	7.58	-0.0174	7.58	-0.0087
	7.6	-0.0104	7.6	-0.0174	7.6	-0.0087
	7.61	-0.0104	7.62	-0.0174	7.62	-0.0087
	7.63	-0.0102	7.63	-0.0174	7.63	-0.0087
	7.65	-0.0102	7.65	-0.0174	7.65	-0.0087
	7.66	-0.0101	7.67	-0.0174	7.67	-0.0087
	7.68	-0.0101	7.68	-0.0177	7.68	-0.0087
	7.7	-0.0099	7.7	-0.0177	7.7	-0.0087
	7.71	-0.0099	7.72	-0.0177	7.72	-0.0087
	7.73	-0.0099	7.73	-0.0174	7.73	-0.0087
	7.75	-0.0098	7.75	-0.0174	7.75	-0.0087
	7.76	-0.0098	7.77	-0.0174	7.77	-0.0087
	7.78	-0.0096	7.78	-0.0174	7.78	-0.0085
	7.8	-0.0096	7.8	-0.0174	7.8	-0.0085
	7.81	-0.0096	7.82	-0.0174	7.82	-0.0085
	7.83	-0.0098	7.83	-0.0174	7.83	-0.0085
	7.85	-0.0098	7.85	-0.0174	7.85	-0.0085
	7.86	-0.0098	7.87	-0.0174	7.87	-0.0085
	7.88	-0.0098	7.88	-0.0174	7.88	-0.0085
	7.9	-0.0099	7.9	-0.0174	7.9	-0.0085
	7.91	-0.0099	7.92	-0.0174	7.92	-0.0085
	7.93	-0.0099	7.93	-0.0174	7.93	-0.0085
	7.95	-0.0101	7.95	-0.0174	7.95	-0.0085
	7.96	-0.0102	7.97	-0.0174	7.97	-0.0085
	7.98	-0.0102	7.98	-0.0174	7.98	-0.0085
	8	-0.0104	8	-0.0177	8	-0.0085
	8	-0.0104	8	-0.0177	8	-0.0085
	--		8	0.0146	8	0.0017
	8	0.0099	8.02	0.0202	8.02	0.0095
	8.01	0.0118	8.03	0.0202	8.03	0.0095
	8.03	0.0119	8.05	0.0202	8.05	0.0095
	8.05	0.0119	8.07	0.0198	8.07	0.0095
	8.06	0.0119	8.08	0.0192	8.08	0.0095
	8.08	0.0119	8.1	0.0189	8.1	0.0095
	8.1	0.0119	8.12	0.0186	8.12	0.0095
	8.11	0.0119	8.13	0.018	8.13	0.0095
	8.13	0.0119	8.15	0.0177	8.15	0.0095
	8.15	0.0119	8.17	0.0174	8.17	0.0093
	8.16	0.0119	8.18	0.0171	8.18	0.0093
	8.18	0.0119	8.2	0.0167	8.2	0.0093
	8.2	0.0119	8.22	0.0164	8.22	0.0093
	8.21	0.0119	8.23	0.0161	8.23	0.0093
	8.23	0.0119	8.25	0.0158	8.25	0.0093
	8.25	0.0119	8.27	0.0158	8.27	0.0093
	8.26	0.0119	8.28	0.0155	8.28	0.0093
	8.28	0.0118	8.3	0.0152	8.3	0.0091
	8.3	0.0118	8.32	0.0152	8.32	0.0091
	8.31	0.0118	8.33	0.0149	8.33	0.0091
	8.33	0.0118	8.35	0.0146	8.35	0.0091
	8.35	0.0118	8.37	0.0146	8.37	0.0091
	8.36	0.0118	8.38	0.0146	8.38	0.009
	8.38	0.0118	8.4	0.0143	8.4	0.009
	8.4	0.0119	8.42	0.014	8.42	0.009
	8.41	0.0119	8.43	0.014	8.43	0.009
	8.43	0.0119	8.45	0.014	8.45	0.009
	8.45	0.0119	8.47	0.0136	8.47	0.009
	8.46	0.0121	8.48	0.0136	8.48	0.0088
	8.48	0.0121	8.5	0.0133	8.5	0.0088
	8.5	0.0121	8.52	0.0133	8.52	0.0088
	8.51	0.0121	8.53	0.0133	8.53	0.0088
	8.53	0.0121	8.55	0.0133	8.55	0.0088
	8.55	0.0121	8.57	0.013	8.57	0.0088
	8.56	0.0119	8.58	0.013	8.58	0.0088
	8.58	0.0121	8.6	0.013	8.6	0.0088
	8.6	0.0121	8.62	0.0127	8.62	0.0088
	8.61	0.0121	8.63	0.0127	8.63	0.0087
	8.63	0.0121	8.65	0.0127	8.65	0.0087
	8.65	0.0119	8.67	0.0124	8.67	0.0087
	8.66	0.0119	8.68	0.0124	8.68	0.0087
	8.68	0.0119	8.7	0.0124	8.7	0.0087
	8.7	0.0119	8.72	0.0124	8.72	0.0087
	8.71	0.0119	8.73	0.0124	8.73	0.0087
	8.73	0.0119	8.75	0.0121	8.75	0.0087
	8.75	0.0119	8.77	0.0121	8.77	0.0087
	8.76	0.0119	8.78	0.0121	8.78	0.0087
	8.78	0.0118	8.8	0.0121	8.8	0.0087
	8.8	0.0118	8.82	0.0118	8.82	0.0087
	8.81	0.0118	8.83	0.0118	8.83	0.0087
	8.83	0.0118	8.85	0.0118	8.85	0.0085
	8.85	0.0118	8.87	0.0118	8.87	0.0085
	8.86	0.0118	8.88	0.0118	8.88	0.0085
	8.88	0.0116	8.9	0.0118	8.9	0.0085
	8.9	0.0116	8.92	0.0115	8.92	0.0085
	8.91	0.0116	8.93	0.0115	8.93	0.0085
	8.93	0.0116	8.95	0.0115	8.95	0.0085
	8.95	0.0116	8.97	0.0115	8.97	0.0085
	8.96	0.0115	8.98	0.0115	8.98	0.0085
	8.98	0.0115	9	0.0115	9	0.0085
	9	0.0115	9.02	0.0115	9.02	0.0084
	9.01	0.0115	9.03	0.0115	9.03	0.0084
	9.03	0.0115	9.05	0.0112	9.05	0.0084
	9.05	0.0115	9.07	0.0112	9.07	0.0084
	9.06	0.0115	9.08	0.0112	9.08	0.0084
	9.08	0.0113	9.1	0.0112	9.1	0.0084
	9.1	0.0115	9.12	0.0112	9.12	0.0084
	9.11	0.0113	9.13	0.0112	9.13	0.0084
	9.13	0.0113	9.15	0.0112	9.15	0.0084
	9.15	0.0113	9.17	0.0109	9.17	0.0082
	9.16	0.0113	9.18	0.0109	9.18	0.0082
	9.18	0.0113	9.2	0.0109	9.2	0.0082
	9.2	0.0112	9.22	0.0109	9.22	0.0082
	9.21	0.0112	9.23	0.0109	9.23	0.0082
	9.23	0.0112	9.25	0.0109	9.25	0.0082
	9.25	0.0112	9.27	0.0109	9.27	0.0082
	9.26	0.0112	9.28	0.0109	9.28	0.0082
	9.28	0.011	9.3	0.0109	9.3	0.0082
	9.3	0.011	9.32	0.0109	9.32	0.0082
	9.31	0.011	9.33	0.0105	9.33	0.0082
	9.33	0.011	9.35	0.0105	9.35	0.0082
	9.35	0.011	9.37	0.0105	9.37	0.0082
	9.36	0.011	9.38	0.0105	9.38	0.0082
	9.38	0.011	9.4	0.0105	9.4	0.0082
	9.4	0.011	9.42	0.0105	9.42	0.0082
	9.41	0.0109	9.43	0.0105	9.43	0.0082
	9.43	0.0109	9.45	0.0105	9.45	0.0082
	9.45	0.0107	9.47	0.0105	9.47	0.0082
	9.46	0.0107	9.48	0.0105	9.48	0.0082
	9.48	0.0105	9.5	0.0105	9.5	0.0082
	9.5	0.0104	9.52	0.0105	9.52	0.0082
	9.51	0.0104	9.53	0.0105	9.53	0.0082
	9.53	0.0102	9.55	0.0105	9.55	0.0082
	9.55	0.0102	9.57	0.0102	9.57	0.0082
	9.56	0.0101	9.58	0.0102	9.58	0.0082
	9.58	0.0101	9.6	0.0102	9.6	0.0082
	9.6	0.0099	9.62	0.0102	9.62	0.0082
	9.61	0.0099	9.63	0.0102	9.63	0.0081
	9.63	0.0098	9.65	0.0102	9.65	0.0081
	9.65	0.0098	9.67	0.0102	9.67	0.0081
	9.66	0.0098	9.68	0.0102	9.68	0.0081
	9.68	0.0096	9.7	0.0102	9.7	0.0081
	9.7	0.0096	9.72	0.0102	9.72	0.0081
	9.71	0.0096	9.73	0.0102	9.73	0.0081
	9.73	0.0095	9.75	0.0102	9.75	0.0081
	9.75	0.0095	9.77	0.0102	9.77	0.0081
	9.76	0.0095	9.78	0.0102	9.78	0.0081
	9.78	0.0095	9.8	0.0102	9.8	0.0081
	9.8	0.0095	9.82	0.0102	9.82	0.0079
	9.81	0.0095	9.83	0.0102	9.83	0.0081
	9.83	0.0095	9.85	0.0099	9.85	0.0079
	9.85	0.0095	9.87	0.0099	9.87	0.0081
	9.86	0.0095	9.88	0.0102	9.88	0.0079
	9.88	0.0095	9.9	0.0099	9.9	0.0081
	9.9	0.0096	9.92	0.0102	9.92	0.0081
	9.91	0.0096	9.93	0.0102	9.93	0.0081
	9.93	0.0096	9.95	0.0102	9.95	0.0079
	9.95	0.0096	9.97	0.0099	9.97	0.0081
	9.96	0.0096	9.98	0.0099	9.98	0.0081
	9.98	0.0096	10	0.0099	10	0.0081
	10	0.0098	10.02	0.0099	10.02	0.0081
	10.01	0.0096	10.03	0.0099	10.03	0.0081
	10.03	0.0096	10.05	0.0099	10.05	0.0079
	10.05	0.0096	10.07	0.0099	10.07	0.0081
	10.06	0.0098	10.08	0.0099	10.08	0.0079
	10.08	0.0096	10.1	0.0099	10.1	0.0079
	10.1	0.0098	10.12	0.0099	10.12	0.0079
	10.11	0.0096	10.13	0.0099	10.13	0.0079
	10.13	0.0096	10.15	0.0099	10.15	0.0079
	10.15	0.0096	10.17	0.0099	10.17	0.0081
	10.16	0.0096	10.18	0.0099	10.18	0.0079
	10.18	0.0096	10.2	0.0099	10.2	0.0079
	10.2	0.0096	10.22	0.0099	10.22	0.0079
	10.21	0.0096	10.23	0.0099	10.23	0.0079
	10.23	0.0096	10.25	0.0099	10.25	0.0079
	10.25	0.0096	10.27	0.0099	10.27	0.0079
	10.26	0.0096	10.28	0.0099	10.28	0.0079
	10.28	0.0096	10.3	0.0099	10.3	0.0079
	10.3	0.0095	10.32	0.0099	10.32	0.0079
	10.31	0.0095	10.33	0.0099	10.33	0.0079
	10.33	0.0095	10.35	0.0099	10.35	0.0079
	10.35	0.0095	10.37	0.0099	10.37	0.0079
	10.36	0.0095	10.38	0.0099	10.38	0.0079
	10.38	0.0095	10.4	0.0099	10.4	0.0078
	10.4	0.0095	10.42	0.0099	10.42	0.0078
	10.41	0.0095	10.43	0.0099	10.43	0.0078
	10.43	0.0095	10.45	0.0099	10.45	0.0078
	10.45	0.0095	10.47	0.0099	10.47	0.0078
	10.46	0.0095	10.48	0.0099	10.48	0.0078
	10.48	0.0093	10.5	0.0099	10.5	0.0079
	10.5	0.0093	10.52	0.0099	10.52	0.0078
	10.51	0.0093	10.53	0.0099	10.53	0.0079
	10.53	0.0095	10.55	0.0099	10.55	0.0079
	10.55	0.0093	10.57	0.0099	10.57	0.0079
	10.56	0.0093	10.58	0.0099	10.58	0.0079
	10.58	0.0093	10.6	0.0099	10.6	0.0079
	10.6	0.0093	10.62	0.0099	10.62	0.0079
	10.61	0.0093	10.63	0.0099	10.63	0.0079
	10.63	0.0093	10.65	0.0099	10.65	0.0079
	10.65	0.0093	10.67	0.0099	10.67	0.0079
	10.66	0.0093	10.68	0.0099	10.68	0.0079
	10.68	0.0093	10.7	0.0099	10.7	0.0079
	10.7	0.0093	10.72	0.0099	10.72	0.0079
	10.71	0.0093	10.73	0.0099	10.73	0.0079
	10.73	0.0093	10.75	0.0099	10.75	0.0079
	10.75	0.0093	10.77	0.0099	10.77	0.0079
	10.76	0.0091	10.78	0.0099	10.78	0.0079
	10.78	0.0093	10.8	0.0099	10.8	0.0079
	10.8	0.0091	10.82	0.0099	10.82	0.0079
	10.81	0.0091	10.83	0.0099	10.83	0.0079
	10.83	0.0091	10.85	0.0099	10.85	0.0079
	10.85	0.0091	10.87	0.0099	10.87	0.0079
	10.86	0.0091	10.88	0.0099	10.88	0.0079
	10.88	0.0091	10.9	0.0099	10.9	0.0078
	10.9	0.009	10.92	0.0099	10.92	0.0078
	10.91	0.0091	10.93	0.0099	10.93	0.0078
	10.93	0.009	10.95	0.0099	10.95	0.0078
	10.95	0.009	10.97	0.0099	10.97	0.0078
	10.96	0.0091	10.98	0.0099	10.98	0.0078
	10.98	0.009	11	0.0099	11	0.0078
	11	0.009	11.02	0.0099	11.02	0.0078
	11.01	0.009	11.03	0.0099	11.03	0.0078
	11.03	0.009	11.05	0.0099	11.05	0.0078
	11.05	0.009	11.07	0.0099	11.07	0.0078
	11.06	0.009	11.08	0.0099	11.08	0.0079
	11.08	0.009	11.1	0.0099	11.1	0.0079
	11.1	0.009	11.12	0.0099	11.12	0.0079
	11.11	0.009	11.13	0.0099	11.13	0.0079
	11.13	0.009	11.15	0.0099	11.15	0.0079
	11.15	0.009	11.17	0.0099	11.17	0.0079
	11.16	0.009	11.18	0.0099	11.18	0.0079
	11.18	0.009	11.2	0.0099	11.2	0.0079
	11.2	0.009	11.22	0.0099	11.22	0.0079
	11.21	0.0088	11.23	0.0102	11.23	0.0079
	11.23	0.0088	11.25	0.0099	11.25	0.0079
	11.25	0.0088	11.27	0.0102	11.27	0.0079
	11.26	0.0088	11.28	0.0099	11.28	0.0079
	11.28	0.0088	11.3	0.0102	11.3	0.0079
	11.3	0.0088	11.32	0.0102	11.32	0.0079
	11.31	0.0088	11.33	0.0102	11.33	0.0079
	11.33	0.0088	11.35	0.0102	11.35	0.0079
	11.35	0.0088	11.37	0.0102	11.37	0.0079
	11.36	0.0088	11.38	0.0102	11.38	0.0079
	11.38	0.009	11.4	0.0102	11.4	0.0079
	11.4	0.0088	11.42	0.0102	11.42	0.0079
	11.41	0.0088	11.43	0.0102	11.43	0.0079
	11.43	0.0088	11.45	0.0102	11.45	0.0079
	11.45	0.0088	11.47	0.0102	11.47	0.0079
	11.46	0.0088	11.48	0.0102	11.48	0.0079
	11.48	0.0088	11.5	0.0102	11.5	0.0079
	11.5	0.0088	11.52	0.0102	11.52	0.0079
	11.51	0.0088	11.53	0.0102	11.53	0.0079
	11.53	0.0088	11.55	0.0105	11.55	0.0079
	11.55	0.0088	11.57	0.0105	11.57	0.0079
	11.56	0.0088	11.58	0.0105	11.58	0.0079
	11.58	0.0088	11.6	0.0105	11.6	0.0079
	11.6	0.0088	11.62	0.0105	11.62	0.0079
	11.61	0.0088	11.63	0.0105	11.63	0.0079
	11.63	0.0088	11.65	0.0105	11.65	0.0079
	11.65	0.0088	11.67	0.0105	11.67	0.0079
	11.66	0.0088	11.68	0.0105	11.68	0.0079
	11.68	0.0088	11.7	0.0105	11.7	0.0079
	11.7	0.0088	11.72	0.0105	11.72	0.0079
	11.71	0.0088	11.73	0.0105	11.73	0.0079
	11.73	0.0088	11.75	0.0105	11.75	0.0079
	11.75	0.0088	11.77	0.0105	11.77	0.0079
	11.76	0.0088	11.78	0.0105	11.78	0.0079
	11.78	0.0088	11.8	0.0105	11.8	0.0079
	11.8	0.0088	11.82	0.0105	11.82	0.0079
	11.81	0.0088	11.83	0.0105	11.83	0.0079
	11.83	0.0088	11.85	0.0109	11.85	0.0079
	11.85	0.0088	11.87	0.0109	11.87	0.0079
	11.86	0.0088	11.88	0.0105	11.88	0.0079
	11.88	0.0088	11.9	0.0109	11.9	0.0079
	11.9	0.0088	11.92	0.0109	11.92	0.0079
	11.91	0.0088	11.93	0.0109	11.93	0.0079
	11.93	0.0088	11.95	0.0109	11.95	0.0079
	11.95	0.0088	11.97	0.0109	11.97	0.0079
	11.96	0.0088	11.98	0.0109	11.98	0.0079
	11.98	0.0088	12	0.0109	12	0.0079
	12	0.0088	12.02	0.0109	12.02	0.0079
	12.01	0.0088	12.03	0.0109	12.03	0.0079
	12.03	0.0088	12.05	0.0112	12.05	0.0079
	12.05	0.0088	12.07	0.0112	12.07	0.0079
	12.06	0.0087	12.08	0.0112	12.08	0.0079
	12.08	0.0087	12.1	0.0112	12.1	0.0079
	12.1	0.0087	12.12	0.0112	12.12	0.0079
	12.11	0.0087	12.13	0.0112	12.13	0.0079
	12.13	0.0087	12.15	0.0112	12.15	0.0079
	12.15	0.0085	12.17	0.0112	12.17	0.0079
	12.16	0.0085	12.18	0.0112	12.18	0.0079
	12.18	0.0085	12.2	0.0115	12.2	0.0079
	12.2	0.0085	12.22	0.0115	12.22	0.0079
	12.21	0.0085	12.23	0.0115	12.23	0.0079
	12.23	0.0084	12.25	0.0115	12.25	0.0079
	12.25	0.0084	12.27	0.0115	12.27	0.0079
	12.26	0.0084	12.28	0.0115	12.28	0.0079
	12.28	0.0084	12.3	0.0115	12.3	0.0079
	12.3	0.0084	12.32	0.0115	12.32	0.0079
	12.31	0.0084	12.33	0.0115	12.33	0.0079
	12.33	0.0084	12.35	0.0118	12.35	0.0079
	12.35	0.0084	12.37	0.0118	12.37	0.0079
	12.36	0.0084	12.38	0.0118	12.38	0.0079
	12.38	0.0084	12.4	0.0118	12.4	0.0079
	12.4	0.0084	12.42	0.0118	12.42	0.0079
	12.41	0.0084	12.43	0.0118	12.43	0.0079
	12.43	0.0085	12.45	0.0118	12.45	0.0079
	12.45	0.0084	12.47	0.0118	12.47	0.0079
	12.46	0.0085	12.48	0.0118	12.48	0.0079
	12.48	0.0085	12.5	0.0118	12.5	0.0079
	12.5	0.0085	12.52	0.0121	12.52	0.0079
	12.51	0.0085	12.53	0.0121	12.53	0.0079
	12.53	0.0085	12.55	0.0121	12.55	0.0081
	12.55	0.0085	12.57	0.0121	12.57	0.0081
	12.56	0.0085	12.58	0.0121	12.58	0.0081
	12.58	0.0087	12.6	0.0121	12.6	0.0081
	12.6	0.0087	12.62	0.0121	12.62	0.0081
	12.61	0.0087	12.63	0.0121	12.63	0.0081
	12.63	0.0087	12.65	0.0124	12.65	0.0081
	12.65	0.0087	12.67	0.0124	12.67	0.0081
	12.66	0.0088	12.68	0.0124	12.68	0.0081
	12.68	0.0088	12.7	0.0124	12.7	0.0081
	12.7	0.0088	12.72	0.0124	12.72	0.0081
	12.71	0.0088	12.73	0.0124	12.73	0.0081
	12.73	0.0088	12.75	0.0124	12.75	0.0081
	12.75	0.0088	12.77	0.0127	12.77	0.0081
	12.76	0.0088	12.78	0.0127	12.78	0.0081
	12.78	0.0088	12.8	0.0127	12.8	0.0081
	12.8	0.0088	12.82	0.0127	12.82	0.0081
	12.81	0.0088	12.83	0.0127	12.83	0.0081
	12.83	0.0088	12.85	0.0127	12.85	0.0081
	12.85	0.0088	12.87	0.0127	12.87	0.0081
	12.86	0.0088	12.88	0.0127	12.88	0.0081
	12.88	0.0088	12.9	0.013	12.9	0.0081
	12.9	0.0088	12.92	0.013	12.92	0.0081
	12.91	0.0088	12.93	0.013	12.93	0.0081
	12.93	0.0088	12.95	0.013	12.95	0.0081
	12.95	0.0088	12.97	0.013	12.97	0.0081
	12.96	0.0088	12.98	0.0133	12.98	0.0081
	12.98	0.009	13	0.0133	13	0.0081
	13	0.009	13.02	0.0133	13.02	0.0081
	13.01	0.009	13.03	0.0133	13.03	0.0081
	13.03	0.009	13.05	0.0133	13.05	0.0081
	13.05	0.009	13.07	0.0133	13.07	0.0081
	13.06	0.009	13.08	0.0133	13.08	0.0081
	13.08	0.009	13.1	0.0136	13.1	0.0081
	13.1	0.009	13.12	0.0136	13.12	0.0081
	13.11	0.009	13.13	0.0136	13.13	0.0081
	13.13	0.009	13.15	0.0136	13.15	0.0081
	13.15	0.0091	13.17	0.0136	13.17	0.0081
	13.16	0.0091	13.18	0.014	13.18	0.0081
	13.18	0.0091	13.2	0.014	13.2	0.0082
	13.2	0.0091	13.22	0.014	13.22	0.0082
	13.21	0.0091	13.23	0.014	13.23	0.0082
	13.23	0.0091	13.25	0.014	13.25	0.0082
	13.25	0.0091	13.27	0.014	13.27	0.0082
	13.26	0.0091	13.28	0.0143	13.28	0.0082
	13.28	0.0091	13.3	0.0143	13.3	0.0082
	13.3	0.0091	13.32	0.0143	13.32	0.0082
	13.31	0.0093	13.33	0.0143	13.33	0.0082
	13.33	0.0093	13.35	0.0143	13.35	0.0082
	13.35	0.0093	13.37	0.0143	13.37	0.0082
	13.36	0.0093	13.38	0.0146	13.38	0.0082
	13.38	0.0093	13.4	0.0146	13.4	0.0082
	13.4	0.0093	13.42	0.0146	13.42	0.0082
	13.41	0.0095	13.43	0.0146	13.43	0.0082
	13.43	0.0095	13.45	0.0146	13.45	0.0082
	13.45	0.0095	13.47	0.0146	13.47	0.0082
	13.46	0.0095	13.48	0.0149	13.48	0.0082
	13.48	0.0095	13.5	0.0149	13.5	0.0082
	13.5	0.0095	13.52	0.0149	13.52	0.0082
	13.51	0.0095	13.53	0.0152	13.53	0.0082
	13.53	0.0096	13.55	0.0152	13.55	0.0082
	13.55	0.0096	13.57	0.0152	13.57	0.0082
	13.56	0.0096	13.58	0.0152	13.58	0.0082
	13.58	0.0096	13.6	0.0152	13.6	0.0082
	13.6	0.0096	13.62	0.0155	13.62	0.0084
	13.61	0.0096	13.63	0.0155	13.63	0.0084
	13.63	0.0096	13.65	0.0155	13.65	0.0084
	13.65	0.0098	13.67	0.0155	13.67	0.0084
	13.66	0.0098	13.68	0.0155	13.68	0.0084
	13.68	0.0098	13.7	0.0158	13.7	0.0084
	13.7	0.0098	13.72	0.0158	13.72	0.0084
	13.71	0.0098	13.73	0.0158	13.73	0.0084
	13.73	0.0099	13.75	0.0158	13.75	0.0084
	13.75	0.0099	13.77	0.0158	13.77	0.0084
	13.76	0.0099	13.78	0.0161	13.78	0.0084
	13.78	0.0099	13.8	0.0161	13.8	0.0084
	13.8	0.0101	13.82	0.0161	13.82	0.0084
	13.81	0.0101	13.83	0.0161	13.83	0.0085
	13.83	0.0101	13.85	0.0161	13.85	0.0085
	13.85	0.0101	13.87	0.0164	13.87	0.0085
	13.86	0.0101	13.88	0.0164	13.88	0.0085
	13.88	0.0101	13.9	0.0164	13.9	0.0085
	13.9	0.0101	13.92	0.0167	13.92	0.0085
	13.91	0.0102	13.93	0.0167	13.93	0.0085
	13.93	0.0102	13.95	0.0167	13.95	0.0085
	13.95	0.0102	13.97	0.0171	13.97	0.0085
	13.96	0.0102	13.98	0.0171	13.98	0.0085
	13.98	0.0102	14	0.0171	14	0.0087
	14	0.0104	14.02	0.0174	14.02	0.0087
	14.01	0.0104	14.03	0.0174	14.03	0.0087
	14.03	0.0104	14.05	0.0174	14.05	0.0087
	14.05	0.0104	14.07	0.0174	14.07	0.0087
	14.06	0.0105	14.08	0.0177	14.08	0.0087
	14.08	0.0105	14.1	0.0177	14.1	0.0087
	14.1	0.0105	14.12	0.018	14.12	0.0087
	14.11	0.0107	14.13	0.018	14.13	0.0087
	14.13	0.0107	14.15	0.018	14.15	0.0087
	14.15	0.0107	14.17	0.0183	14.17	0.0087
	14.16	0.0107	14.18	0.0183	14.18	0.0087
	14.18	0.0109	14.2	0.0183	14.2	0.0088
	14.2	0.0109	14.22	0.0186	14.22	0.0088
	14.21	0.0109	14.23	0.0186	14.23	0.0088
	14.23	0.0109	14.25	0.0189	14.25	0.0088
	14.25	0.011	14.27	0.0189	14.27	0.0088
	14.26	0.011	14.28	0.0189	14.28	0.0088
	14.28	0.011	14.3	0.0189	14.3	0.0088
	14.3	0.0112	14.32	0.0192	14.32	0.009
	14.31	0.0112	14.33	0.0192	14.33	0.009
	14.33	0.0112	14.35	0.0195	14.35	0.009
	14.35	0.0112	14.37	0.0195	14.37	0.009
	14.36	0.0113	14.38	0.0195	14.38	0.009
	14.38	0.0113	14.4	0.0198	14.4	0.009
	14.4	0.0113	14.42	0.0198	14.42	0.0091
	14.41	0.0115	14.43	0.0202	14.43	0.0091
	14.43	0.0115	14.45	0.0202	14.45	0.0091
	14.45	0.0115	14.47	0.0205	14.47	0.0091
	14.46	0.0116	14.48	0.0205	14.48	0.0091
	14.48	0.0116	14.5	0.0208	14.5	0.0093
	14.5	0.0118	14.52	0.0208	14.52	0.0093
	14.51	0.0118	14.53	0.0211	14.53	0.0093
	14.53	0.0119	14.55	0.0211	14.55	0.0093
	14.55	0.0119	14.57	0.0214	14.57	0.0093
	14.56	0.0119	14.58	0.0214	14.58	0.0095
	14.58	0.0121	14.6	0.0217	14.6	0.0095
	14.6	0.0121	14.62	0.022	14.62	0.0095
	14.61	0.0122	14.63	0.022	14.63	0.0095
	14.63	0.0122	14.65	0.0223	14.65	0.0095
	14.65	0.0124	14.67	0.0223	14.67	0.0095
	14.66	0.0124	14.68	0.0229	14.68	0.0096
	14.68	0.0126	14.7	0.0233	14.7	0.0096
	14.7	0.0126	14.72	0.0236	14.72	0.0096
	14.71	0.0127	14.73	0.0236	14.73	0.0096
	14.73	0.0129	14.75	0.0239	14.75	0.0096
	14.75	0.0129	14.77	0.0242	14.77	0.0098
	14.76	0.013	14.78	0.0245	14.78	0.0098
	14.78	0.0132	14.8	0.0248	14.8	0.0098
	14.8	0.0132	14.82	0.0251	14.82	0.0098
	14.81	0.0133	14.83	0.0254	14.83	0.0099
	14.83	0.0135	14.85	0.0257	14.85	0.0099
	14.85	0.0136	14.87	0.026	14.87	0.0099
	14.86	0.0136	14.88	0.0264	14.88	0.0101
	14.88	0.0138	14.9	0.027	14.9	0.0101
	14.9	0.014	14.92	0.0273	14.92	0.0101
	14.91	0.0141	14.93	0.0276	14.93	0.0102
	14.93	0.0143	14.95	0.0282	14.95	0.0102
	14.95	0.0144	14.97	0.0288	14.97	0.0104
	14.96	0.0146	14.98	0.0291	14.98	0.0104
	14.98	0.0147	15	0.0298	15	0.0104
	15	0.0149	15.02	0.0304	15.02	0.0105
	15.01	0.015	15.03	0.0307	15.03	0.0105
	15.03	0.0152	15.05	0.0316	15.05	0.0107
	15.05	0.0155	15.07	0.0322	15.07	0.0107
	15.06	0.0157	15.08	0.0332	15.08	0.0109
	15.08	0.0158	15.1	0.0338	15.1	0.0109
	15.1	0.016	15.12	0.0347	15.12	0.011
	15.11	0.0161	15.13	0.0353	15.13	0.011
	15.13	0.0164	15.15	0.0363	15.15	0.0112
	15.15	0.0166	15.17	0.0372	15.17	0.0113
	15.16	0.0167	15.18	0.0378	15.18	0.0115
	15.18	0.0171	15.2	0.0388	15.2	0.0116
	15.2	0.0172	15.22	0.0394	15.22	0.0118
	15.21	0.0174	15.23	0.0403	15.23	0.0119
	15.23	0.0177	15.25	0.0409	15.25	0.0122
	15.25	0.0178	15.27	0.0415	15.27	0.0124
	15.26	0.0181	15.28	0.0425	15.28	0.0126
	15.28	0.0183	15.3	0.0428	15.3	0.0129
	15.3	0.0186	15.32	0.0434	15.32	0.013
	15.31	0.0189	15.33	0.0443	15.33	0.0132
	15.33	0.0192	15.35	0.045	15.35	0.0135
	15.35	0.0195	15.37	0.0459	15.37	0.0136
	15.36	0.0198	15.38	0.0468	15.38	0.0138
	15.38	0.0202	15.4	0.0474	15.4	0.0141
	15.4	0.0206	15.42	0.0484	15.42	0.0143
	15.41	0.0211	15.43	0.049	15.43	0.0146
	15.43	0.0214	15.45	0.0502	15.45	0.0149
	15.45	0.0219	15.47	0.0512	15.47	0.0152
	15.46	0.0223	15.48	0.0527	15.48	0.0155
	15.48	0.0228	15.5	0.0539	15.5	0.0158
	15.5	0.0233	15.52	0.0558	15.52	0.0161
	15.51	0.0237	15.53	0.0577	15.53	0.0164
	15.53	0.0243	15.55	0.0598	15.55	0.0169
	15.55	0.025	15.57	0.0626	15.57	0.0174
	15.56	0.0257	15.58	0.0663	15.58	0.018
	15.58	0.0265	15.6	0.0704	15.6	0.0184
	15.6	0.0271	15.62	0.076	15.62	0.0192
	15.61	0.0281	15.63	0.0849	15.63	0.0202
	15.63	0.029	15.65	0.0986	15.65	0.0212
	15.65	0.0302	15.67	0.1243	15.67	0.0226
	15.66	0.0315	15.68	0.2133	15.68	0.0242
	15.68	0.0329	15.7	1.0004	15.7	0.0265
	15.7	0.0344	15.7	1.0004	15.72	0.0295
	15.71	0.0366	15.7	0.8076	15.73	0.0338
	15.73	0.0394	15.72	-0.0174	15.75	0.0398
	15.75	0.0431	15.73	-0.0136	15.77	0.049
	15.76	0.0482	15.75	-0.0121	15.78	0.0667
	15.78	0.0556	15.77	-0.0112	15.8	0.1116
	15.8	0.0696	15.78	-0.0105	15.82	0.4078
	15.81	0.1074	15.8	-0.0102	15.82	1.0045
	15.83	1.0009	15.82	-0.0099	15.82	1.0045
	15.83	1.0009	15.83	-0.0093	15.82	0.5224
	--		15.85	-0.0093	15.84	-0.0146
	15.83	0.7696	15.87	-0.009	15.85	-0.0122
	15.84	-0.0157	15.88	-0.0087	15.87	-0.0113
	15.86	-0.0122	15.9	-0.0084	15.89	-0.0107
	15.88	-0.0109	15.92	-0.0084	15.9	-0.0104
	15.89	-0.0101	15.93	-0.0081	15.92	-0.0101
	15.91	-0.0095	15.95	-0.0081	15.94	-0.0099
	15.93	-0.0091	15.97	-0.0078	15.95	-0.0098
	15.94	-0.0088	15.98	-0.0078	15.97	-0.0096
	15.96	-0.0085	16	-0.0078	15.99	-0.0095
	15.98	-0.0084	16.02	-0.0074	16	-0.0093
	15.99	-0.0082	16.03	-0.0074	16.02	-0.0093
	16.01	-0.0081	16.05	-0.0074	16.04	-0.0091
	16.03	-0.0079	16.07	-0.0074	16.05	-0.009
	16.04	-0.0078	16.08	-0.0071	16.07	-0.009
	16.06	-0.0076	16.1	-0.0071	16.09	-0.009
	16.08	-0.0074	16.12	-0.0071	16.1	-0.0088
	16.09	-0.0074	16.13	-0.0071	16.12	-0.0088
	16.11	-0.0073	16.15	-0.0068	16.14	-0.0088
	16.13	-0.0071	16.17	-0.0068	16.15	-0.0088
	16.14	-0.007	16.18	-0.0068	16.17	-0.0088
	16.16	-0.007	16.2	-0.0068	16.19	-0.0088
	16.18	-0.0068	16.22	-0.0068	16.2	-0.0088
	16.19	-0.0068	16.23	-0.0068	16.22	-0.0088
	16.21	-0.0067	16.25	-0.0068	16.24	-0.0088
	16.23	-0.0067	16.27	-0.0068	16.25	-0.0088
	16.24	-0.0065	16.28	-0.0068	16.27	-0.0088
	16.26	-0.0065	16.3	-0.0068	16.29	-0.0088
	16.28	-0.0064	16.32	-0.0068	16.3	-0.0088
	16.29	-0.0064	16.33	-0.0068	16.32	-0.0087
	16.31	-0.0064	16.35	-0.0068	16.34	-0.009
	16.33	-0.0062	16.37	-0.0068	16.35	-0.009
	16.34	-0.0062	16.38	-0.0068	16.37	-0.0088
	16.36	-0.0062	16.4	-0.0068	16.39	-0.0088
	16.38	-0.006	16.42	-0.0065	16.4	-0.0088
	16.39	-0.006	16.43	-0.0065	16.42	-0.0088
	16.41	-0.006	16.45	-0.0065	16.44	-0.0088
	16.43	-0.0059	16.47	-0.0065	16.45	-0.0088
	16.44	-0.0059	16.48	-0.0065	16.47	-0.009
	16.46	-0.0059	16.5	-0.0065	16.49	-0.009
	16.48	-0.0059	16.52	-0.0062	16.5	-0.009
	16.49	-0.0059	16.53	-0.0062	16.52	-0.009
	16.51	-0.0059	16.55	-0.0062	16.54	-0.0091
	16.53	-0.0059	16.57	-0.0062	16.55	-0.0091
	16.54	-0.0059	16.58	-0.0062	16.57	-0.009
	16.56	-0.0059	16.6	-0.0062	16.59	-0.009
	16.58	-0.0059	16.62	-0.0059	16.6	-0.0088
	16.59	-0.0059	16.63	-0.0059	16.62	-0.0087
	16.61	-0.0059	16.65	-0.0059	16.64	-0.0087
	16.63	-0.0059	16.67	-0.0062	16.65	-0.0087
	16.64	-0.0057	16.68	-0.0059	16.67	-0.0087
	16.66	-0.0059	16.7	-0.0059	16.69	-0.0087
	16.68	-0.0057	16.72	-0.0062	16.7	-0.0085
	16.69	-0.0057	16.73	-0.0062	16.72	-0.0085
	16.71	-0.0057	16.75	-0.0062	16.74	-0.0085
	16.73	-0.0057	16.77	-0.0062	16.75	-0.0084
	16.74	-0.0057	16.78	-0.0062	16.77	-0.0084
	16.76	-0.0057	16.8	-0.0062	16.79	-0.0084
	16.78	-0.0057	16.82	-0.0062	16.8	-0.0084
	16.79	-0.0057	16.83	-0.0062	16.82	-0.0084
	16.81	-0.0057	16.85	-0.0062	16.84	-0.0084
	16.83	-0.0057	16.87	-0.0062	16.85	-0.0085
	16.84	-0.0057	16.88	-0.0062	16.87	-0.0085
	16.86	-0.0057	16.9	-0.0062	16.89	-0.0085
	16.88	-0.0057	16.92	-0.0062	16.9	-0.0084
	16.89	-0.0057	16.93	-0.0062	16.92	-0.0085
	16.91	-0.0057	16.95	-0.0062	16.94	-0.0084
	16.93	-0.0057	16.97	-0.0062	16.95	-0.0084
	16.94	-0.0057	16.98	-0.0062	16.97	-0.0084
	16.96	-0.0057	17	-0.0062	16.99	-0.0084
	16.98	-0.0057	17.02	-0.0062	17	-0.0082
	16.99	-0.0057	17.03	-0.0062	17.02	-0.0082
	17.01	-0.0057	17.05	-0.0062	17.04	-0.0082
	17.03	-0.0057	17.07	-0.0062	17.05	-0.0082
	17.04	-0.0057	17.08	-0.0059	17.07	-0.0084
	17.06	-0.0057	17.1	-0.0059	17.09	-0.0084
	17.08	-0.0057	17.12	-0.0059	17.1	-0.0084
	17.09	-0.0057	17.13	-0.0059	17.12	-0.0084
	17.11	-0.0057	17.15	-0.0059	17.14	-0.0084
	17.13	-0.0057	17.17	-0.0059	17.15	-0.0084
	17.14	-0.0057	17.18	-0.0059	17.17	-0.0082
	17.16	-0.0057	17.2	-0.0059	17.19	-0.0082
	17.18	-0.0056	17.22	-0.0059	17.2	-0.0082
	17.19	-0.0057	17.23	-0.0062	17.22	-0.0082
	17.21	-0.0056	17.25	-0.0059	17.24	-0.0082
	17.23	-0.0056	17.27	-0.0062	17.25	-0.0081
	17.24	-0.0056	17.28	-0.0062	17.27	-0.0081
	17.26	-0.0056	17.3	-0.0062	17.29	-0.0081
	17.28	-0.0056	17.32	-0.0062	17.3	-0.0081
	17.29	-0.0057	17.33	-0.0062	17.32	-0.0079
	17.31	-0.0056	17.35	-0.0062	17.34	-0.0079
	17.33	-0.0056	17.37	-0.0062	17.35	-0.0079
	17.34	-0.0056	17.38	-0.0062	17.37	-0.0079
	17.36	-0.0056	17.4	-0.0062	17.39	-0.0079
	17.38	-0.0056	17.42	-0.0062	17.4	-0.0079
	17.39	-0.0056	17.43	-0.0062	17.42	-0.0079
	17.41	-0.0056	17.45	-0.0062	17.44	-0.0079
	17.43	-0.0056	17.47	-0.0062	17.45	-0.0079
	17.44	-0.0056	17.48	-0.0065	17.47	-0.0081
	17.46	-0.0056	17.5	-0.0065	17.49	-0.0079
	17.48	-0.0056	17.52	-0.0065	17.5	-0.0081
	17.49	-0.0056	17.53	-0.0065	17.52	-0.0081
	17.51	-0.0056	17.55	-0.0065	17.54	-0.0081
	17.53	-0.0056	17.57	-0.0065	17.55	-0.0081
	17.54	-0.0056	17.58	-0.0065	17.57	-0.0081
	17.56	-0.0056	17.6	-0.0065	17.59	-0.0081
	17.58	-0.0056	17.62	-0.0065	17.6	-0.0081
	17.59	-0.0056	17.63	-0.0065	17.62	-0.0081
	17.61	-0.0056	17.65	-0.0065	17.64	-0.0081
	17.63	-0.0056	17.67	-0.0065	17.65	-0.0081
	17.64	-0.0056	17.68	-0.0065	17.67	-0.0081
	17.66	-0.0056	17.7	-0.0065	17.69	-0.0081
	17.68	-0.0056	17.72	-0.0065	17.7	-0.0081
	17.69	-0.0057	17.73	-0.0065	17.72	-0.0081
	17.71	-0.0056	17.75	-0.0065	17.74	-0.0081
	17.73	-0.0056	17.77	-0.0065	17.75	-0.0081
	17.74	-0.0056	17.78	-0.0065	17.77	-0.0079
	17.76	-0.0057	17.8	-0.0065	17.79	-0.0079
	17.78	-0.0056	17.82	-0.0065	17.8	-0.0079
	17.79	-0.0056	17.83	-0.0065	17.82	-0.0079
	17.81	-0.0056	17.85	-0.0065	17.84	-0.0079
	17.83	-0.0056	17.87	-0.0065	17.85	-0.0079
	17.84	-0.0056	17.88	-0.0065	17.87	-0.0078
	17.86	-0.0056	17.9	-0.0065	17.89	-0.0078
	17.88	-0.0057	17.92	-0.0065	17.9	-0.0078
	17.89	-0.0056	17.93	-0.0065	17.92	-0.0078
	17.91	-0.0056	17.95	-0.0065	17.94	-0.0078
	17.93	-0.0056	17.97	-0.0065	17.95	-0.0078
	17.94	-0.0056	17.98	-0.0065	17.97	-0.0078
	17.96	-0.0056	18	-0.0065	17.99	-0.0078
	17.98	-0.0056	18.02	-0.0068	18	-0.0078
	17.99	-0.0056	18.03	-0.0068	18.02	-0.0078
	18.01	-0.0056	18.05	-0.0068	18.04	-0.0078
	18.03	-0.0056	18.07	-0.0068	18.05	-0.0079
	18.04	-0.0057	18.08	-0.0068	18.07	-0.0078
	18.06	-0.0056	18.1	-0.0068	18.09	-0.0079
	18.08	-0.0057	18.12	-0.0068	18.1	-0.0079
	18.09	-0.0057	18.13	-0.0068	18.12	-0.0079
	18.11	-0.0057	18.15	-0.0068	18.14	-0.0079
	18.13	-0.0057	18.17	-0.0068	18.15	-0.0079
	18.14	-0.0056	18.18	-0.0068	18.17	-0.0079
	18.16	-0.0057	18.2	-0.0068	18.19	-0.0079
	18.18	-0.0057	18.22	-0.0068	18.2	-0.0079
	18.19	-0.0057	18.23	-0.0068	18.22	-0.0079
	18.21	-0.0056	18.25	-0.0068	18.24	-0.0079
	18.23	-0.0057	18.27	-0.0068	18.25	-0.0079
	18.24	-0.0057	18.28	-0.0068	18.27	-0.0079
	18.26	-0.0057	18.3	-0.0068	18.29	-0.0079
	18.28	-0.0056	18.32	-0.0068	18.3	-0.0081
	18.29	-0.0056	18.33	-0.0068	18.32	-0.0081
	18.31	-0.0056	18.35	-0.0068	18.34	-0.0081
	18.33	-0.0057	18.37	-0.0068	18.35	-0.0081
	18.34	-0.0057	18.38	-0.0071	18.37	-0.0081
	18.36	-0.0057	18.4	-0.0071	18.39	-0.0081
	18.38	-0.0057	18.42	-0.0071	18.4	-0.0081
	18.39	-0.0057	18.43	-0.0071	18.42	-0.0081
	18.41	-0.0057	18.45	-0.0071	18.44	-0.0079
	18.43	-0.0057	18.47	-0.0071	18.45	-0.0079
	18.44	-0.0057	18.48	-0.0071	18.47	-0.0079
	18.46	-0.0057	18.5	-0.0074	18.49	-0.0079
	18.48	-0.0057	18.52	-0.0074	18.5	-0.0079
	18.49	-0.0057	18.53	-0.0074	18.52	-0.0079
	18.51	-0.0057	18.55	-0.0074	18.54	-0.0081
	18.53	-0.0057	18.57	-0.0074	18.55	-0.0079
	18.54	-0.0057	18.58	-0.0074	18.57	-0.0079
	18.56	-0.0057	18.6	-0.0074	18.59	-0.0079
	18.58	-0.0057	18.62	-0.0074	18.6	-0.0079
	18.59	-0.0057	18.63	-0.0074	18.62	-0.0078
	18.61	-0.0057	18.65	-0.0078	18.64	-0.0078
	18.63	-0.0057	18.67	-0.0074	18.65	-0.0078
	18.64	-0.0057	18.68	-0.0078	18.67	-0.0078
	18.66	-0.0057	18.7	-0.0074	18.69	-0.0078
	18.68	-0.0057	18.72	-0.0078	18.7	-0.0078
	18.69	-0.0057	18.73	-0.0074	18.72	-0.0078
	18.71	-0.0059	18.75	-0.0078	18.74	-0.0079
	18.73	-0.0059	18.77	-0.0078	18.75	-0.0079
	18.74	-0.0059	18.78	-0.0078	18.77	-0.0079
	18.76	-0.0059	18.8	-0.0078	18.79	-0.0079
	18.78	-0.0059	18.82	-0.0078	18.8	-0.0079
	18.79	-0.0059	18.83	-0.0078	18.82	-0.0079
	18.81	-0.0059	18.85	-0.0078	18.84	-0.0081
	18.83	-0.0059	18.87	-0.0078	18.85	-0.0081
	18.84	-0.0059	18.88	-0.0078	18.87	-0.0081
	18.86	-0.0059	18.9	-0.0078	18.89	-0.0081
	18.88	-0.0059	18.92	-0.0078	18.9	-0.0079
	18.89	-0.0059	18.93	-0.0078	18.92	-0.0079
	18.91	-0.0059	18.95	-0.0078	18.94	-0.0081
	18.93	-0.0059	18.97	-0.0078	18.95	-0.0079
	18.94	-0.0059	18.98	-0.0081	18.97	-0.0079
	18.96	-0.0059	19	-0.0081	18.99	-0.0079
	18.98	-0.0059	19.02	-0.0081	19	-0.0079
	18.99	-0.0059	19.03	-0.0081	19.02	-0.0079
	19.01	-0.0059	19.05	-0.0081	19.04	-0.0079
	19.03	-0.0059	19.07	-0.0081	19.05	-0.0082
	19.04	-0.0059	19.08	-0.0081	19.07	-0.0082
	19.06	-0.0059	19.1	-0.0081	19.09	-0.0084
	19.08	-0.0059	19.12	-0.0081	19.1	-0.0084
	19.09	-0.0059	19.13	-0.0081	19.12	-0.0082
	19.11	-0.006	19.15	-0.0081	19.14	-0.0082
	19.13	-0.006	19.17	-0.0081	19.15	-0.0084
	19.14	-0.006	19.18	-0.0081	19.17	-0.0084
	19.16	-0.006	19.2	-0.0081	19.19	-0.0082
	19.18	-0.006	19.22	-0.0081	19.2	-0.0082
	19.19	-0.006	19.23	-0.0084	19.22	-0.0081
	19.21	-0.006	19.25	-0.0084	19.24	-0.0081
	19.23	-0.006	19.27	-0.0084	19.25	-0.0081
	19.24	-0.006	19.28	-0.0084	19.27	-0.0081
	19.26	-0.006	19.3	-0.0084	19.29	-0.0081
	19.28	-0.006	19.32	-0.0084	19.3	-0.0081
	19.29	-0.006	19.33	-0.0084	19.32	-0.0079
	19.31	-0.006	19.35	-0.0084	19.34	-0.0079
	19.33	-0.006	19.37	-0.0084	19.35	-0.0079
	19.34	-0.006	19.38	-0.0084	19.37	-0.0079
	19.36	-0.006	19.4	-0.0084	19.39	-0.0079
	19.38	-0.0062	19.42	-0.0084	19.4	-0.0079
	19.39	-0.0062	19.43	-0.0084	19.42	-0.0081
	19.41	-0.0062	19.45	-0.0084	19.44	-0.0082
	19.43	-0.0062	19.47	-0.0084	19.45	-0.0084
	19.44	-0.0062	19.48	-0.0084	19.47	-0.0084
	19.46	-0.0062	19.5	-0.0084	19.49	-0.0084
	19.48	-0.0062	19.52	-0.0084	19.5	-0.0084
	19.49	-0.0062	19.53	-0.0084	19.52	-0.0082
	19.51	-0.0062	19.55	-0.0084	19.54	-0.0082
	19.53	-0.0062	19.57	-0.0087	19.55	-0.0082
	19.54	-0.0062	19.58	-0.0087	19.57	-0.0084
	19.56	-0.0062	19.6	-0.0087	19.59	-0.0085
	19.58	-0.0062	19.62	-0.0087	19.6	-0.0087
	19.59	-0.0062	19.63	-0.0087	19.62	-0.0087
	19.61	-0.0062	19.65	-0.0087	19.64	-0.0088
	19.63	-0.0062	19.67	-0.009	19.65	-0.0088
	19.64	-0.0062	19.68	-0.009	19.67	-0.0087
	19.66	-0.0064	19.7	-0.009	19.69	-0.0087
	19.68	-0.0062	19.72	-0.009	19.7	-0.0085
	19.69	-0.0064	19.73	-0.009	19.72	-0.0085
	19.71	-0.0064	19.75	-0.009	19.74	-0.0085
	19.73	-0.0064	19.77	-0.009	19.75	-0.0084
	19.74	-0.0064	19.78	-0.0093	19.77	-0.0082
	19.76	-0.0064	19.8	-0.0093	19.79	-0.0082
	19.78	-0.0064	19.82	-0.0093	19.8	-0.0084
	19.79	-0.0064	19.83	-0.0093	19.82	-0.0084
	19.81	-0.0064	19.85	-0.0093	19.84	-0.0084
	19.83	-0.0064	19.87	-0.0093	19.85	-0.0084
	19.84	-0.0064	19.88	-0.0093	19.87	-0.0084
	19.86	-0.0065	19.9	-0.0093	19.89	-0.0084
	19.88	-0.0065	19.92	-0.0093	19.9	-0.0084
	19.89	-0.0065	19.93	-0.0096	19.92	-0.0085
	19.91	-0.0065	19.95	-0.0096	19.94	-0.0085
	19.93	-0.0065	19.97	-0.0096	19.95	-0.0084
	19.94	-0.0065	19.98	-0.0096	19.97	-0.0084
	19.96	-0.0065	20	-0.0096	19.99	-0.0084
	19.98	-0.0065	20.02	-0.0099	20	-0.0084
	19.99	-0.0065	20.03	-0.0099	20.02	-0.0085
	20.01	-0.0065	20.05	-0.0099	20.04	-0.0085
	20.03	-0.0065	20.07	-0.0099	20.05	-0.0087
	20.04	-0.0065	20.08	-0.0099	20.07	-0.0087
	20.06	-0.0065	20.1	-0.0099	20.09	-0.0087
	20.08	-0.0065	20.12	-0.0099	20.1	-0.0087
	20.09	-0.0067	20.13	-0.0099	20.12	-0.0085
	20.11	-0.0067	20.15	-0.0099	20.14	-0.0085
	20.13	-0.0067	20.17	-0.0102	20.15	-0.0085
	20.14	-0.0067	20.18	-0.0102	20.17	-0.0085
	20.16	-0.0067	20.2	-0.0102	20.19	-0.0085
	20.18	-0.0067	20.22	-0.0102	20.2	-0.0087
	20.19	-0.0067	20.23	-0.0102	20.22	-0.0087
	20.21	-0.0067	20.25	-0.0102	20.24	-0.0087
	20.23	-0.0067	20.27	-0.0102	20.25	-0.0085
	20.24	-0.0067	20.28	-0.0102	20.27	-0.0085
	20.26	-0.0067	20.3	-0.0102	20.29	-0.0087
	20.28	-0.0067	20.32	-0.0102	20.3	-0.0087
	20.29	-0.0068	20.33	-0.0102	20.32	-0.0087
	20.31	-0.0068	20.35	-0.0102	20.34	-0.0087
	20.33	-0.0068	20.37	-0.0102	20.35	-0.0088
	20.34	-0.0067	20.38	-0.0102	20.37	-0.0088
	20.36	-0.0068	20.4	-0.0102	20.39	-0.0088
	20.38	-0.0068	20.42	-0.0102	20.4	-0.0087
	20.39	-0.0068	20.43	-0.0102	20.42	-0.0087
	20.41	-0.0068	20.45	-0.0102	20.44	-0.0087
	20.43	-0.0068	20.47	-0.0102	20.45	-0.0087
	20.44	-0.0068	20.48	-0.0102	20.47	-0.0087
	20.46	-0.0068	20.5	-0.0102	20.49	-0.0087
	20.48	-0.0068	20.52	-0.0102	20.5	-0.0087
	20.49	-0.007	20.53	-0.0102	20.52	-0.0087
	20.51	-0.007	20.55	-0.0102	20.54	-0.0087
	20.53	-0.007	20.57	-0.0102	20.55	-0.0087
	20.54	-0.007	20.58	-0.0105	20.57	-0.0088
	20.56	-0.007	20.6	-0.0105	20.59	-0.009
	20.58	-0.007	20.62	-0.0105	20.6	-0.0091
	20.59	-0.007	20.63	-0.0105	20.62	-0.0091
	20.61	-0.007	20.65	-0.0105	20.64	-0.0093
	20.63	-0.007	20.67	-0.0105	20.65	-0.0095
	20.64	-0.007	20.68	-0.0105	20.67	-0.0095
	20.66	-0.007	20.7	-0.0105	20.69	-0.0095
	20.68	-0.007	20.72	-0.0105	20.7	-0.0095
	20.69	-0.007	20.73	-0.0105	20.72	-0.0095
	20.71	-0.007	20.75	-0.0109	20.74	-0.0095
	20.73	-0.007	20.77	-0.0109	20.75	-0.0093
	20.74	-0.007	20.78	-0.0109	20.77	-0.0095
	20.76	-0.007	20.8	-0.0109	20.79	-0.0096
	20.78	-0.007	20.82	-0.0109	20.8	-0.0096
	20.79	-0.007	20.83	-0.0109	20.82	-0.0096
	20.81	-0.007	20.85	-0.0109	20.84	-0.0096
	20.83	-0.007	20.87	-0.0109	20.85	-0.0098
	20.84	-0.0071	20.88	-0.0109	20.87	-0.0098
	20.86	-0.0071	20.9	-0.0109	20.89	-0.0096
	20.88	-0.0071	20.92	-0.0109	20.9	-0.0096
	20.89	-0.0071	20.93	-0.0109	20.92	-0.0096
	20.91	-0.0071	20.95	-0.0109	20.94	-0.0096
	20.93	-0.0071	20.97	-0.0109	20.95	-0.0096
	20.94	-0.0071	20.98	-0.0109	20.97	-0.0096
	20.96	-0.0073	21	-0.0109	20.99	-0.0098
	20.98	-0.0073	21.02	-0.0112	21	-0.0099
	20.99	-0.0073	21.03	-0.0112	21.02	-0.0098
	21.01	-0.0073	21.05	-0.0112	21.04	-0.0099
	21.03	-0.0073	21.07	-0.0112	21.05	-0.0099
	21.04	-0.0073	21.08	-0.0115	21.07	-0.0099
	21.06	-0.0073	21.1	-0.0115	21.09	-0.0099
	21.08	-0.0073	21.12	-0.0115	21.1	-0.0099
	21.09	-0.0073	21.13	-0.0115	21.12	-0.0099
	21.11	-0.0073	21.15	-0.0115	21.14	-0.0099
	21.13	-0.0073	21.17	-0.0115	21.15	-0.0099
	21.14	-0.0074	21.18	-0.0118	21.17	-0.0101
	21.16	-0.0073	21.2	-0.0118	21.19	-0.0101
	21.18	-0.0074	21.22	-0.0118	21.2	-0.0101
	21.19	-0.0074	21.23	-0.0118	21.22	-0.0099
	21.21	-0.0074	21.25	-0.0118	21.24	-0.0099
	21.23	-0.0074	21.27	-0.0118	21.25	-0.0099
	21.24	-0.0074	21.28	-0.0118	21.27	-0.0099
	21.26	-0.0074	21.3	-0.0118	21.29	-0.0099
	21.28	-0.0074	21.32	-0.0118	21.3	-0.0099
	21.29	-0.0074	21.33	-0.0118	21.32	-0.0101
	21.31	-0.0076	21.35	-0.0118	21.34	-0.0101
	21.33	-0.0076	21.37	-0.0118	21.35	-0.0101
	21.34	-0.0076	21.38	-0.0118	21.37	-0.0101
	21.36	-0.0076	21.4	-0.0118	21.39	-0.0101
	21.38	-0.0076	21.42	-0.0118	21.4	-0.0101
	21.39	-0.0076	21.43	-0.0118	21.42	-0.0102
	21.41	-0.0078	21.45	-0.0118	21.44	-0.0102
	21.43	-0.0078	21.47	-0.0118	21.45	-0.0102
	21.44	-0.0078	21.48	-0.0118	21.47	-0.0102
	21.46	-0.0078	21.5	-0.0121	21.49	-0.0104
	21.48	-0.0078	21.52	-0.0121	21.5	-0.0104
	21.49	-0.0078	21.53	-0.0121	21.52	-0.0105
	21.51	-0.0078	21.55	-0.0121	21.54	-0.0105
	21.53	-0.0078	21.57	-0.0121	21.55	-0.0105
	21.54	-0.0079	21.58	-0.0124	21.57	-0.0105
	21.56	-0.0078	21.6	-0.0124	21.59	-0.0107
	21.58	-0.0079	21.62	-0.0124	21.6	-0.0107
	21.59	-0.0079	21.63	-0.0124	21.62	-0.0107
	21.61	-0.0079	21.65	-0.0127	21.64	-0.0107
	21.63	-0.0079	21.67	-0.0127	21.65	-0.0107
	21.64	-0.0079	21.68	-0.0127	21.67	-0.0109
	21.66	-0.0079	21.7	-0.0127	21.69	-0.0109
	21.68	-0.0079	21.72	-0.0127	21.7	-0.0109
	21.69	-0.0079	21.73	-0.0127	21.72	-0.0109
	21.71	-0.0079	21.75	-0.0127	21.74	-0.0109
	21.73	-0.0081	21.77	-0.0127	21.75	-0.0109
	21.74	-0.0081	21.78	-0.0127	21.77	-0.011
	21.76	-0.0081	21.8	-0.0127	21.79	-0.011
	21.78	-0.0081	21.82	-0.0127	21.8	-0.011
	21.79	-0.0081	21.83	-0.0127	21.82	-0.011
	21.81	-0.0081	21.85	-0.0127	21.84	-0.011
	21.83	-0.0081	21.87	-0.0127	21.85	-0.011
	21.84	-0.0081	21.88	-0.0127	21.87	-0.0112
	21.86	-0.0082	21.9	-0.0127	21.89	-0.0112
	21.88	-0.0082	21.92	-0.0127	21.9	-0.0112
	21.89	-0.0082	21.93	-0.0127	21.92	-0.0113
	21.91	-0.0082	21.95	-0.0127	21.94	-0.0115
	21.93	-0.0082	21.97	-0.0127	21.95	-0.0116
	21.94	-0.0082	21.98	-0.0127	21.97	-0.0118
	21.96	-0.0082	22	-0.0127	21.99	-0.0118
	21.98	-0.0082	22.02	-0.0127	22	-0.0119
	21.99	-0.0084	22.03	-0.013	22.02	-0.0121
	22.01	-0.0084	22.05	-0.013	22.04	-0.0121
	22.03	-0.0084	22.07	-0.013	22.05	-0.0122
	22.04	-0.0084	22.08	-0.013	22.07	-0.0124
	22.06	-0.0084	22.1	-0.013	22.09	-0.0124
	22.08	-0.0084	22.12	-0.0127	22.1	-0.0126
	22.09	-0.0084	22.13	-0.0127	22.12	-0.0126
	22.11	-0.0084	22.15	-0.0127	22.14	-0.0126
	22.13	-0.0085	22.17	-0.013	22.15	-0.0126
	22.14	-0.0085	22.18	-0.013	22.17	-0.0124
	22.16	-0.0084	22.2	-0.013	22.19	-0.0124
	22.18	-0.0085	22.22	-0.013	22.2	-0.0124
	22.19	-0.0085	22.23	-0.013	22.22	-0.0126
	22.21	-0.0085	22.25	-0.013	22.24	-0.0126
	22.23	-0.0085	22.27	-0.013	22.25	-0.0126
	22.24	-0.0085	22.28	-0.013	22.27	-0.0126
	22.26	-0.0085	22.3	-0.013	22.29	-0.0126
	22.28	-0.0085	22.32	-0.013	22.3	-0.0126
	22.29	-0.0085	22.33	-0.013	22.32	-0.0127
	22.31	-0.0085	22.35	-0.013	22.34	-0.0127
	22.33	-0.0087	22.37	-0.013	22.35	-0.0127
	22.34	-0.0087	22.38	-0.013	22.37	-0.0127
	22.36	-0.0087	22.4	-0.013	22.39	-0.0127
	22.38	-0.0087	22.42	-0.0127	22.4	-0.0127
	22.39	-0.0087	22.43	-0.0127	22.42	-0.0127
	22.41	-0.0087	22.45	-0.0127	22.44	-0.0127
	22.43	-0.0087	22.47	-0.0127	22.45	-0.0127
	22.44	-0.0087	22.48	-0.0127	22.47	-0.0127
	22.46	-0.0087	22.5	-0.0127	22.49	-0.0127
	22.48	-0.0088	22.52	-0.013	22.5	-0.0127
	22.49	-0.0087	22.53	-0.0127	22.52	-0.0129
	22.51	-0.0088	22.55	-0.013	22.54	-0.0129
	22.53	-0.0087	22.57	-0.013	22.55	-0.0129
	22.54	-0.0088	22.58	-0.013	22.57	-0.0129
	22.56	-0.0088	22.6	-0.013	22.59	-0.0129
	22.58	-0.0087	22.62	-0.013	22.6	-0.013
	22.59	-0.0088	22.63	-0.013	22.62	-0.013
	22.61	-0.0088	22.65	-0.0133	22.64	-0.013
	22.63	-0.0088	22.67	-0.0133	22.65	-0.013
	22.64	-0.0088	22.68	-0.0133	22.67	-0.013
	22.66	-0.0088	22.7	-0.0133	22.69	-0.013
	22.68	-0.009	22.72	-0.0133	22.7	-0.0132
	22.69	-0.009	22.73	-0.0136	22.72	-0.0132
	22.71	-0.009	22.75	-0.0136	22.74	-0.0132
	22.73	-0.009	22.77	-0.0136	22.75	-0.0132
	22.74	-0.009	22.78	-0.0136	22.77	-0.0132
	22.76	-0.009	22.8	-0.0136	22.79	-0.0132
	22.78	-0.009	22.82	-0.0136	22.8	-0.0133
	22.79	-0.009	22.83	-0.0136	22.82	-0.0133
	22.81	-0.0091	22.85	-0.014	22.84	-0.0133
	22.83	-0.0091	22.87	-0.014	22.85	-0.0133
	22.84	-0.0091	22.88	-0.014	22.87	-0.0133
	22.86	-0.0091	22.9	-0.014	22.89	-0.0133
	22.88	-0.0091	22.92	-0.014	22.9	-0.0133
	22.89	-0.0091	22.93	-0.014	22.92	-0.0133
	22.91	-0.0091	22.95	-0.014	22.94	-0.0133
	22.93	-0.0091	22.97	-0.014	22.95	-0.0132
	22.94	-0.0091	22.98	-0.014	22.97	-0.0133
	22.96	-0.0091	23	-0.014	22.99	-0.0133
	22.98	-0.0091	23.02	-0.014	23	-0.0132
	22.99	-0.0093	23.03	-0.014	23.02	-0.0132
	23.01	-0.0093	23.05	-0.014	23.04	-0.0132
	23.03	-0.0093	23.07	-0.0136	23.05	-0.0132
	23.04	-0.0093	23.08	-0.0136	23.07	-0.0132
	23.06	-0.0093	23.1	-0.0136	23.09	-0.0132
	23.08	-0.0093	23.12	-0.0136	23.1	-0.0132
	23.09	-0.0093	23.13	-0.0136	23.12	-0.0132
	23.11	-0.0093	23.15	-0.0136	23.14	-0.0132
	23.13	-0.0093	23.17	-0.0136	23.15	-0.0132
	23.14	-0.0093	23.18	-0.0136	23.17	-0.0132
	23.16	-0.0093	23.2	-0.0136	23.19	-0.0132
	23.18	-0.0093	23.22	-0.0136	23.2	-0.0132
	23.19	-0.0093	23.23	-0.0136	23.22	-0.0132
	23.21	-0.0093	23.25	-0.0136	23.24	-0.0132
	23.23	-0.0093	23.27	-0.0136	23.25	-0.0132
	23.24	-0.0093	23.28	-0.014	23.27	-0.0132
	23.26	-0.0093	23.3	-0.014	23.29	-0.0132
	23.28	-0.0093	23.32	-0.014	23.3	-0.0132
	23.29	-0.0093	23.33	-0.014	23.32	-0.0132
	23.31	-0.0093	23.35	-0.014	23.34	-0.0133
	23.33	-0.0093	23.37	-0.014	23.35	-0.0133
	23.34	-0.0095	23.38	-0.0143	23.37	-0.0133
	23.36	-0.0095	23.4	-0.0143	23.39	-0.0133
	23.38	-0.0095	23.42	-0.0143	23.4	-0.0133
	23.39	-0.0095	23.43	-0.0143	23.42	-0.0133
	23.41	-0.0095	23.45	-0.0143	23.44	-0.0133
	23.43	-0.0095	23.47	-0.0143	23.45	-0.0133
	23.44	-0.0095	23.48	-0.0143	23.47	-0.0133
	23.46	-0.0095	23.5	-0.0143	23.49	-0.0133
	23.48	-0.0095	23.52	-0.0143	23.5	-0.0133
	23.49	-0.0095	23.53	-0.014	23.52	-0.0133
	23.51	-0.0095	23.55	-0.014	23.54	-0.0135
	23.53	-0.0095	23.57	-0.014	23.55	-0.0135
	23.54	-0.0095	23.58	-0.014	23.57	-0.0135
	23.56	-0.0095	23.6	-0.014	23.59	-0.0135
	23.58	-0.0095	23.62	-0.0136	23.6	-0.0135
	23.59	-0.0095	23.63	-0.0136	23.62	-0.0135
	23.61	-0.0095	23.65	-0.0136	23.64	-0.0135
	23.63	-0.0095	23.67	-0.0136	23.65	-0.0135
	23.64	-0.0095	23.68	-0.0136	23.67	-0.0135
	23.66	-0.0093	23.7	-0.0136	23.69	-0.0135
	23.68	-0.0093	23.7	-0.0133	23.7	-0.0135
	23.69	-0.0093	23.7	-0.0133	23.72	-0.0135
	23.71	-0.0091			23.74	-0.0135
	23.73	-0.0091	23.7	0.0158	23.75	-0.0135
	23.74	-0.009	23.72	0.0233	23.77	-0.0135
	23.76	-0.009	23.73	0.0205	23.79	-0.0135
	23.78	-0.009	23.75	0.0189	23.8	-0.0135
	23.79	-0.0088	23.77	0.0183	23.82	-0.0135
	23.81	-0.0088	23.78	0.0174	23.82	-0.0135
	23.83	-0.0087	23.8	0.0167	23.82	0.009
	23.83	-0.0087	23.82	0.0161	23.84	0.0202
	--		23.83	0.0158	23.85	0.0192
	23.83	0.0098	23.85	0.0155	23.87	0.0186
	23.84	0.0135	23.87	0.0152	23.89	0.018
	23.86	0.0129	23.88	0.0149	23.9	0.0178
	23.88	0.0126	23.9	0.0146	23.92	0.0174
	23.89	0.0122	23.92	0.0143	23.94	0.0171
	23.91	0.0119	23.93	0.0143	23.95	0.0169
	23.93	0.0118	23.95	0.014	23.97	0.0167
	23.94	0.0118	23.97	0.014	23.99	0.0166
	23.96	0.0116	23.98	0.0136	24	0.0163
	23.98	0.0115	24	0.0136	24.02	0.0163
	23.99	0.0115	24.02	0.0133	24.04	0.0161
	24.01	0.0113	24.03	0.0133	24.05	0.016
	24.03	0.0113	24.05	0.013	24.07	0.016
	24.04	0.0113	24.07	0.013	24.09	0.0158
	24.06	0.0113	24.08	0.013	24.1	0.0157
	24.08	0.0113	24.1	0.0127	24.12	0.0157
	24.09	0.0113	24.12	0.0127	24.14	0.0155
	24.11	0.0113	24.13	0.0127	24.15	0.0155
	24.13	0.0113	24.15	0.0127	24.17	0.0153
	24.14	0.0113	24.17	0.0127	24.19	0.0153
	24.16	0.0113	24.18	0.0124	24.2	0.0153
	24.18	0.0113	24.2	0.0124	24.22	0.0152
	24.19	0.0113	24.22	0.0124	24.24	0.0152
	24.21	0.0113	24.23	0.0124	24.25	0.0152
	24.23	0.0113	24.25	0.0124	24.27	0.015
	24.24	0.0113	24.27	0.0121	24.29	0.015
	24.26	0.0113	24.28	0.0121	24.3	0.015
	24.28	0.0113	24.3	0.0121	24.32	0.015
	24.29	0.0113	24.32	0.0121	24.34	0.0149
	24.31	0.0112	24.33	0.0121	24.35	0.0149
	24.33	0.0113	24.35	0.0121	24.37	0.0149
	24.34	0.0112	24.37	0.0121	24.39	0.0149
	24.36	0.0112	24.38	0.0118	24.4	0.0147
	24.38	0.0112	24.4	0.0118	24.42	0.0147
	24.39	0.0112	24.42	0.0118	24.44	0.0147
	24.41	0.0112	24.43	0.0118	24.45	0.0146
	24.43	0.0112	24.45	0.0118	24.47	0.0146
	24.44	0.011	24.47	0.0118	24.49	0.0146
	24.46	0.011	24.48	0.0118	24.5	0.0144
	24.48	0.011	24.5	0.0118	24.52	0.0144
	24.49	0.011	24.52	0.0118	24.54	0.0144
	24.51	0.011	24.53	0.0118	24.55	0.0144
	24.53	0.011	24.55	0.0118	24.57	0.0144
	24.54	0.011	24.57	0.0118	24.59	0.0144
	24.56	0.011	24.58	0.0118	24.6	0.0143
	24.58	0.011	24.6	0.0118	24.62	0.0143
	24.59	0.011	24.62	0.0118	24.64	0.0143
	24.61	0.0109	24.63	0.0118	24.65	0.0143
	24.63	0.0109	24.65	0.0118	24.67	0.0143
	24.64	0.0109	24.67	0.0118	24.69	0.0143
	24.66	0.0109	24.68	0.0118	24.7	0.0143
	24.68	0.0109	24.7	0.0118	24.72	0.0143
	24.69	0.0109	24.72	0.0118	24.74	0.0143
	24.71	0.0109	24.73	0.0118	24.75	0.0143
	24.73	0.0109	24.75	0.0118	24.77	0.0143
	24.74	0.0109	24.77	0.0118	24.79	0.0143
	24.76	0.0109	24.78	0.0118	24.8	0.0143
	24.78	0.0109	24.8	0.0118	24.82	0.0143
	24.79	0.0107	24.82	0.0118	24.84	0.0143
	24.81	0.0107	24.83	0.0118	24.85	0.0143
	24.83	0.0107	24.85	0.0118	24.87	0.0143
	24.84	0.0107	24.87	0.0118	24.89	0.0143
	24.86	0.0107	24.88	0.0118	24.9	0.0143
	24.88	0.0107	24.9	0.0118	24.92	0.0143
	24.89	0.0107	24.92	0.0118	24.94	0.0143
	24.91	0.0105	24.93	0.0118	24.95	0.0143
	24.93	0.0105	24.95	0.0118	24.97	0.0143
	24.94	0.0105	24.97	0.0118	24.99	0.0143
	24.96	0.0105	24.98	0.0118	25	0.0143
	24.98	0.0105	25	0.0118	25.02	0.0143
	24.99	0.0105	25.02	0.0121	25.04	0.0143
	25.01	0.0104	25.03	0.0121	25.05	0.0143
	25.03	0.0104	25.05	0.0121	25.07	0.0141
	25.04	0.0104	25.07	0.0121	25.09	0.0141
	25.06	0.0104	25.08	0.0121	25.1	0.0141
	25.08	0.0104	25.1	0.0121	25.12	0.0141
	25.09	0.0102	25.12	0.0121	25.14	0.0141
	25.11	0.0102	25.13	0.0121	25.15	0.0141
	25.13	0.0102	25.15	0.0121	25.17	0.0141
	25.14	0.0102	25.17	0.0121	25.19	0.0141
	25.16	0.0102	25.18	0.0124	25.2	0.0141
	25.18	0.0102	25.2	0.0124	25.22	0.0141
	25.19	0.0102	25.22	0.0124	25.24	0.0141
	25.21	0.0102	25.23	0.0124	25.25	0.0141
	25.23	0.0104	25.25	0.0124	25.27	0.0141
	25.24	0.0104	25.27	0.0124	25.29	0.0141
	25.26	0.0104	25.28	0.0124	25.3	0.0141
	25.28	0.0104	25.3	0.0124	25.32	0.0141
	25.29	0.0104	25.32	0.0124	25.34	0.0141
	25.31	0.0104	25.33	0.0127	25.35	0.0141
	25.33	0.0104	25.35	0.0127	25.37	0.0141
	25.34	0.0104	25.37	0.0127	25.39	0.0141
	25.36	0.0104	25.38	0.0127	25.4	0.0141
	25.38	0.0104	25.4	0.0127	25.42	0.0141
	25.39	0.0104	25.42	0.0127	25.44	0.0141
	25.41	0.0104	25.43	0.0127	25.45	0.0141
	25.43	0.0104	25.45	0.013	25.47	0.0141
	25.44	0.0104	25.47	0.013	25.49	0.0141
	25.46	0.0104	25.48	0.013	25.5	0.0143
	25.48	0.0104	25.5	0.013	25.52	0.0143
	25.49	0.0104	25.52	0.013	25.54	0.0143
	25.51	0.0104	25.53	0.0133	25.55	0.0143
	25.53	0.0104	25.55	0.0133	25.57	0.0143
	25.54	0.0104	25.57	0.0133	25.59	0.0143
	25.56	0.0104	25.58	0.0133	25.6	0.0143
	25.58	0.0105	25.6	0.0136	25.62	0.0143
	25.59	0.0104	25.62	0.0136	25.64	0.0143
	25.61	0.0104	25.63	0.0136	25.65	0.0143
	25.63	0.0104	25.65	0.0136	25.67	0.0143
	25.64	0.0104	25.67	0.014	25.69	0.0143
	25.66	0.0105	25.68	0.014	25.7	0.0143
	25.68	0.0104	25.7	0.014	25.72	0.0143
	25.69	0.0104	25.7	0.014	25.74	0.0143
	25.71	0.0104	25.7	0	25.75	0.0143
	25.73	0.0104	25.72	-0.0096	25.77	0.0143
	25.74	0.0104	25.73	-0.0093	25.79	0.0143
	25.76	0.0104	25.75	-0.009	25.8	0.0143
	25.78	0.0104	25.77	-0.0087	25.82	0.0143
	25.79	0.0104	25.78	-0.0087	25.82	0.0143
	25.81	0.0104	25.8	-0.0084	25.82	-0.0036
	25.83	0.0104	25.82	-0.0084	25.84	-0.0119
	25.83	0.0104	25.83	-0.0084	25.85	-0.0122
	--		25.85	-0.0081	25.87	-0.0122
	25.83	-0.004	25.87	-0.0081	25.89	-0.0122
	25.84	-0.0085	25.88	-0.0081	25.9	-0.0122
	25.86	-0.0085	25.9	-0.0081	25.92	-0.0144
	25.88	-0.0085	25.92	-0.0081	25.94	-0.0146
	25.89	-0.0085	25.93	-0.0081	25.95	-0.0147
	25.91	-0.0085	25.95	-0.0081	25.97	-0.0149
	25.93	-0.0085	25.97	-0.0081	25.99	-0.0149
	25.94	-0.0085	25.98	-0.0081	26	-0.0149
	25.96	-0.0085	26	-0.0081	26.02	-0.0149
	25.98	-0.0085	26.02	-0.0081	26.04	-0.0149
	25.99	-0.0085	26.03	-0.0081	26.05	-0.0149
	26.01	-0.0085	26.05	-0.0081	26.07	-0.0149
	26.03	-0.0087	26.07	-0.0081	26.09	-0.0149
	26.04	-0.0085	26.08	-0.0081	26.1	-0.0149
	26.06	-0.0085	26.1	-0.0081	26.12	-0.0149
	26.08	-0.0085	26.12	-0.0078	26.14	-0.0149
	26.09	-0.0085	26.13	-0.0078	26.15	-0.0149
	26.11	-0.0085	26.15	-0.0078	26.17	-0.0149
	26.13	-0.0085	26.17	-0.0078	26.19	-0.0149
	26.14	-0.0087	26.18	-0.0078	26.2	-0.0149
	26.16	-0.0087	26.2	-0.0078	26.22	-0.0147
	26.18	-0.0085	26.22	-0.0078	26.24	-0.0149
	26.19	-0.0087	26.23	-0.0078	26.25	-0.0147
	26.21	-0.0087	26.25	-0.0078	26.27	-0.0149
	26.23	-0.0087	26.27	-0.0078	26.29	-0.0149
	26.24	-0.0087	26.28	-0.0078	26.3	-0.0149
	26.26	-0.0087	26.3	-0.0078	26.32	-0.0147
	26.28	-0.0087	26.32	-0.0078	26.34	-0.0149
	26.29	-0.0087	26.33	-0.0078	26.35	-0.0149
	26.31	-0.0087	26.35	-0.0078	26.37	-0.0147
	26.33	-0.0087	26.37	-0.0078	26.39	-0.0149
	26.34	-0.0087	26.38	-0.0078	26.4	-0.0147
	26.36	-0.0087	26.4	-0.0078	26.42	-0.0149
	26.38	-0.0087	26.42	-0.0078	26.44	-0.0149
	26.39	-0.0087	26.43	-0.0081	26.45	-0.0149
	26.41	-0.0088	26.45	-0.0081	26.47	-0.0149
	26.43	-0.0087	26.47	-0.0081	26.49	-0.0149
	26.44	-0.0087	26.48	-0.0081	26.5	-0.0149
	26.46	-0.0087	26.5	-0.0081	26.52	-0.0149
	26.48	-0.0088	26.52	-0.0081	26.54	-0.0149
	26.49	-0.0088	26.53	-0.0081	26.55	-0.0149
	26.51	-0.0088	26.55	-0.0081	26.57	-0.0149
	26.53	-0.0088	26.57	-0.0081	26.59	-0.0149
	26.54	-0.0088	26.58	-0.0081	26.6	-0.0149
	26.56	-0.0088	26.6	-0.0081	26.62	-0.0149
	26.58	-0.0088	26.62	-0.0081	26.64	-0.0147
	26.59	-0.0088	26.63	-0.0081	26.65	-0.0149
	26.61	-0.0087	26.65	-0.0081	26.67	-0.0149
	26.63	-0.0087	26.67	-0.0081	26.69	-0.0149
	26.64	-0.0087	26.68	-0.0081	26.7	-0.0149
	26.66	-0.0087	26.7	-0.0081	26.72	-0.0149
	26.68	-0.0087	26.72	-0.0084	26.74	-0.0149
	26.69	-0.0087	26.73	-0.0081	26.75	-0.0149
	26.71	-0.0085	26.75	-0.0084	26.77	-0.0149
	26.73	-0.0085	26.77	-0.0084	26.79	-0.0149
	26.74	-0.0085	26.78	-0.0084	26.8	-0.0149
	26.76	-0.0085	26.8	-0.0084	26.82	-0.0149
	26.78	-0.0085	26.82	-0.0084	26.84	-0.0149
	26.79	-0.0085	26.83	-0.0087	26.85	-0.0149
	26.81	-0.0084	26.85	-0.0087	26.87	-0.015
	26.83	-0.0085	26.87	-0.0087	26.89	-0.015
	26.84	-0.0085	26.88	-0.009	26.9	-0.015
	26.86	-0.0084	26.9	-0.009	26.92	-0.015
	26.88	-0.0084	26.92	-0.009	26.94	-0.015
	26.89	-0.0085	26.93	-0.009	26.95	-0.015
	26.91	-0.0085	26.95	-0.0093	26.97	-0.015
	26.93	-0.0085	26.97	-0.0093	26.99	-0.015
	26.94	-0.0085	26.98	-0.0093	27	-0.0152
	26.96	-0.0085	27	-0.0096	27.02	-0.0152
	26.98	-0.0087	27.02	-0.0096	27.04	-0.0152
	26.99	-0.0087	27.03	-0.0096	27.05	-0.0152
	27.01	-0.0087	27.05	-0.0099	27.07	-0.0152
	27.03	-0.0087	27.07	-0.0099	27.09	-0.0152
	27.04	-0.0088	27.08	-0.0099	27.1	-0.0152
	27.06	-0.0088	27.1	-0.0099	27.12	-0.0152
	27.08	-0.009	27.12	-0.0102	27.14	-0.0153
	27.09	-0.009	27.13	-0.0102	27.15	-0.0153
	27.11	-0.0091	27.15	-0.0102	27.17	-0.0153
	27.13	-0.0091	27.17	-0.0105	27.19	-0.0153
	27.14	-0.0093	27.18	-0.0105	27.2	-0.0153
	27.16	-0.0093	27.2	-0.0105	27.22	-0.0153
	27.18	-0.0095	27.22	-0.0105	27.24	-0.0155
	27.19	-0.0095	27.23	-0.0109	27.25	-0.0155
	27.21	-0.0095	27.25	-0.0109	27.27	-0.0155
	27.23	-0.0096	27.27	-0.0112	27.29	-0.0157
	27.24	-0.0096	27.28	-0.0112	27.3	-0.0157
	27.26	-0.0096	27.3	-0.0115	27.32	-0.0157
	27.28	-0.0098	27.32	-0.0118	27.34	-0.0158
	27.29	-0.0098	27.33	-0.0118	27.35	-0.0158
	27.31	-0.0098	27.35	-0.0121	27.37	-0.0158
	27.33	-0.0099	27.37	-0.0124	27.39	-0.016
	27.34	-0.0099	27.38	-0.0127	27.4	-0.016
	27.36	-0.0101	27.4	-0.013	27.42	-0.0161
	27.38	-0.0101	27.42	-0.0133	27.44	-0.0161
	27.39	-0.0102	27.43	-0.0136	27.45	-0.0163
	27.41	-0.0102	27.45	-0.014	27.47	-0.0163
	27.43	-0.0104	27.47	-0.0143	27.49	-0.0164
	27.44	-0.0104	27.48	-0.0146	27.5	-0.0166
	27.46	-0.0104	27.5	-0.0152	27.52	-0.0166
	27.48	-0.0105	27.52	-0.0155	27.54	-0.0167
	27.49	-0.0107	27.53	-0.0161	27.55	-0.0169
	27.51	-0.0107	27.55	-0.0164	27.57	-0.0171
	27.53	-0.0109	27.57	-0.0171	27.59	-0.0172
	27.54	-0.011	27.58	-0.0174	27.6	-0.0174
	27.56	-0.011	27.6	-0.018	27.62	-0.0175
	27.58	-0.0112	27.62	-0.0186	27.64	-0.0178
	27.59	-0.0113	27.63	-0.0195	27.65	-0.018
	27.61	-0.0115	27.65	-0.0202	27.67	-0.0183
	27.63	-0.0115	27.67	-0.0208	27.69	-0.0186
	27.64	-0.0116	27.68	-0.0214	27.7	-0.0189
	27.66	-0.0118	27.7	-0.0223	27.72	-0.0192
	27.68	-0.0119	27.7	-0.0223	27.74	-0.0197
	27.69	-0.0122	27.7	0.0099	27.75	-0.02
	27.71	-0.0124	27.72	0.0217	27.77	-0.0205
	27.73	-0.0126	27.73	0.0195	27.79	-0.0211
	27.74	-0.0127	27.75	0.0183	27.8	-0.0215
	27.76	-0.0129	27.77	0.0174	27.82	-0.022
	27.78	-0.0132	27.78	0.0167	27.82	-0.022
	27.79	-0.0133	27.8	0.0161	27.82	0.0067
	27.81	-0.0136	27.82	0.0158	27.84	0.0189
	27.83	-0.0138	27.83	0.0152	27.85	0.0178
	27.83	-0.0138	27.85	0.0149	27.87	0.0172
	--		27.87	0.0149	27.89	0.0167
	27.83	0.0074	27.88	0.0146	27.9	0.0163
	27.84	0.0136	27.9	0.0143	27.92	0.0161
	27.86	0.0132	27.92	0.014	27.94	0.0158
	27.88	0.0129	27.93	0.014	27.95	0.0157
	27.89	0.0126	27.95	0.0136	27.97	0.0155
	27.91	0.0124	27.97	0.0136	27.99	0.0155
	27.93	0.0122	27.98	0.0133	28	0.0153
	27.94	0.0122	28	0.0133	28.02	0.0152
	27.96	0.0121	28.02	0.0133	28.04	0.0152
	27.98	0.0119	28.03	0.013	28.05	0.015
	27.99	0.0119	28.05	0.013	28.07	0.015
	28.01	0.0118	28.07	0.013	28.09	0.0149
	28.03	0.0118	28.08	0.0127	28.1	0.0149
	28.04	0.0116	28.1	0.0127	28.12	0.0149
	28.06	0.0116	28.12	0.0127	28.14	0.0147
	28.08	0.0116	28.13	0.0127	28.15	0.0147
	28.09	0.0115	28.15	0.0124	28.17	0.0147
	28.11	0.0115	28.17	0.0124	28.19	0.0146
	28.13	0.0115	28.18	0.0124	28.2	0.0146
	28.14	0.0113	28.2	0.0124	28.22	0.0146
	28.16	0.0113	28.22	0.0124	28.24	0.0146
	28.18	0.0113	28.23	0.0121	28.25	0.0146
	28.19	0.0113	28.25	0.0121	28.27	0.0144
	28.21	0.0113	28.27	0.0121	28.29	0.0144
	28.23	0.0112	28.28	0.0121	28.3	0.0144
	28.24	0.0112	28.3	0.0121	28.32	0.0144
	28.26	0.0112	28.32	0.0121	28.34	0.0144
	28.28	0.0112	28.33	0.0121	28.35	0.0144
	28.29	0.011	28.35	0.0118	28.37	0.0144
	28.31	0.011	28.37	0.0118	28.39	0.0143
	28.33	0.011	28.38	0.0118	28.4	0.0143
	28.34	0.011	28.4	0.0118	28.42	0.0143
	28.36	0.011	28.42	0.0118	28.44	0.0143
	28.38	0.011	28.43	0.0118	28.45	0.0143
	28.39	0.0109	28.45	0.0118	28.47	0.0141
	28.41	0.0109	28.47	0.0118	28.49	0.0141
	28.43	0.0109	28.48	0.0118	28.5	0.0141
	28.44	0.0109	28.5	0.0118	28.52	0.0141
	28.46	0.0109	28.52	0.0118	28.54	0.0141
	28.48	0.0109	28.53	0.0118	28.55	0.0141
	28.49	0.0109	28.55	0.0118	28.57	0.0141
	28.51	0.0109	28.57	0.0118	28.59	0.0141
	28.53	0.0107	28.58	0.0118	28.6	0.0141
	28.54	0.0107	28.6	0.0118	28.62	0.0141
	28.56	0.0107	28.62	0.0118	28.64	0.0141
	28.58	0.0107	28.63	0.0118	28.65	0.0141
	28.59	0.0107	28.65	0.0118	28.67	0.0141
	28.61	0.0107	28.67	0.0118	28.69	0.0141
	28.63	0.0107	28.68	0.0118	28.7	0.0141
	28.64	0.0107	28.7	0.0118	28.72	0.0141
	28.66	0.0107	28.72	0.0118	28.74	0.0141
	28.68	0.0107	28.73	0.0118	28.75	0.0141
	28.69	0.0107	28.75	0.0118	28.77	0.0141
	28.71	0.0107	28.77	0.0118	28.79	0.0141
	28.73	0.0107	28.78	0.0118	28.8	0.0141
	28.74	0.0105	28.8	0.0118	28.82	0.0141
	28.76	0.0105	28.82	0.0118	28.84	0.0141
	28.78	0.0105	28.83	0.0118	28.85	0.0141
	28.79	0.0105	28.85	0.0118	28.87	0.0141
	28.81	0.0105	28.87	0.0118	28.89	0.0141
	28.83	0.0105	28.88	0.0118	28.9	0.0141
	28.84	0.0105	28.9	0.0118	28.92	0.0141
	28.86	0.0105	28.92	0.0118	28.94	0.0141
	28.88	0.0105	28.93	0.0121	28.95	0.0141
	28.89	0.0105	28.95	0.0121	28.97	0.0141
	28.91	0.0105	28.97	0.0121	28.99	0.0141
	28.93	0.0105	28.98	0.0121	29	0.0141
	28.94	0.0104	29	0.0121	29.02	0.0141
	28.96	0.0104	29.02	0.0121	29.04	0.0141
	28.98	0.0104	29.03	0.0121	29.05	0.0141
	28.99	0.0102	29.05	0.0121	29.07	0.0141
	29.01	0.0102	29.07	0.0124	29.09	0.0141
	29.03	0.0102	29.08	0.0124	29.1	0.0141
	29.04	0.0101	29.1	0.0124	29.12	0.0141
	29.06	0.0101	29.12	0.0124	29.14	0.014
	29.08	0.0101	29.13	0.0124	29.15	0.0141
	29.09	0.0101	29.15	0.0124	29.17	0.0141
	29.11	0.0099	29.17	0.0124	29.19	0.0141
	29.13	0.0099	29.18	0.0127	29.2	0.0141
	29.14	0.0099	29.2	0.0127	29.22	0.0141
	29.16	0.0098	29.22	0.0127	29.24	0.0141
	29.18	0.0098	29.23	0.0127	29.25	0.014
	29.19	0.0098	29.25	0.0127	29.27	0.0141
	29.21	0.0098	29.27	0.0127	29.29	0.0141
	29.23	0.0098	29.28	0.0127	29.3	0.0141
	29.24	0.0098	29.3	0.013	29.32	0.0141
	29.26	0.0098	29.32	0.013	29.34	0.0141
	29.28	0.0096	29.33	0.013	29.35	0.0141
	29.29	0.0096	29.35	0.013	29.37	0.0141
	29.31	0.0096	29.37	0.013	29.39	0.0141
	29.33	0.0096	29.38	0.0133	29.4	0.0141
	29.34	0.0098	29.4	0.013	29.42	0.0141
	29.36	0.0098	29.42	0.0133	29.44	0.0141
	29.38	0.0098	29.43	0.0133	29.45	0.0141
	29.39	0.0098	29.45	0.0133	29.47	0.0141
	29.41	0.0099	29.47	0.0133	29.49	0.0141
	29.43	0.0099	29.48	0.0136	29.5	0.0141
	29.44	0.0099	29.5	0.0136	29.52	0.0141
	29.46	0.0099	29.52	0.0136	29.54	0.0143
	29.48	0.0099	29.53	0.014	29.55	0.0143
	29.49	0.0101	29.55	0.014	29.57	0.0143
	29.51	0.0101	29.57	0.014	29.59	0.0143
	29.53	0.0101	29.58	0.014	29.6	0.0143
	29.54	0.0101	29.6	0.014	29.62	0.0143
	29.56	0.0101	29.62	0.0143	29.64	0.0143
	29.58	0.0101	29.63	0.0143	29.65	0.0143
	29.59	0.0101	29.65	0.0143	29.67	0.0143
	29.61	0.0101	29.67	0.0143	29.69	0.0143
	29.63	0.0099	29.68	0.0146	29.7	0.0143
	29.64	0.0099	29.7	0.0146	29.72	0.0143
	29.66	0.0099	29.7	0.0146	29.74	0.0143
	29.68	0.0099	29.7	0	29.75	0.0143
	29.69	0.0099	29.72	-0.0102	29.77	0.0143
	29.71	0.0099	29.73	-0.0099	29.79	0.0143
	29.73	0.0099	29.75	-0.0096	29.8	0.0143
	29.74	0.0099	29.77	-0.0093	29.82	0.0143
	29.76	0.0099	29.78	-0.009	29.82	0.0143
	29.78	0.0101	29.8	-0.009	29.82	-0.0033
	29.79	0.0101	29.82	-0.0087	29.84	-0.0119
	29.81	0.0101	29.83	-0.0087	29.85	-0.0119
	29.83	0.0101	29.85	-0.0084	29.87	-0.0121
	29.83	0.0101	29.87	-0.0084	29.89	-0.0121
	--		29.88	-0.0084	29.9	-0.0121
	29.83	-0.0034	29.9	-0.0084	29.92	-0.0119
	29.84	-0.0082	29.92	-0.0084	29.94	-0.0119
	29.86	-0.0082	29.93	-0.0084	29.95	-0.0119
	29.88	-0.0084	29.95	-0.0084	29.97	-0.0119
	29.89	-0.0084	29.97	-0.0084	29.99	-0.0119
	29.91	-0.0084	29.98	-0.0084	30	-0.0119
	29.93	-0.0084	30	-0.0084	30.02	-0.0119
	29.94	-0.0084	30.02	-0.0084	30.04	-0.0119
	29.96	-0.0084	30.03	-0.0084	30.05	-0.0118
	29.98	-0.0084	30.05	-0.0084	30.07	-0.0118
	29.99	-0.0084	30.07	-0.0084	30.09	-0.0118
	30.01	-0.0084	30.08	-0.0084	30.1	-0.0118
	30.03	-0.0084	30.1	-0.0084	30.12	-0.0118
	30.04	-0.0084	30.12	-0.0084	30.14	-0.0118
	30.06	-0.0084	30.13	-0.0084	30.15	-0.0118
	30.08	-0.0084	30.15	-0.0084	30.17	-0.0118
	30.09	-0.0084	30.17	-0.0084	30.19	-0.0135
	30.11	-0.0084	30.18	-0.0081	30.2	-0.0143
	30.13	-0.0084	30.2	-0.0081	30.22	-0.0144
	30.14	-0.0084	30.22	-0.0081	30.24	-0.0144
	30.16	-0.0084	30.23	-0.0081	30.25	-0.0144
	30.18	-0.0084	30.25	-0.0081	30.27	-0.0146
	30.19	-0.0084	30.27	-0.0081	30.29	-0.0146
	30.21	-0.0084	30.28	-0.0081	30.3	-0.0144
	30.23	-0.0084	30.3	-0.0081	30.32	-0.0146
	30.24	-0.0084	30.32	-0.0081	30.34	-0.0146
	30.26	-0.0084	30.33	-0.0081	30.35	-0.0146
	30.28	-0.0084	30.35	-0.0081	30.37	-0.0146
	30.29	-0.0084	30.37	-0.0081	30.39	-0.0146
	30.31	-0.0085	30.38	-0.0081	30.4	-0.0146
	30.33	-0.0085	30.4	-0.0081	30.42	-0.0146
	30.34	-0.0085	30.42	-0.0081	30.44	-0.0144
	30.36	-0.0085	30.43	-0.0081	30.45	-0.0144
	30.38	-0.0085	30.45	-0.0081	30.47	-0.0144
	30.39	-0.0085	30.47	-0.0081	30.49	-0.0144
	30.41	-0.0085	30.48	-0.0081	30.5	-0.0144
	30.43	-0.0085	30.5	-0.0081	30.52	-0.0144
	30.44	-0.0085	30.52	-0.0084	30.54	-0.0146
	30.46	-0.0085	30.53	-0.0084	30.55	-0.0146
	30.48	-0.0085	30.55	-0.0084	30.57	-0.0144
	30.49	-0.0085	30.57	-0.0084	30.59	-0.0144
	30.51	-0.0085	30.58	-0.0084	30.6	-0.0144
	30.53	-0.0085	30.6	-0.0084	30.62	-0.0144
	30.54	-0.0085	30.62	-0.0087	30.64	-0.0144
	30.56	-0.0085	30.63	-0.0087	30.65	-0.0144
	30.58	-0.0085	30.65	-0.0087	30.67	-0.0144
	30.59	-0.0087	30.67	-0.0087	30.69	-0.0146
	30.61	-0.0087	30.68	-0.0087	30.7	-0.0146
	30.63	-0.0087	30.7	-0.0087	30.72	-0.0146
	30.64	-0.0087	30.72	-0.0087	30.74	-0.0146
	30.66	-0.0087	30.73	-0.0087	30.75	-0.0146
	30.68	-0.0087	30.75	-0.0087	30.77	-0.0146
	30.69	-0.0087	30.77	-0.0087	30.79	-0.0146
	30.71	-0.0087	30.78	-0.0087	30.8	-0.0146
	30.73	-0.0087	30.8	-0.0087	30.82	-0.0146
	30.74	-0.0087	30.82	-0.0087	30.84	-0.0146
	30.76	-0.0088	30.83	-0.0087	30.85	-0.0146
	30.78	-0.0088	30.85	-0.0087	30.87	-0.0146
	30.79	-0.0088	30.87	-0.0087	30.89	-0.0146
	30.81	-0.0088	30.88	-0.009	30.9	-0.0146
	30.83	-0.0088	30.9	-0.009	30.92	-0.0146
	30.84	-0.0088	30.92	-0.009	30.94	-0.0146
	30.86	-0.0088	30.93	-0.0093	30.95	-0.0147
	30.88	-0.0088	30.95	-0.0093	30.97	-0.0147
	30.89	-0.009	30.97	-0.0093	30.99	-0.0147
	30.91	-0.009	30.98	-0.0093	31	-0.0147
	30.93	-0.009	31	-0.0096	31.02	-0.0147
	30.94	-0.009	31.02	-0.0096	31.04	-0.0147
	30.96	-0.009	31.03	-0.0099	31.05	-0.0147
	30.98	-0.009	31.05	-0.0099	31.07	-0.0147
	30.99	-0.009	31.07	-0.0099	31.09	-0.0149
	31.01	-0.0091	31.08	-0.0102	31.1	-0.0149
	31.03	-0.0091	31.1	-0.0102	31.12	-0.0149
	31.04	-0.0091	31.12	-0.0102	31.14	-0.0149
	31.06	-0.0091	31.13	-0.0105	31.15	-0.0149
	31.08	-0.0091	31.15	-0.0105	31.17	-0.0149
	31.09	-0.0091	31.17	-0.0105	31.19	-0.0149
	31.11	-0.0093	31.18	-0.0105	31.2	-0.015
	31.13	-0.0093	31.2	-0.0105	31.22	-0.0149
	31.14	-0.0093	31.22	-0.0109	31.24	-0.015
	31.16	-0.0093	31.23	-0.0109	31.25	-0.015
	31.18	-0.0093	31.25	-0.0109	31.27	-0.015
	31.19	-0.0095	31.27	-0.0112	31.29	-0.015
	31.21	-0.0095	31.28	-0.0112	31.3	-0.015
	31.23	-0.0095	31.3	-0.0115	31.32	-0.0152
	31.24	-0.0095	31.32	-0.0115	31.34	-0.0152
	31.26	-0.0096	31.33	-0.0118	31.35	-0.0152
	31.28	-0.0096	31.35	-0.0121	31.37	-0.0153
	31.29	-0.0096	31.37	-0.0121	31.39	-0.0153
	31.31	-0.0096	31.38	-0.0124	31.4	-0.0155
	31.33	-0.0098	31.4	-0.0127	31.42	-0.0155
	31.34	-0.0098	31.42	-0.013	31.44	-0.0155
	31.36	-0.0098	31.43	-0.0133	31.45	-0.0157
	31.38	-0.0099	31.45	-0.0136	31.47	-0.0157
	31.39	-0.0099	31.47	-0.014	31.49	-0.0158
	31.41	-0.0099	31.48	-0.0143	31.5	-0.0158
	31.43	-0.0101	31.5	-0.0146	31.52	-0.016
	31.44	-0.0101	31.52	-0.0152	31.54	-0.0161
	31.46	-0.0102	31.53	-0.0155	31.55	-0.0161
	31.48	-0.0102	31.55	-0.0161	31.57	-0.0163
	31.49	-0.0104	31.57	-0.0164	31.59	-0.0164
	31.51	-0.0104	31.58	-0.0171	31.6	-0.0166
	31.53	-0.0105	31.6	-0.0177	31.62	-0.0167
	31.54	-0.0105	31.62	-0.0183	31.64	-0.0169
	31.56	-0.0105	31.63	-0.0189	31.65	-0.0172
	31.58	-0.0107	31.65	-0.0202	31.67	-0.0175
	31.59	-0.0107	31.67	-0.0208	31.69	-0.0177
	31.61	-0.0109	31.68	-0.0214	31.7	-0.018
	31.63	-0.0109	31.7	-0.0223	31.72	-0.0184
	31.64	-0.011	31.7	-0.0223	31.74	-0.0188
	31.66	-0.011	31.7	-0.0223	31.75	-0.0192
	31.68	-0.0112	31.7	0.0087	31.77	-0.0197
	31.69	-0.0113	31.72	0.0214	31.79	-0.0202
	31.71	-0.0113	31.73	0.0192	31.8	-0.0206
	31.73	-0.0115	31.75	0.018	31.82	-0.0211
	31.74	-0.0116	31.77	0.0171	31.82	-0.0211
	31.76	-0.0118	31.78	0.0164	31.82	-0.0211
	31.78	-0.0121	31.8	0.0158	31.82	0.0054
	31.79	-0.0122	31.82	0.0152	31.84	0.018
	31.81	-0.0124	31.83	0.0149	31.85	0.0171
	31.83	-0.0126	31.85	0.0146	31.87	0.0164
	31.83	-0.0126	31.87	0.0143	31.89	0.016
	--		31.88	0.0143	31.9	0.0157
	31.83	0.0054	31.9	0.014	31.92	0.0153
	31.84	0.0126	31.92	0.014	31.94	0.0152
	31.86	0.0121	31.93	0.0136	31.95	0.015
	31.88	0.0118	31.95	0.0136	31.97	0.0149
	31.89	0.0115	31.97	0.0133	31.99	0.0149
	31.91	0.0115	31.98	0.0133	32	0.0147
	31.93	0.0113	32	0.013	32.02	0.0146
	31.94	0.0112	32.02	0.013	32.04	0.0146
	31.96	0.0112	32.03	0.013	32.05	0.0146
	31.98	0.0112	32.05	0.0127	32.07	0.0144
	31.99	0.0112	32.07	0.0127	32.09	0.0144
	32.01	0.0112	32.08	0.0127	32.1	0.0144
	32.03	0.0112	32.1	0.0127	32.12	0.0143
	32.04	0.011	32.12	0.0127	32.14	0.0143
	32.06	0.011	32.13	0.0124	32.15	0.0143
	32.08	0.011	32.15	0.0124	32.17	0.0143
	32.09	0.011	32.17	0.0124	32.19	0.0141
	32.11	0.011	32.18	0.0124	32.2	0.0141
	32.13	0.011	32.2	0.0124	32.22	0.0141
	32.14	0.0109	32.22	0.0121	32.24	0.0141
	32.16	0.0109	32.23	0.0121	32.25	0.0141
	32.18	0.0109	32.25	0.0121	32.27	0.0141
	32.19	0.0109	32.27	0.0121	32.29	0.0141
	32.21	0.0109	32.28	0.0121	32.3	0.0141
	32.23	0.0109	32.3	0.0121	32.32	0.014
	32.24	0.0107	32.32	0.0121	32.34	0.014
	32.26	0.0107	32.33	0.0118	32.35	0.014
	32.28	0.0107	32.35	0.0118	32.37	0.014
	32.29	0.0107	32.37	0.0118	32.39	0.014
	32.31	0.0107	32.38	0.0118	32.4	0.014
	32.33	0.0107	32.4	0.0118	32.42	0.014
	32.34	0.0107	32.42	0.0118	32.44	0.014
	32.36	0.0107	32.43	0.0118	32.45	0.0138
	32.38	0.0105	32.45	0.0118	32.47	0.0138
	32.39	0.0105	32.47	0.0118	32.49	0.0138
	32.41	0.0105	32.48	0.0118	32.5	0.0138
	32.43	0.0105	32.5	0.0118	32.52	0.0138
	32.44	0.0105	32.52	0.0118	32.54	0.0138
	32.46	0.0105	32.53	0.0118	32.55	0.0138
	32.48	0.0105	32.55	0.0118	32.57	0.0138
	32.49	0.0105	32.57	0.0118	32.59	0.0138
	32.51	0.0104	32.58	0.0118	32.6	0.0138
	32.53	0.0104	32.6	0.0118	32.62	0.0138
	32.54	0.0104	32.62	0.0115	32.64	0.0138
	32.56	0.0104	32.63	0.0115	32.65	0.0138
	32.58	0.0104	32.65	0.0118	32.67	0.0138
	32.59	0.0104	32.67	0.0118	32.69	0.0138
	32.61	0.0104	32.68	0.0118	32.7	0.0138
	32.63	0.0104	32.7	0.0118	32.72	0.0138
	32.64	0.0104	32.72	0.0118	32.74	0.0138
	32.66	0.0104	32.73	0.0118	32.75	0.0138
	32.68	0.0104	32.75	0.0118	32.77	0.0138
	32.69	0.0104	32.77	0.0118	32.79	0.0138
	32.71	0.0104	32.78	0.0118	32.8	0.0138
	32.73	0.0104	32.8	0.0118	32.82	0.0138
	32.74	0.0104	32.82	0.0118	32.84	0.0138
	32.76	0.0104	32.83	0.0118	32.85	0.0138
	32.78	0.0102	32.85	0.0118	32.87	0.0138
	32.79	0.0104	32.87	0.0118	32.89	0.0138
	32.81	0.0102	32.88	0.0118	32.9	0.0138
	32.83	0.0102	32.9	0.0118	32.92	0.0138
	32.84	0.0102	32.92	0.0118	32.94	0.0138
	32.86	0.0102	32.93	0.0118	32.95	0.0138
	32.88	0.0104	32.95	0.0121	32.97	0.0138
	32.89	0.0104	32.97	0.0121	32.99	0.0138
	32.91	0.0102	32.98	0.0121	33	0.0138
[truncated: 1,893 more rows]
