# Supplementary material for: Multifunctional electrolyte additive for high power lithium metal batteries at ultra-low temperatures
Source: Nat Commun. 2025 Apr 8;16:3344. doi: 10.1038/s41467-025-58627-3 (PMC11978743; doi:10.1038/s41467-025-58627-3)
Supplement: Supplementary file 5 — Source Data [file 41467_2025_58627_MOESM5_ESM.zip › Source data for Fig. S20.xlsx]

## Sheet: Sheet1
	LSV
	DEE		DDE		DDE-PN
	X	Y	X	Y	X	Y
	1.1	0.00433	2.6	8.43333E-5	2.6	6.6E-5
	1.101	0.00433	2.601	1.05333E-4	2.601	8.7E-5
	1.102	0.0043	2.602	1.08667E-4	2.602	9.86667E-5
	1.103	0.00427	2.603	1.13333E-4	2.603	1.03333E-4
	1.104	0.00427	2.604	1.16667E-4	2.604	1.09E-4
	1.105	0.00423	2.605	1.17667E-4	2.605	1.09667E-4
	1.106	0.0042	2.606	1.19E-4	2.606	1.12667E-4
	1.107	0.00417	2.607	1.23E-4	2.607	1.15E-4
	1.108	0.00413	2.608	1.24667E-4	2.608	1.16667E-4
	1.109	0.0041	2.609	1.21333E-4	2.609	1.18333E-4
	1.11	0.0041	2.61	1.27333E-4	2.61	1.18667E-4
	1.111	0.00407	2.611	1.26333E-4	2.611	1.21333E-4
	1.112	0.00403	2.612	1.28667E-4	2.612	1.22E-4
	1.113	0.00403	2.613	1.28333E-4	2.613	1.22E-4
	1.114	0.004	2.614	1.27333E-4	2.614	1.22667E-4
	1.115	0.004	2.615	1.31E-4	2.615	1.24E-4
	1.116	0.00397	2.616	1.29333E-4	2.616	1.24E-4
	1.117	0.00397	2.617	1.28667E-4	2.617	1.25667E-4
	1.118	0.00393	2.618	1.31E-4	2.618	1.27667E-4
	1.119	0.00393	2.619	1.31667E-4	2.619	1.27E-4
	1.12	0.0039	2.62	1.35333E-4	2.62	1.28667E-4
	1.121	0.0039	2.621	1.33667E-4	2.621	1.28333E-4
	1.122	0.0039	2.622	1.33333E-4	2.622	1.29333E-4
	1.123	0.00387	2.623	1.34333E-4	2.623	1.30333E-4
	1.124	0.00387	2.624	1.34E-4	2.624	1.31E-4
	1.125	0.00387	2.625	1.35E-4	2.625	1.31667E-4
	1.126	0.00383	2.626	1.37E-4	2.626	1.31333E-4
	1.127	0.00383	2.627	1.34667E-4	2.627	1.32E-4
	1.128	0.00383	2.628	1.35667E-4	2.628	1.33E-4
	1.129	0.0038	2.629	1.38E-4	2.629	1.32333E-4
	1.13	0.0038	2.63	1.35333E-4	2.63	1.34333E-4
	1.131	0.0038	2.631	1.38333E-4	2.631	1.34333E-4
	1.132	0.0038	2.632	1.39333E-4	2.632	1.33667E-4
	1.133	0.0038	2.633	1.37333E-4	2.633	1.34333E-4
	1.134	0.00377	2.634	1.38667E-4	2.634	1.36E-4
	1.135	0.00377	2.635	1.39E-4	2.635	1.34667E-4
	1.136	0.00377	2.636	1.38667E-4	2.636	1.34333E-4
	1.137	0.00377	2.637	1.39667E-4	2.637	1.36333E-4
	1.138	0.00377	2.638	1.40667E-4	2.638	1.37667E-4
	1.139	0.00377	2.639	1.40667E-4	2.639	1.36333E-4
	1.14	0.00373	2.64	1.40667E-4	2.64	1.37E-4
	1.141	0.00373	2.641	1.41E-4	2.641	1.37E-4
	1.142	0.00373	2.642	1.41333E-4	2.642	1.36667E-4
	1.143	0.00373	2.643	1.42333E-4	2.643	1.37E-4
	1.144	0.00373	2.644	1.42333E-4	2.644	1.39E-4
	1.145	0.00373	2.645	1.43667E-4	2.645	1.39333E-4
	1.146	0.00373	2.646	1.43333E-4	2.646	1.39E-4
	1.147	0.00373	2.647	1.42667E-4	2.647	1.40333E-4
	1.148	0.0037	2.648	1.43333E-4	2.648	1.39E-4
	1.149	0.0037	2.649	1.41333E-4	2.649	1.39667E-4
	1.15	0.0037	2.65	1.43333E-4	2.65	1.39667E-4
	1.151	0.0037	2.651	1.43667E-4	2.651	1.39333E-4
	1.152	0.0037	2.652	1.45333E-4	2.652	1.41333E-4
	1.153	0.0037	2.653	1.45333E-4	2.653	1.42E-4
	1.154	0.0037	2.654	1.43667E-4	2.654	1.40667E-4
	1.155	0.0037	2.655	1.45E-4	2.655	1.41667E-4
	1.156	0.0037	2.656	1.43667E-4	2.656	1.43E-4
	1.157	0.0037	2.657	1.44333E-4	2.657	1.41E-4
	1.158	0.0037	2.658	1.45667E-4	2.658	1.42E-4
	1.159	0.0037	2.659	1.44E-4	2.659	1.42333E-4
	1.16	0.0037	2.66	1.46E-4	2.66	1.42667E-4
	1.161	0.0037	2.661	1.46333E-4	2.661	1.43333E-4
	1.162	0.0037	2.662	1.46333E-4	2.662	1.42333E-4
	1.163	0.0037	2.663	1.46333E-4	2.663	1.43667E-4
	1.164	0.0037	2.664	1.46667E-4	2.664	1.43E-4
	1.165	0.00367	2.665	1.46333E-4	2.665	1.45E-4
	1.166	0.00367	2.666	1.48E-4	2.666	1.44E-4
	1.167	0.00367	2.667	1.48E-4	2.667	1.44E-4
	1.168	0.00367	2.668	1.48E-4	2.668	1.44E-4
	1.169	0.00367	2.669	1.48E-4	2.669	1.45333E-4
	1.17	0.00367	2.67	1.47667E-4	2.67	1.45E-4
	1.171	0.00367	2.671	1.47E-4	2.671	1.45667E-4
	1.172	0.00367	2.672	1.49667E-4	2.672	1.45E-4
	1.173	0.00367	2.673	1.47667E-4	2.673	1.45E-4
	1.174	0.00367	2.674	1.48333E-4	2.674	1.46E-4
	1.175	0.00367	2.675	1.47333E-4	2.675	1.45333E-4
	1.176	0.00367	2.676	1.51E-4	2.676	1.47333E-4
	1.177	0.00367	2.677	1.5E-4	2.677	1.46333E-4
	1.178	0.00367	2.678	1.49333E-4	2.678	1.47667E-4
	1.179	0.00367	2.679	1.49E-4	2.679	1.47333E-4
	1.18	0.00367	2.68	1.49333E-4	2.68	1.46667E-4
	1.181	0.00367	2.681	1.5E-4	2.681	1.48333E-4
	1.182	0.00367	2.682	1.51667E-4	2.682	1.48333E-4
	1.183	0.00367	2.683	1.51E-4	2.683	1.47667E-4
	1.184	0.00367	2.684	1.51667E-4	2.684	1.48667E-4
	1.185	0.00367	2.685	1.53667E-4	2.685	1.49333E-4
	1.186	0.00367	2.686	1.50333E-4	2.686	1.48333E-4
	1.187	0.00367	2.687	1.52333E-4	2.687	1.49333E-4
	1.188	0.00367	2.688	1.50667E-4	2.688	1.49E-4
	1.189	0.00367	2.689	1.52667E-4	2.689	1.48E-4
	1.19	0.00367	2.69	1.53333E-4	2.69	1.50333E-4
	1.191	0.00367	2.691	1.54E-4	2.691	1.51E-4
	1.192	0.00367	2.692	1.53333E-4	2.692	1.49333E-4
	1.193	0.00367	2.693	1.54E-4	2.693	1.5E-4
	1.194	0.00367	2.694	1.53E-4	2.694	1.50333E-4
	1.195	0.00367	2.695	1.53333E-4	2.695	1.50667E-4
	1.196	0.00367	2.696	1.53667E-4	2.696	1.51E-4
	1.197	0.00367	2.697	1.55333E-4	2.697	1.51333E-4
	1.198	0.00367	2.698	1.53E-4	2.698	1.52E-4
	1.199	0.0037	2.699	1.53667E-4	2.699	1.51E-4
	1.2	0.0037	2.7	1.55333E-4	2.7	1.52667E-4
	1.201	0.0037	2.701	1.54333E-4	2.701	1.52333E-4
	1.202	0.0037	2.702	1.56E-4	2.702	1.51667E-4
	1.203	0.0037	2.703	1.55333E-4	2.703	1.53333E-4
	1.204	0.0037	2.704	1.56E-4	2.704	1.52667E-4
	1.205	0.0037	2.705	1.54667E-4	2.705	1.53333E-4
	1.206	0.0037	2.706	1.56667E-4	2.706	1.54E-4
	1.207	0.0037	2.707	1.54333E-4	2.707	1.53667E-4
	1.208	0.0037	2.708	1.57E-4	2.708	1.54333E-4
	1.209	0.0037	2.709	1.58E-4	2.709	1.54333E-4
	1.21	0.0037	2.71	1.57333E-4	2.71	1.54333E-4
	1.211	0.0037	2.711	1.55667E-4	2.711	1.55E-4
	1.212	0.0037	2.712	1.57667E-4	2.712	1.54667E-4
	1.213	0.0037	2.713	1.55667E-4	2.713	1.55667E-4
	1.214	0.0037	2.714	1.58E-4	2.714	1.55333E-4
	1.215	0.0037	2.715	1.56333E-4	2.715	1.55333E-4
	1.216	0.0037	2.716	1.58E-4	2.716	1.56667E-4
	1.217	0.0037	2.717	1.6E-4	2.717	1.55667E-4
	1.218	0.0037	2.718	1.59333E-4	2.718	1.54667E-4
	1.219	0.0037	2.719	1.59667E-4	2.719	1.56667E-4
	1.22	0.0037	2.72	1.6E-4	2.72	1.56E-4
	1.221	0.0037	2.721	1.59333E-4	2.721	1.56E-4
	1.222	0.0037	2.722	1.60667E-4	2.722	1.58E-4
	1.223	0.0037	2.723	1.65667E-4	2.723	1.60667E-4
	1.224	0.0037	2.724	1.60667E-4	2.724	1.58333E-4
	1.225	0.0037	2.725	1.60667E-4	2.725	1.57667E-4
	1.226	0.0037	2.726	1.6E-4	2.726	1.58E-4
	1.227	0.0037	2.727	1.62333E-4	2.727	1.58333E-4
	1.228	0.0037	2.728	1.61333E-4	2.728	1.58333E-4
	1.229	0.0037	2.729	1.60667E-4	2.729	1.58667E-4
	1.23	0.0037	2.73	1.61667E-4	2.73	1.58667E-4
	1.231	0.0037	2.731	1.61667E-4	2.731	1.58667E-4
	1.232	0.0037	2.732	1.62333E-4	2.732	1.60667E-4
	1.233	0.0037	2.733	1.61E-4	2.733	1.59333E-4
	1.234	0.0037	2.734	1.62333E-4	2.734	1.59E-4
	1.235	0.0037	2.735	1.63667E-4	2.735	1.6E-4
	1.236	0.0037	2.736	1.63667E-4	2.736	1.61E-4
	1.237	0.0037	2.737	1.62E-4	2.737	1.59333E-4
	1.238	0.00373	2.738	1.63667E-4	2.738	1.61667E-4
	1.239	0.00373	2.739	1.61667E-4	2.739	1.60667E-4
	1.24	0.00373	2.74	1.64667E-4	2.74	1.60333E-4
	1.241	0.00373	2.741	1.65333E-4	2.741	1.60333E-4
	1.242	0.00373	2.742	1.65333E-4	2.742	1.63667E-4
	1.243	0.00373	2.743	1.64333E-4	2.743	1.62E-4
	1.244	0.00373	2.744	1.62333E-4	2.744	1.62E-4
	1.245	0.00373	2.745	1.64667E-4	2.745	1.62667E-4
	1.246	0.00373	2.746	1.65667E-4	2.746	1.63667E-4
	1.247	0.00373	2.747	1.65667E-4	2.747	1.62E-4
	1.248	0.00373	2.748	1.66333E-4	2.748	1.64333E-4
	1.249	0.00373	2.749	1.65667E-4	2.749	1.64E-4
	1.25	0.00373	2.75	1.66E-4	2.75	1.63E-4
	1.251	0.00373	2.751	1.66E-4	2.751	1.64333E-4
	1.252	0.00373	2.752	1.66E-4	2.752	1.64333E-4
	1.253	0.00373	2.753	1.65667E-4	2.753	1.64E-4
	1.254	0.00373	2.754	1.67E-4	2.754	1.66333E-4
	1.255	0.00373	2.755	1.67333E-4	2.755	1.65333E-4
	1.256	0.00373	2.756	1.68667E-4	2.756	1.66E-4
	1.257	0.00373	2.757	1.68E-4	2.757	1.65E-4
	1.258	0.00373	2.758	1.67E-4	2.758	1.65667E-4
	1.259	0.00373	2.759	1.70667E-4	2.759	1.66333E-4
	1.26	0.00373	2.76	1.66333E-4	2.76	1.66333E-4
	1.261	0.00373	2.761	1.68333E-4	2.761	1.66E-4
	1.262	0.00373	2.762	1.68333E-4	2.762	1.66333E-4
	1.263	0.00373	2.763	1.68667E-4	2.763	1.66333E-4
	1.264	0.00373	2.764	1.71E-4	2.764	1.68667E-4
	1.265	0.00373	2.765	1.70333E-4	2.765	1.68E-4
	1.266	0.00373	2.766	1.69667E-4	2.766	1.67E-4
	1.267	0.00373	2.767	1.69667E-4	2.767	1.68E-4
	1.268	0.00373	2.768	1.71667E-4	2.768	1.67667E-4
	1.269	0.00373	2.769	1.69333E-4	2.769	1.68E-4
	1.27	0.00373	2.77	1.72E-4	2.77	1.69667E-4
	1.271	0.00373	2.771	1.71333E-4	2.771	1.69E-4
	1.272	0.00373	2.772	1.73333E-4	2.772	1.7E-4
	1.273	0.00373	2.773	1.71667E-4	2.773	1.7E-4
	1.274	0.00373	2.774	1.72333E-4	2.774	1.69E-4
	1.275	0.00373	2.775	1.73333E-4	2.775	1.71E-4
	1.276	0.00373	2.776	1.71667E-4	2.776	1.69667E-4
	1.277	0.00373	2.777	1.72667E-4	2.777	1.70333E-4
	1.278	0.00373	2.778	1.75333E-4	2.778	1.71333E-4
	1.279	0.00373	2.779	1.72333E-4	2.779	1.70667E-4
	1.28	0.00373	2.78	1.73E-4	2.78	1.71333E-4
	1.281	0.00373	2.781	1.75333E-4	2.781	1.72E-4
	1.282	0.00373	2.782	1.75333E-4	2.782	1.71667E-4
	1.283	0.00373	2.783	1.74E-4	2.783	1.73E-4
	1.284	0.00373	2.784	1.75333E-4	2.784	1.72667E-4
	1.285	0.00373	2.785	1.73333E-4	2.785	1.73333E-4
	1.286	0.00373	2.786	1.78E-4	2.786	1.74E-4
	1.287	0.00373	2.787	1.74E-4	2.787	1.74333E-4
	1.288	0.00373	2.788	1.77333E-4	2.788	1.74667E-4
	1.289	0.00373	2.789	1.74667E-4	2.789	1.74333E-4
	1.29	0.00373	2.79	1.76667E-4	2.79	1.74667E-4
	1.291	0.00373	2.791	1.76E-4	2.791	1.75333E-4
	1.292	0.00373	2.792	1.77E-4	2.792	1.75E-4
	1.293	0.00373	2.793	1.77E-4	2.793	1.77333E-4
	1.294	0.00373	2.794	1.80667E-4	2.794	1.76E-4
	1.295	0.00373	2.795	1.76333E-4	2.795	1.75333E-4
	1.296	0.00373	2.796	1.79E-4	2.796	1.77667E-4
	1.297	0.00373	2.797	1.78333E-4	2.797	1.77E-4
	1.298	0.00373	2.798	1.78667E-4	2.798	1.77333E-4
	1.299	0.00373	2.799	1.81E-4	2.799	1.77667E-4
	1.3	0.00373	2.8	1.78333E-4	2.8	1.77667E-4
	1.301	0.00373	2.801	1.79667E-4	2.801	1.77333E-4
	1.302	0.00373	2.802	1.81E-4	2.802	1.77667E-4
	1.303	0.00373	2.803	1.79333E-4	2.803	1.78667E-4
	1.304	0.00373	2.804	1.8E-4	2.804	1.79E-4
	1.305	0.00373	2.805	1.80667E-4	2.805	1.78667E-4
	1.306	0.00373	2.806	1.81333E-4	2.806	1.79333E-4
	1.307	0.00373	2.807	1.82333E-4	2.807	1.79333E-4
	1.308	0.00373	2.808	1.80667E-4	2.808	1.80333E-4
	1.309	0.00373	2.809	1.82333E-4	2.809	1.80667E-4
	1.31	0.00373	2.81	1.82333E-4	2.81	1.81667E-4
	1.311	0.00373	2.811	1.82E-4	2.811	1.78667E-4
	1.312	0.00373	2.812	1.83667E-4	2.812	1.80333E-4
	1.313	0.00373	2.813	1.83333E-4	2.813	1.81333E-4
	1.314	0.00373	2.814	1.83667E-4	2.814	1.82333E-4
	1.315	0.00373	2.815	1.84E-4	2.815	1.83333E-4
	1.316	0.00373	2.816	1.85E-4	2.816	1.83333E-4
	1.317	0.00373	2.817	1.83667E-4	2.817	1.83E-4
	1.318	0.00373	2.818	1.86667E-4	2.818	1.84667E-4
	1.319	0.00373	2.819	1.86333E-4	2.819	1.83333E-4
	1.32	0.00373	2.82	1.86333E-4	2.82	1.84333E-4
	1.321	0.00373	2.821	1.85667E-4	2.821	1.85E-4
	1.322	0.00373	2.822	1.87667E-4	2.822	1.85333E-4
	1.323	0.00373	2.823	1.85333E-4	2.823	1.86333E-4
	1.324	0.00373	2.824	1.87333E-4	2.824	1.85333E-4
	1.325	0.00373	2.825	1.87E-4	2.825	1.86333E-4
	1.326	0.00373	2.826	1.88667E-4	2.826	1.87E-4
	1.327	0.00373	2.827	1.89333E-4	2.827	1.86333E-4
	1.328	0.00373	2.828	1.87667E-4	2.828	1.87667E-4
	1.329	0.00373	2.829	1.89E-4	2.829	1.86667E-4
	1.33	0.00373	2.83	1.89667E-4	2.83	1.88333E-4
	1.331	0.00373	2.831	1.91333E-4	2.831	1.88333E-4
	1.332	0.00373	2.832	1.9E-4	2.832	1.88E-4
	1.333	0.00373	2.833	1.89E-4	2.833	1.87E-4
	1.334	0.00373	2.834	1.9E-4	2.834	1.9E-4
	1.335	0.00373	2.835	1.91333E-4	2.835	1.89667E-4
	1.336	0.00373	2.836	1.91667E-4	2.836	1.89667E-4
	1.337	0.00373	2.837	1.93E-4	2.837	1.91E-4
	1.338	0.00373	2.838	1.91E-4	2.838	1.91E-4
	1.339	0.00373	2.839	1.92333E-4	2.839	1.91333E-4
	1.34	0.00373	2.84	1.91333E-4	2.84	1.91667E-4
	1.341	0.00373	2.841	1.92333E-4	2.841	1.92333E-4
	1.342	0.00373	2.842	1.91333E-4	2.842	1.92333E-4
	1.343	0.00373	2.843	1.92333E-4	2.843	1.91667E-4
	1.344	0.00373	2.844	1.93667E-4	2.844	1.93333E-4
	1.345	0.00373	2.845	1.95667E-4	2.845	1.93333E-4
	1.346	0.00373	2.846	1.94667E-4	2.846	1.94E-4
	1.347	0.0037	2.847	1.93333E-4	2.847	1.95333E-4
	1.348	0.0037	2.848	1.94667E-4	2.848	1.94333E-4
	1.349	0.0037	2.849	1.93333E-4	2.849	1.94333E-4
	1.35	0.0037	2.85	1.95E-4	2.85	1.96E-4
	1.351	0.0037	2.851	1.96333E-4	2.851	1.95333E-4
	1.352	0.0037	2.852	1.97E-4	2.852	1.96333E-4
	1.353	0.0037	2.853	1.96E-4	2.853	1.95667E-4
	1.354	0.0037	2.854	1.96E-4	2.854	1.97E-4
	1.355	0.0037	2.855	1.99E-4	2.855	1.97E-4
	1.356	0.0037	2.856	1.97333E-4	2.856	1.97333E-4
	1.357	0.0037	2.857	1.99E-4	2.857	1.98333E-4
	1.358	0.0037	2.858	1.99E-4	2.858	1.98333E-4
	1.359	0.0037	2.859	1.98E-4	2.859	1.98667E-4
	1.36	0.0037	2.86	1.99333E-4	2.86	1.99667E-4
	1.361	0.0037	2.861	2.00333E-4	2.861	1.99E-4
	1.362	0.0037	2.862	2.01E-4	2.862	2.00333E-4
	1.363	0.0037	2.863	1.99E-4	2.863	2.00333E-4
	1.364	0.0037	2.864	2.00333E-4	2.864	2.00667E-4
	1.365	0.0037	2.865	2.00333E-4	2.865	2.01E-4
	1.366	0.0037	2.866	2.00333E-4	2.866	2.03E-4
	1.367	0.0037	2.867	2.01333E-4	2.867	2.03E-4
	1.368	0.0037	2.868	2.03E-4	2.868	2.03E-4
	1.369	0.0037	2.869	2.02E-4	2.869	2.02333E-4
	1.37	0.0037	2.87	2.02E-4	2.87	2.03E-4
	1.371	0.0037	2.871	2.04333E-4	2.871	2.04667E-4
	1.372	0.0037	2.872	2.05667E-4	2.872	2.04333E-4
	1.373	0.00367	2.873	2.04333E-4	2.873	2.04E-4
	1.374	0.00367	2.874	2.04667E-4	2.874	2.05E-4
	1.375	0.00367	2.875	2.04333E-4	2.875	2.05667E-4
	1.376	0.00367	2.876	2.06333E-4	2.876	2.05E-4
	1.377	0.00367	2.877	2.06E-4	2.877	2.06333E-4
	1.378	0.00367	2.878	2.07E-4	2.878	2.05667E-4
	1.379	0.00367	2.879	2.07667E-4	2.879	2.08E-4
	1.38	0.00367	2.88	2.06333E-4	2.88	2.07667E-4
	1.381	0.00367	2.881	2.06667E-4	2.881	2.08333E-4
	1.382	0.00367	2.882	2.09E-4	2.882	2.08333E-4
	1.383	0.00367	2.883	2.08667E-4	2.883	2.08667E-4
	1.384	0.00367	2.884	2.08667E-4	2.884	2.09667E-4
	1.385	0.00367	2.885	2.09333E-4	2.885	2.09E-4
	1.386	0.00367	2.886	2.09E-4	2.886	2.1E-4
	1.387	0.00367	2.887	2.10667E-4	2.887	2.11E-4
	1.388	0.00367	2.888	2.09667E-4	2.888	2.11E-4
	1.389	0.00367	2.889	2.11667E-4	2.889	2.11667E-4
	1.39	0.00367	2.89	2.11667E-4	2.89	2.13667E-4
	1.391	0.00367	2.891	2.09E-4	2.891	2.12E-4
	1.392	0.00367	2.892	2.12667E-4	2.892	2.13E-4
	1.393	0.00363	2.893	2.12E-4	2.893	2.13667E-4
	1.394	0.00363	2.894	2.12E-4	2.894	2.13667E-4
	1.395	0.00363	2.895	2.12667E-4	2.895	2.15E-4
	1.396	0.00363	2.896	2.12E-4	2.896	2.15333E-4
	1.397	0.00363	2.897	2.14E-4	2.897	2.15667E-4
	1.398	0.00363	2.898	2.15667E-4	2.898	2.17333E-4
	1.399	0.00363	2.899	2.15667E-4	2.899	2.16E-4
	1.4	0.00363	2.9	2.15333E-4	2.9	2.18E-4
	1.401	0.00363	2.901	2.16333E-4	2.901	2.17E-4
	1.402	0.00363	2.902	2.17E-4	2.902	2.18E-4
	1.403	0.00363	2.903	2.17333E-4	2.903	2.17667E-4
	1.404	0.00363	2.904	2.17E-4	2.904	2.19E-4
	1.405	0.00363	2.905	2.16333E-4	2.905	2.2E-4
	1.406	0.00363	2.906	2.18667E-4	2.906	2.19333E-4
	1.407	0.00363	2.907	2.16E-4	2.907	2.21333E-4
	1.408	0.00363	2.908	2.18333E-4	2.908	2.21667E-4
	1.409	0.0036	2.909	2.18E-4	2.909	2.22333E-4
	1.41	0.0036	2.91	2.17E-4	2.91	2.20667E-4
	1.411	0.0036	2.911	2.20333E-4	2.911	2.22667E-4
	1.412	0.0036	2.912	2.21E-4	2.912	2.23E-4
	1.413	0.0036	2.913	2.19E-4	2.913	2.23333E-4
	1.414	0.0036	2.914	2.23667E-4	2.914	2.23667E-4
	1.415	0.0036	2.915	2.21E-4	2.915	2.25333E-4
	1.416	0.0036	2.916	2.21333E-4	2.916	2.24E-4
	1.417	0.0036	2.917	2.22333E-4	2.917	2.26E-4
	1.418	0.0036	2.918	2.21E-4	2.918	2.26E-4
	1.419	0.0036	2.919	2.23667E-4	2.919	2.26333E-4
	1.42	0.0036	2.92	2.24333E-4	2.92	2.25667E-4
	1.421	0.0036	2.921	2.24E-4	2.921	2.28E-4
	1.422	0.0036	2.922	2.25333E-4	2.922	2.29333E-4
	1.423	0.0036	2.923	2.24333E-4	2.923	2.28333E-4
	1.424	0.0036	2.924	2.26E-4	2.924	2.3E-4
	1.425	0.00357	2.925	2.26667E-4	2.925	2.29333E-4
	1.426	0.00357	2.926	2.26E-4	2.926	2.29E-4
	1.427	0.00357	2.927	2.28E-4	2.927	2.31667E-4
	1.428	0.00357	2.928	2.28333E-4	2.928	2.31667E-4
	1.429	0.00357	2.929	2.28E-4	2.929	2.32333E-4
	1.43	0.00357	2.93	2.28667E-4	2.93	2.33E-4
	1.431	0.00357	2.931	2.27E-4	2.931	2.33E-4
	1.432	0.00357	2.932	2.3E-4	2.932	2.34333E-4
	1.433	0.00357	2.933	2.31E-4	2.933	2.34667E-4
	1.434	0.00357	2.934	2.29333E-4	2.934	2.34667E-4
	1.435	0.00357	2.935	2.31667E-4	2.935	2.35667E-4
	1.436	0.00357	2.936	2.31E-4	2.936	2.36E-4
	1.437	0.00357	2.937	2.31E-4	2.937	2.36333E-4
	1.438	0.00357	2.938	2.33333E-4	2.938	2.36667E-4
	1.439	0.00353	2.939	2.32E-4	2.939	2.37333E-4
	1.44	0.00353	2.94	2.34E-4	2.94	2.39333E-4
	1.441	0.00353	2.941	2.33333E-4	2.941	2.39333E-4
	1.442	0.00353	2.942	2.35667E-4	2.942	2.38667E-4
	1.443	0.00353	2.943	2.36E-4	2.943	2.41333E-4
	1.444	0.00353	2.944	2.36E-4	2.944	2.4E-4
	1.445	0.00353	2.945	2.36E-4	2.945	2.41333E-4
	1.446	0.00353	2.946	2.35333E-4	2.946	2.42E-4
	1.447	0.00353	2.947	2.37333E-4	2.947	2.43333E-4
	1.448	0.00353	2.948	2.37333E-4	2.948	2.42667E-4
	1.449	0.00353	2.949	2.36667E-4	2.949	2.43667E-4
	1.45	0.00353	2.95	2.38667E-4	2.95	2.44667E-4
	1.451	0.00353	2.951	2.38333E-4	2.951	2.45333E-4
	1.452	0.00353	2.952	2.38E-4	2.952	2.44667E-4
	1.453	0.0035	2.953	2.41E-4	2.953	2.46333E-4
	1.454	0.0035	2.954	2.40333E-4	2.954	2.47E-4
	1.455	0.0035	2.955	2.40333E-4	2.955	2.46333E-4
	1.456	0.0035	2.956	2.42E-4	2.956	2.47333E-4
	1.457	0.0035	2.957	2.40333E-4	2.957	2.49E-4
	1.458	0.0035	2.958	2.41333E-4	2.958	2.49333E-4
	1.459	0.0035	2.959	2.44E-4	2.959	2.50333E-4
	1.46	0.0035	2.96	2.43333E-4	2.96	2.49333E-4
	1.461	0.0035	2.961	2.43E-4	2.961	2.49333E-4
	1.462	0.0035	2.962	2.46333E-4	2.962	2.51667E-4
	1.463	0.0035	2.963	2.44E-4	2.963	2.51667E-4
	1.464	0.0035	2.964	2.45E-4	2.964	2.53333E-4
	1.465	0.00347	2.965	2.47E-4	2.965	2.53667E-4
	1.466	0.00347	2.966	2.46667E-4	2.966	2.53E-4
	1.467	0.00347	2.967	2.46667E-4	2.967	2.55333E-4
	1.468	0.00347	2.968	2.47333E-4	2.968	2.56333E-4
	1.469	0.00347	2.969	2.48E-4	2.969	2.55333E-4
	1.47	0.00347	2.97	2.49E-4	2.97	2.57E-4
	1.471	0.00347	2.971	2.49333E-4	2.971	2.57333E-4
	1.472	0.00347	2.972	2.49E-4	2.972	2.58E-4
	1.473	0.00347	2.973	2.52E-4	2.973	2.58667E-4
	1.474	0.00347	2.974	2.50667E-4	2.974	2.59333E-4
	1.475	0.00347	2.975	2.52E-4	2.975	2.61333E-4
	1.476	0.00347	2.976	2.50667E-4	2.976	2.6E-4
	1.477	0.00347	2.977	2.52E-4	2.977	2.61E-4
	1.478	0.00343	2.978	2.55E-4	2.978	2.62667E-4
	1.479	0.00343	2.979	2.52667E-4	2.979	2.63E-4
	1.48	0.00343	2.98	2.55E-4	2.98	2.63333E-4
	1.481	0.00343	2.981	2.55667E-4	2.981	2.64E-4
	1.482	0.00343	2.982	2.53333E-4	2.982	2.65E-4
	1.483	0.00343	2.983	2.56333E-4	2.983	2.65667E-4
	1.484	0.00343	2.984	2.56333E-4	2.984	2.65333E-4
	1.485	0.00343	2.985	2.57333E-4	2.985	2.66333E-4
	1.486	0.00343	2.986	2.57667E-4	2.986	2.68667E-4
	1.487	0.00343	2.987	2.57333E-4	2.987	2.67E-4
	1.488	0.00343	2.988	2.59667E-4	2.988	2.67667E-4
	1.489	0.00343	2.989	2.61E-4	2.989	2.70667E-4
	1.49	0.00343	2.99	2.60333E-4	2.99	2.69333E-4
	1.491	0.0034	2.991	2.62E-4	2.991	2.71E-4
	1.492	0.0034	2.992	2.61667E-4	2.992	2.72333E-4
	1.493	0.0034	2.993	2.60667E-4	2.993	2.73E-4
	1.494	0.0034	2.994	2.62333E-4	2.994	2.73E-4
	1.495	0.0034	2.995	2.64E-4	2.995	2.74E-4
	1.496	0.0034	2.996	2.64E-4	2.996	2.75667E-4
	1.497	0.0034	2.997	2.65E-4	2.997	2.75E-4
	1.498	0.0034	2.998	2.65667E-4	2.998	2.76333E-4
	1.499	0.0034	2.999	2.66333E-4	2.999	2.77333E-4
	1.5	0.0034	3	2.65333E-4	3	2.78333E-4
	1.501	0.0034	3.001	2.66667E-4	3.001	2.78667E-4
	1.502	0.0034	3.002	2.67333E-4	3.002	2.80667E-4
	1.503	0.00337	3.003	2.67667E-4	3.003	2.8E-4
	1.504	0.00337	3.004	2.70667E-4	3.004	2.81667E-4
	1.505	0.00337	3.005	2.70333E-4	3.005	2.82E-4
	1.506	0.00337	3.006	2.69333E-4	3.006	2.82333E-4
	1.507	0.00337	3.007	2.71333E-4	3.007	2.83E-4
	1.508	0.00337	3.008	2.69333E-4	3.008	2.84333E-4
	1.509	0.00337	3.009	2.71333E-4	3.009	2.84E-4
	1.51	0.00337	3.01	2.73667E-4	3.01	2.84667E-4
	1.511	0.00337	3.011	2.73E-4	3.011	2.86333E-4
	1.512	0.00337	3.012	2.74667E-4	3.012	2.87E-4
	1.513	0.00337	3.013	2.75667E-4	3.013	2.88333E-4
	1.514	0.00337	3.014	2.76333E-4	3.014	2.88667E-4
	1.515	0.00333	3.015	2.77667E-4	3.015	2.89333E-4
	1.516	0.00333	3.016	2.76333E-4	3.016	2.90333E-4
	1.517	0.00333	3.017	2.77667E-4	3.017	2.90333E-4
	1.518	0.00333	3.018	2.79E-4	3.018	2.91667E-4
	1.519	0.00333	3.019	2.77333E-4	3.019	2.92E-4
	1.52	0.00333	3.02	2.78667E-4	3.02	2.94E-4
	1.521	0.00333	3.021	2.81E-4	3.021	2.95E-4
	1.522	0.00333	3.022	2.81E-4	3.022	2.94667E-4
	1.523	0.00332	3.023	2.80333E-4	3.023	2.96333E-4
	1.524	0.00332	3.024	2.82333E-4	3.024	2.96667E-4
	1.525	0.00332	3.025	2.81E-4	3.025	2.97667E-4
	1.526	0.00332	3.026	2.84E-4	3.026	2.98E-4
	1.527	0.00331	3.027	2.82333E-4	3.027	2.99333E-4
	1.528	0.00331	3.028	2.84333E-4	3.028	3E-4
	1.529	0.00331	3.029	2.86333E-4	3.029	3.00667E-4
	1.53	0.00331	3.03	2.87E-4	3.03	3.02333E-4
	1.531	0.0033	3.031	2.87333E-4	3.031	3.03667E-4
	1.532	0.0033	3.032	2.87E-4	3.032	3.02333E-4
	1.533	0.0033	3.033	2.87E-4	3.033	3.04333E-4
	1.534	0.00329	3.034	2.90333E-4	3.034	3.05667E-4
	1.535	0.00329	3.035	2.89333E-4	3.035	3.06E-4
	1.536	0.00329	3.036	2.9E-4	3.036	3.07333E-4
	1.537	0.00328	3.037	2.91E-4	3.037	3.07333E-4
	1.538	0.00328	3.038	2.90333E-4	3.038	3.09E-4
	1.539	0.00328	3.039	2.93333E-4	3.039	3.10333E-4
	1.54	0.00328	3.04	2.94333E-4	3.04	3.09667E-4
	1.541	0.00327	3.041	2.94333E-4	3.041	3.1E-4
	1.542	0.00327	3.042	2.95333E-4	3.042	3.13333E-4
	1.543	0.00327	3.043	2.96E-4	3.043	3.13E-4
	1.544	0.00326	3.044	2.94667E-4	3.044	3.15E-4
	1.545	0.00326	3.045	2.96333E-4	3.045	3.15667E-4
	1.546	0.00326	3.046	2.97333E-4	3.046	3.15333E-4
	1.547	0.00325	3.047	2.98667E-4	3.047	3.16667E-4
	1.548	0.00325	3.048	2.98333E-4	3.048	3.17667E-4
	1.549	0.00325	3.049	3.00667E-4	3.049	3.19E-4
	1.55	0.00325	3.05	3.01667E-4	3.05	3.18667E-4
	1.551	0.00324	3.051	2.98333E-4	3.051	3.21333E-4
	1.552	0.00324	3.052	3.03E-4	3.052	3.21333E-4
	1.553	0.00324	3.053	3.04333E-4	3.053	3.22667E-4
	1.554	0.00324	3.054	3.02333E-4	3.054	3.23E-4
	1.555	0.00323	3.055	3.07333E-4	3.055	3.25333E-4
	1.556	0.00323	3.056	3.06667E-4	3.056	3.25667E-4
	1.557	0.00323	3.057	3.05667E-4	3.057	3.25333E-4
	1.558	0.00323	3.058	3.05667E-4	3.058	3.28333E-4
	1.559	0.00322	3.059	3.07E-4	3.059	3.28E-4
	1.56	0.00322	3.06	3.09E-4	3.06	3.28667E-4
	1.561	0.00322	3.061	3.11333E-4	3.061	3.29333E-4
	1.562	0.00321	3.062	3.09667E-4	3.062	3.32333E-4
	1.563	0.00321	3.063	3.10667E-4	3.063	3.32333E-4
	1.564	0.00321	3.064	3.12333E-4	3.064	3.33333E-4
	1.565	0.0032	3.065	3.12667E-4	3.065	3.33E-4
	1.566	0.0032	3.066	3.14667E-4	3.066	3.36667E-4
	1.567	0.0032	3.067	3.12E-4	3.067	3.36667E-4
	1.568	0.00319	3.068	3.14333E-4	3.068	3.36667E-4
	1.569	0.00319	3.069	3.17E-4	3.069	3.4E-4
	1.57	0.00319	3.07	3.15333E-4	3.07	3.4E-4
	1.571	0.00319	3.071	3.19667E-4	3.071	3.4E-4
	1.572	0.00319	3.072	3.20667E-4	3.072	3.4E-4
	1.573	0.00318	3.073	3.19E-4	3.073	3.43333E-4
	1.574	0.00318	3.074	3.21333E-4	3.074	3.43333E-4
	1.575	0.00318	3.075	3.20333E-4	3.075	3.43333E-4
	1.576	0.00317	3.076	3.20333E-4	3.076	3.46667E-4
	1.577	0.00317	3.077	3.21E-4	3.077	3.46667E-4
	1.578	0.00317	3.078	3.20333E-4	3.078	3.46667E-4
	1.579	0.00317	3.079	3.24667E-4	3.079	3.5E-4
	1.58	0.00316	3.08	3.25E-4	3.08	3.5E-4
	1.581	0.00316	3.081	3.25333E-4	3.081	3.5E-4
	1.582	0.00316	3.082	3.28E-4	3.082	3.5E-4
	1.583	0.00316	3.083	3.27E-4	3.083	3.53333E-4
	1.584	0.00315	3.084	3.30333E-4	3.084	3.53333E-4
	1.585	0.00315	3.085	3.29333E-4	3.085	3.53333E-4
	1.586	0.00315	3.086	3.28667E-4	3.086	3.56667E-4
	1.587	0.00314	3.087	3.32667E-4	3.087	3.56667E-4
	1.588	0.00314	3.088	3.32333E-4	3.088	3.56667E-4
	1.589	0.00314	3.089	3.32333E-4	3.089	3.6E-4
	1.59	0.00314	3.09	3.33333E-4	3.09	3.63333E-4
	1.591	0.00314	3.091	3.36667E-4	3.091	3.63333E-4
	1.592	0.00313	3.092	3.36667E-4	3.092	3.63333E-4
	1.593	0.00313	3.093	3.36667E-4	3.093	3.66667E-4
	1.594	0.00313	3.094	3.36667E-4	3.094	3.66667E-4
	1.595	0.00312	3.095	3.4E-4	3.095	3.66667E-4
	1.596	0.00312	3.096	3.4E-4	3.096	3.66667E-4
	1.597	0.00312	3.097	3.4E-4	3.097	3.7E-4
	1.598	0.00311	3.098	3.43333E-4	3.098	3.7E-4
	1.599	0.00311	3.099	3.4E-4	3.099	3.7E-4
	1.6	0.00311	3.1	3.43333E-4	3.1	3.73333E-4
	1.601	0.00311	3.101	3.46667E-4	3.101	3.73333E-4
	1.602	0.0031	3.102	3.46667E-4	3.102	3.73333E-4
	1.603	0.0031	3.103	3.46667E-4	3.103	3.76667E-4
	1.604	0.0031	3.104	3.46667E-4	3.104	3.76667E-4
	1.605	0.0031	3.105	3.5E-4	3.105	3.8E-4
	1.606	0.00309	3.106	3.53333E-4	3.106	3.8E-4
	1.607	0.00309	3.107	3.5E-4	3.107	3.8E-4
	1.608	0.00309	3.108	3.53333E-4	3.108	3.83333E-4
	1.609	0.00309	3.109	3.53333E-4	3.109	3.83333E-4
	1.61	0.00308	3.11	3.53333E-4	3.11	3.83333E-4
	1.611	0.00308	3.111	3.56667E-4	3.111	3.86667E-4
	1.612	0.00308	3.112	3.56667E-4	3.112	3.86667E-4
	1.613	0.00307	3.113	3.56667E-4	3.113	3.86667E-4
	1.614	0.00307	3.114	3.6E-4	3.114	3.9E-4
	1.615	0.00307	3.115	3.56667E-4	3.115	3.9E-4
	1.616	0.00307	3.116	3.6E-4	3.116	3.93333E-4
	1.617	0.00306	3.117	3.63333E-4	3.117	3.93333E-4
	1.618	0.00306	3.118	3.63333E-4	3.118	3.93333E-4
	1.619	0.00306	3.119	3.63333E-4	3.119	3.96667E-4
	1.62	0.00306	3.12	3.66667E-4	3.12	3.96667E-4
	1.621	0.00306	3.121	3.63333E-4	3.121	3.96667E-4
	1.622	0.00305	3.122	3.66667E-4	3.122	4E-4
	1.623	0.00305	3.123	3.7E-4	3.123	4E-4
	1.624	0.00305	3.124	3.7E-4	3.124	4.03333E-4
	1.625	0.00304	3.125	3.7E-4	3.125	4.03333E-4
	1.626	0.00304	3.126	3.73333E-4	3.126	4.03333E-4
	1.627	0.00304	3.127	3.73333E-4	3.127	4.06667E-4
	1.628	0.00303	3.128	3.73333E-4	3.128	4.06667E-4
	1.629	0.00303	3.129	3.73333E-4	3.129	4.06667E-4
	1.63	0.00303	3.13	3.8E-4	3.13	4.1E-4
	1.631	0.00303	3.131	3.76667E-4	3.131	4.1E-4
	1.632	0.00302	3.132	3.8E-4	3.132	4.13333E-4
	1.633	0.00302	3.133	3.8E-4	3.133	4.13333E-4
	1.634	0.00302	3.134	3.8E-4	3.134	4.13333E-4
	1.635	0.00302	3.135	3.83333E-4	3.135	4.16667E-4
	1.636	0.00301	3.136	3.83333E-4	3.136	4.16667E-4
	1.637	0.00302	3.137	3.83333E-4	3.137	4.2E-4
	1.638	0.00301	3.138	3.86667E-4	3.138	4.23333E-4
	1.639	0.00301	3.139	3.86667E-4	3.139	4.23333E-4
	1.64	0.00301	3.14	3.9E-4	3.14	4.23333E-4
	1.641	0.003	3.141	3.9E-4	3.141	4.26667E-4
	1.642	0.003	3.142	3.93333E-4	3.142	4.26667E-4
	1.643	0.003	3.143	3.9E-4	3.143	4.3E-4
	1.644	0.003	3.144	3.93333E-4	3.144	4.3E-4
	1.645	0.00299	3.145	3.96667E-4	3.145	4.3E-4
	1.646	0.00299	3.146	3.96667E-4	3.146	4.33333E-4
	1.647	0.00299	3.147	3.96667E-4	3.147	4.33333E-4
	1.648	0.00299	3.148	4E-4	3.148	4.33333E-4
	1.649	0.00298	3.149	4E-4	3.149	4.36667E-4
	1.65	0.00298	3.15	4E-4	3.15	4.36667E-4
	1.651	0.00298	3.151	4.03333E-4	3.151	4.4E-4
	1.652	0.00298	3.152	4.03333E-4	3.152	4.4E-4
	1.653	0.00297	3.153	4.06667E-4	3.153	4.43333E-4
	1.654	0.00297	3.154	4.1E-4	3.154	4.43333E-4
	1.655	0.00297	3.155	4.06667E-4	3.155	4.43333E-4
	1.656	0.00297	3.156	4.1E-4	3.156	4.5E-4
	1.657	0.00296	3.157	4.1E-4	3.157	4.5E-4
	1.658	0.00296	3.158	4.13333E-4	3.158	4.5E-4
	1.659	0.00296	3.159	4.16667E-4	3.159	4.5E-4
	1.66	0.00296	3.16	4.16667E-4	3.16	4.53333E-4
	1.661	0.00295	3.161	4.16667E-4	3.161	4.53333E-4
	1.662	0.00295	3.162	4.2E-4	3.162	4.56667E-4
	1.663	0.00295	3.163	4.2E-4	3.163	4.56667E-4
	1.664	0.00295	3.164	4.23333E-4	3.164	4.6E-4
	1.665	0.00294	3.165	4.26667E-4	3.165	4.6E-4
	1.666	0.00294	3.166	4.23333E-4	3.166	4.63333E-4
	1.667	0.00294	3.167	4.26667E-4	3.167	4.63333E-4
	1.668	0.00294	3.168	4.26667E-4	3.168	4.66667E-4
	1.669	0.00293	3.169	4.26667E-4	3.169	4.7E-4
	1.67	0.00293	3.17	4.3E-4	3.17	4.7E-4
	1.671	0.00293	3.171	4.33333E-4	3.171	4.7E-4
	1.672	0.00293	3.172	4.36667E-4	3.172	4.73333E-4
	1.673	0.00293	3.173	4.33333E-4	3.173	4.76667E-4
	1.674	0.00292	3.174	4.36667E-4	3.174	4.76667E-4
	1.675	0.00292	3.175	4.4E-4	3.175	4.76667E-4
	1.676	0.00292	3.176	4.4E-4	3.176	4.8E-4
	1.677	0.00292	3.177	4.4E-4	3.177	4.8E-4
	1.678	0.00291	3.178	4.43333E-4	3.178	4.83333E-4
	1.679	0.00291	3.179	4.46667E-4	3.179	4.86667E-4
	1.68	0.00291	3.18	4.46667E-4	3.18	4.86667E-4
	1.681	0.00291	3.181	4.5E-4	3.181	4.86667E-4
	1.682	0.0029	3.182	4.5E-4	3.182	4.9E-4
	1.683	0.0029	3.183	4.53333E-4	3.183	4.93333E-4
	1.684	0.0029	3.184	4.53333E-4	3.184	4.93333E-4
	1.685	0.0029	3.185	4.53333E-4	3.185	4.96667E-4
	1.686	0.0029	3.186	4.6E-4	3.186	4.96667E-4
	1.687	0.0029	3.187	4.6E-4	3.187	5E-4
	1.688	0.00289	3.188	4.6E-4	3.188	5E-4
	1.689	0.00289	3.189	4.63333E-4	3.189	5.03333E-4
	1.69	0.00289	3.19	4.63333E-4	3.19	5.03333E-4
	1.691	0.00288	3.191	4.66667E-4	3.191	5.06667E-4
	1.692	0.00288	3.192	4.7E-4	3.192	5.1E-4
	1.693	0.00288	3.193	4.7E-4	3.193	5.1E-4
	1.694	0.00288	3.194	4.73333E-4	3.194	5.13333E-4
	1.695	0.00288	3.195	4.73333E-4	3.195	5.13333E-4
	1.696	0.00287	3.196	4.8E-4	3.196	5.16667E-4
	1.697	0.00287	3.197	4.76667E-4	3.197	5.2E-4
	1.698	0.00287	3.198	4.8E-4	3.198	5.2E-4
	1.699	0.00287	3.199	4.8E-4	3.199	5.23333E-4
	1.7	0.00287	3.2	4.8E-4	3.2	5.23333E-4
	1.701	0.00286	3.201	4.86667E-4	3.201	5.26667E-4
	1.702	0.00286	3.202	4.9E-4	3.202	5.3E-4
	1.703	0.00286	3.203	4.86667E-4	3.203	5.3E-4
	1.704	0.00286	3.204	4.93333E-4	3.204	5.33333E-4
	1.705	0.00285	3.205	4.93333E-4	3.205	5.33333E-4
	1.706	0.00285	3.206	4.96667E-4	3.206	5.36667E-4
	1.707	0.00285	3.207	5E-4	3.207	5.4E-4
	1.708	0.00285	3.208	5E-4	3.208	5.4E-4
	1.709	0.00285	3.209	5E-4	3.209	5.43333E-4
	1.71	0.00284	3.21	5.06667E-4	3.21	5.43333E-4
	1.711	0.00284	3.211	5.06667E-4	3.211	5.46667E-4
	1.712	0.00284	3.212	5.06667E-4	3.212	5.5E-4
	1.713	0.00284	3.213	5.1E-4	3.213	5.53333E-4
	1.714	0.00284	3.214	5.13333E-4	3.214	5.53333E-4
	1.715	0.00283	3.215	5.16667E-4	3.215	5.53333E-4
	1.716	0.00283	3.216	5.2E-4	3.216	5.56667E-4
	1.717	0.00283	3.217	5.2E-4	3.217	5.6E-4
	1.718	0.00283	3.218	5.23333E-4	3.218	5.6E-4
	1.719	0.00282	3.219	5.23333E-4	3.219	5.63333E-4
	1.72	0.00282	3.22	5.26667E-4	3.22	5.66667E-4
	1.721	0.00282	3.221	5.3E-4	3.221	5.7E-4
	1.722	0.00282	3.222	5.3E-4	3.222	5.7E-4
	1.723	0.00282	3.223	5.33333E-4	3.223	5.73333E-4
	1.724	0.00281	3.224	5.33333E-4	3.224	5.73333E-4
	1.725	0.00281	3.225	5.36667E-4	3.225	5.76667E-4
	1.726	0.00281	3.226	5.43333E-4	3.226	5.8E-4
	1.727	0.00281	3.227	5.43333E-4	3.227	5.83333E-4
	1.728	0.00281	3.228	5.46667E-4	3.228	5.86667E-4
	1.729	0.00281	3.229	5.5E-4	3.229	5.86667E-4
	1.73	0.0028	3.23	5.5E-4	3.23	5.9E-4
	1.731	0.0028	3.231	5.53333E-4	3.231	5.93333E-4
	1.732	0.0028	3.232	5.56667E-4	3.232	5.93333E-4
	1.733	0.0028	3.233	5.6E-4	3.233	5.96667E-4
	1.734	0.00279	3.234	5.6E-4	3.234	6E-4
	1.735	0.00279	3.235	5.66667E-4	3.235	6.03333E-4
	1.736	0.00279	3.236	5.66667E-4	3.236	6.03333E-4
	1.737	0.00279	3.237	5.66667E-4	3.237	6.1E-4
	1.738	0.00279	3.238	5.73333E-4	3.238	6.1E-4
	1.739	0.00278	3.239	5.76667E-4	3.239	6.13333E-4
	1.74	0.00278	3.24	5.8E-4	3.24	6.16667E-4
	1.741	0.00278	3.241	5.83333E-4	3.241	6.16667E-4
	1.742	0.00278	3.242	5.83333E-4	3.242	6.2E-4
	1.743	0.00278	3.243	5.86667E-4	3.243	6.23333E-4
	1.744	0.00278	3.244	5.9E-4	3.244	6.26667E-4
	1.745	0.00277	3.245	5.93333E-4	3.245	6.3E-4
	1.746	0.00277	3.246	5.96667E-4	3.246	6.33333E-4
	1.747	0.00277	3.247	5.96667E-4	3.247	6.36667E-4
	1.748	0.00277	3.248	6.03333E-4	3.248	6.4E-4
	1.749	0.00277	3.249	6.03333E-4	3.249	6.4E-4
	1.75	0.00276	3.25	6.06667E-4	3.25	6.46667E-4
	1.751	0.00276	3.251	6.1E-4	3.251	6.46667E-4
	1.752	0.00276	3.252	6.16667E-4	3.252	6.5E-4
	1.753	0.00276	3.253	6.16667E-4	3.253	6.53333E-4
	1.754	0.00276	3.254	6.2E-4	3.254	6.56667E-4
	1.755	0.00275	3.255	6.23333E-4	3.255	6.6E-4
	1.756	0.00275	3.256	6.26667E-4	3.256	6.63333E-4
	1.757	0.00275	3.257	6.3E-4	3.257	6.66667E-4
	1.758	0.00275	3.258	6.36667E-4	3.258	6.7E-4
	1.759	0.00275	3.259	6.36667E-4	3.259	6.73333E-4
	1.76	0.00274	3.26	6.43333E-4	3.26	6.76667E-4
	1.761	0.00274	3.261	6.46667E-4	3.261	6.8E-4
	1.762	0.00274	3.262	6.5E-4	3.262	6.8E-4
	1.763	0.00274	3.263	6.5E-4	3.263	6.86667E-4
	1.764	0.00274	3.264	6.53333E-4	3.264	6.9E-4
	1.765	0.00274	3.265	6.56667E-4	3.265	6.93333E-4
	1.766	0.00273	3.266	6.63333E-4	3.266	6.96667E-4
	1.767	0.00273	3.267	6.66667E-4	3.267	7E-4
	1.768	0.00273	3.268	6.7E-4	3.268	7.03333E-4
	1.769	0.00273	3.269	6.73333E-4	3.269	7.06667E-4
	1.77	0.00273	3.27	6.8E-4	3.27	7.1E-4
	1.771	0.00272	3.271	6.8E-4	3.271	7.13333E-4
	1.772	0.00272	3.272	6.86667E-4	3.272	7.16667E-4
	1.773	0.00272	3.273	6.9E-4	3.273	7.2E-4
	1.774	0.00272	3.274	6.93333E-4	3.274	7.23333E-4
	1.775	0.00272	3.275	6.96667E-4	3.275	7.26667E-4
	1.776	0.00272	3.276	7.03333E-4	3.276	7.33333E-4
	1.777	0.00271	3.277	7.03333E-4	3.277	7.36667E-4
	1.778	0.00271	3.278	7.1E-4	3.278	7.4E-4
	1.779	0.00271	3.279	7.13333E-4	3.279	7.43333E-4
	1.78	0.00271	3.28	7.2E-4	3.28	7.46667E-4
	1.781	0.00271	3.281	7.2E-4	3.281	7.5E-4
	1.782	0.0027	3.282	7.26667E-4	3.282	7.53333E-4
	1.783	0.0027	3.283	7.3E-4	3.283	7.6E-4
	1.784	0.0027	3.284	7.33333E-4	3.284	7.63333E-4
	1.785	0.0027	3.285	7.4E-4	3.285	7.66667E-4
	1.786	0.0027	3.286	7.43333E-4	3.286	7.7E-4
	1.787	0.0027	3.287	7.5E-4	3.287	7.76667E-4
	1.788	0.0027	3.288	7.53333E-4	3.288	7.76667E-4
	1.789	0.0027	3.289	7.56667E-4	3.289	7.83333E-4
	1.79	0.00269	3.29	7.63333E-4	3.29	7.86667E-4
	1.791	0.00269	3.291	7.66667E-4	3.291	7.9E-4
	1.792	0.00269	3.292	7.7E-4	3.292	7.96667E-4
	1.793	0.00269	3.293	7.76667E-4	3.293	8E-4
	1.794	0.00269	3.294	7.8E-4	3.294	8.03333E-4
	1.795	0.00269	3.295	7.83333E-4	3.295	8.06667E-4
	1.796	0.00268	3.296	7.9E-4	3.296	8.13333E-4
	1.797	0.00268	3.297	7.96667E-4	3.297	8.16667E-4
	1.798	0.00268	3.298	8.03333E-4	3.298	8.2E-4
	1.799	0.00268	3.299	8.06667E-4	3.299	8.26667E-4
	1.8	0.00268	3.3	8.1E-4	3.3	8.3E-4
	1.801	0.00268	3.301	8.16667E-4	3.301	8.33333E-4
	1.802	0.00267	3.302	8.2E-4	3.302	8.4E-4
	1.803	0.00267	3.303	8.3E-4	3.303	8.46667E-4
	1.804	0.00267	3.304	8.3E-4	3.304	8.5E-4
	1.805	0.00267	3.305	8.4E-4	3.305	8.53333E-4
	1.806	0.00267	3.306	8.43333E-4	3.306	8.6E-4
	1.807	0.00267	3.307	8.46667E-4	3.307	8.63333E-4
	1.808	0.00266	3.308	8.53333E-4	3.308	8.7E-4
	1.809	0.00266	3.309	8.6E-4	3.309	8.73333E-4
	1.81	0.00266	3.31	8.63333E-4	3.31	8.76667E-4
	1.811	0.00266	3.311	8.73333E-4	3.311	8.83333E-4
	1.812	0.00266	3.312	8.8E-4	3.312	8.9E-4
	1.813	0.00266	3.313	8.83333E-4	3.313	8.93333E-4
	1.814	0.00266	3.314	8.9E-4	3.314	9E-4
	1.815	0.00265	3.315	8.93333E-4	3.315	9.06667E-4
	1.816	0.00265	3.316	9.03333E-4	3.316	9.1E-4
	1.817	0.00265	3.317	9.06667E-4	3.317	9.16667E-4
	1.818	0.00265	3.318	9.13333E-4	3.318	9.2E-4
	1.819	0.00265	3.319	9.2E-4	3.319	9.26667E-4
	1.82	0.00265	3.32	9.26667E-4	3.32	9.3E-4
	1.821	0.00264	3.321	9.33333E-4	3.321	9.36667E-4
	1.822	0.00264	3.322	9.4E-4	3.322	9.43333E-4
	1.823	0.00264	3.323	9.43333E-4	3.323	9.46667E-4
	1.824	0.00264	3.324	9.53333E-4	3.324	9.53333E-4
	1.825	0.00264	3.325	9.6E-4	3.325	9.6E-4
	1.826	0.00264	3.326	9.66667E-4	3.326	9.63333E-4
	1.827	0.00264	3.327	9.73333E-4	3.327	9.7E-4
	1.828	0.00263	3.328	9.8E-4	3.328	9.8E-4
	1.829	0.00263	3.329	9.86667E-4	3.329	9.83333E-4
	1.83	0.00263	3.33	9.93333E-4	3.33	9.9E-4
	1.831	0.00263	3.331	0.001	3.331	9.96667E-4
	1.832	0.00263	3.332	0.00101	3.332	0.001
	1.833	0.00262	3.333	0.00102	3.333	0.00101
	1.834	0.00262	3.334	0.00102	3.334	0.00101
	1.835	0.00262	3.335	0.00103	3.335	0.00102
	1.836	0.00262	3.336	0.00104	3.336	0.00103
	1.837	0.00262	3.337	0.00104	3.337	0.00103
	1.838	0.00262	3.338	0.00106	3.338	0.00104
	1.839	0.00262	3.339	0.00106	3.339	0.00105
	1.84	0.00261	3.34	0.00107	3.34	0.00105
	1.841	0.00261	3.341	0.00108	3.341	0.00106
	1.842	0.00261	3.342	0.00108	3.342	0.00107
	1.843	0.00261	3.343	0.00109	3.343	0.00107
	1.844	0.00261	3.344	0.0011	3.344	0.00108
	1.845	0.00261	3.345	0.00111	3.345	0.00108
	1.846	0.00261	3.346	0.00112	3.346	0.00109
	1.847	0.00261	3.347	0.00112	3.347	0.0011
	1.848	0.0026	3.348	0.00113	3.348	0.00111
	1.849	0.0026	3.349	0.00114	3.349	0.00112
	1.85	0.0026	3.35	0.00115	3.35	0.00112
	1.851	0.0026	3.351	0.00116	3.351	0.00113
	1.852	0.0026	3.352	0.00116	3.352	0.00114
	1.853	0.0026	3.353	0.00118	3.353	0.00114
	1.854	0.0026	3.354	0.00118	3.354	0.00115
	1.855	0.00259	3.355	0.0012	3.355	0.00116
	1.856	0.00259	3.356	0.0012	3.356	0.00117
	1.857	0.00259	3.357	0.00121	3.357	0.00117
	1.858	0.00259	3.358	0.00122	3.358	0.00118
	1.859	0.00258	3.359	0.00123	3.359	0.00119
	1.86	0.00259	3.36	0.00124	3.36	0.0012
	1.861	0.00258	3.361	0.00125	3.361	0.0012
	1.862	0.00258	3.362	0.00126	3.362	0.00121
	1.863	0.00258	3.363	0.00127	3.363	0.00122
	1.864	0.00258	3.364	0.00128	3.364	0.00123
	1.865	0.00258	3.365	0.00129	3.365	0.00124
	1.866	0.00258	3.366	0.0013	3.366	0.00124
	1.867	0.00258	3.367	0.00131	3.367	0.00125
	1.868	0.00258	3.368	0.00132	3.368	0.00126
	1.869	0.00258	3.369	0.00133	3.369	0.00127
	1.87	0.00257	3.37	0.00134	3.37	0.00128
	1.871	0.00257	3.371	0.00135	3.371	0.00129
	1.872	0.00257	3.372	0.00136	3.372	0.0013
	1.873	0.00257	3.373	0.00137	3.373	0.0013
	1.874	0.00257	3.374	0.00138	3.374	0.00131
	1.875	0.00257	3.375	0.00139	3.375	0.00132
	1.876	0.00257	3.376	0.0014	3.376	0.00133
	1.877	0.00257	3.377	0.00141	3.377	0.00134
	1.878	0.00257	3.378	0.00142	3.378	0.00135
	1.879	0.00256	3.379	0.00144	3.379	0.00136
	1.88	0.00256	3.38	0.00145	3.38	0.00137
	1.881	0.00256	3.381	0.00146	3.381	0.00138
	1.882	0.00256	3.382	0.00147	3.382	0.00139
	1.883	0.00256	3.383	0.00148	3.383	0.0014
	1.884	0.00256	3.384	0.00149	3.384	0.0014
	1.885	0.00256	3.385	0.0015	3.385	0.00141
	1.886	0.00255	3.386	0.00151	3.386	0.00142
	1.887	0.00256	3.387	0.00153	3.387	0.00143
	1.888	0.00255	3.388	0.00154	3.388	0.00144
	1.889	0.00255	3.389	0.00155	3.389	0.00145
	1.89	0.00255	3.39	0.00156	3.39	0.00146
	1.891	0.00255	3.391	0.00157	3.391	0.00147
	1.892	0.00255	3.392	0.00159	3.392	0.00148
	1.893	0.00255	3.393	0.0016	3.393	0.00149
	1.894	0.00255	3.394	0.00161	3.394	0.0015
	1.895	0.00254	3.395	0.00162	3.395	0.00151
	1.896	0.00254	3.396	0.00164	3.396	0.00152
	1.897	0.00254	3.397	0.00165	3.397	0.00153
	1.898	0.00254	3.398	0.00166	3.398	0.00154
	1.899	0.00254	3.399	0.00167	3.399	0.00155
	1.9	0.00254	3.4	0.00169	3.4	0.00156
	1.901	0.00254	3.401	0.0017	3.401	0.00157
	1.902	0.00254	3.402	0.00171	3.402	0.00158
	1.903	0.00254	3.403	0.00173	3.403	0.00159
	1.904	0.00254	3.404	0.00174	3.404	0.0016
	1.905	0.00253	3.405	0.00175	3.405	0.00161
	1.906	0.00253	3.406	0.00177	3.406	0.00162
	1.907	0.00253	3.407	0.00178	3.407	0.00163
	1.908	0.00253	3.408	0.00179	3.408	0.00165
	1.909	0.00253	3.409	0.00181	3.409	0.00166
	1.91	0.00253	3.41	0.00182	3.41	0.00167
	1.911	0.00253	3.411	0.00184	3.411	0.00168
	1.912	0.00253	3.412	0.00185	3.412	0.00169
	1.913	0.00253	3.413	0.00186	3.413	0.0017
	1.914	0.00253	3.414	0.00188	3.414	0.00172
	1.915	0.00252	3.415	0.00189	3.415	0.00173
	1.916	0.00252	3.416	0.0019	3.416	0.00174
	1.917	0.00252	3.417	0.00192	3.417	0.00175
	1.918	0.00252	3.418	0.00194	3.418	0.00176
	1.919	0.00252	3.419	0.00195	3.419	0.00177
	1.92	0.00252	3.42	0.00197	3.42	0.00178
	1.921	0.00252	3.421	0.00198	3.421	0.00179
	1.922	0.00252	3.422	0.00199	3.422	0.0018
	1.923	0.00252	3.423	0.00201	3.423	0.00182
	1.924	0.00252	3.424	0.00202	3.424	0.00182
	1.925	0.00252	3.425	0.00204	3.425	0.00184
	1.926	0.00251	3.426	0.00206	3.426	0.00185
	1.927	0.00251	3.427	0.00207	3.427	0.00186
	1.928	0.00251	3.428	0.00208	3.428	0.00187
	1.929	0.00251	3.429	0.0021	3.429	0.00188
	1.93	0.00251	3.43	0.00211	3.43	0.00189
	1.931	0.00251	3.431	0.00213	3.431	0.0019
	1.932	0.00251	3.432	0.00214	3.432	0.00192
	1.933	0.00251	3.433	0.00216	3.433	0.00193
	1.934	0.00251	3.434	0.00218	3.434	0.00194
	1.935	0.00251	3.435	0.00219	3.435	0.00195
	1.936	0.0025	3.436	0.00221	3.436	0.00196
	1.937	0.0025	3.437	0.00222	3.437	0.00197
	1.938	0.0025	3.438	0.00224	3.438	0.00198
	1.939	0.0025	3.439	0.00225	3.439	0.002
	1.94	0.0025	3.44	0.00227	3.44	0.00201
	1.941	0.0025	3.441	0.00229	3.441	0.00202
	1.942	0.0025	3.442	0.0023	3.442	0.00203
	1.943	0.0025	3.443	0.00232	3.443	0.00204
	1.944	0.0025	3.444	0.00233	3.444	0.00205
	1.945	0.00249	3.445	0.00235	3.445	0.00207
	1.946	0.00249	3.446	0.00237	3.446	0.00208
	1.947	0.00249	3.447	0.00238	3.447	0.00209
	1.948	0.00249	3.448	0.0024	3.448	0.0021
	1.949	0.00249	3.449	0.00241	3.449	0.00211
	1.95	0.00249	3.45	0.00243	3.45	0.00212
	1.951	0.00249	3.451	0.00244	3.451	0.00214
	1.952	0.00249	3.452	0.00247	3.452	0.00215
	1.953	0.00249	3.453	0.00248	3.453	0.00216
	1.954	0.00249	3.454	0.0025	3.454	0.00217
	1.955	0.00249	3.455	0.00251	3.455	0.00218
	1.956	0.00249	3.456	0.00253	3.456	0.00219
	1.957	0.00249	3.457	0.00254	3.457	0.0022
	1.958	0.00248	3.458	0.00256	3.458	0.00222
	1.959	0.00248	3.459	0.00258	3.459	0.00223
	1.96	0.00248	3.46	0.00259	3.46	0.00224
	1.961	0.00248	3.461	0.00261	3.461	0.00225
	1.962	0.00248	3.462	0.00263	3.462	0.00226
	1.963	0.00248	3.463	0.00264	3.463	0.00227
	1.964	0.00248	3.464	0.00266	3.464	0.00228
	1.965	0.00248	3.465	0.00268	3.465	0.00229
	1.966	0.00248	3.466	0.00269	3.466	0.0023
	1.967	0.00248	3.467	0.00271	3.467	0.00231
	1.968	0.00248	3.468	0.00272	3.468	0.00232
	1.969	0.00248	3.469	0.00274	3.469	0.00234
	1.97	0.00248	3.47	0.00276	3.47	0.00235
	1.971	0.00247	3.471	0.00277	3.471	0.00236
	1.972	0.00247	3.472	0.00279	3.472	0.00237
	1.973	0.00247	3.473	0.0028	3.473	0.00238
	1.974	0.00247	3.474	0.00282	3.474	0.00239
	1.975	0.00247	3.475	0.00283	3.475	0.0024
	1.976	0.00247	3.476	0.00285	3.476	0.00241
	1.977	0.00247	3.477	0.00287	3.477	0.00242
	1.978	0.00247	3.478	0.00288	3.478	0.00243
	1.979	0.00247	3.479	0.0029	3.479	0.00244
	1.98	0.00247	3.48	0.00291	3.48	0.00245
	1.981	0.00247	3.481	0.00293	3.481	0.00246
	1.982	0.00246	3.482	0.00295	3.482	0.00247
	1.983	0.00247	3.483	0.00296	3.483	0.00248
	1.984	0.00246	3.484	0.00298	3.484	0.00249
	1.985	0.00246	3.485	0.00299	3.485	0.0025
	1.986	0.00246	3.486	0.003	3.486	0.00251
	1.987	0.00246	3.487	0.00302	3.487	0.00252
	1.988	0.00246	3.488	0.00304	3.488	0.00252
	1.989	0.00246	3.489	0.00305	3.489	0.00253
	1.99	0.00246	3.49	0.00307	3.49	0.00254
	1.991	0.00246	3.491	0.00308	3.491	0.00255
	1.992	0.00246	3.492	0.0031	3.492	0.00256
	1.993	0.00246	3.493	0.00311	3.493	0.00257
	1.994	0.00246	3.494	0.00312	3.494	0.00258
	1.995	0.00246	3.495	0.00314	3.495	0.00259
	1.996	0.00245	3.496	0.00315	3.496	0.0026
	1.997	0.00245	3.497	0.00317	3.497	0.00261
	1.998	0.00245	3.498	0.00318	3.498	0.00261
	1.999	0.00246	3.499	0.0032	3.499	0.00262
	2	0.00245	3.5	0.00321	3.5	0.00263
	2.001	0.00245	3.501	0.00322	3.501	0.00264
	2.002	0.00245	3.502	0.00324	3.502	0.00265
	2.003	0.00245	3.503	0.00325	3.503	0.00265
	2.004	0.00245	3.504	0.00327	3.504	0.00266
	2.005	0.00245	3.505	0.00328	3.505	0.00267
	2.006	0.00245	3.506	0.00329	3.506	0.00267
	2.007	0.00245	3.507	0.0033	3.507	0.00268
	2.008	0.00245	3.508	0.00332	3.508	0.00269
	2.009	0.00245	3.509	0.00333	3.509	0.0027
	2.01	0.00245	3.51	0.00333	3.51	0.0027
	2.011	0.00245	3.511	0.00337	3.511	0.00271
	2.012	0.00245	3.512	0.00337	3.512	0.00272
	2.013	0.00245	3.513	0.00337	3.513	0.00272
	2.014	0.00244	3.514	0.0034	3.514	0.00273
	2.015	0.00244	3.515	0.0034	3.515	0.00273
	2.016	0.00244	3.516	0.00343	3.516	0.00274
	2.017	0.00244	3.517	0.00343	3.517	0.00275
	2.018	0.00244	3.518	0.00343	3.518	0.00275
	2.019	0.00244	3.519	0.00347	3.519	0.00276
	2.02	0.00244	3.52	0.00347	3.52	0.00277
	2.021	0.00244	3.521	0.00347	3.521	0.00277
	2.022	0.00244	3.522	0.0035	3.522	0.00278
	2.023	0.00244	3.523	0.0035	3.523	0.00278
	2.024	0.00244	3.524	0.0035	3.524	0.00279
	2.025	0.00244	3.525	0.00353	3.525	0.00279
	2.026	0.00244	3.526	0.00353	3.526	0.0028
	2.027	0.00244	3.527	0.00353	3.527	0.0028
	2.028	0.00244	3.528	0.00357	3.528	0.00281
	2.029	0.00244	3.529	0.00357	3.529	0.00281
	2.03	0.00244	3.53	0.00357	3.53	0.00282
	2.031	0.00244	3.531	0.0036	3.531	0.00282
	2.032	0.00244	3.532	0.0036	3.532	0.00283
	2.033	0.00243	3.533	0.0036	3.533	0.00283
	2.034	0.00244	3.534	0.0036	3.534	0.00284
	2.035	0.00243	3.535	0.00363	3.535	0.00284
	2.036	0.00243	3.536	0.00363	3.536	0.00284
	2.037	0.00243	3.537	0.00363	3.537	0.00285
	2.038	0.00243	3.538	0.00363	3.538	0.00285
	2.039	0.00243	3.539	0.00367	3.539	0.00286
	2.04	0.00243	3.54	0.00367	3.54	0.00286
	2.041	0.00243	3.541	0.00367	3.541	0.00287
	2.042	0.00243	3.542	0.0037	3.542	0.00287
	2.043	0.00243	3.543	0.0037	3.543	0.00287
	2.044	0.00243	3.544	0.0037	3.544	0.00287
	2.045	0.00243	3.545	0.0037	3.545	0.00288
	2.046	0.00243	3.546	0.00373	3.546	0.00288
	2.047	0.00243	3.547	0.00373	3.547	0.00288
	2.048	0.00243	3.548	0.00373	3.548	0.00289
	2.049	0.00243	3.549	0.00373	3.549	0.00289
	2.05	0.00243	3.55	0.00373	3.55	0.00289
	2.051	0.00243	3.551	0.00377	3.551	0.00289
	2.052	0.00243	3.552	0.00377	3.552	0.0029
	2.053	0.00243	3.553	0.00377	3.553	0.0029
	2.054	0.00243	3.554	0.00377	3.554	0.0029
	2.055	0.00243	3.555	0.0038	3.555	0.00291
	2.056	0.00243	3.556	0.0038	3.556	0.00291
	2.057	0.00242	3.557	0.0038	3.557	0.00291
	2.058	0.00242	3.558	0.0038	3.558	0.00291
	2.059	0.00242	3.559	0.0038	3.559	0.00291
	2.06	0.00242	3.56	0.00383	3.56	0.00292
	2.061	0.00242	3.561	0.00383	3.561	0.00292
	2.062	0.00242	3.562	0.00383	3.562	0.00292
	2.063	0.00242	3.563	0.00383	3.563	0.00292
	2.064	0.00242	3.564	0.00383	3.564	0.00292
	2.065	0.00242	3.565	0.00383	3.565	0.00293
	2.066	0.00242	3.566	0.00387	3.566	0.00293
	2.067	0.00242	3.567	0.00387	3.567	0.00293
	2.068	0.00242	3.568	0.00387	3.568	0.00293
	2.069	0.00242	3.569	0.00387	3.569	0.00296
	2.07	0.00242	3.57	0.00387	3.57	0.00293
	2.071	0.00242	3.571	0.00387	3.571	0.00293
	2.072	0.00241	3.572	0.0039	3.572	0.00294
	2.073	0.00242	3.573	0.0039	3.573	0.00294
	2.074	0.00242	3.574	0.0039	3.574	0.00294
	2.075	0.00242	3.575	0.0039	3.575	0.00294
	2.076	0.00242	3.576	0.0039	3.576	0.00294
	2.077	0.00242	3.577	0.0039	3.577	0.00294
	2.078	0.00242	3.578	0.0039	3.578	0.00294
	2.079	0.00242	3.579	0.00393	3.579	0.00294
	2.08	0.00242	3.58	0.00393	3.58	0.00295
	2.081	0.00242	3.581	0.00393	3.581	0.00297
	2.082	0.00242	3.582	0.00393	3.582	0.00295
	2.083	0.00242	3.583	0.00393	3.583	0.00295
	2.084	0.00242	3.584	0.00393	3.584	0.00295
	2.085	0.00241	3.585	0.00393	3.585	0.00295
	2.086	0.00241	3.586	0.00393	3.586	0.00295
	2.087	0.00241	3.587	0.00393	3.587	0.00295
	2.088	0.00241	3.588	0.00397	3.588	0.00295
	2.089	0.00241	3.589	0.00397	3.589	0.00296
	2.09	0.00241	3.59	0.00397	3.59	0.00295
	2.091	0.00241	3.591	0.00397	3.591	0.00295
	2.092	0.00241	3.592	0.00397	3.592	0.00296
	2.093	0.00241	3.593	0.00397	3.593	0.00296
	2.094	0.00241	3.594	0.00397	3.594	0.00296
	2.095	0.00241	3.595	0.00397	3.595	0.00296
	2.096	0.00241	3.596	0.00397	3.596	0.00296
	2.097	0.00241	3.597	0.00397	3.597	0.00296
	2.098	0.00241	3.598	0.004	3.598	0.00296
	2.099	0.00241	3.599	0.004	3.599	0.00296
	2.1	0.00241	3.6	0.004	3.6	0.00296
	2.101	0.00241	3.601	0.004	3.601	0.00296
	2.102	0.00241	3.602	0.004	3.602	0.00297
	2.103	0.00241	3.603	0.004	3.603	0.00297
	2.104	0.00241	3.604	0.004	3.604	0.00297
	2.105	0.00241	3.605	0.004	3.605	0.00297
	2.106	0.00241	3.606	0.004	3.606	0.00297
	2.107	0.00241	3.607	0.004	3.607	0.00297
	2.108	0.00241	3.608	0.004	3.608	0.00297
	2.109	0.00241	3.609	0.004	3.609	0.00298
	2.11	0.0024	3.61	0.004	3.61	0.00298
	2.111	0.00241	3.611	0.00403	3.611	0.00299
	2.112	0.0024	3.612	0.00403	3.612	0.00299
	2.113	0.0024	3.613	0.00403	3.613	0.00299
	2.114	0.00241	3.614	0.00403	3.614	0.00299
	2.115	0.0024	3.615	0.00403	3.615	0.00299
	2.116	0.00241	3.616	0.00403	3.616	0.00299
	2.117	0.0024	3.617	0.00403	3.617	0.00299
	2.118	0.0024	3.618	0.00403	3.618	0.00299
	2.119	0.0024	3.619	0.00403	3.619	0.00299
	2.12	0.0024	3.62	0.00403	3.62	0.00299
	2.121	0.0024	3.621	0.00403	3.621	0.00299
	2.122	0.0024	3.622	0.00403	3.622	0.003
	2.123	0.0024	3.623	0.00403	3.623	0.003
	2.124	0.0024	3.624	0.00403	3.624	0.003
	2.125	0.0024	3.625	0.00403	3.625	0.003
	2.126	0.0024	3.626	0.00403	3.626	0.003
	2.127	0.0024	3.627	0.00403	3.627	0.003
	2.128	0.0024	3.628	0.00407	3.628	0.003
	2.129	0.0024	3.629	0.00403	3.629	0.003
	2.13	0.0024	3.63	0.00403	3.63	0.003
	2.131	0.0024	3.631	0.00407	3.631	0.00301
	2.132	0.0024	3.632	0.00407	3.632	0.00301
	2.133	0.0024	3.633	0.00407	3.633	0.00301
	2.134	0.0024	3.634	0.00407	3.634	0.00301
	2.135	0.0024	3.635	0.00407	3.635	0.00301
	2.136	0.0024	3.636	0.00407	3.636	0.00301
	2.137	0.0024	3.637	0.00407	3.637	0.00301
	2.138	0.0024	3.638	0.00407	3.638	0.00301
	2.139	0.0024	3.639	0.00407	3.639	0.00301
	2.14	0.0024	3.64	0.00407	3.64	0.00302
	2.141	0.0024	3.641	0.00407	3.641	0.00302
	2.142	0.0024	3.642	0.00407	3.642	0.00302
	2.143	0.0024	3.643	0.00407	3.643	0.00302
	2.144	0.0024	3.644	0.00407	3.644	0.00302
	2.145	0.0024	3.645	0.00407	3.645	0.00302
	2.146	0.0024	3.646	0.00407	3.646	0.00303
	2.147	0.0024	3.647	0.0041	3.647	0.00303
	2.148	0.0024	3.648	0.0041	3.648	0.00303
	2.149	0.0024	3.649	0.0041	3.649	0.00303
	2.15	0.0024	3.65	0.0041	3.65	0.00303
	2.151	0.0024	3.651	0.0041	3.651	0.00304
	2.152	0.0024	3.652	0.0041	3.652	0.00304
	2.153	0.0024	3.653	0.0041	3.653	0.00304
	2.154	0.0024	3.654	0.0041	3.654	0.00304
	2.155	0.0024	3.655	0.0041	3.655	0.00304
	2.156	0.0024	3.656	0.0041	3.656	0.00305
	2.157	0.0024	3.657	0.0041	3.657	0.00305
	2.158	0.0024	3.658	0.0041	3.658	0.00305
	2.159	0.0024	3.659	0.0041	3.659	0.00305
	2.16	0.0024	3.66	0.00413	3.66	0.00305
	2.161	0.0024	3.661	0.00413	3.661	0.00306
	2.162	0.0024	3.662	0.00413	3.662	0.00306
	2.163	0.0024	3.663	0.00413	3.663	0.00306
	2.164	0.0024	3.664	0.00413	3.664	0.00306
	2.165	0.0024	3.665	0.00413	3.665	0.00307
	2.166	0.0024	3.666	0.00413	3.666	0.00307
	2.167	0.0024	3.667	0.00413	3.667	0.00307
	2.168	0.0024	3.668	0.00413	3.668	0.00307
	2.169	0.0024	3.669	0.00413	3.669	0.00307
	2.17	0.0024	3.67	0.00413	3.67	0.00308
	2.171	0.0024	3.671	0.00413	3.671	0.00308
	2.172	0.0024	3.672	0.00417	3.672	0.00308
	2.173	0.0024	3.673	0.00417	3.673	0.00309
	2.174	0.0024	3.674	0.00417	3.674	0.00309
	2.175	0.0024	3.675	0.00417	3.675	0.00309
	2.176	0.0024	3.676	0.00417	3.676	0.0031
	2.177	0.0024	3.677	0.00417	3.677	0.0031
	2.178	0.0024	3.678	0.00417	3.678	0.0031
	2.179	0.0024	3.679	0.00417	3.679	0.0031
	2.18	0.0024	3.68	0.00417	3.68	0.00311
	2.181	0.0024	3.681	0.00417	3.681	0.00311
	2.182	0.0024	3.682	0.0042	3.682	0.00311
	2.183	0.0024	3.683	0.0042	3.683	0.00311
	2.184	0.00239	3.684	0.0042	3.684	0.00312
	2.185	0.0024	3.685	0.0042	3.685	0.00312
	2.186	0.0024	3.686	0.0042	3.686	0.00313
	2.187	0.00239	3.687	0.0042	3.687	0.00313
	2.188	0.0024	3.688	0.0042	3.688	0.00313
	2.189	0.0024	3.689	0.0042	3.689	0.00314
	2.19	0.00239	3.69	0.0042	3.69	0.00314
	2.191	0.00239	3.691	0.00423	3.691	0.00314
	2.192	0.00239	3.692	0.00423	3.692	0.00315
	2.193	0.00239	3.693	0.00423	3.693	0.00315
	2.194	0.0024	3.694	0.00423	3.694	0.00315
	2.195	0.00239	3.695	0.00423	3.695	0.00316
	2.196	0.00239	3.696	0.00423	3.696	0.00316
	2.197	0.00239	3.697	0.00423	3.697	0.00316
	2.198	0.00239	3.698	0.00423	3.698	0.00317
	2.199	0.00239	3.699	0.00427	3.699	0.00317
	2.2	0.00239	3.7	0.00427	3.7	0.00318
	2.201	0.00239	3.701	0.00427	3.701	0.00318
	2.202	0.00239	3.702	0.00427	3.702	0.00318
	2.203	0.00239	3.703	0.00427	3.703	0.00319
	2.204	0.00239	3.704	0.00427	3.704	0.00319
	2.205	0.00239	3.705	0.00427	3.705	0.00319
	2.206	0.00239	3.706	0.0043	3.706	0.0032
	2.207	0.00239	3.707	0.0043	3.707	0.0032
	2.208	0.00239	3.708	0.0043	3.708	0.00321
	2.209	0.00239	3.709	0.0043	3.709	0.00321
	2.21	0.00239	3.71	0.0043	3.71	0.00321
	2.211	0.00239	3.711	0.0043	3.711	0.00322
	2.212	0.00239	3.712	0.0043	3.712	0.00322
	2.213	0.00239	3.713	0.00433	3.713	0.00323
	2.214	0.00239	3.714	0.00433	3.714	0.00323
	2.215	0.0024	3.715	0.00433	3.715	0.00324
	2.216	0.00239	3.716	0.00433	3.716	0.00324
	2.217	0.00239	3.717	0.00433	3.717	0.00324
	2.218	0.00239	3.718	0.00433	3.718	0.00325
	2.219	0.00239	3.719	0.00437	3.719	0.00325
	2.22	0.00239	3.72	0.00437	3.72	0.00326
	2.221	0.00239	3.721	0.00437	3.721	0.00326
	2.222	0.00239	3.722	0.00437	3.722	0.00327
	2.223	0.00239	3.723	0.00437	3.723	0.00327
	2.224	0.00239	3.724	0.00437	3.724	0.00327
	2.225	0.00239	3.725	0.0044	3.725	0.00328
	2.226	0.0024	3.726	0.0044	3.726	0.00328
	2.227	0.00239	3.727	0.0044	3.727	0.00329
	2.228	0.0024	3.728	0.0044	3.728	0.00329
	2.229	0.0024	3.729	0.0044	3.729	0.00329
	2.23	0.00239	3.73	0.00443	3.73	0.0033
	2.231	0.00239	3.731	0.00443	3.731	0.0033
	2.232	0.00239	3.732	0.00443	3.732	0.00331
	2.233	0.00239	3.733	0.00443	3.733	0.00331
	2.234	0.00239	3.734	0.00443	3.734	0.00332
	2.235	0.00239	3.735	0.00443	3.735	0.00332
	2.236	0.0024	3.736	0.00447	3.736	0.00333
	2.237	0.0024	3.737	0.00447	3.737	0.00333
	2.238	0.0024	3.738	0.00447	3.738	0.00333
	2.239	0.0024	3.739	0.00447	3.739	0.00333
	2.24	0.0024	3.74	0.00447	3.74	0.00333
	2.241	0.00239	3.741	0.00447	3.741	0.00337
	2.242	0.0024	3.742	0.0045	3.742	0.00337
	2.243	0.0024	3.743	0.0045	3.743	0.00337
	2.244	0.0024	3.744	0.0045	3.744	0.00337
	2.245	0.0024	3.745	0.0045	3.745	0.00337
	2.246	0.0024	3.746	0.00453	3.746	0.00337
	2.247	0.0024	3.747	0.00453	3.747	0.00337
	2.248	0.0024	3.748	0.00453	3.748	0.0034
	2.249	0.0024	3.749	0.00453	3.749	0.0034
	2.25	0.0024	3.75	0.00453	3.75	0.0034
	2.251	0.0024	3.751	0.00453	3.751	0.0034
	2.252	0.0024	3.752	0.00457	3.752	0.0034
	2.253	0.0024	3.753	0.00457	3.753	0.0034
	2.254	0.0024	3.754	0.00457	3.754	0.00343
	2.255	0.0024	3.755	0.00457	3.755	0.00343
	2.256	0.0024	3.756	0.0046	3.756	0.00343
	2.257	0.0024	3.757	0.0046	3.757	0.00343
	2.258	0.0024	3.758	0.0046	3.758	0.00343
	2.259	0.0024	3.759	0.0046	3.759	0.00343
	2.26	0.0024	3.76	0.0046	3.76	0.00343
	2.261	0.0024	3.761	0.00463	3.761	0.00347
	2.262	0.0024	3.762	0.00463	3.762	0.00347
	2.263	0.0024	3.763	0.00463	3.763	0.00347
	2.264	0.0024	3.764	0.00463	3.764	0.00347
	2.265	0.0024	3.765	0.00463	3.765	0.00347
	2.266	0.0024	3.766	0.00467	3.766	0.00347
	2.267	0.0024	3.767	0.00467	3.767	0.00347
	2.268	0.0024	3.768	0.00467	3.768	0.0035
	2.269	0.0024	3.769	0.00467	3.769	0.0035
	2.27	0.0024	3.77	0.00467	3.77	0.0035
	2.271	0.0024	3.771	0.0047	3.771	0.0035
	2.272	0.0024	3.772	0.0047	3.772	0.0035
	2.273	0.0024	3.773	0.0047	3.773	0.0035
	2.274	0.0024	3.774	0.0047	3.774	0.00353
	2.275	0.0024	3.775	0.00473	3.775	0.00353
	2.276	0.0024	3.776	0.00473	3.776	0.00353
	2.277	0.0024	3.777	0.00473	3.777	0.00353
	2.278	0.0024	3.778	0.00473	3.778	0.00353
	2.279	0.0024	3.779	0.00473	3.779	0.00353
	2.28	0.0024	3.78	0.00477	3.78	0.00357
	2.281	0.0024	3.781	0.00477	3.781	0.00357
	2.282	0.0024	3.782	0.00477	3.782	0.00357
	2.283	0.0024	3.783	0.00477	3.783	0.00357
	2.284	0.0024	3.784	0.0048	3.784	0.00357
	2.285	0.0024	3.785	0.0048	3.785	0.00357
	2.286	0.0024	3.786	0.0048	3.786	0.0036
	2.287	0.0024	3.787	0.0048	3.787	0.0036
	2.288	0.0024	3.788	0.0048	3.788	0.0036
	2.289	0.0024	3.789	0.00483	3.789	0.0036
	2.29	0.0024	3.79	0.00483	3.79	0.0036
	2.291	0.0024	3.791	0.00483	3.791	0.0036
	2.292	0.0024	3.792	0.00483	3.792	0.00363
	2.293	0.0024	3.793	0.00487	3.793	0.00363
	2.294	0.0024	3.794	0.00487	3.794	0.00363
	2.295	0.0024	3.795	0.00487	3.795	0.00363
	2.296	0.0024	3.796	0.00487	3.796	0.00363
	2.297	0.0024	3.797	0.0049	3.797	0.00367
	2.298	0.0024	3.798	0.0049	3.798	0.00367
	2.299	0.0024	3.799	0.0049	3.799	0.00367
	2.3	0.0024	3.8	0.0049	3.8	0.00367
	2.301	0.0024	3.801	0.0049	3.801	0.00367
	2.302	0.0024	3.802	0.00493	3.802	0.00367
	2.303	0.00241	3.803	0.00493	3.803	0.0037
	2.304	0.0024	3.804	0.00493	3.804	0.0037
	2.305	0.0024	3.805	0.00493	3.805	0.0037
	2.306	0.0024	3.806	0.00493	3.806	0.0037
	2.307	0.00241	3.807	0.00497	3.807	0.0037
	2.308	0.00241	3.808	0.00497	3.808	0.00373
	2.309	0.00241	3.809	0.00497	3.809	0.00373
	2.31	0.0024	3.81	0.00497	3.81	0.00373
	2.311	0.00241	3.811	0.005	3.811	0.00373
	2.312	0.00241	3.812	0.005	3.812	0.00373
	2.313	0.00241	3.813	0.005	3.813	0.0038
	2.314	0.00241	3.814	0.005	3.814	0.00377
	2.315	0.00241	3.815	0.005	3.815	0.0038
	2.316	0.00241	3.816	0.00503	3.816	0.0038
	2.317	0.00241	3.817	0.00503	3.817	0.0038
	2.318	0.00241	3.818	0.00503	3.818	0.0038
	2.319	0.00241	3.819	0.00503	3.819	0.0038
	2.32	0.00241	3.82	0.00507	3.82	0.0038
	2.321	0.00241	3.821	0.00507	3.821	0.00383
	2.322	0.00241	3.822	0.00507	3.822	0.00383
	2.323	0.00241	3.823	0.00507	3.823	0.00383
	2.324	0.00241	3.824	0.0051	3.824	0.00383
	2.325	0.00241	3.825	0.0051	3.825	0.00383
	2.326	0.00241	3.826	0.0051	3.826	0.00387
	2.327	0.00241	3.827	0.0051	3.827	0.00387
	2.328	0.00241	3.828	0.0051	3.828	0.00387
	2.329	0.00241	3.829	0.00513	3.829	0.00387
	2.33	0.00241	3.83	0.00513	3.83	0.0039
	2.331	0.00241	3.831	0.00513	3.831	0.0039
	2.332	0.00241	3.832	0.00513	3.832	0.0039
	2.333	0.00241	3.833	0.00517	3.833	0.0039
	2.334	0.00241	3.834	0.00517	3.834	0.0039
	2.335	0.00241	3.835	0.00517	3.835	0.00393
	2.336	0.00241	3.836	0.00517	3.836	0.00393
	2.337	0.00241	3.837	0.0052	3.837	0.00393
	2.338	0.00241	3.838	0.0052	3.838	0.00393
	2.339	0.00241	3.839	0.0052	3.839	0.00397
	2.34	0.00241	3.84	0.0052	3.84	0.00397
	2.341	0.00241	3.841	0.0052	3.841	0.00397
	2.342	0.00241	3.842	0.00523	3.842	0.00397
	2.343	0.00241	3.843	0.00523	3.843	0.00397
	2.344	0.00241	3.844	0.00523	3.844	0.004
	2.345	0.00241	3.845	0.00523	3.845	0.004
	2.346	0.00241	3.846	0.00527	3.846	0.004
	2.347	0.00241	3.847	0.00527	3.847	0.004
	2.348	0.00241	3.848	0.00527	3.848	0.00403
	2.349	0.00241	3.849	0.00527	3.849	0.00403
	2.35	0.00241	3.85	0.0053	3.85	0.00403
	2.351	0.00241	3.851	0.0053	3.851	0.00403
	2.352	0.00241	3.852	0.0053	3.852	0.00407
	2.353	0.00241	3.853	0.0053	3.853	0.00407
	2.354	0.00241	3.854	0.00533	3.854	0.00407
	2.355	0.00241	3.855	0.00533	3.855	0.00407
	2.356	0.00241	3.856	0.00533	3.856	0.0041
	2.357	0.00242	3.857	0.00533	3.857	0.0041
	2.358	0.00241	3.858	0.00537	3.858	0.0041
	2.359	0.00241	3.859	0.00537	3.859	0.0041
	2.36	0.00242	3.86	0.00537	3.86	0.00413
	2.361	0.00241	3.861	0.00537	3.861	0.00413
	2.362	0.00242	3.862	0.0054	3.862	0.00413
	2.363	0.00242	3.863	0.0054	3.863	0.00413
	2.364	0.00242	3.864	0.0054	3.864	0.00417
	2.365	0.00242	3.865	0.00543	3.865	0.00417
	2.366	0.00242	3.866	0.00543	3.866	0.00417
	2.367	0.00242	3.867	0.00543	3.867	0.00417
	2.368	0.00242	3.868	0.00543	3.868	0.0042
	2.369	0.00242	3.869	0.00547	3.869	0.0042
	2.37	0.00242	3.87	0.00547	3.87	0.0042
	2.371	0.00242	3.871	0.00547	3.871	0.0042
	2.372	0.00242	3.872	0.0055	3.872	0.00423
	2.373	0.00242	3.873	0.0055	3.873	0.00423
	2.374	0.00242	3.874	0.0055	3.874	0.00423
	2.375	0.00242	3.875	0.00553	3.875	0.00427
	2.376	0.00242	3.876	0.00553	3.876	0.00427
	2.377	0.00242	3.877	0.00553	3.877	0.00427
	2.378	0.00242	3.878	0.00557	3.878	0.00427
	2.379	0.00242	3.879	0.00557	3.879	0.0043
	2.38	0.00242	3.88	0.00557	3.88	0.0043
	2.381	0.00242	3.881	0.0056	3.881	0.0043
	2.382	0.00242	3.882	0.0056	3.882	0.0043
	2.383	0.00242	3.883	0.0056	3.883	0.00433
	2.384	0.00242	3.884	0.00563	3.884	0.00433
	2.385	0.00242	3.885	0.00563	3.885	0.00433
	2.386	0.00242	3.886	0.00563	3.886	0.00437
	2.387	0.00242	3.887	0.00567	3.887	0.00437
	2.388	0.00242	3.888	0.00567	3.888	0.00437
	2.389	0.00242	3.889	0.0057	3.889	0.00437
	2.39	0.00242	3.89	0.0057	3.89	0.0044
	2.391	0.00242	3.891	0.0057	3.891	0.0044
	2.392	0.00242	3.892	0.00573	3.892	0.0044
	2.393	0.00242	3.893	0.00573	3.893	0.00443
	2.394	0.00242	3.894	0.00577	3.894	0.00443
	2.395	0.00242	3.895	0.00577	3.895	0.00443
	2.396	0.00243	3.896	0.00577	3.896	0.00443
	2.397	0.00243	3.897	0.0058	3.897	0.00447
	2.398	0.00242	3.898	0.0058	3.898	0.00447
	2.399	0.00242	3.899	0.00583	3.899	0.00447
	2.4	0.00242	3.9	0.00583	3.9	0.0045
	2.401	0.00242	3.901	0.00587	3.901	0.0045
	2.402	0.00243	3.902	0.00587	3.902	0.0045
	2.403	0.00243	3.903	0.0059	3.903	0.0045
	2.404	0.00243	3.904	0.0059	3.904	0.00453
	2.405	0.00243	3.905	0.00593	3.905	0.00453
	2.406	0.00242	3.906	0.00593	3.906	0.00453
	2.407	0.00243	3.907	0.00597	3.907	0.00453
	2.408	0.00242	3.908	0.00597	3.908	0.00457
	2.409	0.00243	3.909	0.006	3.909	0.00457
	2.41	0.00243	3.91	0.006	3.91	0.00457
	2.411	0.00243	3.911	0.00603	3.911	0.0046
	2.412	0.00243	3.912	0.00603	3.912	0.0046
	2.413	0.00243	3.913	0.00607	3.913	0.0046
	2.414	0.00243	3.914	0.00607	3.914	0.0046
	2.415	0.00243	3.915	0.0061	3.915	0.00463
	2.416	0.00243	3.916	0.00613	3.916	0.00463
	2.417	0.00243	3.917	0.00613	3.917	0.00463
	2.418	0.00243	3.918	0.00617	3.918	0.00463
	2.419	0.00243	3.919	0.00617	3.919	0.00467
	2.42	0.00243	3.92	0.0062	3.92	0.00467
	2.421	0.00243	3.921	0.00623	3.921	0.00467
	2.422	0.00243	3.922	0.00623	3.922	0.00467
	2.423	0.00243	3.923	0.00627	3.923	0.0047
	2.424	0.00243	3.924	0.0063	3.924	0.0047
	2.425	0.00243	3.925	0.0063	3.925	0.0047
	2.426	0.00243	3.926	0.00633	3.926	0.0047
	2.427	0.00243	3.927	0.00637	3.927	0.00473
	2.428	0.00243	3.928	0.00637	3.928	0.00473
	2.429	0.00243	3.929	0.0064	3.929	0.00473
	2.43	0.00243	3.93	0.00643	3.93	0.00473
	2.431	0.00243	3.931	0.00643	3.931	0.00473
	2.432	0.00243	3.932	0.00647	3.932	0.00477
	2.433	0.00243	3.933	0.0065	3.933	0.00477
	2.434	0.00243	3.934	0.00653	3.934	0.00477
	2.435	0.00243	3.935	0.00657	3.935	0.0048
	2.436	0.00243	3.936	0.00657	3.936	0.0048
	2.437	0.00243	3.937	0.0066	3.937	0.0048
	2.438	0.00243	3.938	0.00663	3.938	0.0048
	2.439	0.00244	3.939	0.00667	3.939	0.0048
	2.44	0.00243	3.94	0.0067	3.94	0.00483
	2.441	0.00243	3.941	0.0067	3.941	0.00483
	2.442	0.00244	3.942	0.00673	3.942	0.00483
	2.443	0.00243	3.943	0.00677	3.943	0.00483
	2.444	0.00244	3.944	0.0068	3.944	0.00487
	2.445	0.00244	3.945	0.00683	3.945	0.00487
	2.446	0.00244	3.946	0.00687	3.946	0.00487
	2.447	0.00244	3.947	0.0069	3.947	0.00487
	2.448	0.00244	3.948	0.00693	3.948	0.0049
	2.449	0.00244	3.949	0.00697	3.949	0.0049
	2.45	0.00244	3.95	0.007	3.95	0.0049
	2.451	0.00244	3.951	0.00703	3.951	0.0049
	2.452	0.00244	3.952	0.00707	3.952	0.00493
	2.453	0.00244	3.953	0.00707	3.953	0.00493
	2.454	0.00244	3.954	0.00713	3.954	0.00493
	2.455	0.00244	3.955	0.00713	3.955	0.00497
	2.456	0.00244	3.956	0.0072	3.956	0.00497
	2.457	0.00244	3.957	0.00723	3.957	0.00497
	2.458	0.00244	3.958	0.00727	3.958	0.00497
	2.459	0.00244	3.959	0.0073	3.959	0.005
	2.46	0.00244	3.96	0.00733	3.96	0.005
	2.461	0.00244	3.961	0.00737	3.961	0.005
	2.462	0.00244	3.962	0.0074	3.962	0.00503
	2.463	0.00244	3.963	0.00743	3.963	0.00503
	2.464	0.00244	3.964	0.00747	3.964	0.00503
	2.465	0.00244	3.965	0.0075	3.965	0.00507
	2.466	0.00244	3.966	0.00753	3.966	0.00507
	2.467	0.00244	3.967	0.0076	3.967	0.00507
	2.468	0.00244	3.968	0.00763	3.968	0.0051
	2.469	0.00244	3.969	0.00767	3.969	0.0051
	2.47	0.00244	3.97	0.0077	3.97	0.0051
	2.471	0.00245	3.971	0.00773	3.971	0.00513
	2.472	0.00245	3.972	0.00777	3.972	0.00513
	2.473	0.00244	3.973	0.00783	3.973	0.00513
	2.474	0.00245	3.974	0.00787	3.974	0.00517
	2.475	0.00245	3.975	0.0079	3.975	0.00517
	2.476	0.00245	3.976	0.00793	3.976	0.00517
	2.477	0.00245	3.977	0.008	3.977	0.0052
	2.478	0.00245	3.978	0.00803	3.978	0.0052
	2.479	0.00245	3.979	0.00807	3.979	0.0052
	2.48	0.00245	3.98	0.00813	3.98	0.00523
	2.481	0.00245	3.981	0.00817	3.981	0.00523
	2.482	0.00245	3.982	0.0082	3.982	0.00523
	2.483	0.00245	3.983	0.00827	3.983	0.00527
	2.484	0.00245	3.984	0.0083	3.984	0.00527
	2.485	0.00245	3.985	0.00833	3.985	0.0053
	2.486	0.00245	3.986	0.0084	3.986	0.0053
	2.487	0.00245	3.987	0.00843	3.987	0.0053
	2.488	0.00245	3.988	0.00847	3.988	0.00533
	2.489	0.00245	3.989	0.00853	3.989	0.00533
	2.49	0.00245	3.99	0.00857	3.99	0.00533
	2.491	0.00245	3.991	0.00863	3.991	0.00537
	2.492	0.00245	3.992	0.00867	3.992	0.00537
	2.493	0.00245	3.993	0.00873	3.993	0.0054
	2.494	0.00245	3.994	0.00877	3.994	0.0054
	2.495	0.00246	3.995	0.00883	3.995	0.00543
	2.496	0.00246	3.996	0.00887	3.996	0.00543
	2.497	0.00246	3.997	0.00893	3.997	0.00543
	2.498	0.00245	3.998	0.00897	3.998	0.00547
	2.499	0.00246	3.999	0.00903	3.999	0.00547
	2.5	0.00246	4	0.0091	4	0.0055
	2.501	0.00246	4.001	0.00913	4.001	0.0055
	2.502	0.00246	4.002	0.0092	4.002	0.0055
	2.503	0.00246	4.003	0.00927	4.003	0.00553
	2.504	0.00246	4.004	0.0093	4.004	0.00553
	2.505	0.00246	4.005	0.00937	4.005	0.00557
	2.506	0.00246	4.006	0.00943	4.006	0.00557
	2.507	0.00246	4.007	0.0095	4.007	0.0056
	2.508	0.00246	4.008	0.00953	4.008	0.0056
	2.509	0.00246	4.009	0.0096	4.009	0.00563
	2.51	0.00246	4.01	0.00967	4.01	0.00563
	2.511	0.00247	4.011	0.00973	4.011	0.00563
	2.512	0.00246	4.012	0.0098	4.012	0.00567
	2.513	0.00247	4.013	0.00987	4.013	0.00567
	2.514	0.00246	4.014	0.00993	4.014	0.0057
	2.515	0.00246	4.015	0.01	4.015	0.0057
	2.516	0.00247	4.016	0.01007	4.016	0.00573
	2.517	0.00247	4.017	0.01013	4.017	0.00573
	2.518	0.00247	4.018	0.0102	4.018	0.00577
	2.519	0.00247	4.019	0.01027	4.019	0.00577
	2.52	0.00247	4.02	0.01033	4.02	0.0058
	2.521	0.00247	4.021	0.01043	4.021	0.0058
	2.522	0.00247	4.022	0.0105	4.022	0.00583
	2.523	0.00247	4.023	0.01057	4.023	0.00583
	2.524	0.00247	4.024	0.01063	4.024	0.00587
	2.525	0.00247	4.025	0.0107	4.025	0.00587
	2.526	0.00247	4.026	0.01077	4.026	0.0059
	2.527	0.00247	4.027	0.01083	4.027	0.0059
	2.528	0.00247	4.028	0.01093	4.028	0.00593
	2.529	0.00247	4.029	0.011	4.029	0.00593
	2.53	0.00248	4.03	0.01107	4.03	0.00597
	2.531	0.00248	4.031	0.01113	4.031	0.00597
	2.532	0.00248	4.032	0.0112	4.032	0.006
	2.533	0.00248	4.033	0.0113	4.033	0.006
	2.534	0.00248	4.034	0.01137	4.034	0.00603
	2.535	0.00248	4.035	0.01143	4.035	0.00603
	2.536	0.00248	4.036	0.0115	4.036	0.00607
	2.537	0.00248	4.037	0.01157	4.037	0.00607
	2.538	0.00248	4.038	0.01163	4.038	0.0061
	2.539	0.00248	4.039	0.0117	4.039	0.0061
	2.54	0.00248	4.04	0.01177	4.04	0.00613
	2.541	0.00248	4.041	0.01183	4.041	0.00613
	2.542	0.00248	4.042	0.0119	4.042	0.00617
	2.543	0.00248	4.043	0.01197	4.043	0.0062
	2.544	0.00248	4.044	0.01203	4.044	0.0062
	2.545	0.00248	4.045	0.0121	4.045	0.00623
	2.546	0.00249	4.046	0.01217	4.046	0.00623
	2.547	0.00249	4.047	0.01223	4.047	0.00627
	2.548	0.00249	4.048	0.0123	4.048	0.00627
	2.549	0.00249	4.049	0.01237	4.049	0.0063
	2.55	0.00249	4.05	0.0124	4.05	0.0063
	2.551	0.00249	4.051	0.01247	4.051	0.00633
	2.552	0.00249	4.052	0.0125	4.052	0.00637
	2.553	0.00249	4.053	0.01257	4.053	0.00637
	2.554	0.00249	4.054	0.0126	4.054	0.0064
	2.555	0.00249	4.055	0.01267	4.055	0.0064
	2.556	0.00249	4.056	0.0127	4.056	0.00643
	2.557	0.00249	4.057	0.01277	4.057	0.00643
	2.558	0.00249	4.058	0.0128	4.058	0.00647
	2.559	0.0025	4.059	0.01283	4.059	0.00647
	2.56	0.00249	4.06	0.01287	4.06	0.0065
	2.561	0.00249	4.061	0.0129	4.061	0.00653
	2.562	0.0025	4.062	0.01293	4.062	0.00653
	2.563	0.0025	4.063	0.01297	4.063	0.00657
	2.564	0.0025	4.064	0.013	4.064	0.00657
	2.565	0.0025	4.065	0.01303	4.065	0.0066
	2.566	0.0025	4.066	0.01303	4.066	0.0066
	2.567	0.00251	4.067	0.01307	4.067	0.00663
	2.568	0.0025	4.068	0.0131	4.068	0.00663
	2.569	0.0025	4.069	0.0131	4.069	0.00667
	2.57	0.0025	4.07	0.01313	4.07	0.00667
	2.571	0.00251	4.071	0.01313	4.071	0.0067
	2.572	0.00251	4.072	0.01317	4.072	0.0067
	2.573	0.00251	4.073	0.01317	4.073	0.00673
	2.574	0.00251	4.074	0.01317	4.074	0.00673
	2.575	0.00251	4.075	0.01317	4.075	0.00677
	2.576	0.00251	4.076	0.01317	4.076	0.00677
	2.577	0.00251	4.077	0.01317	4.077	0.0068
	2.578	0.00251	4.078	0.01317	4.078	0.0068
	2.579	0.00251	4.079	0.01317	4.079	0.00683
	2.58	0.00251	4.08	0.01317	4.08	0.00683
	2.581	0.00251	4.081	0.01317	4.081	0.00687
	2.582	0.00251	4.082	0.01317	4.082	0.00687
	2.583	0.00252	4.083	0.01317	4.083	0.0069
	2.584	0.00252	4.084	0.01317	4.084	0.0069
	2.585	0.00252	4.085	0.01317	4.085	0.0069
	2.586	0.00252	4.086	0.01313	4.086	0.00693
	2.587	0.00252	4.087	0.01313	4.087	0.00693
	2.588	0.00252	4.088	0.01313	4.088	0.00697
	2.589	0.00252	4.089	0.0131	4.089	0.00697
	2.59	0.00252	4.09	0.0131	4.09	0.00697
	2.591	0.00252	4.091	0.01307	4.091	0.007
	2.592	0.00253	4.092	0.01307	4.092	0.007
	2.593	0.00253	4.093	0.01307	4.093	0.007
	2.594	0.00253	4.094	0.01303	4.094	0.00703
	2.595	0.00253	4.095	0.01303	4.095	0.00703
	2.596	0.00253	4.096	0.013	4.096	0.00703
	2.597	0.00253	4.097	0.013	4.097	0.00707
	2.598	0.00253	4.098	0.01297	4.098	0.00707
	2.599	0.00253	4.099	0.01297	4.099	0.00707
	2.6	0.00254	4.1	0.01293	4.1	0.0071
	2.601	0.00254	4.101	0.0129	4.101	0.0071
	2.602	0.00254	4.102	0.0129	4.102	0.0071
	2.603	0.00254	4.103	0.0129	4.103	0.0071
	2.604	0.00254	4.104	0.01287	4.104	0.00713
	2.605	0.00254	4.105	0.01283	4.105	0.00713
	2.606	0.00254	4.106	0.01283	4.106	0.00713
	2.607	0.00255	4.107	0.0128	4.107	0.00713
	2.608	0.00255	4.108	0.01277	4.108	0.00717
	2.609	0.00255	4.109	0.01277	4.109	0.00717
	2.61	0.00255	4.11	0.01273	4.11	0.00717
	2.611	0.00255	4.111	0.01273	4.111	0.00717
	2.612	0.00255	4.112	0.0127	4.112	0.00717
	2.613	0.00255	4.113	0.0127	4.113	0.00717
	2.614	0.00256	4.114	0.01267	4.114	0.0072
	2.615	0.00256	4.115	0.01263	4.115	0.0072
	2.616	0.00256	4.116	0.01263	4.116	0.0072
	2.617	0.00256	4.117	0.0126	4.117	0.0072
	2.618	0.00256	4.118	0.0126	4.118	0.0072
	2.619	0.00257	4.119	0.01257	4.119	0.0072
	2.62	0.00257	4.12	0.01253	4.12	0.0072
	2.621	0.00257	4.121	0.01253	4.121	0.00723
	2.622	0.00257	4.122	0.0125	4.122	0.00723
	2.623	0.00257	4.123	0.0125	4.123	0.00723
	2.624	0.00257	4.124	0.01247	4.124	0.00723
	2.625	0.00258	4.125	0.01243	4.125	0.00723
	2.626	0.00258	4.126	0.01243	4.126	0.00723
	2.627	0.00258	4.127	0.0124	4.127	0.00723
	2.628	0.00258	4.128	0.01237	4.128	0.00723
	2.629	0.00258	4.129	0.01237	4.129	0.00723
	2.63	0.00258	4.13	0.01233	4.13	0.00723
	2.631	0.00259	4.131	0.0123	4.131	0.00723
	2.632	0.00259	4.132	0.0123	4.132	0.00727
	2.633	0.00259	4.133	0.01227	4.133	0.00727
	2.634	0.00259	4.134	0.01223	4.134	0.00727
	2.635	0.00259	4.135	0.01223	4.135	0.00727
	2.636	0.0026	4.136	0.0122	4.136	0.00727
	2.637	0.0026	4.137	0.0122	4.137	0.00727
	2.638	0.0026	4.138	0.01217	4.138	0.00727
	2.639	0.0026	4.139	0.01213	4.139	0.00727
	2.64	0.00261	4.14	0.01213	4.14	0.00727
	2.641	0.00261	4.141	0.0121	4.141	0.00727
	2.642	0.00261	4.142	0.01207	4.142	0.00727
	2.643	0.00261	4.143	0.01207	4.143	0.0073
	2.644	0.00261	4.144	0.01203	4.144	0.0073
	2.645	0.00262	4.145	0.012	4.145	0.0073
	2.646	0.00262	4.146	0.012	4.146	0.0073
	2.647	0.00262	4.147	0.01197	4.147	0.0073
	2.648	0.00262	4.148	0.01193	4.148	0.0073
	2.649	0.00263	4.149	0.0119	4.149	0.0073
	2.65	0.00263	4.15	0.0119	4.15	0.0073
	2.651	0.00263	4.151	0.01187	4.151	0.0073
	2.652	0.00263	4.152	0.01187	4.152	0.00733
	2.653	0.00264	4.153	0.01183	4.153	0.00733
	2.654	0.00264	4.154	0.0118	4.154	0.00733
	2.655	0.00264	4.155	0.01177	4.155	0.00733
	2.656	0.00264	4.156	0.01177	4.156	0.00733
	2.657	0.00265	4.157	0.01173	4.157	0.00733
	2.658	0.00265	4.158	0.0117	4.158	0.00733
	2.659	0.00265	4.159	0.0117	4.159	0.00737
	2.66	0.00266	4.16	0.01167	4.16	0.00737
	2.661	0.00266	4.161	0.01163	4.161	0.00737
	2.662	0.00266	4.162	0.0116	4.162	0.00737
	2.663	0.00266	4.163	0.0116	4.163	0.00737
	2.664	0.00266	4.164	0.01157	4.164	0.0074
	2.665	0.00267	4.165	0.01157	4.165	0.0074
	2.666	0.00267	4.166	0.01153	4.166	0.0074
	2.667	0.00267	4.167	0.0115	4.167	0.0074
	2.668	0.00268	4.168	0.01147	4.168	0.0074
	2.669	0.00268	4.169	0.01147	4.169	0.00743
	2.67	0.00269	4.17	0.01143	4.17	0.00743
	2.671	0.00269	4.171	0.01143	4.171	0.00743
	2.672	0.00269	4.172	0.0114	4.172	0.00743
	2.673	0.00269	4.173	0.01137	4.173	0.00747
	2.674	0.0027	4.174	0.01137	4.174	0.00747
	2.675	0.0027	4.175	0.01133	4.175	0.00747
	2.676	0.00271	4.176	0.01133	4.176	0.00747
	2.677	0.00271	4.177	0.0113	4.177	0.0075
	2.678	0.00271	4.178	0.01127	4.178	0.0075
	2.679	0.00272	4.179	0.01127	4.179	0.0075
	2.68	0.00272	4.18	0.01123	4.18	0.0075
	2.681	0.00272	4.181	0.01123	4.181	0.00753
	2.682	0.00273	4.182	0.0112	4.182	0.00753
	2.683	0.00273	4.183	0.0112	4.183	0.00753
	2.684	0.00273	4.184	0.01117	4.184	0.00757
	2.685	0.00274	4.185	0.01117	4.185	0.00757
	2.686	0.00274	4.186	0.01113	4.186	0.00757
	2.687	0.00275	4.187	0.01113	4.187	0.0076
	2.688	0.00275	4.188	0.0111	4.188	0.0076
	2.689	0.00276	4.189	0.0111	4.189	0.0076
	2.69	0.00276	4.19	0.01107	4.19	0.00763
	2.691	0.00276	4.191	0.01107	4.191	0.0077
	2.692	0.00277	4.192	0.01107	4.192	0.0077
	2.693	0.00277	4.193	0.01103	4.193	0.00773
	2.694	0.00277	4.194	0.01103	4.194	0.00773
	2.695	0.00278	4.195	0.01103	4.195	0.00773
	2.696	0.00278	4.196	0.011	4.196	0.00777
	2.697	0.00279	4.197	0.011	4.197	0.00777
	2.698	0.00279	4.198	0.011	4.198	0.00777
	2.699	0.0028	4.199	0.01097	4.199	0.0078
	2.7	0.0028	4.2	0.01097	4.2	0.0078
	2.701	0.00281	4.201	0.01097	4.201	0.00783
	2.702	0.00281	4.202	0.01097	4.202	0.00783
	2.703	0.00282	4.203	0.01093	4.203	0.00787
	2.704	0.00282	4.204	0.01093	4.204	0.00787
	2.705	0.00283	4.205	0.01093	4.205	0.0079
	2.706	0.00283	4.206	0.01093	4.206	0.0079
	2.707	0.00284	4.207	0.01093	4.207	0.00793
	2.708	0.00285	4.208	0.01093	4.208	0.00793
	2.709	0.00285	4.209	0.01093	4.209	0.00797
	2.71	0.00286	4.21	0.0109	4.21	0.00797
	2.711	0.00286	4.211	0.0109	4.211	0.008
	2.712	0.00287	4.212	0.0109	4.212	0.008
	2.713	0.00287	4.213	0.0109	4.213	0.00803
	2.714	0.00288	4.214	0.0109	4.214	0.00803
	2.715	0.00288	4.215	0.0109	4.215	0.00807
	2.716	0.00289	4.216	0.0109	4.216	0.0081
	2.717	0.0029	4.217	0.0109	4.217	0.0081
	2.718	0.0029	4.218	0.0109	4.218	0.00813
	2.719	0.00291	4.219	0.0109	4.219	0.00813
	2.72	0.00291	4.22	0.0109	4.22	0.00817
	2.721	0.00292	4.221	0.0109	4.221	0.0082
	2.722	0.00293	4.222	0.01093	4.222	0.0082
	2.723	0.00294	4.223	0.01093	4.223	0.00823
	2.724	0.00294	4.224	0.01093	4.224	0.00827
	2.725	0.00295	4.225	0.01093	4.225	0.00827
	2.726	0.00295	4.226	0.01093	4.226	0.0083
	2.727	0.00297	4.227	0.01093	4.227	0.00833
	2.728	0.00297	4.228	0.01093	4.228	0.00833
	2.729	0.00298	4.229	0.01093	4.229	0.00837
	2.73	0.00298	4.23	0.01097	4.23	0.0084
	2.731	0.00299	4.231	0.01097	4.231	0.0084
	2.732	0.003	4.232	0.01097	4.232	0.00843
	2.733	0.00301	4.233	0.011	4.233	0.00847
	2.734	0.00301	4.234	0.011	4.234	0.0085
	2.735	0.00302	4.235	0.011	4.235	0.0085
	2.736	0.00303	4.236	0.01103	4.236	0.00853
	2.737	0.00303	4.237	0.01103	4.237	0.00857
	2.738	0.00304	4.238	0.01103	4.238	0.0086
	2.739	0.00305	4.239	0.01107	4.239	0.00863
	2.74	0.00306	4.24	0.01107	4.24	0.00867
	2.741	0.00306	4.241	0.01107	4.241	0.00867
	2.742	0.00307	4.242	0.0111	4.242	0.0087
	2.743	0.00308	4.243	0.01113	4.243	0.00873
	2.744	0.00309	4.244	0.01113	4.244	0.00877
	2.745	0.00309	4.245	0.01117	4.245	0.0088
	2.746	0.0031	4.246	0.01117	4.246	0.00883
	2.747	0.00311	4.247	0.0112	4.247	0.00887
	2.748	0.00312	4.248	0.0112	4.248	0.0089
	2.749	0.00313	4.249	0.01123	4.249	0.00893
	2.75	0.00313	4.25	0.01127	4.25	0.00897
	2.751	0.00314	4.251	0.01127	4.251	0.009
	2.752	0.00315	4.252	0.0113	4.252	0.00903
	2.753	0.00316	4.253	0.01133	4.253	0.00907
	2.754	0.00317	4.254	0.01133	4.254	0.0091
	2.755	0.00317	4.255	0.01137	4.255	0.00913
	2.756	0.00318	4.256	0.0114	4.256	0.00917
	2.757	0.00319	4.257	0.01143	4.257	0.0092
	2.758	0.0032	4.258	0.01147	4.258	0.00923
	2.759	0.0032	4.259	0.01147	4.259	0.00927
	2.76	0.00321	4.26	0.0115	4.26	0.00933
	2.761	0.00322	4.261	0.01153	4.261	0.00937
	2.762	0.00323	4.262	0.01157	4.262	0.0094
	2.763	0.00323	4.263	0.0116	4.263	0.00943
	2.764	0.00324	4.264	0.01163	4.264	0.00947
	2.765	0.00325	4.265	0.01167	4.265	0.00953
	2.766	0.00326	4.266	0.0117	4.266	0.00957
	2.767	0.00326	4.267	0.01173	4.267	0.0096
	2.768	0.00327	4.268	0.01177	4.268	0.00963
	2.769	0.00327	4.269	0.01183	4.269	0.0097
	2.77	0.00328	4.27	0.01187	4.27	0.00973
	2.771	0.00329	4.271	0.0119	4.271	0.00977
	2.772	0.0033	4.272	0.01193	4.272	0.00983
	2.773	0.0033	4.273	0.01197	4.273	0.00987
	2.774	0.00331	4.274	0.01203	4.274	0.0099
	2.775	0.00331	4.275	0.01207	4.275	0.00997
	2.776	0.00332	4.276	0.01213	4.276	0.01
	2.777	0.00332	4.277	0.01217	4.277	0.01007
	2.778	0.00333	4.278	0.0122	4.278	0.0101
	2.779	0.00333	4.279	0.01223	4.279	0.01013
	2.78	0.00333	4.28	0.0123	4.28	0.0102
	2.781	0.00337	4.281	0.01237	4.281	0.01023
	2.782	0.00337	4.282	0.0124	4.282	0.0103
	2.783	0.00337	4.283	0.01247	4.283	0.01033
	2.784	0.00337	4.284	0.0125	4.284	0.0104
	2.785	0.00337	4.285	0.01257	4.285	0.01043
	2.786	0.0034	4.286	0.01263	4.286	0.0105
	2.787	0.0034	4.287	0.01267	4.287	0.01053
	2.788	0.0034	4.288	0.01273	4.288	0.0106
	2.789	0.0034	4.289	0.0128	4.289	0.01063
	2.79	0.0034	4.29	0.01287	4.29	0.0107
	2.791	0.0034	4.291	0.01293	4.291	0.01073
	2.792	0.0034	4.292	0.013	4.292	0.0108
	2.793	0.00343	4.293	0.01307	4.293	0.01083
	2.794	0.00343	4.294	0.01313	4.294	0.0109
	2.795	0.00343	4.295	0.0132	4.295	0.01093
	2.796	0.00343	4.296	0.01327	4.296	0.011
	2.797	0.00343	4.297	0.01333	4.297	0.01107
	2.798	0.00343	4.298	0.01343	4.298	0.0111
	2.799	0.00347	4.299	0.0135	4.299	0.01117
	2.8	0.00347	4.3	0.01357	4.3	0.0112
	2.801	0.00347	4.301	0.01367	4.301	0.01127
	2.802	0.00347	4.302	0.01373	4.302	0.01133
	2.803	0.00347	4.303	0.01383	4.303	0.01137
	2.804	0.00347	4.304	0.0139	4.304	0.01143
	2.805	0.00347	4.305	0.014	4.305	0.01147
	2.806	0.0035	4.306	0.01407	4.306	0.01153
	2.807	0.0035	4.307	0.01417	4.307	0.01157
	2.808	0.0035	4.308	0.01427	4.308	0.01163
	2.809	0.0035	4.309	0.01437	4.309	0.01167
	2.81	0.0035	4.31	0.01447	4.31	0.01173
	2.811	0.0035	4.311	0.01453	4.311	0.01177
	2.812	0.0035	4.312	0.01463	4.312	0.01183
	2.813	0.00353	4.313	0.01477	4.313	0.01187
	2.814	0.00353	4.314	0.01483	4.314	0.01193
	2.815	0.00353	4.315	0.01497	4.315	0.012
	2.816	0.00353	4.316	0.01507	4.316	0.01203
	2.817	0.00353	4.317	0.01517	4.317	0.0121
	2.818	0.00353	4.318	0.01527	4.318	0.01213
	2.819	0.00353	4.319	0.0154	4.319	0.01217
	2.82	0.00353	4.32	0.0155	4.32	0.01223
	2.821	0.00357	4.321	0.01563	4.321	0.01227
	2.822	0.00357	4.322	0.01573	4.322	0.01233
	2.823	0.00357	4.323	0.01587	4.323	0.01237
	2.824	0.00357	4.324	0.01597	4.324	0.01243
	2.825	0.00357	4.325	0.0161	4.325	0.01247
	2.826	0.00357	4.326	0.01623	4.326	0.0125
	2.827	0.00357	4.327	0.01637	4.327	0.01257
	2.828	0.0036	4.328	0.01647	4.328	0.0126
	2.829	0.0036	4.329	0.0166	4.329	0.01267
	2.83	0.0036	4.33	0.01673	4.33	0.0127
	2.831	0.0036	4.331	0.01687	4.331	0.01273
	2.832	0.0036	4.332	0.017	4.332	0.0128
	2.833	0.0036	4.333	0.01717	4.333	0.01283
	2.834	0.0036	4.334	0.0173	4.334	0.01287
	2.835	0.0036	4.335	0.01743	4.335	0.01293
	2.836	0.00363	4.336	0.0176	4.336	0.01297
	2.837	0.00363	4.337	0.01773	4.337	0.013
	2.838	0.00363	4.338	0.0179	4.338	0.01303
	2.839	0.00363	4.339	0.01803	4.339	0.0131
	2.84	0.00363	4.34	0.0182	4.34	0.01313
	2.841	0.00363	4.341	0.01833	4.341	0.01317
	2.842	0.00363	4.342	0.0185	4.342	0.0132
	2.843	0.00363	4.343	0.01867	4.343	0.01323
	2.844	0.00367	4.344	0.01883	4.344	0.0133
	2.845	0.00367	4.345	0.01897	4.345	0.01333
	2.846	0.00367	4.346	0.01913	4.346	0.01337
	2.847	0.00367	4.347	0.0193	4.347	0.0134
	2.848	0.00367	4.348	0.0195	4.348	0.01343
	2.849	0.00367	4.349	0.01963	4.349	0.01347
	2.85	0.0037	4.35	0.01983	4.35	0.01353
	2.851	0.0037	4.351	0.02	4.351	0.01357
	2.852	0.0037	4.352	0.02017	4.352	0.0136
	2.853	0.0037	4.353	0.02033	4.353	0.01363
	2.854	0.0037	4.354	0.02053	4.354	0.01367
	2.855	0.0037	4.355	0.0207	4.355	0.0137
	2.856	0.0037	4.356	0.02087	4.356	0.01373
	2.857	0.00373	4.357	0.02107	4.357	0.01377
	2.858	0.00373	4.358	0.02123	4.358	0.0138
	2.859	0.00373	4.359	0.0214	4.359	0.01383
	2.86	0.00373	4.36	0.0216	4.36	0.01387
	2.861	0.00373	4.361	0.0218	4.361	0.01393
	2.862	0.00377	4.362	0.022	4.362	0.01397
	2.863	0.00377	4.363	0.02217	4.363	0.014
	2.864	0.00377	4.364	0.02237	4.364	0.01403
	2.865	0.00377	4.365	0.02253	4.365	0.01407
	2.866	0.00377	4.366	0.02273	4.366	0.0141
	2.867	0.00377	4.367	0.02293	4.367	0.01413
	2.868	0.0038	4.368	0.0231	4.368	0.01417
	2.869	0.0038	4.369	0.0233	4.369	0.0142
	2.87	0.0038	4.37	0.02347	4.37	0.01423
	2.871	0.0038	4.371	0.02367	4.371	0.01427
	2.872	0.0038	4.372	0.02387	4.372	0.0143
	2.873	0.0038	4.373	0.02403	4.373	0.01433
	2.874	0.00383	4.374	0.02423	4.374	0.01437
	2.875	0.00383	4.375	0.0244	4.375	0.0144
	2.876	0.00383	4.376	0.0246	4.376	0.01443
	2.877	0.00383	4.377	0.0248	4.377	0.01447
	2.878	0.00383	4.378	0.02497	4.378	0.0145
	2.879	0.00383	4.379	0.02513	4.379	0.01453
	2.88	0.00387	4.38	0.02533	4.38	0.01457
	2.881	0.00387	4.381	0.0255	4.381	0.0146
	2.882	0.00387	4.382	0.02567	4.382	0.01463
	2.883	0.00387	4.383	0.02587	4.383	0.01463
	2.884	0.00387	4.384	0.02603	4.384	0.01467
	2.885	0.0039	4.385	0.0262	4.385	0.0147
	2.886	0.0039	4.386	0.02637	4.386	0.01473
	2.887	0.0039	4.387	0.02653	4.387	0.01477
	2.888	0.0039	4.388	0.0267	4.388	0.0148
	2.889	0.0039	4.389	0.02687	4.389	0.01483
	2.89	0.0039	4.39	0.02703	4.39	0.01487
	2.891	0.00393	4.391	0.02717	4.391	0.0149
	2.892	0.00393	4.392	0.02733	4.392	0.01493
	2.893	0.00393	4.393	0.02747	4.393	0.01497
	2.894	0.00393	4.394	0.02763	4.394	0.015
	2.895	0.00393	4.395	0.02777	4.395	0.01503
	2.896	0.00397	4.396	0.0279	4.396	0.01503
	2.897	0.00397	4.397	0.02803	4.397	0.01507
	2.898	0.00397	4.398	0.02817	4.398	0.0151
	2.899	0.00397	4.399	0.0283	4.399	0.01513
	2.9	0.00397	4.4	0.02843	4.4	0.01517
	2.901	0.004	4.401	0.02857	4.401	0.0152
	2.902	0.004	4.402	0.02867	4.402	0.01523
	2.903	0.004	4.403	0.0288	4.403	0.01527
	2.904	0.004	4.404	0.0289	4.404	0.0153
	2.905	0.004	4.405	0.029	4.405	0.0153
	2.906	0.004	4.406	0.02913	4.406	0.01533
	2.907	0.00403	4.407	0.02923	4.407	0.01537
	2.908	0.00403	4.408	0.02933	4.408	0.0154
	2.909	0.00403	4.409	0.02943	4.409	0.01543
	2.91	0.00403	4.41	0.02953	4.41	0.01547
	2.911	0.00403	4.411	0.0296	4.411	0.0155
	2.912	0.00407	4.412	0.0297	4.412	0.01553
	2.913	0.00407	4.413	0.0298	4.413	0.01553
	2.914	0.00407	4.414	0.02987	4.414	0.01557
	2.915	0.00407	4.415	0.02993	4.415	0.0156
	2.916	0.00407	4.416	0.03	4.416	0.01563
	2.917	0.00407	4.417	0.0301	4.417	0.01567
	2.918	0.0041	4.418	0.03017	4.418	0.0157
	2.919	0.0041	4.419	0.03023	4.419	0.01573
	2.92	0.0041	4.42	0.0303	4.42	0.01573
	2.921	0.0041	4.421	0.03033	4.421	0.01577
	2.922	0.0041	4.422	0.0304	4.422	0.0158
	2.923	0.00413	4.423	0.03047	4.423	0.01583
	2.924	0.00413	4.424	0.03053	4.424	0.01587
	2.925	0.00413	4.425	0.03057	4.425	0.0159
	2.926	0.00413	4.426	0.03063	4.426	0.01593
	2.927	0.00413	4.427	0.03067	4.427	0.01593
	2.928	0.00417	4.428	0.03073	4.428	0.01597
	2.929	0.00417	4.429	0.03077	4.429	0.016
	2.93	0.00417	4.43	0.0308	4.43	0.01603
	2.931	0.00417	4.431	0.03083	4.431	0.01607
	2.932	0.00417	4.432	0.03087	4.432	0.0161
	2.933	0.0042	4.433	0.03093	4.433	0.01613
	2.934	0.0042	4.434	0.03097	4.434	0.01617
	2.935	0.0042	4.435	0.031	4.435	0.0162
	2.936	0.0042	4.436	0.03103	4.436	0.0162
	2.937	0.0042	4.437	0.03107	4.437	0.01623
	2.938	0.0042	4.438	0.0311	4.438	0.01627
	2.939	0.00423	4.439	0.03113	4.439	0.0163
	2.94	0.00423	4.44	0.03113	4.44	0.01643
	2.941	0.00423	4.441	0.03117	4.441	0.01643
	2.942	0.00423	4.442	0.0312	4.442	0.01647
	2.943	0.00423	4.443	0.03123	4.443	0.0165
	2.944	0.00423	4.444	0.03127	4.444	0.0165
	2.945	0.00427	4.445	0.03127	4.445	0.01657
	2.946	0.00427	4.446	0.0313	4.446	0.01657
	2.947	0.00427	4.447	0.03133	4.447	0.0166
	2.948	0.00427	4.448	0.03137	4.448	0.01663
	2.949	0.00427	4.449	0.03137	4.449	0.01667
	2.95	0.0043	4.45	0.0314	4.45	0.0167
	2.951	0.0043	4.451	0.0314	4.451	0.01673
	2.952	0.0043	4.452	0.03143	4.452	0.01677
	2.953	0.0043	4.453	0.03143	4.453	0.0168
	2.954	0.0043	4.454	0.03147	4.454	0.01683
	2.955	0.0043	4.455	0.0315	4.455	0.01687
	2.956	0.00433	4.456	0.0315	4.456	0.0169
	2.957	0.00433	4.457	0.03153	4.457	0.01693
	2.958	0.00433	4.458	0.03153	4.458	0.01697
	2.959	0.00433	4.459	0.03153	4.459	0.017
	2.96	0.00433	4.46	0.03157	4.46	0.017
	2.961	0.00437	4.461	0.03157	4.461	0.01703
	2.962	0.00437	4.462	0.0316	4.462	0.01707
	2.963	0.00437	4.463	0.0316	4.463	0.0171
	2.964	0.00437	4.464	0.03163	4.464	0.01713
	2.965	0.00437	4.465	0.03163	4.465	0.01717
	2.966	0.0044	4.466	0.03163	4.466	0.0172
	2.967	0.0044	4.467	0.03167	4.467	0.01723
	2.968	0.0044	4.468	0.03167	4.468	0.01727
	2.969	0.0044	4.469	0.03167	4.469	0.0173
	2.97	0.0044	4.47	0.0317	4.47	0.01733
	2.971	0.0044	4.471	0.0317	4.471	0.01737
	2.972	0.00443	4.472	0.03173	4.472	0.0174
	2.973	0.00443	4.473	0.03173	4.473	0.01743
	2.974	0.00443	4.474	0.03177	4.474	0.01747
	2.975	0.00443	4.475	0.03177	4.475	0.0175
	2.976	0.00443	4.476	0.0318	4.476	0.01753
	2.977	0.00447	4.477	0.0318	4.477	0.01753
	2.978	0.00447	4.478	0.0318	4.478	0.01757
	2.979	0.00447	4.479	0.03183	4.479	0.0176
	2.98	0.00447	4.48	0.03183	4.48	0.01767
	2.981	0.00447	4.481	0.03187	4.481	0.01767
	2.982	0.0045	4.482	0.0319	4.482	0.0177
	2.983	0.0045	4.483	0.0319	4.483	0.01773
	2.984	0.0045	4.484	0.03193	4.484	0.01777
	2.985	0.0045	4.485	0.03193	4.485	0.0178
	2.986	0.0045	4.486	0.03197	4.486	0.01783
	2.987	0.0045	4.487	0.032	4.487	0.01787
	2.988	0.00453	4.488	0.032	4.488	0.0179
	2.989	0.00453	4.489	0.03203	4.489	0.01793
	2.99	0.00453	4.49	0.03207	4.49	0.01797
	2.991	0.00453	4.491	0.0321	4.491	0.018
	2.992	0.00457	4.492	0.03213	4.492	0.01803
	2.993	0.00457	4.493	0.03213	4.493	0.01807
	2.994	0.00457	4.494	0.03217	4.494	0.0181
	2.995	0.00457	4.495	0.0322	4.495	0.01813
	2.996	0.00457	4.496	0.03223	4.496	0.01817
	2.997	0.00457	4.497	0.03227	4.497	0.0182
	2.998	0.0046	4.498	0.0323	4.498	0.01823
	2.999	0.0046	4.499	0.03233	4.499	0.01827
	3	0.0046	4.5	0.03237	4.5	0.0183
	3.001	0.0046	4.501	0.0324	4.501	0.01833
	3.002	0.00463	4.502	0.03243	4.502	0.01837
	3.003	0.00463	4.503	0.0325	4.503	0.01837
	3.004	0.00463	4.504	0.03253	4.504	0.01843
	3.005	0.00463	4.505	0.03257	4.505	0.01847
	3.006	0.00463	4.506	0.0326	4.506	0.01847
	3.007	0.00463	4.507	0.03267	4.507	0.0185
	3.008	0.00467	4.508	0.0327	4.508	0.01853
	3.009	0.00467	4.509	0.03273	4.509	0.0186
	3.01	0.00467	4.51	0.0328	4.51	0.0186
	3.011	0.00467	4.511	0.03283	4.511	0.01863
	3.012	0.00467	4.512	0.03287	4.512	0.01867
	3.013	0.0047	4.513	0.03293	4.513	0.01873
	3.014	0.0047	4.514	0.03297	4.514	0.01873
	3.015	0.0047	4.515	0.03303	4.515	0.01877
	3.016	0.0047	4.516	0.0331	4.516	0.0188
	3.017	0.0047	4.517	0.03313	4.517	0.01883
	3.018	0.00473	4.518	0.03317	4.518	0.01887
	3.019	0.00473	4.519	0.03323	4.519	0.0189
	3.02	0.00473	4.52	0.03327	4.52	0.01893
	3.021	0.00473	4.521	0.03333	4.521	0.01897
	3.022	0.00473	4.522	0.03333	4.522	0.019
	3.023	0.00477	4.523	0.03333	4.523	0.01903
	3.024	0.00477	4.524	0.03367	4.524	0.0191
	3.025	0.00477	4.525	0.03367	4.525	0.01913
	3.026	0.00477	4.526	0.03367	4.526	0.01917
	3.027	0.00477	4.527	0.03367	4.527	0.0192
	3.028	0.0048	4.528	0.03367	4.528	0.01923
	3.029	0.0048	4.529	0.03367	4.529	0.01927
	3.03	0.0048	4.53	0.034	4.53	0.0193
	3.031	0.0048	4.531	0.034	4.531	0.01933
	3.032	0.0048	4.532	0.034	4.532	0.01937
	3.033	0.00483	4.533	0.034	4.533	0.0194
	3.034	0.00483	4.534	0.034	4.534	0.01943
	3.035	0.00483	4.535	0.034	4.535	0.0195
	3.036	0.00483	4.536	0.03433	4.536	0.0195
	3.037	0.00487	4.537	0.03433	4.537	0.01957
	3.038	0.00487	4.538	0.03433	4.538	0.0196
	3.039	0.00487	4.539	0.03433	4.539	0.01963
	3.04	0.00487	4.54	0.03433	4.54	0.0197
	3.041	0.00487	4.541	0.03433	4.541	0.01973
	3.042	0.0049	4.542	0.03433	4.542	0.01977
	3.043	0.0049	4.543	0.03467	4.543	0.0198
	3.044	0.0049	4.544	0.03467	4.544	0.01983
	3.045	0.0049	4.545	0.03467	4.545	0.0199
	3.046	0.00493	4.546	0.03467	4.546	0.01993
	3.047	0.00493	4.547	0.03467	4.547	0.01997
	3.048	0.00493	4.548	0.03467	4.548	0.02
	3.049	0.00493	4.549	0.035	4.549	0.02003
	3.05	0.00493	4.55	0.035	4.55	0.0201
	3.051	0.00497	4.551	0.035	4.551	0.02013
	3.052	0.00497	4.552	0.035	4.552	0.02017
	3.053	0.00497	4.553	0.035	4.553	0.02023
	3.054	0.00497	4.554	0.035	4.554	0.0203
	3.055	0.005	4.555	0.03533	4.555	0.02033
	3.056	0.005	4.556	0.03533	4.556	0.02037
	3.057	0.005	4.557	0.03533	4.557	0.02043
	3.058	0.005	4.558	0.03533	4.558	0.02047
	3.059	0.00503	4.559	0.03533	4.559	0.0205
	3.06	0.00517	4.56	0.03533	4.56	0.02057
	3.061	0.00523	4.561	0.03533	4.561	0.0206
	3.062	0.0052	4.562	0.03567	4.562	0.02067
	3.063	0.00513	4.563	0.03567	4.563	0.0207
	3.064	0.00507	4.564	0.03567	4.564	0.02077
	3.065	0.00507	4.565	0.03567	4.565	0.02083
	3.066	0.00507	4.566	0.03567	4.566	0.02087
	3.067	0.00507	4.567	0.03567	4.567	0.02093
	3.068	0.0051	4.568	0.03567	4.568	0.021
	3.069	0.0051	4.569	0.036	4.569	0.02103
	3.07	0.0051	4.57	0.036	4.57	0.0211
	3.071	0.0051	4.571	0.036	4.571	0.02117
	3.072	0.00513	4.572	0.036	4.572	0.02123
	3.073	0.00513	4.573	0.036	4.573	0.02127
	3.074	0.00513	4.574	0.036	4.574	0.02133
	3.075	0.00513	4.575	0.036	4.575	0.0214
	3.076	0.00517	4.576	0.03633	4.576	0.02147
	3.077	0.00517	4.577	0.03633	4.577	0.02153
	3.078	0.00517	4.578	0.03633	4.578	0.0216
	3.079	0.00517	4.579	0.03633	4.579	0.02167
	3.08	0.0052	4.58	0.03633	4.58	0.02173
	3.081	0.0052	4.581	0.03633	4.581	0.0218
	3.082	0.0052	4.582	0.03667	4.582	0.02187
	3.083	0.0052	4.583	0.03667	4.583	0.02193
	3.084	0.00523	4.584	0.03667	4.584	0.02207
	3.085	0.00523	4.585	0.03667	4.585	0.02213
	3.086	0.00523	4.586	0.03667	4.586	0.02223
	3.087	0.00523	4.587	0.037	4.587	0.02227
	3.088	0.00527	4.588	0.037	4.588	0.02237
	3.089	0.00527	4.589	0.037	4.589	0.02243
	3.09	0.00527	4.59	0.037	4.59	0.02253
	3.091	0.00527	4.591	0.037	4.591	0.0226
	3.092	0.0053	4.592	0.03733	4.592	0.02267
	3.093	0.0053	4.593	0.03733	4.593	0.02277
	3.094	0.0053	4.594	0.03733	4.594	0.02283
	3.095	0.0053	4.595	0.03733	4.595	0.02293
	3.096	0.00533	4.596	0.03767	4.596	0.023
[truncated: 2,903 more rows]
