# Supplementary material for: Multifunctional electrolyte additive for high power lithium metal batteries at ultra-low temperatures
Source: Nat Commun. 2025 Apr 8;16:3344. doi: 10.1038/s41467-025-58627-3 (PMC11978743; doi:10.1038/s41467-025-58627-3)
Supplement: Supplementary file 5 — Source Data [file 41467_2025_58627_MOESM5_ESM.zip › Source data for Fig. S21.xlsx]

## Sheet: Sheet1
	RATE
	DEE		DDE		DDE-PN
	循环序号	放电比容量/mAh/g	循环序号	放电比容量/mAh/g	循环序号	放电比容量/mAh/g
	1	207.6	1	203	1	215.7
	2	207.1	2	198.4	2	215.5
	3	202.9	3	193.6	3	211.7
	4	199.7	4	189.1	4	209.5
	5	202.3	5	190.2	5	211.3
	6	202.3	6	189.1	6	212.1
	7	202.1	7	187.7	7	212.1
	8	196.5	8	181.4	8	206.3
	9	196.4	9	180.3	9	205.9
	10	196.7	10	179.8	10	206.3
	11	196.3	11	178.8	11	204.6
	12	196.8	12	177.6	12	201.8
	13	184.3	13	164.3	13	189.7
	14	184.3	14	164.2	14	190.4
	15	184.2	15	163.7	15	190.4
	16	184.5	16	163.4	16	192
	17	184.6	17	163.5	17	194.3
	18	175.5	18	150.4	18	188.8
	19	175.4	19	149.4	19	187.6
	20	175.9	20	143.5	20	187.6
	21	175.7	21	147.3	21	187.1
	22	175.5	22	146.6	22	187.5
	23	165.1	23	124.1	23	180.8
	24	163.7	24	140.1	24	180.8
	25	162.3	25	133.1	25	181
	26	157.9	26	132.6	26	180.3
	27	162.6	27	131.5	27	181.1
	28	137.1	28	112.6	28	172.9
	29	128.9	29	110.7	29	172.3
	30	126.2	30	109.2	30	172.3
	31	125.4	31	107.6	31	173.3
	32	123	32	106.9	32	172.3
	33	86.8	33	76.4	33	155.1
	34	84.5	34	74.4	34	155.3
	35	81.8	35	72.4	35	155.6
	36	79.2	36	70.2	36	156.1
	37	77.7	37	67.8	37	156.6
	38	0.6	38	39	38	143.3
	39	48.9	39	38.3	39	142.5
	40	50.8	40	36.7	40	142.4
	41	49.3	41	35	41	141.9
	42	47.4	42	34.4	42	141.7
	43	195	43	159.7	43	203.6
	44	194.6	44	160.7	44	203.6
	45	193.6	45	160.5	45	203.8
	46	192.4	46	157.3	46	203.8
	47	193.4	47	156.1	47	203.2
	48	193.3	48	151.9	48	203.5
	49	191.2	49	150.6	49	202.9
	50	191.8	50	148.4	50	203.1
	51	190.4	51	143.7	51	203.3
	52	190.7	52	143.9	52	203.5
	53	189.6	53	145	53	195.2
	54	188.7	54	143.3	54	201.7
	55	191.9	55	144.4	55	201.4
	56	192.1	56	142	56	201
	57	192.8	57	143.7	57	200.7
	58	191.7	58	141.1	58	201.7
	59	195.3	59	141.9	59	202.7
	60	195.3	60	139.8	60	202.6
	61	195.1	61	136.4	61	202.6
	62	194.8	62	132	62	202.3
	63	194.1	63	128.3	63	202.4
	64	193.5	64	121.3	64	201.9
	65	192.7	65	119.4	65	200.8
	66	183.4	66	116.1	66	204.4
	67	183.6	67	119	67	204.8
	68	181.4	68	119.1	68	204.3
	69	185.7	69	120.3	69	206.9
	70	183.6	70	118.2	70	208.3
	71	182.1	71	116.7	71	208.9
	72	180.8	72	116.4	72	209.3
	73	179.6	73	113.5	73	209.5
	74	178	74	109.2	74	209.7
	75	176.6	75	111.4	75	209.8
	76	174.8	76	112.1	76	204.2
	77	172.7	77	111.8	77	200.7
	78	171	78	107.3	78	199.1
	79	172.5	79	103.7	79	203.7
	80	165	80	104.3	80	202.7
	81	163.8	81	103.4	81	202.1
	82	159.8	82	103.6	82	201.8
	83	160.1	83	104.3	83	201.8
	84	164.6	84	104.7	84	201.6
	85	167	85	98.4	85	201
	86	166.8	86	99	86	200.8
	87	165.8	87	96.8	87	200.6
	88	164.1	88	100.4	88	203.3
	89	163	89	99.2	89	198.5
	90	161	90	98.7	90	198.3
	91	158.9	91	97.7	91	195.8
	92	157	92	96.3	92	197.4
	93	151.2	93	95	93	203.6
	94	147.3	94	93.4	94	204.7
	95	145.6	95	93.6	95	204.9
	96	143.4	96	93	96	205.3
	97	139.8	97	90.9	97	205.4
	98	138.3	98	87.5	98	205.4
	99	140.9	99	0	99	205.7
	100	139.7			100	200.9
	101	138.5
	102	137.2
	103	135.6
	104	133.9
	105	132.7
	106	131.1
	107	129.4
	108	127.9
	109	126.4
	110	123.1
	111	120.4
	112	118.6
	113	124.5
	114	143.8
	115	149.3
	116	138.2
	117	126.2
	118	118.2
	119	113.1
	120	116.2
	121	132.5
	122	129.5
	123	104.8
	124	96.1
	125	111.5
	126	110.6
	127	94.6
	128	77.2
	129	88.6
	130	0
