# Supplementary material for: Multifunctional electrolyte additive for high power lithium metal batteries at ultra-low temperatures
Source: Nat Commun. 2025 Apr 8;16:3344. doi: 10.1038/s41467-025-58627-3 (PMC11978743; doi:10.1038/s41467-025-58627-3)
Supplement: Supplementary file 5 — Source Data [file 41467_2025_58627_MOESM5_ESM.zip › Source data for Fig. S22.xlsx]

## Sheet: Sheet1
	EIS
	DEE		DDE		DDE-PN
	X	Y	X	Y	X	Y
	11.1	3.12	5.16	2.29	5.26	-0.461
	11.6	3.7	5.64	2.78	5.31	-0.259
	12.2	4.25	6.18	3.21	5.37	-0.0862
	12.8	4.76	6.78	3.58	5.44	0.0595
	13.5	5.26	7.43	3.88	5.51	0.186
	14.2	5.71	8.13	4.09	5.59	0.301
	15	6.15	8.85	4.21	5.67	0.397
	15.8	6.55	9.56	4.24	5.76	0.482
	16.7	6.94	10.3	4.19	5.86	0.558
	17.6	7.34	10.9	4.08	5.96	0.624
	18.5	7.71	11.5	3.93	6.06	0.681
	19.6	8.11	12	3.75	6.17	0.734
	20.6	8.49	12.5	3.55	6.27	0.784
	21.8	8.87	13	3.34	6.39	0.824
	23	9.22	13.4	3.13	6.51	0.864
	24.3	9.54	13.8	2.93	6.63	0.896
	25.6	9.52	14.1	2.74	6.76	0.924
	27	9.71	14.4	2.56	6.89	0.945
	28.5	9.77	14.7	2.38	7.02	0.958
	30	9.71	15	2.22	7.15	0.962
	31.5	9.52	15.2	2.06	7.28	0.962
	32.8	9.21	15.4	1.91	7.4	0.954
	34.1	8.8	15.6	1.78	7.51	0.949
	35.3	8.34	15.8	1.66	7.62	0.941
	36.3	7.86	15.9	1.55	7.71	0.94
	37.2	7.25	16	1.36	7.76	0.877
	38	6.84	16.1	1.31	7.83	0.911
	38.7	6.44	16.2	1.27	7.9	0.962
	39.3	6.14	16.3	1.26	7.96	1.03
	39.8	5.9	16.4	1.28	8.01	1.13
	40.2	5.77	16.5	1.31	8.06	1.25
	40.7	5.73	16.6	1.38	8.12	1.42
	41	5.81	16.6	1.47	8.18	1.62
	41.4	6.04	16.7	1.61	8.25	1.88
	41.7	6.39	16.8	1.77	8.34	2.17
	42.1	6.88	16.9	1.98	8.44	2.51
	42.5	7.68	17	2.28	8.59	3.01
	43.2	7.87	17.2	2.38	8.81	3.36
	43.7	9.05	17.3	2.8	9.03	3.96
	44.6	10.8	17.5	3.43	9.39	4.84
	45.1	12	17.6	3.85	9.62	5.41
	46.1	13.8	17.9	4.53	10	6.31
	47.2	15.9	18.1	5.3	10.5	7.29
	48.5	18.2	18.4	6.2	11	8.42
	50.1	20.8	18.8	7.25	11.7	9.68
	51.8	23.7	19.3	8.48	12.4	11.1
	53.8	27	19.8	9.91	13.2	12.8
	56.2	30.8	20.5	11.6	14.1	14.6
	58.7	35	21.4	13.5	15.2	16.8
	61.7	39.9	22.3	15.7	16.2	19.3
	64.9	45.4	23.4	18.3	17.5	22.2
	68.5	51.7	24.7	21.3	18.9	25.5
	72.6	59.1	26.2	24.8	20.4	29.5
	77.4	67.8	28.1	28.8	22.1	34.2
	82.9	78.3	30.3	33.6	24	39.9
	88.4	89.3	32.6	38.6	26.2	46
	96.1	105	35.7	45.4	28.6	54.2
	103	120	38.9	52	31.3	62.6
	116	147	43.7	63.5	34.3	76.4
	126	167	48	72.3	37.8	88.2
	138	189	53.4	82.2	42.3	102
	155	215	60.2	93.4	47.9	118
	171	241	67	105	53.7	135
	192	272	75.5	119	60.4	156
	218	306	85.7	134	68.3	181
	250	344	97.8	152	78	210
	289	384	113	171	89.5	243
	335	424	131	194	103	283
	388	465	151	215	120	329
	450	507	177	239	140	382
	520	544	206	264	165	445
	596	578	241	290	197	518
	677	609	280	315	235	601
