# Supplementary material for: Multifunctional electrolyte additive for high power lithium metal batteries at ultra-low temperatures
Source: Nat Commun. 2025 Apr 8;16:3344. doi: 10.1038/s41467-025-58627-3 (PMC11978743; doi:10.1038/s41467-025-58627-3)
Supplement: Supplementary file 5 — Source Data [file 41467_2025_58627_MOESM5_ESM.zip › Source data for Fig. S23.xlsx]

## Sheet: Sheet1
	EIS
	DEE		DDE		DDE-PN
	X	Y	X	Y	X	Y
	58.53	2.34	14.62	3.291	5.013	-0.5845
	59.4	3.49	15.22	3.67	5.061	-0.3941
	60.3	4.559	15.86	3.977	5.111	-0.2388
	61.23	5.45	16.54	4.215	5.166	-0.1104
	62.22	6.315	17.23	4.385	5.216	-0.00217
	63.29	7.072	17.95	4.49	5.276	0.0934
	64.38	7.735	18.63	4.522	5.334	0.1694
	65.53	8.396	19.3	4.5	5.394	0.2352
	66.7	8.963	19.94	4.442	5.454	0.2936
	67.94	9.522	20.53	4.351	5.516	0.3423
	69.23	10.04	21.09	4.261	5.58	0.3852
	70.55	10.54	21.64	4.16	5.648	0.4252
	71.92	10.99	22.15	4.061	5.717	0.4618
	73.31	11.45	22.64	3.953	5.791	0.4899
	74.75	11.9	23.11	3.86	5.864	0.5158
	76.24	12.36	23.58	3.77	5.942	0.5363
	77.75	12.8	24.03	3.684	6.023	0.5522
	79.32	13.26	24.47	3.601	6.104	0.564
	80.92	13.74	24.91	3.497	6.182	0.5681
	82.55	14.21	25.26	3.265	6.264	0.5697
	84.29	14.73	25.68	3.183	6.34	0.5659
	86.05	15.29	26.07	3.107	6.413	0.5593
	87.87	15.84	26.45	3.026	6.481	0.551
	89.79	16.47	26.81	2.934	6.541	0.5433
	91.77	17.09	27.15	2.853	6.596	0.5406
	93.85	16.98	27.47	2.675	6.621	0.4761
	95.98	17.76	27.77	2.619	6.664	0.4932
	98.33	18.54	28.08	2.565	6.706	0.5193
	100.7	19.29	28.36	2.52	6.743	0.554
	103.3	20.02	28.63	2.479	6.778	0.5999
	105.7	20.66	28.87	2.463	6.811	0.6567
	108.6	21.33	29.14	2.454	6.846	0.7369
	111.3	21.9	29.36	2.478	6.88	0.8274
	114.3	22.43	29.59	2.523	6.92	0.9502
	117	22.86	29.79	2.586	6.961	1.083
	119.9	23.21	29.99	2.691	7.007	1.243
	123.4	23.24	30.21	2.864	7.064	1.479
	126.4	22.16	30.5	2.697	7.167	1.616
	129.4	22.59	30.71	2.997	7.246	1.92
	133.1	23.02	30.97	3.463	7.373	2.374
	135.1	23.21	31.12	3.774	7.452	2.679
	138	23.5	31.36	4.281	7.592	3.17
	140.7	23.82	31.62	4.867	7.756	3.73
	143.3	24.18	31.91	5.568	7.955	4.391
	145.9	24.69	32.24	6.4	8.196	5.168
	148.5	25.32	32.61	7.385	8.484	6.077
	151	26.18	33.05	8.561	8.833	7.142
	153.5	27.3	33.56	9.947	9.254	8.39
	156.1	28.75	34.2	11.49	9.783	9.819
	158.8	30.56	34.92	13.54	10.39	11.53
	161.3	32.8	35.73	15.84	11.1	13.49
	164.1	35.62	36.69	18.57	11.96	15.79
	167.2	39.06	37.83	21.83	13.02	18.46
	170.6	43.28	39.21	25.76	14.3	21.61
	174.6	48.5	40.94	30.59	15.91	25.31
	178.1	54.58	42.39	35.78	17.81	29.27
	184.3	62.52	44.93	43.1	20.28	34.37
	188.7	71.35	46.71	50.3	23.23	39.49
	202	84.69	51.23	64.19	27.28	47.3
	208.8	98.39	53.11	74.21	31.92	53.66
	215.5	114.1	55.68	85.62	37.88	60.5
	224.5	131	59.15	99.05	45.44	67.8
	227.6	148.8	62.13	112.6	53.73	74.8
	235.7	172.7	65.94	130.2	63.62	82.11
	244	199.1	70.48	150.8	75	89.12
	254	230.1	75.85	174.6	87.89	95.39
	265.5	265.2	82.14	202.2	102.1	100.8
	278.8	305.6	89.17	238.3	117.3	104.9
	294.9	352.5	98.26	274.3	133.2	107.7
	313.6	405	108.3	320.2	149.3	109.3
	337.1	467.2	120	374.7	165.3	109.4
	366.2	540.3	133.8	439.2	181	108.7
	401.2	623.8	150.1	515.9	197.2	107.4
