# Supplementary material for: Multifunctional electrolyte additive for high power lithium metal batteries at ultra-low temperatures
Source: Nat Commun. 2025 Apr 8;16:3344. doi: 10.1038/s41467-025-58627-3 (PMC11978743; doi:10.1038/s41467-025-58627-3)
Supplement: Supplementary file 5 — Source Data [file 41467_2025_58627_MOESM5_ESM.zip › Source data for Fig. S24.xlsx]

## Sheet: Sheet1
	CV
	DEE		DDE		DDE-PN
	X	Y	X	Y	X	Y
	3.5	-0.03013	3.5	2.464E-5	2.38	-0.00115
	3.501	-0.02598	3.501	0.00106	2.381	-0.0007805
	3.502	-0.02361	3.502	0.00209	2.382	-0.0006004
	3.503	-0.0217	3.503	0.00304	2.383	-0.0005654
	3.504	-0.02007	3.504	0.00405	2.384	-0.0004903
	3.505	-0.01887	3.505	0.00509	2.385	-0.0004839
	3.506	-0.01752	3.506	0.0059	2.386	-0.0004144
	3.507	-0.01632	3.507	0.00687	2.387	-0.0005448
	3.508	-0.01531	3.508	0.00777	2.388	-0.0004009
	3.509	-0.01414	3.509	0.00883	2.389	-0.0003984
	3.51	-0.01311	3.51	0.00973	2.39	-0.0003532
	3.511	-0.01218	3.511	0.01084	2.391	-0.000427
	3.512	-0.0113	3.512	0.01167	2.392	-0.000292
	3.513	-0.01029	3.513	0.01282	2.393	-0.0003446
	3.514	-0.00929	3.514	0.01368	2.394	-0.0002908
	3.515	-0.00835	3.515	0.01467	2.395	-0.0002536
	3.516	-0.0074	3.516	0.0157	2.396	-0.0003422
	3.517	-0.00657	3.517	0.01527	2.397	-0.0002542
	3.518	-0.00542	3.518	0.01736	2.398	-0.0002198
	3.519	-0.00465	3.519	0.01858	2.399	-0.00019
	3.52	-0.00368	3.52	0.01942	2.4	-0.0001159
	3.521	-0.00273	3.521	0.02044	2.401	-0.0001694
	3.522	-0.00175	3.522	0.02166	2.402	-3.009e-05
	3.523	-0.0007928	3.523	0.02251	2.403	-0.0002312
	3.524	-0.0001368	3.524	0.02387	2.404	-0.0001737
	3.525	9.661E-4	3.525	0.02494	2.405	-0.0002081
	3.526	0.00193	3.526	0.02628	2.406	-0.0002309
	3.527	0.00288	3.527	0.0276	2.407	-4.362e-05
	3.528	0.00394	3.528	0.02876	2.408	-0.000178
	3.529	0.00487	3.529	0.02964	2.409	-0.0001159
	3.53	0.00606	3.53	0.03176	2.41	-0.0001002
	3.531	0.00698	3.531	0.03284	2.411	-7.959e-05
	3.532	0.00782	3.532	0.03432	2.412	-0.0001245
	3.533	0.00892	3.533	0.03561	2.413	-2.148e-05
	3.534	0.01008	3.534	0.03699	2.414	-9.804e-05
	3.535	0.01116	3.535	0.03859	2.415	-6.299e-05
	3.536	0.01224	3.536	0.03982	2.416	-5.653e-05
	3.537	0.01348	3.537	0.04139	2.417	1.098E-4
	3.538	0.01467	3.538	0.04274	2.418	1.941E-5
	3.539	0.01566	3.539	0.04437	2.419	-2.671e-05
	3.54	0.01694	3.54	0.046	2.42	-0.0001082
	3.541	0.01823	3.541	0.04754	2.421	5.538E-5
	3.542	0.0194	3.542	0.04929	2.422	1.319E-4
	3.543	0.0207	3.543	0.0511	2.423	5.723E-5
	3.544	0.02203	3.544	0.05282	2.424	7.813E-5
	3.545	0.02342	3.545	0.05473	2.425	1.482E-4
	3.546	0.02473	3.546	0.05645	2.426	1.366E-4
	3.547	0.02628	3.547	0.05845	2.427	9.88E-6
	3.548	0.02753	3.548	0.06045	2.428	1.621E-4
	3.549	0.02904	3.549	0.06229	2.429	7.998E-5
	3.55	0.03053	3.55	0.06417	2.43	7.967E-5
	3.551	0.03213	3.551	0.06666	2.431	1.473E-4
	3.552	0.03352	3.552	0.06823	2.432	7.445E-5
	3.553	0.03512	3.553	0.07013	2.433	-9.035e-05
	3.554	0.03671	3.554	0.07253	2.434	7.998E-5
	3.555	0.03825	3.555	0.07468	2.435	2.734E-4
	3.556	0.04	3.556	0.07684	2.436	2.242E-4
	3.557	0.04169	3.557	0.07914	2.437	1.867E-4
	3.558	0.0436	3.558	0.08151	2.438	1.239E-4
	3.559	0.04535	3.559	0.08394	2.439	-8.943e-05
	3.56	0.04704	3.56	0.08628	2.44	1.873E-4
	3.561	0.04892	3.561	0.08898	2.441	2.568E-4
	3.562	0.05092	3.562	0.09175	2.442	-0.0002099
	3.563	0.05261	3.563	0.09448	2.443	1.99E-4
	3.564	0.05467	3.564	0.09691	2.444	3.755E-5
	3.565	0.05691	3.565	0.09983	2.445	1.565E-4
	3.566	0.05885	3.566	0.1028	2.446	2.817E-4
	3.567	0.06113	3.567	0.1054	2.447	2.577E-4
	3.568	0.06325	3.568	0.1084	2.448	1.916E-4
	3.569	0.06552	3.569	0.1115	2.449	1.861E-4
	3.57	0.06783	3.57	0.1145	2.45	2.937E-4
	3.571	0.07007	3.571	0.1176	2.451	2.027E-4
	3.572	0.07238	3.572	0.1206	2.452	2.9E-4
	3.573	0.07487	3.573	0.1237	2.453	3.352E-4
	3.574	0.07717	3.574	0.127	2.454	1.691E-4
	3.575	0.07991	3.575	0.1301	2.455	1.372E-4
	3.576	0.08246	3.576	0.1334	2.456	5.209E-4
	3.577	0.08523	3.577	0.1369	2.457	2.737E-4
	3.578	0.08803	3.578	0.1405	2.458	2.746E-4
	3.579	0.09055	3.579	0.1442	2.459	9.75E-5
	3.58	0.09353	3.58	0.1472	2.46	3.908E-4
	3.581	0.09648	3.581	0.1513	2.461	3.158E-4
	3.582	0.09931	3.582	0.1548	2.462	1.123E-4
	3.583	0.1025	3.583	0.1588	2.463	-6.729e-05
	3.584	0.1057	3.584	0.1625	2.464	2.783E-4
	3.585	0.1088	3.585	0.1658	2.465	4.628E-4
	3.586	0.112	3.586	0.1701	2.466	1.095E-4
	3.587	0.1154	3.587	0.1742	2.467	2.694E-4
	3.588	0.1188	3.588	0.1777	2.468	2.614E-4
	3.589	0.1223	3.589	0.1816	2.469	3.441E-4
	3.59	0.1258	3.59	0.1858	2.47	4.981E-4
	3.591	0.1293	3.591	0.1897	2.471	1.682E-4
	3.592	0.1332	3.592	0.194	2.472	1.993E-4
	3.593	0.1369	3.593	0.1988	2.473	3.973E-4
	3.594	0.1409	3.594	0.2028	2.474	3.684E-4
	3.595	0.1448	3.595	0.2074	2.475	3.379E-4
	3.596	0.1488	3.596	0.2118	2.476	2.949E-4
	3.597	0.1531	3.597	0.217	2.477	5.15E-4
	3.598	0.1572	3.598	0.2216	2.478	3.604E-4
	3.599	0.1616	3.599	0.2263	2.479	3.364E-4
	3.6	0.166	3.6	0.2313	2.48	2.648E-4
	3.601	0.1706	3.601	0.2362	2.481	4.474E-4
	3.602	0.1752	3.602	0.2411	2.482	4.458E-4
	3.603	0.1797	3.603	0.2461	2.483	5.258E-4
	3.604	0.1846	3.604	0.2516	2.484	3.422E-4
	3.605	0.1895	3.605	0.2568	2.485	3.306E-4
	3.606	0.1948	3.606	0.2626	2.486	2.728E-4
	3.607	0.2	3.607	0.2679	2.487	2.229E-4
	3.608	0.2054	3.608	0.2737	2.488	8.182E-5
	3.609	0.2107	3.609	0.2797	2.489	4.64E-4
	3.61	0.2165	3.61	0.2858	2.49	1.658E-4
	3.611	0.2219	3.611	0.2919	2.491	2.399E-4
	3.612	0.2279	3.612	0.2981	2.492	2.617E-4
	3.613	0.2337	3.613	0.3049	2.493	1.744E-4
	3.614	0.2399	3.614	0.3118	2.494	3.542E-4
	3.615	0.2463	3.615	0.3186	2.495	6.153E-4
	3.616	0.2524	3.616	0.3253	2.496	3.65E-4
	3.617	0.259	3.617	0.3324	2.497	4.609E-4
	3.618	0.2656	3.618	0.3398	2.498	2.814E-4
	3.619	0.2727	3.619	0.3472	2.499	3.635E-4
	3.62	0.2795	3.62	0.3539	2.5	4.852E-4
	3.621	0.2868	3.621	0.3619	2.501	6.672E-4
	3.622	0.2939	3.622	0.3696	2.502	5.353E-4
	3.623	0.3014	3.623	0.3773	2.503	4.747E-4
	3.624	0.3093	3.624	0.3853	2.504	6.964E-4
	3.625	0.3173	3.625	0.3933	2.505	6.534E-4
	3.626	0.3247	3.626	0.4019	2.506	4.305E-4
	3.627	0.333	3.627	0.4099	2.507	4.652E-4
	3.628	0.3413	3.628	0.4182	2.508	4.87E-4
	3.629	0.3499	3.629	0.4271	2.509	5.018E-4
	3.63	0.3582	3.63	0.4357	2.51	3.988E-4
	3.631	0.3671	3.631	0.4443	2.511	5.282E-4
	3.632	0.3757	3.632	0.4535	2.512	4.419E-4
	3.633	0.385	3.633	0.4628	2.513	7.785E-4
	3.634	0.3942	3.634	0.4723	2.514	4.597E-4
	3.635	0.4034	3.635	0.4815	2.515	7.004E-4
	3.636	0.413	3.636	0.4907	2.516	4.867E-4
	3.637	0.4228	3.637	0.5006	2.517	5.519E-4
	3.638	0.4326	3.638	0.5098	2.518	6.973E-4
	3.639	0.4425	3.639	0.5196	2.519	4.981E-4
	3.64	0.4529	3.64	0.5301	2.52	5.156E-4
	3.641	0.4631	3.641	0.5399	2.521	7.481E-4
	3.642	0.4738	3.642	0.5504	2.522	6.89E-4
	3.643	0.4846	3.643	0.5611	2.523	8.09E-4
	3.644	0.4953	3.644	0.5716	2.524	5.654E-4
	3.645	0.5064	3.645	0.583	2.525	6.832E-4
	3.646	0.5169	3.646	0.5937	2.526	3.782E-4
	3.647	0.5279	3.647	0.6048	2.527	8.317E-4
	3.648	0.5399	3.648	0.6162	2.528	6.472E-4
	3.649	0.5513	3.649	0.6269	2.529	5.845E-4
	3.65	0.5624	3.65	0.6377	2.53	6.395E-4
	3.651	0.5741	3.651	0.6494	2.531	6.232E-4
	3.652	0.5857	3.652	0.6605	2.532	5.873E-4
	3.653	0.5974	3.653	0.6718	2.533	7.053E-4
	3.654	0.6091	3.654	0.6826	2.534	5.476E-4
	3.655	0.6205	3.655	0.694	2.535	6.251E-4
	3.656	0.6325	3.656	0.7056	2.536	7.056E-4
	3.657	0.6438	3.657	0.7167	2.537	6.804E-4
	3.658	0.6555	3.658	0.7278	2.538	5.046E-4
	3.659	0.666	3.659	0.7392	2.539	7.016E-4
	3.66	0.6777	3.66	0.7499	2.54	6.7E-4
	3.661	0.6878	3.661	0.7616	2.541	7.33E-4
	3.662	0.6998	3.662	0.7733	2.542	4.867E-4
	3.663	0.7103	3.663	0.784	2.543	5.209E-4
	3.664	0.7204	3.664	0.7951	2.544	4.366E-4
	3.665	0.7305	3.665	0.8062	2.545	6.884E-4
	3.666	0.7398	3.666	0.8173	2.546	8.818E-4
	3.667	0.749	3.667	0.8277	2.547	7.164E-4
	3.668	0.757	3.668	0.8385	2.548	8.237E-4
	3.669	0.765	3.669	0.8483	2.549	7.435E-4
	3.67	0.7727	3.67	0.8594	2.55	6.282E-4
	3.671	0.7807	3.671	0.8689	2.551	6.269E-4
	3.672	0.7871	3.672	0.8787	2.552	7.705E-4
	3.673	0.7927	3.673	0.8889	2.553	8.243E-4
	3.674	0.7982	3.674	0.8987	2.554	6.457E-4
	3.675	0.8034	3.675	0.9076	2.555	7.862E-4
	3.676	0.8074	3.676	0.9159	2.556	7.576E-4
	3.677	0.8096	3.677	0.9249	2.557	7.942E-4
	3.678	0.812	3.678	0.9332	2.558	7.893E-4
	3.679	0.8148	3.679	0.9412	2.559	6.149E-4
	3.68	0.8176	3.68	0.9491	2.56	6.872E-4
	3.681	0.8185	3.681	0.9568	2.561	7.438E-4
	3.682	0.8194	3.682	0.9639	2.562	7.896E-4
	3.683	0.8182	3.683	0.9707	2.563	6.909E-4
	3.684	0.8182	3.684	0.9759	2.564	7.496E-4
	3.685	0.8163	3.685	0.9824	2.565	6.792E-4
	3.686	0.8145	3.686	0.9882	2.566	8.043E-4
	3.687	0.8126	3.687	0.9928	2.567	6.684E-4
	3.688	0.8105	3.688	0.9974	2.568	7.791E-4
	3.689	0.8068	3.689	1.001	2.569	7.967E-4
	3.69	0.8031	3.69	1.004	2.57	8.726E-4
	3.691	0.7997	3.691	1.008	2.571	8.249E-4
	3.692	0.7951	3.692	1.011	2.572	6.703E-4
	3.693	0.7902	3.693	1.013	2.573	8.256E-4
	3.694	0.7859	3.694	1.014	2.574	8.102E-4
	3.695	0.7804	3.695	1.016	2.575	8.72E-4
	3.696	0.7767	3.696	1.016	2.576	6.429E-4
	3.697	0.7702	3.697	1.016	2.577	8.486E-4
	3.698	0.7647	3.698	1.016	2.578	6.909E-4
	3.699	0.7591	3.699	1.016	2.579	8.701E-4
	3.7	0.7521	3.7	1.016	2.58	8E-4
	3.701	0.7481	3.701	1.014	2.581	9.977E-4
	3.702	0.7432	3.702	1.012	2.582	9.91E-4
	3.703	0.7358	3.703	1.01	2.583	8.794E-4
	3.704	0.7309	3.704	1.008	2.584	9.073E-4
	3.705	0.725	3.705	1.005	2.585	7.511E-4
	3.706	0.7201	3.706	1.001	2.586	8.818E-4
	3.707	0.7161	3.707	0.9974	2.587	9.307E-4
	3.708	0.7103	3.708	0.9943	2.588	9.104E-4
	3.709	0.7053	3.709	0.991	2.589	0.00104
	3.71	0.701	3.71	0.9864	2.59	9.624E-4
	3.711	0.6955	3.711	0.9827	2.591	0.00104
	3.712	0.6924	3.712	0.978	2.592	9.943E-4
	3.713	0.6875	3.713	0.9734	2.593	9.006E-4
	3.714	0.6841	3.714	0.9697	2.594	8.969E-4
	3.715	0.6801	3.715	0.9642	2.595	9.894E-4
	3.716	0.6749	3.716	0.9593	2.596	9.412E-4
	3.717	0.6715	3.717	0.9544	2.597	7.81E-4
	3.718	0.6684	3.718	0.9491	2.598	9.753E-4
	3.719	0.6644	3.719	0.9442	2.599	9.491E-4
	3.72	0.6611	3.72	0.9393	2.6	7.825E-4
	3.721	0.6558	3.721	0.9338	2.601	0.00105
	3.722	0.6561	3.722	0.9285	2.602	9.983E-4
	3.723	0.6531	3.723	0.923	2.603	0.00114
	3.724	0.6497	3.724	0.9181	2.604	9.756E-4
	3.725	0.6488	3.725	0.9132	2.605	9.605E-4
	3.726	0.6448	3.726	0.908	2.606	9.965E-4
	3.727	0.6417	3.727	0.9033	2.607	8.046E-4
	3.728	0.6405	3.728	0.8981	2.608	0.00108
	3.729	0.6374	3.729	0.8932	2.609	0.00101
	3.73	0.6349	3.73	0.8892	2.61	0.00108
	3.731	0.634	3.731	0.884	2.611	0.00111
	3.732	0.6312	3.732	0.8797	2.612	0.00117
	3.733	0.6294	3.733	0.8754	2.613	9.808E-4
	3.734	0.6297	3.734	0.8714	2.614	0.00102
	3.735	0.6279	3.735	0.8674	2.615	0.00123
	3.736	0.6248	3.736	0.8646	2.616	8.44E-4
	3.737	0.6251	3.737	0.8606	2.617	0.00114
	3.738	0.6232	3.738	0.8572	2.618	8.4E-4
	3.739	0.6217	3.739	0.8526	2.619	0.00116
	3.74	0.6183	3.74	0.8495	2.62	0.00107
	3.741	0.618	3.741	0.8471	2.621	0.00109
	3.742	0.6174	3.742	0.8425	2.622	0.00111
	3.743	0.6153	3.743	0.8394	2.623	0.00125
	3.744	0.6131	3.744	0.8369	2.624	0.00101
	3.745	0.6122	3.745	0.8339	2.625	9.67E-4
	3.746	0.6125	3.746	0.8311	2.626	0.00116
	3.747	0.61	3.747	0.828	2.627	0.00113
	3.748	0.6082	3.748	0.8249	2.628	0.00101
	3.749	0.6091	3.749	0.8228	2.629	0.00114
	3.75	0.6066	3.75	0.8203	2.63	0.00108
	3.751	0.6057	3.751	0.8176	2.631	0.00123
	3.752	0.6039	3.752	0.8136	2.632	0.00107
	3.753	0.6014	3.753	0.812	2.633	0.00121
	3.754	0.602	3.754	0.8105	2.634	0.00103
	3.755	0.5996	3.755	0.8083	2.635	0.00102
	3.756	0.5987	3.756	0.8062	2.636	0.00113
	3.757	0.5953	3.757	0.8037	2.637	0.00128
	3.758	0.5968	3.758	0.8019	2.638	0.00132
	3.759	0.5934	3.759	0.8003	2.639	0.00127
	3.76	0.5947	3.76	0.7985	2.64	0.00135
	3.761	0.5894	3.761	0.7967	2.641	0.00116
	3.762	0.5882	3.762	0.7942	2.642	0.00121
	3.763	0.5879	3.763	0.7933	2.643	0.00107
	3.764	0.5851	3.764	0.7914	2.644	0.00121
	3.765	0.5839	3.765	0.7893	2.645	0.00129
	3.766	0.5839	3.766	0.7874	2.646	0.00121
	3.767	0.5805	3.767	0.7856	2.647	0.00109
	3.768	0.579	3.768	0.7844	2.648	0.00105
	3.769	0.5756	3.769	0.7822	2.649	0.00142
	3.77	0.575	3.77	0.78	2.65	0.00133
	3.771	0.5734	3.771	0.7782	2.651	0.00116
	3.772	0.5704	3.772	0.7767	2.652	0.0011
	3.773	0.5694	3.773	0.7742	2.653	0.00121
	3.774	0.5639	3.774	0.7717	2.654	0.0014
	3.775	0.5605	3.775	0.7699	2.655	0.00116
	3.776	0.5615	3.776	0.7684	2.656	0.00152
	3.777	0.5587	3.777	0.7665	2.657	0.00108
	3.778	0.555	3.778	0.765	2.658	0.00134
	3.779	0.551	3.779	0.7631	2.659	0.00132
	3.78	0.5488	3.78	0.7604	2.66	0.00149
	3.781	0.5464	3.781	0.7585	2.661	0.00156
	3.782	0.5409	3.782	0.7567	2.662	0.00154
	3.783	0.5393	3.783	0.7542	2.663	0.00131
	3.784	0.5329	3.784	0.7527	2.664	0.00123
	3.785	0.5332	3.785	0.7493	2.665	0.00144
	3.786	0.5295	3.786	0.7478	2.666	0.00138
	3.787	0.5258	3.787	0.745	2.667	0.00127
	3.788	0.5242	3.788	0.7425	2.668	0.00108
	3.789	0.5209	3.789	0.7398	2.669	0.00133
	3.79	0.5156	3.79	0.7373	2.67	0.0015
	3.791	0.5104	3.791	0.7352	2.671	0.00115
	3.792	0.5089	3.792	0.7321	2.672	0.00178
	3.793	0.5049	3.793	0.7293	2.673	0.00138
	3.794	0.5003	3.794	0.7262	2.674	0.00144
	3.795	0.4966	3.795	0.7235	2.675	0.00142
	3.796	0.4923	3.796	0.7204	2.676	0.0014
	3.797	0.4886	3.797	0.7173	2.677	0.00156
	3.798	0.4834	3.798	0.7139	2.678	0.00131
	3.799	0.4794	3.799	0.7112	2.679	0.00143
	3.8	0.4729	3.8	0.7078	2.68	0.00138
	3.801	0.4717	3.801	0.7038	2.681	0.00141
	3.802	0.4655	3.802	0.701	2.682	0.00141
	3.803	0.4621	3.803	0.6967	2.683	0.00135
	3.804	0.4585	3.804	0.694	2.684	0.00133
	3.805	0.4545	3.805	0.69	2.685	0.00159
	3.806	0.4523	3.806	0.6857	2.686	0.00152
	3.807	0.4465	3.807	0.6817	2.687	0.00139
	3.808	0.4428	3.808	0.6777	2.688	0.00156
	3.809	0.4351	3.809	0.6734	2.689	0.00152
	3.81	0.4342	3.81	0.6694	2.69	0.00154
	3.811	0.4292	3.811	0.6657	2.691	0.00121
	3.812	0.4222	3.812	0.662	2.692	0.00156
	3.813	0.424	3.813	0.6577	2.693	0.00138
	3.814	0.4188	3.814	0.6531	2.694	0.00169
	3.815	0.4139	3.815	0.6478	2.695	0.0015
	3.816	0.4102	3.816	0.6432	2.696	0.00185
	3.817	0.4059	3.817	0.6389	2.697	0.00159
	3.818	0.4019	3.818	0.6352	2.698	0.00148
	3.819	0.3994	3.819	0.63	2.699	0.00131
	3.82	0.3942	3.82	0.6263	2.7	0.00144
	3.821	0.3899	3.821	0.6205	2.701	0.00149
	3.822	0.3865	3.822	0.6162	2.702	0.00165
	3.823	0.3828	3.823	0.611	2.703	0.00142
	3.824	0.3791	3.824	0.606	2.704	0.00176
	3.825	0.3751	3.825	0.6017	2.705	0.00154
	3.826	0.3708	3.826	0.5962	2.706	0.00146
	3.827	0.3668	3.827	0.5922	2.707	0.00148
	3.828	0.3659	3.828	0.5876	2.708	0.00155
	3.829	0.3613	3.829	0.5821	2.709	0.00164
	3.83	0.3545	3.83	0.5774	2.71	0.00136
	3.831	0.3536	3.831	0.5731	2.711	0.00158
	3.832	0.3521	3.832	0.5679	2.712	0.00178
	3.833	0.3481	3.833	0.5627	2.713	0.00144
	3.834	0.3444	3.834	0.5587	2.714	0.00146
	3.835	0.3432	3.835	0.5538	2.715	0.00161
	3.836	0.3407	3.836	0.5488	2.716	0.00176
	3.837	0.3373	3.837	0.5442	2.717	0.00179
	3.838	0.3339	3.838	0.539	2.718	0.00184
	3.839	0.3284	3.839	0.5344	2.719	0.00187
	3.84	0.3306	3.84	0.5298	2.72	0.00153
	3.841	0.3275	3.841	0.5252	2.721	0.00128
	3.842	0.3229	3.842	0.5215	2.722	0.00169
	3.843	0.3219	3.843	0.5172	2.723	0.00182
	3.844	0.3192	3.844	0.5132	2.724	0.00178
	3.845	0.3186	3.845	0.5086	2.725	0.00153
	3.846	0.3133	3.846	0.5043	2.726	0.00172
	3.847	0.313	3.847	0.4997	2.727	0.00155
	3.848	0.3084	3.848	0.4966	2.728	0.00172
	3.849	0.3087	3.849	0.4917	2.729	0.00172
	3.85	0.3066	3.85	0.487	2.73	0.00181
	3.851	0.3063	3.851	0.4827	2.731	0.0017
	3.852	0.3029	3.852	0.4791	2.732	0.00185
	3.853	0.3001	3.853	0.4757	2.733	0.0017
	3.854	0.3004	3.854	0.4723	2.734	0.00174
	3.855	0.2964	3.855	0.4671	2.735	0.00162
	3.856	0.298	3.856	0.464	2.736	0.00163
	3.857	0.2934	3.857	0.4603	2.737	0.00159
	3.858	0.2924	3.858	0.4578	2.738	0.00173
	3.859	0.2915	3.859	0.4535	2.739	0.00175
	3.86	0.289	3.86	0.4498	2.74	0.00178
	3.861	0.2881	3.861	0.4477	2.741	0.00191
	3.862	0.2872	3.862	0.4446	2.742	0.00167
	3.863	0.2866	3.863	0.4415	2.743	0.00174
	3.864	0.2851	3.864	0.4382	2.744	0.00178
	3.865	0.2838	3.865	0.4354	2.745	0.00176
	3.866	0.2851	3.866	0.432	2.746	0.00168
	3.867	0.2829	3.867	0.4299	2.747	0.00174
	3.868	0.278	3.868	0.4256	2.748	0.00161
	3.869	0.278	3.869	0.4249	2.749	0.00166
	3.87	0.2798	3.87	0.4222	2.75	0.00167
	3.871	0.2777	3.871	0.4191	2.751	0.00166
	3.872	0.2767	3.872	0.4166	2.752	0.00161
	3.873	0.2771	3.873	0.4145	2.753	0.00193
	3.874	0.2761	3.874	0.412	2.754	0.00162
	3.875	0.2755	3.875	0.409	2.755	0.00191
	3.876	0.2743	3.876	0.4068	2.756	0.0018
	3.877	0.2755	3.877	0.4056	2.757	0.0017
	3.878	0.2746	3.878	0.4034	2.758	0.00204
	3.879	0.2718	3.879	0.4013	2.759	0.00183
	3.88	0.2731	3.88	0.3982	2.76	0.00175
	3.881	0.2715	3.881	0.397	2.761	0.00183
	3.882	0.2728	3.882	0.3951	2.762	0.00161
	3.883	0.2712	3.883	0.3939	2.763	0.00201
	3.884	0.2694	3.884	0.3924	2.764	0.00171
	3.885	0.2681	3.885	0.3905	2.765	0.00181
	3.886	0.2715	3.886	0.3887	2.766	0.00173
	3.887	0.2697	3.887	0.3871	2.767	0.00187
	3.888	0.2678	3.888	0.3856	2.768	0.002
	3.889	0.2688	3.889	0.3841	2.769	0.00191
	3.89	0.2681	3.89	0.3828	2.77	0.00194
	3.891	0.2672	3.891	0.3813	2.771	0.00194
	3.892	0.2688	3.892	0.381	2.772	0.00201
	3.893	0.2694	3.893	0.3791	2.773	0.00177
	3.894	0.2669	3.894	0.3785	2.774	0.00172
	3.895	0.266	3.895	0.377	2.775	0.00202
	3.896	0.2675	3.896	0.3767	2.776	0.00174
	3.897	0.2651	3.897	0.3751	2.777	0.00189
	3.898	0.2651	3.898	0.3745	2.778	0.00176
	3.899	0.2675	3.899	0.3739	2.779	0.00201
	3.9	0.2669	3.9	0.3721	2.78	0.00191
	3.901	0.2684	3.901	0.3711	2.781	0.00205
	3.902	0.2645	3.902	0.3705	2.782	0.0018
	3.903	0.2657	3.903	0.3699	2.783	0.00207
	3.904	0.2678	3.904	0.3696	2.784	0.00177
	3.905	0.2666	3.905	0.3684	2.785	0.00175
	3.906	0.2681	3.906	0.3678	2.786	0.0019
	3.907	0.2666	3.907	0.3665	2.787	0.00185
	3.908	0.266	3.908	0.3668	2.788	0.00198
	3.909	0.2645	3.909	0.3656	2.789	0.00192
	3.91	0.2681	3.91	0.3656	2.79	0.00184
	3.911	0.2651	3.911	0.3653	2.791	0.00221
	3.912	0.2672	3.912	0.3644	2.792	0.0019
	3.913	0.2681	3.913	0.3647	2.793	0.00221
	3.914	0.2684	3.914	0.3644	2.794	0.00192
	3.915	0.2703	3.915	0.3635	2.795	0.00196
	3.916	0.27	3.916	0.3635	2.796	0.00205
	3.917	0.2675	3.917	0.3622	2.797	0.00187
	3.918	0.2712	3.918	0.3631	2.798	0.00194
	3.919	0.2706	3.919	0.3631	2.799	0.00194
	3.92	0.27	3.92	0.3625	2.8	0.00202
	3.921	0.2672	3.921	0.3625	2.801	0.00148
	3.922	0.2684	3.922	0.3616	2.802	0.00194
	3.923	0.2697	3.923	0.3622	2.803	0.00185
	3.924	0.2709	3.924	0.3616	2.804	0.00178
	3.925	0.2709	3.925	0.3625	2.805	0.002
	3.926	0.2712	3.926	0.3625	2.806	0.00192
	3.927	0.2724	3.927	0.3616	2.807	0.002
	3.928	0.2737	3.928	0.3613	2.808	0.00189
	3.929	0.2721	3.929	0.3622	2.809	0.00193
	3.93	0.2724	3.93	0.3619	2.81	0.00189
	3.931	0.274	3.931	0.3619	2.811	0.002
	3.932	0.2746	3.932	0.3622	2.812	0.00172
	3.933	0.2731	3.933	0.3619	2.813	0.00189
	3.934	0.2774	3.934	0.3619	2.814	0.00209
	3.935	0.2746	3.935	0.3628	2.815	0.00175
	3.936	0.274	3.936	0.3631	2.816	0.0018
	3.937	0.2783	3.937	0.3631	2.817	0.00199
	3.938	0.2789	3.938	0.3625	2.818	0.00192
	3.939	0.2792	3.939	0.3638	2.819	0.00188
	3.94	0.2795	3.94	0.3641	2.82	0.00191
	3.941	0.2811	3.941	0.3641	2.821	0.00203
	3.942	0.2814	3.942	0.3644	2.822	0.00194
	3.943	0.2811	3.943	0.3647	2.823	0.00193
	3.944	0.2817	3.944	0.3647	2.824	0.00177
	3.945	0.282	3.945	0.3659	2.825	0.00185
	3.946	0.2817	3.946	0.3665	2.826	0.00223
	3.947	0.2826	3.947	0.3653	2.827	0.00205
	3.948	0.2863	3.948	0.3665	2.828	0.00215
	3.949	0.2844	3.949	0.3678	2.829	0.00191
	3.95	0.2854	3.95	0.3674	2.83	0.00186
	3.951	0.2863	3.951	0.3671	2.831	0.0022
	3.952	0.2854	3.952	0.3678	2.832	0.00206
	3.953	0.2847	3.953	0.369	2.833	0.00217
	3.954	0.2872	3.954	0.369	2.834	0.00193
	3.955	0.2884	3.955	0.3693	2.835	0.0021
	3.956	0.2887	3.956	0.3708	2.836	0.00223
	3.957	0.2903	3.957	0.3711	2.837	0.00197
	3.958	0.289	3.958	0.3711	2.838	0.00201
	3.959	0.2884	3.959	0.3718	2.839	0.00228
	3.96	0.2909	3.96	0.373	2.84	0.0021
	3.961	0.2912	3.961	0.3733	2.841	0.00204
	3.962	0.2912	3.962	0.373	2.842	0.002
	3.963	0.293	3.963	0.3742	2.843	0.00207
	3.964	0.2943	3.964	0.3745	2.844	0.00213
	3.965	0.2967	3.965	0.3742	2.845	0.00198
	3.966	0.2952	3.966	0.3742	2.846	0.00204
	3.967	0.2986	3.967	0.3761	2.847	0.0022
	3.968	0.2986	3.968	0.3782	2.848	0.00219
	3.969	0.298	3.969	0.3788	2.849	0.00217
	3.97	0.2986	3.97	0.3788	2.85	0.0021
	3.971	0.2986	3.971	0.3807	2.851	0.00223
	3.972	0.302	3.972	0.3807	2.852	0.00199
	3.973	0.305	3.973	0.3813	2.853	0.00228
	3.974	0.3029	3.974	0.3825	2.854	0.00211
	3.975	0.3023	3.975	0.3828	2.855	0.00201
	3.976	0.3053	3.976	0.3831	2.856	0.0019
	3.977	0.3056	3.977	0.3844	2.857	0.00201
	3.978	0.3075	3.978	0.3859	2.858	0.00172
	3.979	0.3069	3.979	0.3859	2.859	0.00231
	3.98	0.3072	3.98	0.3868	2.86	0.00212
	3.981	0.3087	3.981	0.3874	2.861	0.00201
	3.982	0.3106	3.982	0.389	2.862	0.00221
	3.983	0.31	3.983	0.389	2.863	0.00198
	3.984	0.3106	3.984	0.3896	2.864	0.00216
	3.985	0.3118	3.985	0.3911	2.865	0.00215
	3.986	0.314	3.986	0.3917	2.866	0.00199
	3.987	0.3155	3.987	0.3924	2.867	0.00204
	3.988	0.3118	3.988	0.3939	2.868	0.00201
	3.989	0.3179	3.989	0.3951	2.869	0.00218
	3.99	0.317	3.99	0.3951	2.87	0.00217
	3.991	0.3179	3.991	0.397	2.871	0.00207
	3.992	0.3176	3.992	0.3976	2.872	0.00208
	3.993	0.3179	3.993	0.3979	2.873	0.00245
	3.994	0.3176	3.994	0.3985	2.874	0.00214
	3.995	0.3201	3.995	0.4013	2.875	0.00177
	3.996	0.3195	3.996	0.401	2.876	0.00182
	3.997	0.3219	3.997	0.4022	2.877	0.00165
	3.998	0.3223	3.998	0.4025	2.878	0.00215
	3.999	0.3229	3.999	0.4037	2.879	0.00189
	4	0.3229	4	0.4034	2.88	0.00225
	4.001	0.3269	4.001	0.4056	2.881	0.00193
	4.002	0.325	4.002	0.4059	2.882	0.00208
	4.003	0.325	4.003	0.4059	2.883	0.00209
	4.004	0.3253	4.004	0.408	2.884	0.00221
	4.005	0.325	4.005	0.4077	2.885	0.00216
	4.006	0.3259	4.006	0.4093	2.886	0.00223
	4.007	0.3262	4.007	0.409	2.887	0.00202
	4.008	0.3275	4.008	0.4108	2.888	0.00211
	4.009	0.3272	4.009	0.4111	2.889	0.0024
	4.01	0.3284	4.01	0.4117	2.89	0.00212
	4.011	0.3284	4.011	0.4111	2.891	0.00221
	4.012	0.3262	4.012	0.4133	2.892	0.00205
	4.013	0.3266	4.013	0.4133	2.893	0.00217
	4.014	0.3266	4.014	0.4148	2.894	0.00189
	4.015	0.329	4.015	0.4142	2.895	0.00185
	4.016	0.3293	4.016	0.4142	2.896	0.00205
	4.017	0.3296	4.017	0.4148	2.897	0.0019
	4.018	0.3269	4.018	0.4145	2.898	0.00215
	4.019	0.3253	4.019	0.416	2.899	0.00231
	4.02	0.3287	4.02	0.4163	2.9	0.00159
	4.021	0.3259	4.021	0.4166	2.901	0.00214
	4.022	0.3284	4.022	0.416	2.902	0.00197
	4.023	0.3247	4.023	0.4173	2.903	0.00208
	4.024	0.3272	4.024	0.4176	2.904	0.00229
	4.025	0.3235	4.025	0.4163	2.905	0.002
	4.026	0.3213	4.026	0.4182	2.906	0.00221
	4.027	0.3213	4.027	0.4173	2.907	0.00213
	4.028	0.3201	4.028	0.4173	2.908	0.00191
	4.029	0.3183	4.029	0.4169	2.909	0.00196
	4.03	0.3176	4.03	0.4169	2.91	0.00201
	4.031	0.3192	4.031	0.416	2.911	0.00216
	4.032	0.3155	4.032	0.4169	2.912	0.00212
	4.033	0.3164	4.033	0.4163	2.913	0.00207
	4.034	0.3136	4.034	0.4169	2.914	0.00222
	4.035	0.3121	4.035	0.4163	2.915	0.00208
	4.036	0.309	4.036	0.4145	2.916	0.00196
	4.037	0.31	4.037	0.4139	2.917	0.00196
	4.038	0.3093	4.038	0.413	2.918	0.00184
	4.039	0.3063	4.039	0.4136	2.919	0.00209
	4.04	0.3053	4.04	0.413	2.92	0.00198
	4.041	0.305	4.041	0.4117	2.921	0.00202
	4.042	0.3023	4.042	0.4108	2.922	0.00231
	4.043	0.2989	4.043	0.4105	2.923	0.0021
	4.044	0.2989	4.044	0.4102	2.924	0.002
	4.045	0.2992	4.045	0.4086	2.925	0.0023
	4.046	0.2989	4.046	0.4071	2.926	0.00214
	4.047	0.2918	4.047	0.4071	2.927	0.00219
	4.048	0.2924	4.048	0.4062	2.928	0.00215
	4.049	0.2912	4.049	0.4043	2.929	0.0022
	4.05	0.29	4.05	0.4034	2.93	0.00243
	4.051	0.2921	4.051	0.4016	2.931	0.00221
	4.052	0.289	4.052	0.4003	2.932	0.00196
	4.053	0.2878	4.053	0.4	2.933	0.00201
	4.054	0.2863	4.054	0.3979	2.934	0.00219
	4.055	0.2829	4.055	0.3963	2.935	0.00198
	4.056	0.2835	4.056	0.396	2.936	0.00228
	4.057	0.2832	4.057	0.3945	2.937	0.00221
	4.058	0.2832	4.058	0.3927	2.938	0.00197
	4.059	0.2767	4.059	0.3917	2.939	0.00204
	4.06	0.2783	4.06	0.3905	2.94	0.0022
	4.061	0.2755	4.061	0.3884	2.941	0.00207
	4.062	0.2737	4.062	0.3871	2.942	0.00226
	4.063	0.27	4.063	0.3859	2.943	0.00222
	4.064	0.2724	4.064	0.3831	2.944	0.00199
	4.065	0.2718	4.065	0.3825	2.945	0.00231
	4.066	0.27	4.066	0.3807	2.946	0.00222
	4.067	0.2691	4.067	0.3782	2.947	0.00227
	4.068	0.2666	4.068	0.3779	2.948	0.00233
	4.069	0.2648	4.069	0.3764	2.949	0.00212
	4.07	0.2638	4.07	0.3736	2.95	0.00217
	4.071	0.2632	4.071	0.373	2.951	0.0022
	4.072	0.2614	4.072	0.3724	2.952	0.00231
	4.073	0.2626	4.073	0.3708	2.953	0.00221
	4.074	0.2583	4.074	0.3684	2.954	0.00223
	4.075	0.2614	4.075	0.3665	2.955	0.0021
	4.076	0.2577	4.076	0.3656	2.956	0.00206
	4.077	0.2598	4.077	0.3628	2.957	0.00218
	4.078	0.2555	4.078	0.3622	2.958	0.00205
	4.079	0.2555	4.079	0.3598	2.959	0.00221
	4.08	0.254	4.08	0.3591	2.96	0.0024
	4.081	0.2525	4.081	0.3573	2.961	0.0021
	4.082	0.2534	4.082	0.3564	2.962	0.00235
	4.083	0.2525	4.083	0.3548	2.963	0.00211
	4.084	0.2518	4.084	0.3533	2.964	0.00193
	4.085	0.2515	4.085	0.3521	2.965	0.00228
	4.086	0.2509	4.086	0.3505	2.966	0.00225
	4.087	0.2497	4.087	0.3496	2.967	0.00223
	4.088	0.2488	4.088	0.3481	2.968	0.00256
	4.089	0.2472	4.089	0.3472	2.969	0.00237
	4.09	0.2478	4.09	0.3453	2.97	0.00227
	4.091	0.2442	4.091	0.3441	2.971	0.00226
	4.092	0.2469	4.092	0.3422	2.972	0.00226
	4.093	0.2423	4.093	0.3419	2.973	0.00229
	4.094	0.2469	4.094	0.3404	2.974	0.00252
	4.095	0.242	4.095	0.3389	2.975	0.00181
	4.096	0.2439	4.096	0.3392	2.976	0.00225
	4.097	0.2432	4.097	0.3376	2.977	0.00204
	4.098	0.2423	4.098	0.3361	2.978	0.00262
	4.099	0.2408	4.099	0.3364	2.979	0.00218
	4.1	0.2435	4.1	0.3339	2.98	0.00225
	4.101	0.2405	4.101	0.3327	2.981	0.00203
	4.102	0.2429	4.102	0.3327	2.982	0.00232
	4.103	0.242	4.103	0.3312	2.983	0.00217
	4.104	0.2417	4.104	0.3318	2.984	0.0026
	4.105	0.2392	4.105	0.3302	2.985	0.00249
	4.106	0.2392	4.106	0.329	2.986	0.00226
	4.107	0.2386	4.107	0.3284	2.987	0.00221
	4.108	0.2414	4.108	0.3275	2.988	0.0025
	4.109	0.2395	4.109	0.3269	2.989	0.0025
	4.11	0.2389	4.11	0.3244	2.99	0.0023
	4.111	0.2389	4.111	0.325	2.991	0.00254
	4.112	0.2402	4.112	0.325	2.992	0.00234
	4.113	0.2386	4.113	0.3241	2.993	0.00204
	4.114	0.2389	4.114	0.3232	2.994	0.00222
	4.115	0.2374	4.115	0.3229	2.995	0.00215
	4.116	0.2386	4.116	0.3229	2.996	0.00242
	4.117	0.2383	4.117	0.3216	2.997	0.00243
	4.118	0.2392	4.118	0.3213	2.998	0.00239
	4.119	0.2374	4.119	0.3207	2.999	0.00233
	4.12	0.2402	4.12	0.3207	3	0.00233
	4.121	0.2426	4.121	0.3198	3.001	0.00233
	4.122	0.2392	4.122	0.3189	3.002	0.00237
	4.123	0.242	4.123	0.3192	3.003	0.00239
	4.124	0.2417	4.124	0.3192	3.004	0.00228
	4.125	0.2417	4.125	0.3183	3.005	0.00241
	4.126	0.2417	4.126	0.3173	3.006	0.00213
	4.127	0.2429	4.127	0.3176	3.007	0.00243
	4.128	0.2408	4.128	0.3179	3.008	0.00235
	4.129	0.2435	4.129	0.3179	3.009	0.00232
	4.13	0.2439	4.13	0.317	3.01	0.00229
	4.131	0.2414	4.131	0.3179	3.011	0.00223
	4.132	0.2439	4.132	0.3183	3.012	0.00257
	4.133	0.2451	4.133	0.3183	3.013	0.00229
	4.134	0.2466	4.134	0.3183	3.014	0.0024
	4.135	0.2469	4.135	0.3179	3.015	0.00259
	4.136	0.2466	4.136	0.3183	3.016	0.00253
	4.137	0.2469	4.137	0.3173	3.017	0.0024
	4.138	0.2488	4.138	0.3189	3.018	0.00252
	4.139	0.2494	4.139	0.3198	3.019	0.00242
	4.14	0.2518	4.14	0.3195	3.02	0.00254
	4.141	0.2497	4.141	0.3195	3.021	0.00221
	4.142	0.2503	4.142	0.3207	3.022	0.00224
	4.143	0.254	4.143	0.3204	3.023	0.0023
	4.144	0.2549	4.144	0.3213	3.024	0.00243
	4.145	0.2555	4.145	0.3216	3.025	0.00245
	4.146	0.2543	4.146	0.3232	3.026	0.00253
	4.147	0.2583	4.147	0.3244	3.027	0.00253
	4.148	0.258	4.148	0.3241	3.028	0.00243
	4.149	0.2611	4.149	0.3241	3.029	0.00248
	4.15	0.2641	4.15	0.3262	3.03	0.00253
	4.151	0.2645	4.151	0.3269	3.031	0.00214
	4.152	0.2638	4.152	0.3278	3.032	0.00256
	4.153	0.2697	4.153	0.3293	3.033	0.00278
	4.154	0.2688	4.154	0.3296	3.034	0.00262
	4.155	0.2728	4.155	0.3306	3.035	0.00268
	4.156	0.2737	4.156	0.3327	3.036	0.00242
	4.157	0.2758	4.157	0.3333	3.037	0.00233
	4.158	0.2814	4.158	0.3346	3.038	0.00226
	4.159	0.2829	4.159	0.3364	3.039	0.00263
	4.16	0.2851	4.16	0.3382	3.04	0.00263
	4.161	0.2878	4.161	0.3392	3.041	0.00267
	4.162	0.2943	4.162	0.341	3.042	0.00247
	4.163	0.2961	4.163	0.3429	3.043	0.00227
	4.164	0.2995	4.164	0.3447	3.044	0.00283
	4.165	0.3026	4.165	0.3472	3.045	0.00254
	4.166	0.3072	4.166	0.3499	3.046	0.00196
	4.167	0.313	4.167	0.3515	3.047	0.00245
	4.168	0.3189	4.168	0.3539	3.048	0.00258
	4.169	0.3253	4.169	0.3576	3.049	0.00257
	4.17	0.329	4.17	0.3607	3.05	0.00238
	4.171	0.3407	4.171	0.3635	3.051	0.00247
	4.172	0.3465	4.172	0.3674	3.052	0.00253
	4.173	0.3524	4.173	0.3699	3.053	0.00292
	4.174	0.3616	4.174	0.3739	3.054	0.00257
	4.175	0.3708	4.175	0.3773	3.055	0.00278
	4.176	0.3804	4.176	0.3816	3.056	0.00268
	4.177	0.3911	4.177	0.3874	3.057	0.00278
	4.178	0.4046	4.178	0.3917	3.058	0.00233
	4.179	0.4145	4.179	0.397	3.059	0.0025
	4.18	0.4262	4.18	0.4031	3.06	0.00253
	4.181	0.436	4.181	0.4077	3.061	0.00239
	4.182	0.4511	4.182	0.4142	3.062	0.00254
	4.183	0.4643	4.183	0.4209	3.063	0.00245
	4.184	0.4729	4.184	0.4274	3.064	0.00275
	4.185	0.4858	4.185	0.4348	3.065	0.00271
	4.186	0.4981	4.186	0.4406	3.066	0.00243
	4.187	0.5052	4.187	0.4486	3.067	0.00243
	4.188	0.5206	4.188	0.4566	3.068	0.00285
	4.189	0.5313	4.189	0.4634	3.069	0.00249
	4.19	0.5405	4.19	0.4717	3.07	0.00265
	4.191	0.5464	4.191	0.4803	3.071	0.00282
	4.192	0.5556	4.192	0.488	3.072	0.00273
	4.193	0.5605	4.193	0.4953	3.073	0.00276
	4.194	0.5676	4.194	0.504	3.074	0.00288
	4.195	0.5691	4.195	0.512	3.075	0.00271
	4.196	0.5753	4.196	0.5199	3.076	0.00258
	4.197	0.5765	4.197	0.5267	3.077	0.00271
	4.198	0.5784	4.198	0.535	3.078	0.00284
	4.199	0.5784	4.199	0.5424	3.079	0.0026
	4.2	0.5762	4.2	0.5501	3.08	0.00267
	4.201	0.5744	4.201	0.5553	3.081	0.00276
	4.202	0.5713	4.202	0.5621	3.082	0.00251
	4.203	0.5667	4.203	0.5682	3.083	0.0029
	4.204	0.5608	4.204	0.5731	3.084	0.0029
	4.205	0.5528	4.205	0.579	3.085	0.0028
	4.206	0.5467	4.206	0.5833	3.086	0.00272
	4.207	0.5365	4.207	0.587	3.087	0.00272
	4.208	0.5316	4.208	0.5916	3.088	0.00268
	4.209	0.5206	4.209	0.5934	3.089	0.00281
	4.21	0.5107	4.21	0.5974	3.09	0.00264
	4.211	0.499	4.211	0.5996	3.091	0.00277
	4.212	0.4883	4.212	0.6005	3.092	0.00281
	4.213	0.4784	4.213	0.6023	3.093	0.00283
	4.214	0.4668	4.214	0.603	3.094	0.00269
	4.215	0.4545	4.215	0.6033	3.095	0.00272
	4.216	0.4443	4.216	0.6033	3.096	0.00256
	4.217	0.4342	4.217	0.6023	3.097	0.00278
	4.218	0.4225	4.218	0.6002	3.098	0.00265
	4.219	0.4102	4.219	0.5993	3.099	0.00282
	4.22	0.4007	4.22	0.5956	3.1	0.00273
	4.221	0.3893	4.221	0.5937	3.101	0.00292
	4.222	0.3782	4.222	0.5907	3.102	0.00262
	4.223	0.3665	4.223	0.5857	3.103	0.00266
	4.224	0.3595	4.224	0.5821	3.104	0.00269
	4.225	0.3505	4.225	0.5774	3.105	0.00264
	4.226	0.3389	4.226	0.5725	3.106	0.00279
	4.227	0.3324	4.227	0.5676	3.107	0.00284
	4.228	0.3226	4.228	0.5621	3.108	0.00267
	4.229	0.3155	4.229	0.5562	3.109	0.00282
	4.23	0.3069	4.23	0.5501	3.11	0.00291
	4.231	0.2998	4.231	0.5436	3.111	0.00269
	4.232	0.2918	4.232	0.5375	3.112	0.0026
	4.233	0.2814	4.233	0.531	3.113	0.00256
	4.234	0.2783	4.234	0.5239	3.114	0.0028
	4.235	0.2712	4.235	0.5172	3.115	0.00288
	4.236	0.2645	4.236	0.5101	3.116	0.00268
	4.237	0.2595	4.237	0.5024	3.117	0.00226
	4.238	0.2531	4.238	0.4944	3.118	0.00321
	4.239	0.2482	4.239	0.488	3.119	0.00285
	4.24	0.2423	4.24	0.4797	3.12	0.00289
	4.241	0.2365	4.241	0.4726	3.121	0.00325
	4.242	0.2331	4.242	0.4655	3.122	0.00301
	4.243	0.2263	4.243	0.4563	3.123	0.00241
	4.244	0.222	4.244	0.4492	3.124	0.00284
	4.245	0.2186	4.245	0.4419	3.125	0.00269
	4.246	0.214	4.246	0.4348	3.126	0.00313
	4.247	0.2103	4.247	0.4268	3.127	0.00288
	4.248	0.2073	4.248	0.4203	3.128	0.00291
	4.249	0.2027	4.249	0.4123	3.129	0.0029
	4.25	0.2005	4.25	0.4053	3.13	0.00282
	4.251	0.1971	4.251	0.3982	3.131	0.00287
	4.252	0.1913	4.252	0.3908	3.132	0.00285
	4.253	0.19	4.253	0.3844	3.133	0.00273
	4.254	0.1857	4.254	0.3776	3.134	0.00271
	4.255	0.1839	4.255	0.3702	3.135	0.00286
	4.256	0.1817	4.256	0.3638	3.136	0.00296
	4.257	0.1777	4.257	0.3567	3.137	0.00305
	4.258	0.1741	4.258	0.3505	3.138	0.00278
	4.259	0.1731	4.259	0.3444	3.139	0.00263
	4.26	0.1673	4.26	0.3385	3.14	0.00268
	4.261	0.1685	4.261	0.3318	3.141	0.00303
	4.262	0.1651	4.262	0.3256	3.142	0.00289
	4.263	0.1621	4.263	0.3192	3.143	0.00322
	4.264	0.1624	4.264	0.3146	3.144	0.00273
	4.265	0.1596	4.265	0.309	3.145	0.00297
	4.266	0.1572	4.266	0.3023	3.146	0.00283
	4.267	0.1547	4.267	0.298	3.147	0.00302
	4.268	0.1519	4.268	0.2921	3.148	0.00289
	4.269	0.1495	4.269	0.2872	3.149	0.00319
	4.27	0.1501	4.27	0.2826	3.15	0.00286
	4.271	0.1464	4.271	0.2777	3.151	0.00292
	4.272	0.1464	4.272	0.2731	3.152	0.00303
	4.273	0.1449	4.273	0.2678	3.153	0.00326
	4.274	0.143	4.274	0.2632	3.154	0.00306
	4.275	0.1402	4.275	0.2589	3.155	0.00297
	4.276	0.1396	4.276	0.2549	3.156	0.00316
	4.277	0.1378	4.277	0.2509	3.157	0.00319
	4.278	0.1367	4.278	0.2463	3.158	0.00283
	4.279	0.1349	4.279	0.2423	3.159	0.00316
	4.28	0.133	4.28	0.2386	3.16	0.00317
	4.281	0.1326	4.281	0.2356	3.161	0.00302
	4.282	0.1309	4.282	0.2306	3.162	0.00328
	4.283	0.1295	4.283	0.2279	3.163	0.00308
	4.284	0.1299	4.284	0.2242	3.164	0.00314
	4.285	0.127	4.285	0.2211	3.165	0.00299
	4.286	0.1275	4.286	0.218	3.166	0.00307
	4.287	0.1249	4.287	0.2153	3.167	0.00304
	4.288	0.1251	4.288	0.2119	3.168	0.0031
	4.289	0.1235	4.289	0.2091	3.169	0.00326
	4.29	0.1234	4.29	0.2057	3.17	0.00297
	4.291	0.1217	4.291	0.2039	3.171	0.00281
	4.292	0.1204	4.292	0.2008	3.172	0.00327
	4.293	0.12	4.293	0.1983	3.173	0.00296
	4.294	0.1195	4.294	0.1956	3.174	0.00338
	4.295	0.1184	4.295	0.1934	3.175	0.00292
	4.296	0.1181	4.296	0.1913	3.176	0.00296
	4.297	0.1147	4.297	0.1885	3.177	0.00318
	4.298	0.1163	4.298	0.1864	3.178	0.00292
	4.299	0.116	4.299	0.1845	3.179	0.00313
	4.3	0.09495	4.3	0.1707	3.18	0.00331
	4.299	0.05611	4.299	0.1415	3.181	0.00331
	4.298	0.02872	4.298	0.1178	3.182	0.00316
	4.297	0.01221	4.297	0.09747	3.183	0.0032
	4.296	1.271E-4	4.296	0.07985	3.184	0.00295
	4.295	-0.01006	4.295	0.06525	3.185	0.00338
	4.294	-0.01805	4.294	0.05239	3.186	0.00317
	4.293	-0.02393	4.293	0.03994	3.187	0.00292
	4.292	-0.02948	4.292	0.03047	3.188	0.00306
	4.291	-0.03385	4.291	0.02103	3.189	0.0032
	4.29	-0.03849	4.29	0.01212	3.19	0.00299
	4.289	-0.0427	4.289	0.00508	3.191	0.00338
	4.288	-0.04771	4.288	-0.00199	3.192	0.00336
	4.287	-0.04956	4.287	-0.00837	3.193	0.00346
	4.286	-0.05325	4.286	-0.01446	3.194	0.00304
	4.285	-0.05552	4.285	-0.01949	3.195	0.00332
	4.284	-0.05752	4.284	-0.02491	3.196	0.00333
	4.283	-0.06115	4.283	-0.02996	3.197	0.00309
	4.282	-0.06232	4.282	-0.03418	3.198	0.00316
	4.281	-0.0649	4.281	-0.0383	3.199	0.00326
	4.28	-0.0657	4.28	-0.04239	3.2	0.00324
	4.279	-0.06785	4.279	-0.04639	3.201	0.00338
	4.278	-0.0692	4.278	-0.0498	3.202	0.00302
	4.277	-0.07157	4.277	-0.05365	3.203	0.00344
	4.276	-0.07277	4.276	-0.05657	3.204	0.00331
	4.275	-0.07455	4.275	-0.05986	3.205	0.00321
	4.274	-0.07529	4.274	-0.06275	3.206	0.00304
	4.273	-0.07766	4.273	-0.06579	3.207	0.00335
	4.272	-0.07821	4.272	-0.0689	3.208	0.00318
	4.271	-0.08021	4.271	-0.0716	3.209	0.00305
	4.27	-0.08307	4.27	-0.07425	3.21	0.00335
	4.269	-0.0827	4.269	-0.07686	3.211	0.0032
	4.268	-0.08387	4.268	-0.07889	3.212	0.0034
	4.267	-0.08559	4.267	-0.08135	3.213	0.00336
	4.266	-0.0882	4.266	-0.08399	3.214	0.00313
	4.265	-0.0878	4.265	-0.08691	3.215	0.0035
	4.264	-0.08965	4.264	-0.08836	3.216	0.00307
	4.263	-0.09097	4.263	-0.09171	3.217	0.00325
	4.262	-0.09112	4.262	-0.09285	3.218	0.00322
	4.261	-0.09257	4.261	-0.09506	3.219	0.00345
	4.26	-0.09398	4.26	-0.09737	3.22	0.00332
	4.259	-0.09644	4.259	-0.09958	3.221	0.00342
	4.258	-0.09813	4.258	-0.1017	3.222	0.00322
	4.257	-0.09884	4.257	-0.1035	3.223	0.00328
	4.256	-0.1001	4.256	-0.1057	3.224	0.00312
	4.255	-0.1016	4.255	-0.1075	3.225	0.00349
	4.254	-0.1016	4.254	-0.1103	3.226	0.00315
	4.253	-0.1038	4.253	-0.1118	3.227	0.00335
	4.252	-0.105	4.252	-0.1137	3.228	0.00321
	4.251	-0.1085	4.251	-0.1161	3.229	0.00305
	4.25	-0.1075	4.25	-0.1177	3.23	0.00324
	4.249	-0.1095	4.249	-0.1199	3.231	0.00362
	4.248	-0.111	4.248	-0.1216	3.232	0.00332
	4.247	-0.1131	4.247	-0.1235	3.233	0.00292
	4.246	-0.1135	4.246	-0.1256	3.234	0.00354
	4.245	-0.1155	4.245	-0.1277	3.235	0.00345
	4.244	-0.119	4.244	-0.1294	3.236	0.00329
	4.243	-0.1197	4.243	-0.1316	3.237	0.00319
	4.242	-0.1243	4.242	-0.1333	3.238	0.00329
	4.241	-0.1221	4.241	-0.1352	3.239	0.00337
	4.24	-0.1263	4.24	-0.1374	3.24	0.00328
	4.239	-0.1256	4.239	-0.1398	3.241	0.00337
	4.238	-0.1284	4.238	-0.1419	3.242	0.00311
	4.237	-0.1297	4.237	-0.1437	3.243	0.0034
	4.236	-0.1316	4.236	-0.1456	3.244	0.00341
	4.235	-0.1336	4.235	-0.1477	3.245	0.00338
	4.234	-0.1351	4.234	-0.1502	3.246	0.00346
	4.233	-0.1377	4.233	-0.1521	3.247	0.00332
	4.232	-0.1395	4.232	-0.1539	3.248	0.00349
	4.231	-0.1428	4.231	-0.1564	3.249	0.00344
	4.23	-0.1436	4.23	-0.1587	3.25	0.00362
	4.229	-0.1462	4.229	-0.1609	3.251	0.00348
	4.228	-0.1484	4.228	-0.1633	3.252	0.0035
	4.227	-0.1498	4.227	-0.1659	3.253	0.00313
	4.226	-0.1541	4.226	-0.1678	3.254	0.00372
	4.225	-0.1556	4.225	-0.1706	3.255	0.00356
	4.224	-0.157	4.224	-0.1733	3.256	0.00346
	4.223	-0.1613	4.223	-0.1756	3.257	0.00338
	4.222	-0.1649	4.222	-0.1783	3.258	0.00346
	4.221	-0.1671	4.221	-0.1807	3.259	0.00376
	4.22	-0.1696	4.22	-0.1836	3.26	0.00348
	4.219	-0.1735	4.219	-0.1872	3.261	0.00346
	4.218	-0.1751	4.218	-0.1892	3.262	0.00326
	4.217	-0.1786	4.217	-0.1927	3.263	0.00333
	4.216	-0.1812	4.216	-0.195	3.264	0.00367
	4.215	-0.1836	4.215	-0.1981	3.265	0.00339
	4.214	-0.1893	4.214	-0.2011	3.266	0.00338
	4.213	-0.1914	4.213	-0.2044	3.267	0.00399
	4.212	-0.1938	4.212	-0.2076	3.268	0.00375
	4.211	-0.1978	4.211	-0.2104	3.269	0.00379
	4.21	-0.2039	4.21	-0.2136	3.27	0.00357
	4.209	-0.2071	4.209	-0.2161	3.271	0.00376
	4.208	-0.2096	4.208	-0.22	3.272	0.00405
	4.207	-0.2139	4.207	-0.2238	3.273	0.00387
	4.206	-0.2192	4.206	-0.2269	3.274	0.00395
	4.205	-0.2231	4.205	-0.2306	3.275	0.00398
	4.204	-0.2259	4.204	-0.2343	3.276	0.00396
	4.203	-0.2339	4.203	-0.238	3.277	0.00362
	4.202	-0.2367	4.202	-0.2419	3.278	0.00412
	4.201	-0.2425	4.201	-0.246	3.279	0.00384
	4.2	-0.2482	4.2	-0.2499	3.28	0.00298
	4.199	-0.2534	4.199	-0.2537	3.281	0.00415
	4.198	-0.2572	4.198	-0.2592	3.282	0.00391
	4.197	-0.2638	4.197	-0.2627	3.283	0.00375
	4.196	-0.2693	4.196	-0.2676	3.284	0.0039
	4.195	-0.2747	4.195	-0.2725	3.285	0.00383
	4.194	-0.2828	4.194	-0.277	3.286	0.00391
	4.193	-0.2888	4.193	-0.2817	3.287	0.00408
	4.192	-0.2958	4.192	-0.2866	3.288	0.00358
	4.191	-0.3022	4.191	-0.2922	3.289	0.00377
	4.19	-0.3096	4.19	-0.2971	3.29	0.00393
	4.189	-0.3166	4.189	-0.3026	3.291	0.00362
	4.188	-0.3234	4.188	-0.3077	3.292	0.00412
	4.187	-0.3311	4.187	-0.3133	3.293	0.00388
	4.186	-0.3388	4.186	-0.3185	3.294	0.00407
	4.185	-0.3458	4.185	-0.3246	3.295	0.00427
	4.184	-0.3572	4.184	-0.3314	3.296	0.00383
	4.183	-0.3631	4.183	-0.3375	3.297	0.00427
	4.182	-0.3732	4.182	-0.3434	3.298	0.00378
	4.181	-0.383	4.181	-0.3501	3.299	0.00406
	4.18	-0.3917	4.18	-0.3572	3.3	0.00408
	4.179	-0.4012	4.179	-0.3634	3.301	0.00419
	4.178	-0.4116	4.178	-0.3704	3.302	0.00396
	4.177	-0.4206	4.177	-0.3775	3.303	0.00394
	4.176	-0.4313	4.176	-0.3852	3.304	0.00401
	4.175	-0.4408	4.175	-0.3923	3.305	0.00355
	4.174	-0.4519	4.174	-0.3993	3.306	0.00372
	4.173	-0.4621	4.173	-0.4076	3.307	0.00402
	4.172	-0.4725	4.172	-0.4147	3.308	0.00411
	4.171	-0.4857	4.171	-0.4224	3.309	0.00406
	4.17	-0.4962	4.17	-0.4307	3.31	0.00359
	4.169	-0.5069	4.169	-0.4396	3.311	0.00439
	4.168	-0.5177	4.168	-0.4476	3.312	0.00397
	4.167	-0.5306	4.167	-0.4559	3.313	0.0041
	4.166	-0.5392	4.166	-0.4645	3.314	0.00403
	4.165	-0.5475	4.165	-0.4744	3.315	0.00415
	4.164	-0.5558	4.164	-0.4833	3.316	0.00388
	4.163	-0.5663	4.163	-0.4913	3.317	0.00454
	4.162	-0.5731	4.162	-0.5008	3.318	0.00421
	4.161	-0.5823	4.161	-0.5097	3.319	0.00436
	4.16	-0.5866	4.16	-0.5186	3.32	0.00457
	4.159	-0.5918	4.159	-0.5279	3.321	0.00479
	4.158	-0.5955	4.158	-0.5371	3.322	0.00467
	4.157	-0.5952	4.157	-0.546	3.323	0.00439
	4.156	-0.5983	4.156	-0.5549	3.324	0.00414
	4.155	-0.5943	4.155	-0.5638	3.325	0.00445
	4.154	-0.5897	4.154	-0.5724	3.326	0.0045
	4.153	-0.589	4.153	-0.581	3.327	0.00471
	4.152	-0.578	4.152	-0.5893	3.328	0.00399
	4.151	-0.5687	4.151	-0.5964	3.329	0.00447
	4.15	-0.5568	4.15	-0.6044	3.33	0.00435
	4.149	-0.5454	4.149	-0.6106	3.331	0.00461
	4.148	-0.5303	4.148	-0.617	3.332	0.00417
	4.147	-0.5152	4.147	-0.6232	3.333	0.00469
	4.146	-0.5033	4.146	-0.6281	3.334	0.00474
	4.145	-0.4827	4.145	-0.633	3.335	0.00465
	4.144	-0.4685	4.144	-0.637	3.336	0.00483
	4.143	-0.451	4.143	-0.6407	3.337	0.00472
	4.142	-0.4365	4.142	-0.6428	3.338	0.00447
	4.141	-0.4212	4.141	-0.6456	3.339	0.00453
	4.14	-0.407	4.14	-0.6459	3.34	0.00461
	4.139	-0.3944	4.139	-0.6462	3.341	0.0047
	4.138	-0.3818	4.138	-0.6459	3.342	0.00476
	4.137	-0.368	4.137	-0.645	3.343	0.00485
	4.136	-0.3584	4.136	-0.6432	3.344	0.00469
	4.135	-0.3477	4.135	-0.6401	3.345	0.00457
	4.134	-0.3409	4.134	-0.6361	3.346	0.00458
	4.133	-0.3283	4.133	-0.6324	3.347	0.00507
	4.132	-0.3206	4.132	-0.6287	3.348	0.00463
	4.131	-0.3154	4.131	-0.6222	3.349	0.00503
	4.13	-0.3083	4.13	-0.617	3.35	0.00491
	4.129	-0.3037	4.129	-0.6106	3.351	0.00476
	4.128	-0.2948	4.128	-0.6041	3.352	0.00514
	4.127	-0.292	4.127	-0.598	3.353	0.00485
	4.126	-0.2868	4.126	-0.5906	3.354	0.00486
	4.125	-0.2831	4.125	-0.5838	3.355	0.0053
	4.124	-0.2776	4.124	-0.5755	3.356	0.00486
	4.123	-0.2721	4.123	-0.5687	3.357	0.00525
	4.122	-0.2687	4.122	-0.5598	3.358	0.00468
	4.121	-0.2668	4.121	-0.5531	3.359	0.00514
	4.12	-0.2638	4.12	-0.5448	3.36	0.00504
	4.119	-0.2598	4.119	-0.5368	3.361	0.00506
	4.118	-0.2567	4.118	-0.53	3.362	0.00538
	4.117	-0.2548	4.117	-0.5223	3.363	0.0053
	4.116	-0.2499	4.116	-0.5146	3.364	0.00547
	4.115	-0.2496	4.115	-0.5057	3.365	0.00518
	4.114	-0.2493	4.114	-0.499	3.366	0.00565
	4.113	-0.2456	4.113	-0.4922	3.367	0.00512
	4.112	-0.2453	4.112	-0.4845	3.368	0.00534
	4.111	-0.2416	4.111	-0.4771	3.369	0.0055
	4.11	-0.2416	4.11	-0.4697	3.37	0.00546
	4.109	-0.2404	4.109	-0.463	3.371	0.00552
	4.108	-0.2395	4.108	-0.4559	3.372	0.00559
	4.107	-0.2364	4.107	-0.4504	3.373	0.00578
	4.106	-0.2355	4.106	-0.4439	3.374	0.00559
	4.105	-0.233	4.105	-0.4372	3.375	0.00566
	4.104	-0.2333	4.104	-0.4322	3.376	0.00589
	4.103	-0.2312	4.103	-0.4258	3.377	0.00594
	4.102	-0.2299	4.102	-0.4206	3.378	0.00593
	4.101	-0.2293	4.101	-0.415	3.379	0.00605
	4.1	-0.2302	4.1	-0.4098	3.38	0.00592
	4.099	-0.2302	4.099	-0.4061	3.381	0.00595
	4.098	-0.2284	4.098	-0.4003	3.382	0.00625
	4.097	-0.2272	4.097	-0.3953	3.383	0.00582
	4.096	-0.2269	4.096	-0.3913	3.384	0.00644
	4.095	-0.2266	4.095	-0.3873	3.385	0.00626
	4.094	-0.2262	4.094	-0.384	3.386	0.00623
	4.093	-0.2262	4.093	-0.3787	3.387	0.00629
	4.092	-0.2269	4.092	-0.3747	3.388	0.00609
	4.091	-0.2266	4.091	-0.3717	3.389	0.00643
	4.09	-0.225	4.09	-0.3677	3.39	0.00654
	4.089	-0.2256	4.089	-0.3646	3.391	0.00599
	4.088	-0.2244	4.088	-0.3621	3.392	0.00646
	4.087	-0.2241	4.087	-0.3594	3.393	0.00667
	4.086	-0.2262	4.086	-0.3566	3.394	0.00624
	4.085	-0.2259	4.085	-0.3532	3.395	0.00644
	4.084	-0.2253	4.084	-0.3514	3.396	0.00656
	4.083	-0.225	4.083	-0.3486	3.397	0.00663
	4.082	-0.2241	4.082	-0.3462	3.398	0.0068
	4.081	-0.225	4.081	-0.3443	3.399	0.00693
	4.08	-0.2253	4.08	-0.3428	3.4	0.0069
	4.079	-0.225	4.079	-0.34	3.401	0.00669
	4.078	-0.2241	4.078	-0.3382	3.402	0.0067
	4.077	-0.2235	4.077	-0.3369	3.403	0.00744
	4.076	-0.2256	4.076	-0.3348	3.404	0.00748
	4.075	-0.2275	4.075	-0.3332	3.405	0.00761
	4.074	-0.2262	4.074	-0.332	3.406	0.00707
	4.073	-0.2281	4.073	-0.3299	3.407	0.00733
	4.072	-0.2256	4.072	-0.3302	3.408	0.00754
	4.071	-0.2278	4.071	-0.3277	3.409	0.00711
	4.07	-0.2281	4.07	-0.3271	3.41	0.00758
	4.069	-0.2293	4.069	-0.3268	3.411	0.00735
	4.068	-0.2296	4.068	-0.3259	3.412	0.0075
	4.067	-0.2299	4.067	-0.3246	3.413	0.00776
	4.066	-0.2327	4.066	-0.3246	3.414	0.00781
	4.065	-0.2299	4.065	-0.3228	3.415	0.00824
	4.064	-0.2324	4.064	-0.3237	3.416	0.00804
	4.063	-0.2339	4.063	-0.3237	3.417	0.00791
	4.062	-0.2339	4.062	-0.3222	3.418	0.00829
	4.061	-0.2364	4.061	-0.3222	3.419	0.00808
	4.06	-0.237	4.06	-0.3216	3.42	0.00823
	4.059	-0.2355	4.059	-0.3222	3.421	0.00877
	4.058	-0.2349	4.058	-0.3219	3.422	0.00827
	4.057	-0.2364	4.057	-0.3225	3.423	0.00845
	4.056	-0.2385	4.056	-0.3216	3.424	0.00874
	4.055	-0.2395	4.055	-0.3228	3.425	0.00896
	4.054	-0.2382	4.054	-0.3225	3.426	0.00942
	4.053	-0.2407	4.053	-0.3231	3.427	0.00888
	4.052	-0.2447	4.052	-0.3225	3.428	0.00948
	4.051	-0.2425	4.051	-0.3234	3.429	0.00935
	4.05	-0.2435	4.05	-0.3234	3.43	0.0091
	4.049	-0.2441	4.049	-0.3246	3.431	0.00969
	4.048	-0.2444	4.048	-0.3252	3.432	0.00968
	4.047	-0.2459	4.047	-0.3252	3.433	0.00976
	4.046	-0.2462	4.046	-0.3259	3.434	0.00978
	4.045	-0.2493	4.045	-0.3265	3.435	0.01006
	4.044	-0.2478	4.044	-0.3274	3.436	0.01024
	4.043	-0.2484	4.043	-0.328	3.437	0.01027
	4.042	-0.2527	4.042	-0.3292	3.438	0.01014
	4.041	-0.2536	4.041	-0.3305	3.439	0.01026
	4.04	-0.2542	4.04	-0.3299	3.44	0.01101
	4.039	-0.2545	4.039	-0.3299	3.441	0.01091
	4.038	-0.2551	4.038	-0.3323	3.442	0.01094
	4.037	-0.2567	4.037	-0.3339	3.443	0.01119
	4.036	-0.2601	4.036	-0.3345	3.444	0.01112
	4.035	-0.2613	4.035	-0.3357	3.445	0.011
	4.034	-0.2594	4.034	-0.3354	3.446	0.01171
	4.033	-0.2638	4.033	-0.3372	3.447	0.01229
	4.032	-0.2631	4.032	-0.3372	3.448	0.01195
	4.031	-0.2634	4.031	-0.3388	3.449	0.01213
	4.03	-0.2656	4.03	-0.3409	3.45	0.01247
	4.029	-0.2696	4.029	-0.3418	3.451	0.01241
	4.028	-0.269	4.028	-0.3428	3.452	0.0127
	4.027	-0.2702	4.027	-0.3431	3.453	0.01313
	4.026	-0.2717	4.026	-0.3443	3.454	0.01296
	4.025	-0.2727	4.025	-0.3462	3.455	0.01347
	4.024	-0.2745	4.024	-0.3471	3.456	0.01408
	4.023	-0.2736	4.023	-0.3486	3.457	0.01351
	4.022	-0.2773	4.022	-0.3495	3.458	0.01436
	4.021	-0.2804	4.021	-0.3511	3.459	0.01416
	4.02	-0.28	4.02	-0.3523	3.46	0.01426
	4.019	-0.281	4.019	-0.3541	3.461	0.01464
	4.018	-0.2816	4.018	-0.3551	3.462	0.01512
	4.017	-0.285	4.017	-0.3563	3.463	0.01538
	4.016	-0.285	4.016	-0.3581	3.464	0.01568
	4.015	-0.2859	4.015	-0.3594	3.465	0.01608
	4.014	-0.289	4.014	-0.3615	3.466	0.01653
	4.013	-0.2905	4.013	-0.3621	3.467	0.01634
	4.012	-0.2917	4.012	-0.364	3.468	0.01713
	4.011	-0.2905	4.011	-0.3652	3.469	0.01792
	4.01	-0.2936	4.01	-0.3667	3.47	0.01748
	4.009	-0.2951	4.009	-0.3683	3.471	0.01825
	4.008	-0.2954	4.008	-0.3701	3.472	0.01868
	4.007	-0.297	4.007	-0.3711	3.473	0.01864
	4.006	-0.2991	4.006	-0.3729	3.474	0.01932
	4.005	-0.2991	4.005	-0.3741	3.475	0.01953
	4.004	-0.2982	4.004	-0.3754	3.476	0.02043
	4.003	-0.3025	4.003	-0.3766	3.477	0.02066
	4.002	-0.305	4.002	-0.3787	3.478	0.02111
	4.001	-0.3028	4.001	-0.3797	3.479	0.02156
	4	-0.3062	4	-0.3818	3.48	0.02114
	3.999	-0.305	3.999	-0.383	3.481	0.02241
	3.998	-0.3074	3.998	-0.3837	3.482	0.02242
	3.997	-0.3062	3.997	-0.3855	3.483	0.02339
	3.996	-0.3074	3.996	-0.3873	3.484	0.02338
	3.995	-0.3093	3.995	-0.3886	3.485	0.02419
	3.994	-0.3086	3.994	-0.3895	3.486	0.02474
	3.993	-0.3102	3.993	-0.3913	3.487	0.02524
	3.992	-0.3126	3.992	-0.3929	3.488	0.02641
	3.991	-0.3123	3.991	-0.3941	3.489	0.02657
	3.99	-0.3108	3.99	-0.3953	3.49	0.02776
	3.989	-0.3142	3.989	-0.3969	3.491	0.0282
	3.988	-0.3133	3.988	-0.3978	3.492	0.02887
	3.987	-0.3126	3.987	-0.399	3.493	0.02958
	3.986	-0.3142	3.986	-0.4006	3.494	0.03035
	3.985	-0.3139	3.985	-0.4009	3.495	0.03087
	3.984	-0.3139	3.984	-0.403	3.496	0.03118
	3.983	-0.3136	3.983	-0.404	3.497	0.03226
	3.982	-0.3163	3.982	-0.4043	3.498	0.03287
	3.981	-0.3145	3.981	-0.4055	3.499	0.03404
	3.98	-0.3139	3.98	-0.4055	3.5	0.03465
	3.979	-0.3154	3.979	-0.4067	3.501	0.03555
	3.978	-0.3136	3.978	-0.4067	3.502	0.03616
	3.977	-0.3129	3.977	-0.4073	3.503	0.03757
	3.976	-0.312	3.976	-0.4086	3.504	0.0388
	3.975	-0.3111	3.975	-0.4089	3.505	0.03942
	3.974	-0.312	3.974	-0.4089	3.506	0.04016
	3.973	-0.3123	3.973	-0.4101	3.507	0.04117
	3.972	-0.3126	3.972	-0.4107	3.508	0.04259
	3.971	-0.3105	3.971	-0.4098	3.509	0.04354
	3.97	-0.3123	3.97	-0.411	3.51	0.04458
	3.969	-0.312	3.969	-0.411	3.511	0.0456
	3.968	-0.3108	3.968	-0.411	3.512	0.04689
	3.967	-0.3068	3.967	-0.411	3.513	0.04827
	3.966	-0.3071	3.966	-0.4107	3.514	0.04932
	3.965	-0.3074	3.965	-0.411	3.515	0.05043
	3.964	-0.3068	3.964	-0.4104	3.516	0.05196
	3.963	-0.3043	3.963	-0.4116	3.517	0.05322
	3.962	-0.3043	3.962	-0.4101	3.518	0.05458
	3.961	-0.3013	3.961	-0.4092	3.519	0.05627
	3.96	-0.3046	3.96	-0.4095	3.52	0.0575
	3.959	-0.2991	3.959	-0.4086	3.521	0.05882
	3.958	-0.2988	3.958	-0.4089	3.522	0.06051
	3.957	-0.2988	3.957	-0.4086	3.523	0.06174
	3.956	-0.2951	3.956	-0.4064	3.524	0.06365
	3.955	-0.296	3.955	-0.4067	3.525	0.06472
	3.954	-0.2967	3.954	-0.4058	3.526	0.06715
	3.953	-0.2951	3.953	-0.4055	3.527	0.0682
	3.952	-0.2945	3.952	-0.4055	3.528	0.07047
	3.951	-0.2939	3.951	-0.4036	3.529	0.07222
	3.95	-0.2976	3.95	-0.4036	3.53	0.07401
	3.949	-0.2933	3.949	-0.403	3.531	0.07579
	3.948	-0.289	3.948	-0.4018	3.532	0.07785
	3.947	-0.2896	3.947	-0.4015	3.533	0.07997
	3.946	-0.2896	3.946	-0.3996	3.534	0.08234
	3.945	-0.288	3.945	-0.399	3.535	0.08403
	3.944	-0.2874	3.944	-0.3984	3.536	0.08578
	3.943	-0.2847	3.943	-0.3975	3.537	0.08886
	3.942	-0.2847	3.942	-0.3953	3.538	0.09073
	3.941	-0.2828	3.941	-0.3953	3.539	0.09304
	3.94	-0.2868	3.94	-0.3941	3.54	0.0951
	3.939	-0.2819	3.939	-0.3932	3.541	0.09811
	3.938	-0.2816	3.938	-0.3913	3.542	0.1002
	3.937	-0.2791	3.937	-0.3917	3.543	0.1032
	3.936	-0.2819	3.936	-0.3895	3.544	0.1055
	3.935	-0.2794	3.935	-0.3889	3.545	0.1087
	3.934	-0.2764	3.934	-0.3889	3.546	0.1112
	3.933	-0.2761	3.933	-0.387	3.547	0.1146
	3.932	-0.2757	3.932	-0.3849	3.548	0.1169
	3.931	-0.2754	3.931	-0.3849	3.549	0.12
	3.93	-0.2776	3.93	-0.3843	3.55	0.1233
	3.929	-0.2754	3.929	-0.3824	3.551	0.1258
	3.928	-0.2748	3.928	-0.3821	3.552	0.1296
	3.927	-0.2702	3.927	-0.3797	3.553	0.1321
	3.926	-0.2724	3.926	-0.3797	3.554	0.1356
	3.925	-0.2702	3.925	-0.3784	3.555	0.1392
	3.924	-0.2693	3.924	-0.3769	3.556	0.1429
	3.923	-0.269	3.923	-0.3757	3.557	0.1466
	3.922	-0.2693	3.922	-0.3744	3.558	0.1503
	3.921	-0.2674	3.921	-0.3738	3.559	0.1541
	3.92	-0.2671	3.92	-0.3732	3.56	0.1579
	3.919	-0.2668	3.919	-0.3723	3.561	0.1618
	3.918	-0.265	3.918	-0.3714	3.562	0.1657
	3.917	-0.2653	3.917	-0.3698	3.563	0.1698
	3.916	-0.2656	3.916	-0.3701	3.564	0.1742
	3.915	-0.2647	3.915	-0.3683	3.565	0.1785
	3.914	-0.2638	3.914	-0.3671	3.566	0.1826
	3.913	-0.2653	3.913	-0.3664	3.567	0.1873
	3.912	-0.265	3.912	-0.3652	3.568	0.1919
	3.911	-0.2634	3.911	-0.364	3.569	0.1964
	3.91	-0.2616	3.91	-0.364	3.57	0.2014
	3.909	-0.2625	3.909	-0.3624	3.571	0.2062
	3.908	-0.2601	3.908	-0.3618	3.572	0.2113
	3.907	-0.2601	3.907	-0.3618	3.573	0.2166
	3.906	-0.2601	3.906	-0.3597	3.574	0.2213
	3.905	-0.2604	3.905	-0.3597	3.575	0.2269
	3.904	-0.2598	3.904	-0.3581	3.576	0.2322
	3.903	-0.2579	3.903	-0.3578	3.577	0.2383
	3.902	-0.2594	3.902	-0.3563	3.578	0.2434
	3.901	-0.2601	3.901	-0.3563	3.579	0.2497
	3.9	-0.2588	3.9	-0.3551	3.58	0.255
	3.899	-0.2582	3.899	-0.3538	3.581	0.2614
	3.898	-0.2598	3.898	-0.3535	3.582	0.267
	3.897	-0.2551	3.897	-0.3532	3.583	0.2741
	3.896	-0.2558	3.896	-0.3523	3.584	0.2803
	3.895	-0.2567	3.895	-0.3523	3.585	0.2871
	3.894	-0.2555	3.894	-0.3508	3.586	0.2934
	3.893	-0.2561	3.893	-0.3511	3.587	0.3001
	3.892	-0.2539	3.892	-0.3486	3.588	0.3075
	3.891	-0.2545	3.891	-0.3486	3.589	0.3143
	3.89	-0.2551	3.89	-0.348	3.59	0.3223
	3.889	-0.2539	3.889	-0.348	3.591	0.3293
	3.888	-0.2551	3.888	-0.3465	3.592	0.337
	3.887	-0.2542	3.887	-0.3468	3.593	0.3447
	3.886	-0.2524	3.886	-0.3462	3.594	0.3527
	3.885	-0.2555	3.885	-0.3452	3.595	0.3604
	3.884	-0.2555	3.884	-0.3452	3.596	0.369
	3.883	-0.2536	3.883	-0.3443	3.597	0.3773
	3.882	-0.2533	3.882	-0.3437	3.598	0.3853
	3.881	-0.2515	3.881	-0.3431	3.599	0.3942
	3.88	-0.2518	3.88	-0.3431	3.6	0.4028
	3.879	-0.2524	3.879	-0.3425	3.601	0.4111
	3.878	-0.2511	3.878	-0.3422	3.602	0.4194
	3.877	-0.2524	3.877	-0.3418	3.603	0.4296
	3.876	-0.2524	3.876	-0.3409	3.604	0.4388
	3.875	-0.2518	3.875	-0.3412	3.605	0.448
	3.874	-0.2493	3.874	-0.3403	3.606	0.4575
	3.873	-0.2548	3.873	-0.34	3.607	0.4674
	3.872	-0.2508	3.872	-0.3391	3.608	0.4772
	3.871	-0.2515	3.871	-0.3397	3.609	0.487
	3.87	-0.253	3.87	-0.34	3.61	0.4972
	3.869	-0.2508	3.869	-0.3394	3.611	0.507
	3.868	-0.2521	3.868	-0.3388	3.612	0.5178
	3.867	-0.2515	3.867	-0.3385	3.613	0.5282
	3.866	-0.2511	3.866	-0.3385	3.614	0.5384
	3.865	-0.2521	3.865	-0.3372	3.615	0.5495
	3.864	-0.2502	3.864	-0.3388	3.616	0.5608
	3.863	-0.2505	3.863	-0.3375	3.617	0.571
	3.862	-0.2555	3.862	-0.3372	3.618	0.5827
	3.861	-0.2521	3.861	-0.3363	3.619	0.5934
	3.86	-0.2502	3.86	-0.3366	3.62	0.6051
	3.859	-0.2533	3.859	-0.336	3.621	0.6168
	3.858	-0.253	3.858	-0.3369	3.622	0.6282
	3.857	-0.2521	3.857	-0.336	3.623	0.6411
	3.856	-0.2533	3.856	-0.3363	3.624	0.6525
	3.855	-0.2511	3.855	-0.3357	3.625	0.6641
	3.854	-0.253	3.854	-0.336	3.626	0.6761
	3.853	-0.2555	3.853	-0.3363	3.627	0.6881
	3.852	-0.2539	3.852	-0.3357	3.628	0.7004
	3.851	-0.2561	3.851	-0.3363	3.629	0.7139
	3.85	-0.2555	3.85	-0.3366	3.63	0.7259
	3.849	-0.2555	3.849	-0.3369	3.631	0.7376
	3.848	-0.2548	3.848	-0.3357	3.632	0.7496
	3.847	-0.2576	3.847	-0.3363	3.633	0.7613
	3.846	-0.2582	3.846	-0.3375	3.634	0.7739
	3.845	-0.2567	3.845	-0.3369	3.635	0.7862
	3.844	-0.2594	3.844	-0.3366	3.636	0.7985
	3.843	-0.2573	3.843	-0.3375	3.637	0.8102
	3.842	-0.2604	3.842	-0.3372	3.638	0.8228
	3.841	-0.2604	3.841	-0.3378	3.639	0.8348
	3.84	-0.2594	3.84	-0.3382	3.64	0.8514
	3.839	-0.2616	3.839	-0.3385	3.641	0.8747
	3.838	-0.261	3.838	-0.3388	3.642	0.8858
	3.837	-0.2634	3.837	-0.3394	3.643	0.8963
	3.836	-0.2641	3.836	-0.3397	3.644	0.9067
	3.835	-0.2622	3.835	-0.3403	3.645	0.9181
	3.834	-0.2641	3.834	-0.3403	3.646	0.9289
	3.833	-0.2634	3.833	-0.3418	3.647	0.9399
	3.832	-0.265	3.832	-0.3428	3.648	0.9513
	3.831	-0.2684	3.831	-0.3428	3.649	0.9618
	3.83	-0.2696	3.83	-0.3431	3.65	0.9713
	3.829	-0.2714	3.829	-0.3443	3.651	0.9802
	3.828	-0.2708	3.828	-0.3452	3.652	0.9894
	3.827	-0.2696	3.827	-0.3455	3.653	0.9974
	3.826	-0.2702	3.826	-0.3468	3.654	1.005
	3.825	-0.2751	3.825	-0.3477	3.655	1.014
	3.824	-0.2742	3.824	-0.3483	3.656	1.021
	3.823	-0.2779	3.823	-0.3492	3.657	1.029
	3.822	-0.277	3.822	-0.3492	3.658	1.035
	3.821	-0.2782	3.821	-0.3517	3.659	1.04
	3.82	-0.2797	3.82	-0.3523	3.66	1.047
	3.819	-0.2804	3.819	-0.3541	3.661	1.051
	3.818	-0.2822	3.818	-0.3529	3.662	1.054
	3.817	-0.2828	3.817	-0.3551	3.663	1.057
	3.816	-0.2862	3.816	-0.3563	3.664	1.059
	3.815	-0.2862	3.815	-0.3572	3.665	1.059
	3.814	-0.2908	3.814	-0.3594	3.666	1.059
	3.813	-0.2914	3.813	-0.3609	3.667	1.058
	3.812	-0.293	3.812	-0.3615	3.668	1.06
	3.811	-0.2914	3.811	-0.3631	3.669	1.06
	3.81	-0.2954	3.81	-0.3643	3.67	1.056
	3.809	-0.2982	3.809	-0.3652	3.671	1.053
	3.808	-0.2982	3.808	-0.3664	3.672	1.047
	3.807	-0.3	3.807	-0.3692	3.673	1.042
	3.806	-0.3028	3.806	-0.3704	3.674	1.041
	3.805	-0.305	3.805	-0.372	3.675	1.038
	3.804	-0.3083	3.804	-0.3732	3.676	1.031
	3.803	-0.3071	3.803	-0.3751	3.677	1.023
	3.802	-0.3083	3.802	-0.3763	3.678	1.011
	3.801	-0.308	3.801	-0.3787	3.679	1.001
	3.8	-0.3123	3.8	-0.3803	3.68	0.9888
	3.799	-0.3151	3.799	-0.3824	3.681	0.9771
	3.798	-0.3163	3.798	-0.383	3.682	0.9658
	3.797	-0.3191	3.797	-0.3852	3.683	0.951
	3.796	-0.3203	3.796	-0.3873	3.684	0.9372
	3.795	-0.3228	3.795	-0.3898	3.685	0.9255
	3.794	-0.3246	3.794	-0.392	3.686	0.9126
	3.793	-0.3274	3.793	-0.3938	3.687	0.899
	3.792	-0.3289	3.792	-0.3963	3.688	0.887
	3.791	-0.3339	3.791	-0.3975	3.689	0.8886
	3.79	-0.3345	3.79	-0.4006	3.69	0.8806
	3.789	-0.3372	3.789	-0.4021	3.691	0.8643
	3.788	-0.3388	3.788	-0.4043	3.692	0.8523
	3.787	-0.3412	3.787	-0.4073	3.693	0.8375
	3.786	-0.3443	3.786	-0.4095	3.694	0.8249
	3.785	-0.3468	3.785	-0.4113	3.695	0.812
	3.784	-0.3495	3.784	-0.4141	3.696	0.7994
	3.783	-0.3517	3.783	-0.4172	3.697	0.7877
	3.782	-0.3563	3.782	-0.419	3.698	0.7754
	3.781	-0.3557	3.781	-0.4212	3.699	0.7665
	3.78	-0.3606	3.78	-0.4239	3.7	0.7573
	3.779	-0.3631	3.779	-0.4264	3.701	0.7468
	3.778	-0.3631	3.778	-0.4282	3.702	0.7401
	3.777	-0.3661	3.777	-0.431	3.703	0.7309
	3.776	-0.3704	3.776	-0.4335	3.704	0.7235
	3.775	-0.3735	3.775	-0.4362	3.705	0.7155
	3.774	-0.3766	3.774	-0.439	3.706	0.7103
	3.773	-0.3778	3.773	-0.4421	3.707	0.7047
	3.772	-0.3815	3.772	-0.4439	3.708	0.6989
	3.771	-0.383	3.771	-0.447	3.709	0.6949
	3.77	-0.3855	3.77	-0.4495	3.71	0.689
	3.769	-0.3883	3.769	-0.4516	3.711	0.686
	3.768	-0.3917	3.768	-0.455	3.712	0.681
	3.767	-0.392	3.767	-0.4578	3.713	0.6786
	3.766	-0.396	3.766	-0.4605	3.714	0.6731
	3.765	-0.3984	3.765	-0.4636	3.715	0.6715
	3.764	-0.3996	3.764	-0.467	3.716	0.6688
	3.763	-0.4012	3.763	-0.4691	3.717	0.6669
	3.762	-0.4058	3.762	-0.4716	3.718	0.6635
	3.761	-0.4095	3.761	-0.4747	3.719	0.6629
	3.76	-0.4095	3.76	-0.4771	3.72	0.6605
	3.759	-0.4132	3.759	-0.4802	3.721	0.6577
	3.758	-0.4135	3.758	-0.4833	3.722	0.6571
	3.757	-0.4178	3.757	-0.486	3.723	0.6555
	3.756	-0.4215	3.756	-0.4894	3.724	0.6546
	3.755	-0.4246	3.755	-0.4934	3.725	0.6549
	3.754	-0.4239	3.754	-0.4947	3.726	0.6528
	3.753	-0.427	3.753	-0.4968	3.727	0.6528
	3.752	-0.4319	3.752	-0.5005	3.728	0.6515
	3.751	-0.4325	3.751	-0.5033	3.729	0.6531
	3.75	-0.4362	3.75	-0.5063	3.73	0.6534
	3.749	-0.4384	3.749	-0.5091	3.731	0.6521
	3.748	-0.4399	3.748	-0.5122	3.732	0.6509
	3.747	-0.4415	3.747	-0.5143	3.733	0.6509
	3.746	-0.4448	3.746	-0.5171	3.734	0.6518
	3.745	-0.4458	3.745	-0.5202	3.735	0.6515
	3.744	-0.4507	3.744	-0.5226	3.736	0.6503
	3.743	-0.4513	3.743	-0.5254	3.737	0.6521
	3.742	-0.4513	3.742	-0.5279	3.738	0.6478
	3.741	-0.4528	3.741	-0.5303	3.739	0.6509
	3.74	-0.4553	3.74	-0.5334	3.74	0.6518
	3.739	-0.4565	3.739	-0.5358	3.741	0.6503
	3.738	-0.4578	3.738	-0.538	3.742	0.6512
	3.737	-0.4624	3.737	-0.5414	3.743	0.6506
	3.736	-0.4633	3.736	-0.5438	3.744	0.6521
	3.735	-0.4639	3.735	-0.546	3.745	0.65
	3.734	-0.4654	3.734	-0.5494	3.746	0.6515
	3.733	-0.4682	3.733	-0.5515	3.747	0.6503
	3.732	-0.4679	3.732	-0.5534	3.748	0.6512
	3.731	-0.4691	3.731	-0.5555	3.749	0.65
	3.73	-0.4704	3.73	-0.5586	3.75	0.6518
	3.729	-0.4734	3.729	-0.5604	3.751	0.6521
	3.728	-0.4725	3.728	-0.5623	3.752	0.6515
	3.727	-0.4756	3.727	-0.5654	3.753	0.6512
	3.726	-0.4747	3.726	-0.5684	3.754	0.6515
	3.725	-0.4747	3.725	-0.5697	3.755	0.6506
	3.724	-0.4753	3.724	-0.5718	3.756	0.6497
	3.723	-0.4784	3.723	-0.5743	3.757	0.6509
	3.722	-0.4771	3.722	-0.5752	3.758	0.6509
	3.721	-0.4808	3.721	-0.5777	3.759	0.6518
	3.72	-0.4793	3.72	-0.5801	3.76	0.6485
	3.719	-0.4808	3.719	-0.5817	3.761	0.6485
	3.718	-0.4805	3.718	-0.5835	3.762	0.6469
	3.717	-0.4808	3.717	-0.585	3.763	0.6482
	3.716	-0.482	3.716	-0.5872	3.764	0.6475
	3.715	-0.4805	3.715	-0.5881	3.765	0.6445
	3.714	-0.4817	3.714	-0.59	3.766	0.642
	3.713	-0.4842	3.713	-0.5921	3.767	0.6426
	3.712	-0.4833	3.712	-0.593	3.768	0.6417
	3.711	-0.482	3.711	-0.5958	3.769	0.6405
	3.71	-0.4817	3.71	-0.5964	3.77	0.6383
	3.709	-0.4824	3.709	-0.5986	3.771	0.6346
	3.708	-0.4824	3.708	-0.5992	3.772	0.6343
	3.707	-0.4808	3.707	-0.6004	3.773	0.6322
	3.706	-0.4799	3.706	-0.6007	3.774	0.6294
	3.705	-0.4802	3.705	-0.6029	3.775	0.6285
	3.704	-0.4799	3.704	-0.6041	3.776	0.6269
	3.703	-0.4805	3.703	-0.605	3.777	0.6229
	3.702	-0.4805	3.702	-0.6056	3.778	0.6202
	3.701	-0.4762	3.701	-0.6066	3.779	0.6193
	3.7	-0.4771	3.7	-0.6069	3.78	0.618
	3.699	-0.4762	3.699	-0.6081	3.781	0.6131
	3.698	-0.4737	3.698	-0.6096	3.782	0.6125
	3.697	-0.4747	3.697	-0.6096	3.783	0.6088
	3.696	-0.4734	3.696	-0.6106	3.784	0.6057
	3.695	-0.4716	3.695	-0.6106	3.785	0.602
	3.694	-0.4725	3.694	-0.6121	3.786	0.599
	3.693	-0.4697	3.693	-0.6118	3.787	0.5977
	3.692	-0.4691	3.692	-0.6124	3.788	0.5934
	3.691	-0.4691	3.691	-0.6121	3.789	0.5888
	3.69	-0.4667	3.69	-0.6127	3.79	0.5854
	3.689	-0.467	3.689	-0.6133	3.791	0.583
	3.688	-0.4648	3.688	-0.6121	3.792	0.5799
	3.687	-0.4633	3.687	-0.6127	3.793	0.5753
	3.686	-0.4627	3.686	-0.613	3.794	0.5716
	3.685	-0.4602	3.685	-0.6124	3.795	0.5673
	3.684	-0.4581	3.684	-0.613	3.796	0.5645
	3.683	-0.4581	3.683	-0.6118	3.797	0.5605
	3.682	-0.4556	3.682	-0.6118	3.798	0.5568
	3.681	-0.4538	3.681	-0.6115	3.799	0.5519
	3.68	-0.4513	3.68	-0.6106	3.8	0.5479
	3.679	-0.4504	3.679	-0.6096	3.801	0.5433
	3.678	-0.4491	3.678	-0.6103	3.802	0.5375
	3.677	-0.4482	3.677	-0.6093	3.803	0.5329
	3.676	-0.4467	3.676	-0.6081	3.804	0.5292
	3.675	-0.4442	3.675	-0.6075	3.805	0.5264
	3.674	-0.443	3.674	-0.6069	3.806	0.5209
	3.673	-0.4412	3.673	-0.6059	3.807	0.5172
	3.672	-0.4399	3.672	-0.6047	3.808	0.5141
	3.671	-0.4372	3.671	-0.6029	3.809	0.5083
	3.67	-0.4365	3.67	-0.6029	3.81	0.503
	3.669	-0.4344	3.669	-0.6013	3.811	0.4975
	3.668	-0.431	3.668	-0.601	3.812	0.4926
	3.667	-0.4289	3.667	-0.5992	3.813	0.4914
	3.666	-0.4295	3.666	-0.598	3.814	0.4877
	3.665	-0.4273	3.665	-0.5958	3.815	0.48
	3.664	-0.4236	3.664	-0.5952	3.816	0.4766
	3.663	-0.4236	3.663	-0.5937	3.817	0.472
	3.662	-0.4209	3.662	-0.5921	3.818	0.4677
	3.661	-0.4193	3.661	-0.5906	3.819	0.4646
	3.66	-0.4193	3.66	-0.5897	3.82	0.4603
	3.659	-0.4169	3.659	-0.5881	3.821	0.4575
	3.658	-0.4144	3.658	-0.5857	3.822	0.4517
	3.657	-0.4138	3.657	-0.5844	3.823	0.4471
	3.656	-0.4123	3.656	-0.5835	3.824	0.444
	3.655	-0.4089	3.655	-0.5807	3.825	0.4412
	3.654	-0.4073	3.654	-0.5792	3.826	0.4375
	3.653	-0.4058	3.653	-0.5777	3.827	0.4314
	3.652	-0.4036	3.652	-0.5758	3.828	0.428
	3.651	-0.4018	3.651	-0.574	3.829	0.4256
	3.65	-0.4012	3.65	-0.5718	3.83	0.42
	3.649	-0.3981	3.649	-0.57	3.831	0.4163
	3.648	-0.3975	3.648	-0.5681	3.832	0.4145
	3.647	-0.3941	3.647	-0.5663	3.833	0.412
	3.646	-0.3941	3.646	-0.5641	3.834	0.4056
	3.645	-0.3938	3.645	-0.5626	3.835	0.404
	3.644	-0.3913	3.644	-0.5608	3.836	0.4
	3.643	-0.3901	3.643	-0.5592	3.837	0.397
	3.642	-0.3873	3.642	-0.5568	3.838	0.3942
	3.641	-0.3877	3.641	-0.5543	3.839	0.392
	3.64	-0.3849	3.64	-0.5528	3.84	0.3887
	3.639	-0.3837	3.639	-0.5509	3.841	0.3865
	3.638	-0.3809	3.638	-0.5491	3.842	0.3819
	3.637	-0.3806	3.637	-0.5469	3.843	0.381
	3.636	-0.3775	3.636	-0.5451	3.844	0.3782
	3.635	-0.379	3.635	-0.5423	3.845	0.3742
	3.634	-0.3769	3.634	-0.5411	3.846	0.3733
	3.633	-0.3757	3.633	-0.5386	3.847	0.3708
	3.632	-0.3735	3.632	-0.5368	3.848	0.3659
	3.631	-0.3738	3.631	-0.5352	3.849	0.3653
	3.63	-0.3711	3.63	-0.5331	3.85	0.3641
	3.629	-0.3683	3.629	-0.5312	3.851	0.3622
	3.628	-0.368	3.628	-0.5294	3.852	0.3601
	3.627	-0.3667	3.627	-0.5272	3.853	0.3576
	3.626	-0.3671	3.626	-0.5251	3.854	0.3545
	3.625	-0.3643	3.625	-0.5229	3.855	0.3548
	3.624	-0.3652	3.624	-0.5217	3.856	0.3539
	3.623	-0.3637	3.623	-0.5199	3.857	0.3515
	3.622	-0.3631	3.622	-0.5177	3.858	0.3487
	3.621	-0.3618	3.621	-0.5159	3.859	0.3462
	3.62	-0.3618	3.62	-0.514	3.86	0.3429
	3.619	-0.3591	3.619	-0.5119	3.861	0.3435
	3.618	-0.3594	3.618	-0.51	3.862	0.3419
	3.617	-0.3578	3.617	-0.5082	3.863	0.3419
	3.616	-0.3575	3.616	-0.5063	3.864	0.3407
	3.615	-0.3569	3.615	-0.5045	3.865	0.337
	3.614	-0.3548	3.614	-0.503	3.866	0.3349
	3.613	-0.3548	3.613	-0.5017	3.867	0.3376
	3.612	-0.3538	3.612	-0.4996	3.868	0.3355
	3.611	-0.352	3.611	-0.4977	3.869	0.3361
	3.61	-0.3517	3.61	-0.4956	3.87	0.3336
	3.609	-0.3511	3.609	-0.494	3.871	0.3299
	3.608	-0.3508	3.608	-0.4928	3.872	0.3306
	3.607	-0.3501	3.607	-0.4913	3.873	0.3302
	3.606	-0.3486	3.606	-0.4894	3.874	0.3293
	3.605	-0.348	3.605	-0.4879	3.875	0.3296
	3.604	-0.3471	3.604	-0.486	3.876	0.3253
	3.603	-0.3462	3.603	-0.4845	3.877	0.3256
	3.602	-0.3458	3.602	-0.4827	3.878	0.3253
	3.601	-0.3443	3.601	-0.4811	3.879	0.3259
	3.6	-0.3434	3.6	-0.4799	3.88	0.3253
	3.599	-0.3428	3.599	-0.4787	3.881	0.3229
	3.598	-0.3418	3.598	-0.4771	3.882	0.3241
	3.597	-0.3403	3.597	-0.4753	3.883	0.3226
	3.596	-0.3391	3.596	-0.4737	3.884	0.3241
	3.595	-0.3388	3.595	-0.4716	3.885	0.3229
	3.594	-0.3378	3.594	-0.4701	3.886	0.3232
	3.593	-0.3369	3.593	-0.4685	3.887	0.3226
	3.592	-0.3366	3.592	-0.4673	3.888	0.3226
	3.591	-0.3354	3.591	-0.4648	3.889	0.3195
	3.59	-0.3339	3.59	-0.4636	3.89	0.3198
	3.589	-0.3339	3.589	-0.4621	3.891	0.3207
	3.588	-0.3323	3.588	-0.4602	3.892	0.3204
	3.587	-0.332	3.587	-0.459	3.893	0.3192
	3.586	-0.3314	3.586	-0.4571	3.894	0.3201
	3.585	-0.3302	3.585	-0.4556	3.895	0.3198
	3.584	-0.3292	3.584	-0.4538	3.896	0.3179
	3.583	-0.328	3.583	-0.4522	3.897	0.3189
	3.582	-0.3271	3.582	-0.4504	3.898	0.3179
	3.581	-0.3256	3.581	-0.4485	3.899	0.3192
	3.58	-0.3249	3.58	-0.447	3.9	0.3198
	3.579	-0.3234	3.579	-0.4455	3.901	0.3186
	3.578	-0.3237	3.578	-0.443	3.902	0.3179
	3.577	-0.3219	3.577	-0.4408	3.903	0.3195
	3.576	-0.3212	3.576	-0.4399	3.904	0.3195
	3.575	-0.3206	3.575	-0.4375	3.905	0.3176
	3.574	-0.3191	3.574	-0.4356	3.906	0.3183
	3.573	-0.3172	3.573	-0.4338	3.907	0.3192
	3.572	-0.3166	3.572	-0.4319	3.908	0.3192
	3.571	-0.3157	3.571	-0.4304	3.909	0.3192
	3.57	-0.3145	3.57	-0.4282	3.91	0.3207
	3.569	-0.3136	3.569	-0.4267	3.911	0.3195
	3.568	-0.3126	3.568	-0.4246	3.912	0.3192
	3.567	-0.3114	3.567	-0.4224	3.913	0.3201
	3.566	-0.3102	3.566	-0.4199	3.914	0.3192
	3.565	-0.3089	3.565	-0.4184	3.915	0.3204
	3.564	-0.3077	3.564	-0.4162	3.916	0.321
	3.563	-0.3068	3.563	-0.4144	3.917	0.3189
	3.562	-0.3053	3.562	-0.4119	3.918	0.3232
	3.561	-0.3043	3.561	-0.4098	3.919	0.3235
	3.56	-0.3025	3.56	-0.4083	3.92	0.3229
	3.559	-0.3013	3.559	-0.4061	3.921	0.3223
	3.558	-0.3	3.558	-0.4036	3.922	0.3213
	3.557	-0.2988	3.557	-0.4009	3.923	0.3235
	3.556	-0.2979	3.556	-0.3987	3.924	0.3241
	3.555	-0.2976	3.555	-0.3966	3.925	0.3244
	3.554	-0.296	3.554	-0.3941	3.926	0.3247
	3.553	-0.2945	3.553	-0.3926	3.927	0.325
	3.552	-0.2923	3.552	-0.3907	3.928	0.3256
	3.551	-0.2914	3.551	-0.3877	3.929	0.3259
	3.55	-0.2908	3.55	-0.3855	3.93	0.3272
	3.549	-0.289	3.549	-0.3834	3.931	0.3287
	3.548	-0.288	3.548	-0.3815	3.932	0.3293
	3.547	-0.2865	3.547	-0.379	3.933	0.3284
	3.546	-0.2847	3.546	-0.3772	3.934	0.3293
	3.545	-0.2837	3.545	-0.3751	3.935	0.3278
	3.544	-0.2825	3.544	-0.3726	3.936	0.3296
	3.543	-0.281	3.543	-0.3701	3.937	0.3315
	3.542	-0.28	3.542	-0.368	3.938	0.3315
	3.541	-0.2779	3.541	-0.3658	3.939	0.3339
	3.54	-0.2773	3.54	-0.3631	3.94	0.3324
	3.539	-0.2757	3.539	-0.3615	3.941	0.3324
	3.538	-0.2739	3.538	-0.3588	3.942	0.3352
	3.537	-0.2727	3.537	-0.3563	3.943	0.3352
	3.536	-0.2711	3.536	-0.3545	3.944	0.3349
	3.535	-0.2699	3.535	-0.352	3.945	0.3361
	3.534	-0.269	3.534	-0.3501	3.946	0.3349
	3.533	-0.2671	3.533	-0.3474	3.947	0.3373
	3.532	-0.2659	3.532	-0.3455	3.948	0.3382
	3.531	-0.2647	3.531	-0.3431	3.949	0.3392
	3.53	-0.2631	3.53	-0.3412	3.95	0.3401
	3.529	-0.2613	3.529	-0.3385	3.951	0.3401
	3.528	-0.2601	3.528	-0.3363	3.952	0.3404
	3.527	-0.2588	3.527	-0.3339	3.953	0.3419
	3.526	-0.2567	3.526	-0.332	3.954	0.3435
	3.525	-0.2555	3.525	-0.3295	3.955	0.3429
	3.524	-0.2542	3.524	-0.3271	3.956	0.3416
	3.523	-0.253	3.523	-0.3246	3.957	0.3447
	3.522	-0.2511	3.522	-0.3225	3.958	0.345
	3.521	-0.2502	3.521	-0.3206	3.959	0.345
	3.52	-0.2487	3.52	-0.3179	3.96	0.3465
	3.519	-0.2465	3.519	-0.3157	3.961	0.3481
	3.518	-0.2453	3.518	-0.3133	3.962	0.3499
	3.517	-0.2438	3.517	-0.3111	3.963	0.3508
	3.516	-0.2425	3.516	-0.3089	3.964	0.3508
	3.515	-0.241	3.515	-0.3065	3.965	0.3524
	3.514	-0.2392	3.514	-0.3043	3.966	0.3536
	3.513	-0.2382	3.513	-0.3019	3.967	0.3518
	3.512	-0.2364	3.512	-0.3	3.968	0.3536
	3.511	-0.2355	3.511	-0.2976	3.969	0.3567
	3.51	-0.2333	3.51	-0.2954	3.97	0.357
	3.509	-0.2324	3.509	-0.2939	3.971	0.3585
	3.508	-0.2309	3.508	-0.2914	3.972	0.3573
	3.507	-0.2293	3.507	-0.289	3.973	0.3582
	3.506	-0.2275	3.506	-0.2868	3.974	0.3601
	3.505	-0.2266	3.505	-0.2847	3.975	0.361
	3.504	-0.2247	3.504	-0.2825	3.976	0.3641
	3.503	-0.2235	3.503	-0.28	3.977	0.3622
	3.502	-0.2213	3.502	-0.2779	3.978	0.3641
	3.501	-0.2195	3.501	-0.2757	3.979	0.3656
	3.5	-0.2183	3.5	-0.2742	3.98	0.3668
	3.499	-0.2173	3.499	-0.2717	3.981	0.3656
	3.498	-0.2152	3.498	-0.2699	3.982	0.3668
	3.497	-0.2139	3.497	-0.2674	3.983	0.3699
	3.496	-0.2118	3.496	-0.2656	3.984	0.3687
	3.495	-0.2106	3.495	-0.2634	3.985	0.3693
	3.494	-0.2093	3.494	-0.2616	3.986	0.3718
	3.493	-0.2078	3.493	-0.2594	3.987	0.3727
	3.492	-0.2063	3.492	-0.257	3.988	0.3733
	3.491	-0.2056	3.491	-0.2551	3.989	0.373
	3.49	-0.2032	3.49	-0.2527	3.99	0.3733
	3.489	-0.202	3.489	-0.2515	3.991	0.3754
	3.488	-0.2001	3.488	-0.2493	3.992	0.3785
	3.487	-0.1989	3.487	-0.2472	3.993	0.3776
	3.486	-0.197	3.486	-0.2453	3.994	0.3782
	3.485	-0.1958	3.485	-0.2435	3.995	0.3782
	3.484	-0.1943	3.484	-0.241	3.996	0.3822
	3.483	-0.1933	3.483	-0.2395	3.997	0.3807
	3.482	-0.1915	3.482	-0.2376	3.998	0.3819
	3.481	-0.1906	3.481	-0.2361	3.999	0.3825
	3.48	-0.1884	3.48	-0.2342	4	0.3819
	3.479	-0.1869	3.479	-0.2318	4.001	0.3841
	3.478	-0.186	3.478	-0.2305	4.002	0.3816
	3.477	-0.1844	3.477	-0.2281	4.003	0.3837
	3.476	-0.1829	3.476	-0.2266	4.004	0.3865
	3.475	-0.1814	3.475	-0.2247	4.005	0.3865
	3.474	-0.1801	3.474	-0.2235	4.006	0.385
	3.473	-0.1783	3.473	-0.2213	4.007	0.3877
	3.472	-0.1774	3.472	-0.2198	4.008	0.3871
	3.471	-0.1755	3.471	-0.2183	4.009	0.3859
	3.47	-0.1743	3.47	-0.2161	4.01	0.3868
	3.469	-0.1727	3.469	-0.2146	4.011	0.389
	3.468	-0.1715	3.468	-0.2124	4.012	0.3893
	3.467	-0.1703	3.467	-0.2115	4.013	0.3874
	3.466	-0.1688	3.466	-0.2096	4.014	0.389
	3.465	-0.1672	3.465	-0.2078	4.015	0.3874
	3.464	-0.166	3.464	-0.206	4.016	0.3896
	3.463	-0.1641	3.463	-0.2044	4.017	0.3893
	3.462	-0.1632	3.462	-0.2032	4.018	0.3862
	3.461	-0.162	3.461	-0.2016	4.019	0.3865
	3.46	-0.1604	3.46	-0.1998	4.02	0.3884
	3.459	-0.1589	3.459	-0.198	4.021	0.3868
	3.458	-0.158	3.458	-0.1964	4.022	0.3871
	3.457	-0.1565	3.457	-0.1949	4.023	0.3868
	3.456	-0.1549	3.456	-0.1933	4.024	0.3841
	3.455	-0.1537	3.455	-0.1915	4.025	0.3837
	3.454	-0.1528	3.454	-0.1903	4.026	0.3837
	3.453	-0.1515	3.453	-0.1887	4.027	0.3825
	3.452	-0.1505	3.452	-0.1872	4.028	0.3804
	3.451	-0.1491	3.451	-0.186	4.029	0.3797
	3.45	-0.1479	3.45	-0.1841	4.03	0.3791
	3.449	-0.1469	3.449	-0.1832	4.031	0.3782
	3.448	-0.1459	3.448	-0.182	4.032	0.3785
	3.447	-0.1443	3.447	-0.1801	4.033	0.3767
	3.446	-0.1436	3.446	-0.1789	4.034	0.3702
	3.445	-0.1419	3.445	-0.1774	4.035	0.3736
	3.444	-0.1411	3.444	-0.1761	4.036	0.373
	3.443	-0.14	3.443	-0.1746	4.037	0.3699
	3.442	-0.1386	3.442	-0.1731	4.038	0.3699
	3.441	-0.1374	3.441	-0.1724	4.039	0.3674
	3.44	-0.1363	3.44	-0.1709	4.04	0.3653
	3.439	-0.135	3.439	-0.1694	4.041	0.3647
	3.438	-0.1341	3.438	-0.1678	4.042	0.3638
	3.437	-0.1333	3.437	-0.1663	4.043	0.3619
	3.436	-0.1322	3.436	-0.1657	4.044	0.3595
	3.435	-0.1309	3.435	-0.1641	4.045	0.3588
	3.434	-0.13	3.434	-0.1626	4.046	0.3533
	3.433	-0.1287	3.433	-0.1617	4.047	0.3555
	3.432	-0.1277	3.432	-0.1604	4.048	0.3533
	3.431	-0.1268	3.431	-0.1592	4.049	0.3505
	3.43	-0.1253	3.43	-0.158	4.05	0.3493
	3.429	-0.1245	3.429	-0.1571	4.051	0.3478
	3.428	-0.1237	3.428	-0.1555	4.052	0.3462
	3.427	-0.1225	3.427	-0.1543	4.053	0.3438
	3.426	-0.1213	3.426	-0.1531	4.054	0.3435
	3.425	-0.1205	3.425	-0.1521	4.055	0.3413
	3.424	-0.1198	3.424	-0.1518	4.056	0.3401
	3.423	-0.1187	3.423	-0.1499	4.057	0.3349
	3.422	-0.1178	3.422	-0.1488	4.058	0.3339
	3.421	-0.1169	3.421	-0.1483	4.059	0.3336
	3.42	-0.1158	3.42	-0.1469	4.06	0.3324
	3.419	-0.1149	3.419	-0.1458	4.061	0.3302
	3.418	-0.1141	3.418	-0.1449	4.062	0.3284
	3.417	-0.1131	3.417	-0.1435	4.063	0.3287
	3.416	-0.1123	3.416	-0.1428	4.064	0.3247
	3.415	-0.1114	3.415	-0.1414	4.065	0.3247
	3.414	-0.1105	3.414	-0.1406	4.066	0.3247
	3.413	-0.1096	3.413	-0.1397	4.067	0.3241
	3.412	-0.1089	3.412	-0.1387	4.068	0.321
	3.411	-0.1077	3.411	-0.1376	4.069	0.3195
	3.41	-0.1076	3.41	-0.1368	4.07	0.317
	3.409	-0.1065	3.409	-0.1353	4.071	0.3173
	3.408	-0.1059	3.408	-0.1345	4.072	0.314
	3.407	-0.1048	3.407	-0.1335	4.073	0.3124
	3.406	-0.104	3.406	-0.1326	4.074	0.3124
	3.405	-0.1036	3.405	-0.1315	4.075	0.31
	3.404	-0.1026	3.404	-0.1309	4.076	0.309
	3.403	-0.1018	3.403	-0.1296	4.077	0.309
	3.402	-0.101	3.402	-0.1289	4.078	0.3081
	3.401	-0.1007	3.401	-0.128	4.079	0.3081
	3.4	-0.09983	3.4	-0.1271	4.08	0.3063
	3.399	-0.09887	3.399	-0.1263	4.081	0.3038
	3.398	-0.09841	3.398	-0.1257	4.082	0.3035
	3.397	-0.09761	3.397	-0.1245	4.083	0.3041
	3.396	-0.09654	3.396	-0.1237	4.084	0.3041
	3.395	-0.09595	3.395	-0.123	4.085	0.302
	3.394	-0.09552	3.394	-0.1221	4.086	0.301
	3.393	-0.0946	3.393	-0.121	4.087	0.2995
	3.392	-0.09432	3.392	-0.1205	4.088	0.2983
	3.391	-0.09368	3.391	-0.1195	4.089	0.2964
	3.39	-0.09242	3.39	-0.1185	4.09	0.2958
	3.389	-0.09214	3.389	-0.1181	4.091	0.2958
	3.388	-0.09146	3.388	-0.1169	4.092	0.2955
	3.387	-0.09112	3.387	-0.1165	4.093	0.2952
	3.386	-0.09042	3.386	-0.1155	4.094	0.294
	3.385	-0.08959	3.385	-0.1147	4.095	0.293
	3.384	-0.08885	3.384	-0.1138	4.096	0.2927
	3.383	-0.08823	3.383	-0.1135	4.097	0.2918
	3.382	-0.08756	3.382	-0.1126	4.098	0.2912
	3.381	-0.08701	3.381	-0.1119	4.099	0.2897
	3.38	-0.08633	3.38	-0.1113	4.1	0.2906
	3.379	-0.08581	3.379	-0.1105	4.101	0.2924
	3.378	-0.08507	3.378	-0.1098	4.102	0.2912
	3.377	-0.08476	3.377	-0.109	4.103	0.2878
	3.376	-0.08399	3.376	-0.1085	4.104	0.2894
	3.375	-0.08381	3.375	-0.1079	4.105	0.2887
	3.374	-0.08295	3.374	-0.1072	4.106	0.2903
	3.373	-0.08236	3.373	-0.1062	4.107	0.2894
	3.372	-0.08166	3.372	-0.1057	4.108	0.2894
	3.371	-0.08113	3.371	-0.1049	4.109	0.2878
	3.37	-0.08079	3.37	-0.1046	4.11	0.2881
	3.369	-0.08033	3.369	-0.1036	4.111	0.2878
	3.368	-0.07953	3.368	-0.1031	4.112	0.286
	3.367	-0.07935	3.367	-0.1025	4.113	0.2863
	3.366	-0.07889	3.366	-0.1019	4.114	0.2881
	3.365	-0.07806	3.365	-0.1009	4.115	0.2878
	3.364	-0.07778	3.364	-0.1004	4.116	0.2894
	3.363	-0.07704	3.363	-0.09983	4.117	0.2878
	3.362	-0.07634	3.362	-0.0994	4.118	0.2903
	3.361	-0.07618	3.361	-0.09884	4.119	0.2878
	3.36	-0.07569	3.36	-0.0982	4.12	0.2887
	3.359	-0.07544	3.359	-0.09777	4.121	0.2894
	3.358	-0.07477	3.358	-0.09743	4.122	0.29
	3.357	-0.07431	3.357	-0.09651	4.123	0.2915
	3.356	-0.07372	3.356	-0.09568	4.124	0.289
	3.355	-0.07332	3.355	-0.09512	4.125	0.2918
	3.354	-0.07283	3.354	-0.09463	4.126	0.2894
	3.353	-0.07209	3.353	-0.0942	4.127	0.2909
	3.352	-0.07216	3.352	-0.09362	4.128	0.2903
	3.351	-0.07148	3.351	-0.093	4.129	0.293
	3.35	-0.07096	3.35	-0.09272	4.13	0.2906
	3.349	-0.07071	3.349	-0.09223	4.131	0.293
	3.348	-0.07013	3.348	-0.09165	4.132	0.2943
	3.347	-0.06985	3.347	-0.09109	4.133	0.2943
	3.346	-0.0693	3.346	-0.09066	4.134	0.2943
	3.345	-0.06893	3.345	-0.09005	4.135	0.2961
	3.344	-0.0688	3.344	-0.08974	4.136	0.2992
	3.343	-0.0681	3.343	-0.08916	4.137	0.2977
	3.342	-0.06742	3.342	-0.08867	4.138	0.3004
	3.341	-0.06742	3.341	-0.0882	4.139	0.2973
	3.34	-0.06696	3.34	-0.0879	4.14	0.2998
	3.339	-0.06674	3.339	-0.08728	4.141	0.301
	3.338	-0.06625	3.338	-0.08701	4.142	0.3044
	3.337	-0.06554	3.337	-0.08651	4.143	0.3053
	3.336	-0.06502	3.336	-0.08599	4.144	0.3047
	3.335	-0.06515	3.335	-0.08559	4.145	0.3069
	3.334	-0.06462	3.334	-0.08513	4.146	0.3096
	3.333	-0.06419	3.333	-0.08485	4.147	0.3112
	3.332	-0.06398	3.332	-0.08424	4.148	0.3109
	3.331	-0.06345	3.331	-0.08365	4.149	0.3149
	3.33	-0.06296	3.33	-0.08313	4.15	0.3152
	3.329	-0.06256	3.329	-0.08289	4.151	0.3155
	3.328	-0.06219	3.328	-0.08261	4.152	0.3207
	3.327	-0.06207	3.327	-0.08199	4.153	0.3207
	3.326	-0.06176	3.326	-0.08132	4.154	0.3253
	3.325	-0.06115	3.325	-0.08116	4.155	0.325
	3.324	-0.06093	3.324	-0.08067	4.156	0.3281
	3.323	-0.06041	3.323	-0.08	4.157	0.3309
	3.322	-0.05992	3.322	-0.07984	4.158	0.3349
	3.321	-0.05967	3.321	-0.08	4.159	0.3358
	3.32	-0.0593	3.32	-0.07907	4.16	0.3407
	3.319	-0.05903	3.319	-0.07843	4.161	0.3429
	3.318	-0.0589	3.318	-0.07821	4.162	0.3475
	3.317	-0.05847	3.317	-0.07766	4.163	0.3508
	3.316	-0.05826	3.316	-0.07729	4.164	0.3539
	3.315	-0.05758	3.315	-0.07695	4.165	0.3607
	3.314	-0.05731	3.314	-0.0768	4.166	0.3668
	3.313	-0.05687	3.313	-0.07624	4.167	0.3702
	3.312	-0.05657	3.312	-0.07581	4.168	0.3785
	3.311	-0.05623	3.311	-0.07548	4.169	0.3841
	3.31	-0.05644	3.31	-0.07489	4.17	0.3899
	3.309	-0.05589	3.309	-0.07458	4.171	0.3979
	3.308	-0.05521	3.308	-0.07431	4.172	0.4031
	3.307	-0.05506	3.307	-0.07391	4.173	0.4136
	3.306	-0.05497	3.306	-0.07354	4.174	0.4213
	3.305	-0.0546	3.305	-0.07299	4.175	0.4329
	3.304	-0.0542	3.304	-0.07283	4.176	0.4422
	3.303	-0.05392	3.303	-0.07234	4.177	0.4529
	3.302	-0.05368	3.302	-0.07206	4.178	0.4658
	3.301	-0.05325	3.301	-0.07188	4.179	0.4781
	3.3	-0.053	3.3	-0.07129	4.18	0.4898
	3.299	-0.05279	3.299	-0.07117	4.181	0.5021
	3.298	-0.05251	3.298	-0.0708	4.182	0.515
	3.297	-0.05214	3.297	-0.07043	4.183	0.5286
	3.296	-0.05196	3.296	-0.06985	4.184	0.5442
	3.295	-0.05143	3.295	-0.06997	4.185	0.5559
	3.294	-0.05125	3.294	-0.06942	4.186	0.5701
	3.293	-0.05125	3.293	-0.06893	4.187	0.5827
	3.292	-0.05088	3.292	-0.06871	4.188	0.5962
	3.291	-0.05048	3.291	-0.06837	4.189	0.6076
	3.29	-0.05023	3.29	-0.06804	4.19	0.6196
	3.289	-0.04993	3.289	-0.06739	4.191	0.6294
	3.288	-0.0499	3.288	-0.06754	4.192	0.6386
	3.287	-0.04937	3.287	-0.06702	4.193	0.6491
	3.286	-0.04937	3.286	-0.06677	4.194	0.6571
	3.285	-0.0487	3.285	-0.06644	4.195	0.6629
	3.284	-0.04876	3.284	-0.0661	4.196	0.6688
	3.283	-0.04845	3.283	-0.06573	4.197	0.6727
	3.282	-0.04802	3.282	-0.06518	4.198	0.6758
	3.281	-0.04768	3.281	-0.06496	4.199	0.6764
	3.28	-0.04734	3.28	-0.06459	4.2	0.6801
	3.279	-0.0471	3.279	-0.06407	4.201	0.6774
	3.278	-0.04707	3.278	-0.06404	4.202	0.6767
	3.277	-0.04697	3.277	-0.06358	4.203	0.6718
	3.276	-0.04667	3.276	-0.06342	4.204	0.6675
	3.275	-0.04611	3.275	-0.06269	4.205	0.6626
	3.274	-0.04621	3.274	-0.06281	4.206	0.6571
	3.273	-0.04581	3.273	-0.06232	4.207	0.6497
	3.272	-0.0455	3.272	-0.06204	4.208	0.6395
	3.271	-0.04535	3.271	-0.06149	4.209	0.6288
	3.27	-0.04516	3.27	-0.06152	4.21	0.6196
	3.269	-0.04498	3.269	-0.06106	4.211	0.6082
	3.268	-0.04455	3.268	-0.06078	4.212	0.5947
	3.267	-0.04476	3.267	-0.0605	4.213	0.5836
	3.266	-0.04427	3.266	-0.0601	4.214	0.571
	3.265	-0.0439	3.265	-0.06013	4.215	0.5575
	3.264	-0.04378	3.264	-0.05967	4.216	0.5442
	3.263	-0.04368	3.263	-0.05943	4.217	0.5326
	3.262	-0.04353	3.262	-0.05912	4.218	0.5172
	3.261	-0.04325	3.261	-0.05878	4.219	0.503
	3.26	-0.0431	3.26	-0.05844	4.22	0.4907
	3.259	-0.04279	3.259	-0.05838	4.221	0.4766
	3.258	-0.04252	3.258	-0.05801	4.222	0.4637
	3.257	-0.04246	3.257	-0.05755	4.223	0.4517
	3.256	-0.04221	3.256	-0.05752	4.224	0.4394
	3.255	-0.04209	3.255	-0.05737	4.225	0.4252
	3.254	-0.04181	3.254	-0.05675	4.226	0.4142
	3.253	-0.04193	3.253	-0.05678	4.227	0.4046
	3.252	-0.04162	3.252	-0.05629	4.228	0.3933
	3.251	-0.04116	3.251	-0.05608	4.229	0.3825
	3.25	-0.04098	3.25	-0.05583	4.23	0.3724
	3.249	-0.04095	3.249	-0.05558	4.231	0.3638
	3.248	-0.04061	3.248	-0.05512	4.232	0.3536
	3.247	-0.0403	3.247	-0.05512	4.233	0.3444
	3.246	-0.04036	3.246	-0.05485	4.234	0.3361
	3.245	-0.04003	3.245	-0.05442	4.235	0.329
	3.244	-0.04	3.244	-0.05423	4.236	0.3204
	3.243	-0.03972	3.243	-0.0542	4.237	0.313
	3.242	-0.03969	3.242	-0.05395	4.238	0.306
	3.241	-0.03957	3.241	-0.05352	4.239	0.2995
	3.24	-0.0392	3.24	-0.05328	4.24	0.293
	3.239	-0.0392	3.239	-0.05309	4.241	0.2884
	3.238	-0.03861	3.238	-0.05315	4.242	0.2814
	3.237	-0.03812	3.237	-0.05208	4.243	0.2767
	3.236	-0.03827	3.236	-0.05223	4.244	0.2709
	3.235	-0.03815	3.235	-0.05226	4.245	0.2657
	3.234	-0.03797	3.234	-0.05165	4.246	0.2605
	3.233	-0.0379	3.233	-0.0514	4.247	0.2571
	3.232	-0.03772	3.232	-0.05122	4.248	0.2515
	3.231	-0.03766	3.231	-0.05088	4.249	0.2478
	3.23	-0.03732	3.23	-0.05079	4.25	0.2442
	3.229	-0.0372	3.229	-0.05051	4.251	0.2399
	3.228	-0.03695	3.228	-0.05026	4.252	0.2356
	3.227	-0.03692	3.227	-0.05008	4.253	0.2319
	3.226	-0.03689	3.226	-0.04977	4.254	0.2288
	3.225	-0.03655	3.225	-0.04947	4.255	0.2254
	3.224	-0.03649	3.224	-0.04922	4.256	0.2223
	3.223	-0.03615	3.223	-0.04934	4.257	0.2168
	3.222	-0.03597	3.222	-0.0491	4.258	0.2159
	3.221	-0.03566	3.221	-0.04848	4.259	0.2131
	3.22	-0.03569	3.22	-0.04851	4.26	0.2106
	3.219	-0.03557	3.219	-0.04857	4.261	0.2082
	3.218	-0.03517	3.218	-0.04799	4.262	0.206
	3.217	-0.0352	3.217	-0.04793	4.263	0.2033
	3.216	-0.03498	3.216	-0.0475	4.264	0.2005
	3.215	-0.03498	3.215	-0.04762	4.265	0.1962
	3.214	-0.03462	3.214	-0.04697	4.266	0.1962
	3.213	-0.03452	3.213	-0.04719	4.267	0.1944
	3.212	-0.03468	3.212	-0.04701	4.268	0.1922
	3.211	-0.03434	3.211	-0.04645	4.269	0.1894
	3.21	-0.03409	3.21	-0.04661	4.27	0.1864
	3.209	-0.03403	3.209	-0.0463	4.271	0.1857
	3.208	-0.03369	3.208	-0.04593	4.272	0.1845
	3.207	-0.03397	3.207	-0.04562	4.273	0.1817
	3.206	-0.03385	3.206	-0.04547	4.274	0.1802
	3.205	-0.03311	3.205	-0.04513	4.275	0.1784
	3.204	-0.03332	3.204	-0.04491	4.276	0.1774
	3.203	-0.03323	3.203	-0.04516	4.277	0.1753
	3.202	-0.03302	3.202	-0.04501	4.278	0.1734
	3.201	-0.03292	3.201	-0.04467	4.279	0.1725
	3.2	-0.03277	3.2	-0.04433	4.28	0.1722
	3.199	-0.03246	3.199	-0.04464	4.281	0.1694
	3.198	-0.03231	3.198	-0.0439	4.282	0.1691
	3.197	-0.03216	3.197	-0.04381	4.283	0.1688
	3.196	-0.03203	3.196	-0.04384	4.284	0.1667
	3.195	-0.03209	3.195	-0.04322	4.285	0.1645
	3.194	-0.03163	3.194	-0.04292	4.286	0.1642
	3.193	-0.03166	3.193	-0.0431	4.287	0.1636
	3.192	-0.03172	3.192	-0.04285	4.288	0.1621
	3.191	-0.03185	3.191	-0.04282	4.289	0.1611
	3.19	-0.03136	3.19	-0.04255	4.29	0.1599
	3.189	-0.03139	3.189	-0.0423	4.291	0.159
	3.188	-0.03108	3.188	-0.04209	4.292	0.1584
	3.187	-0.03089	3.187	-0.04159	4.293	0.1568
	3.186	-0.03071	3.186	-0.04162	4.294	0.1559
	3.185	-0.03056	3.185	-0.04175	4.295	0.1541
	3.184	-0.03068	3.184	-0.04144	4.296	0.1535
	3.183	-0.03025	3.183	-0.04116	4.297	0.1525
	3.182	-0.03037	3.182	-0.0411	4.298	0.1522
	3.181	-0.03071	3.181	-0.0411	4.299	0.1528
	3.18	-0.03037	3.18	-0.04089	4.3	0.1304
	3.179	-0.02997	3.179	-0.04061	4.299	0.08613
	3.178	-0.02994	3.178	-0.04073	4.298	0.05747
	3.177	-0.02985	3.177	-0.04021	4.297	0.03558
	3.176	-0.02973	3.176	-0.04012	4.296	0.01845
	3.175	-0.02963	3.175	-0.04003	4.295	0.00695
	3.174	-0.02951	3.174	-0.04003	4.294	-0.00391
	3.173	-0.0293	3.173	-0.03987	4.293	-0.01173
	3.172	-0.02914	3.172	-0.03944	4.292	-0.01897
	3.171	-0.02927	3.171	-0.03935	4.291	-0.0257
	3.17	-0.02893	3.17	-0.03941	4.29	-0.03062
	3.169	-0.02883	3.169	-0.0396	4.289	-0.0356
	3.168	-0.02893	3.168	-0.03904	4.288	-0.04009
	3.167	-0.02868	3.167	-0.03892	4.287	-0.0439
	3.166	-0.02868	3.166	-0.03886	4.286	-0.0478
	3.165	-0.02862	3.165	-0.03855	4.285	-0.05017
	3.164	-0.0285	3.164	-0.03852	4.284	-0.05389
	3.163	-0.02859	3.163	-0.03846	4.283	-0.05737
	3.162	-0.02831	3.162	-0.03784	4.282	-0.06078
	3.161	-0.02779	3.161	-0.03824	4.281	-0.06259
	3.16	-0.02825	3.16	-0.03812	4.28	-0.06373
	3.159	-0.02788	3.159	-0.03778	4.279	-0.06604
	3.158	-0.02788	3.158	-0.03738	4.278	-0.07
	3.157	-0.02761	3.157	-0.03738	4.277	-0.07108
	3.156	-0.02767	3.156	-0.03723	4.276	-0.07308
	3.155	-0.02751	3.155	-0.03704	4.275	-0.07532
	3.154	-0.02748	3.154	-0.03714	4.274	-0.078
	3.153	-0.02748	3.153	-0.03701	4.273	-0.08058
	3.152	-0.02702	3.152	-0.03658	4.272	-0.08086
	3.151	-0.02708	3.151	-0.03655	4.271	-0.08531
	3.15	-0.02696	3.15	-0.03634	4.27	-0.08495
	3.149	-0.02687	3.149	-0.03658	4.269	-0.08611
	3.148	-0.02702	3.148	-0.03624	4.268	-0.08664
	3.147	-0.02668	3.147	-0.03628	4.267	-0.08953
	3.146	-0.02656	3.146	-0.03597	4.266	-0.09063
	3.145	-0.02653	3.145	-0.03606	4.265	-0.09257
	3.144	-0.02616	3.144	-0.03563	4.264	-0.09491
	3.143	-0.02628	3.143	-0.03548	4.263	-0.09552
	3.142	-0.02634	3.142	-0.03541	4.262	-0.09792
	3.141	-0.02619	3.141	-0.03501	4.261	-0.09995
	3.14	-0.02625	3.14	-0.03572	4.26	-0.09943
	3.139	-0.02588	3.139	-0.03495	4.259	-0.101
	3.138	-0.02607	3.138	-0.03495	4.258	-0.105
	3.137	-0.02576	3.137	-0.03498	4.257	-0.1059
	3.136	-0.02564	3.136	-0.03468	4.256	-0.1085
	3.135	-0.02564	3.135	-0.0344	4.255	-0.1078
	3.134	-0.02585	3.134	-0.03462	4.254	-0.111
	3.133	-0.02567	3.133	-0.03415	4.253	-0.1111
	3.132	-0.02548	3.132	-0.03449	4.252	-0.1142
	3.131	-0.0253	3.131	-0.03391	4.251	-0.1161
	3.13	-0.02511	3.13	-0.03388	4.25	-0.1171
	3.129	-0.02524	3.129	-0.03385	4.249	-0.1198
	3.128	-0.02521	3.128	-0.03378	4.248	-0.1213
	3.127	-0.02487	3.127	-0.03406	4.247	-0.1229
	3.126	-0.02493	3.126	-0.03354	4.246	-0.1252
	3.125	-0.02472	3.125	-0.03329	4.245	-0.1259
	3.124	-0.02481	3.124	-0.03335	4.244	-0.1279
	3.123	-0.02481	3.123	-0.03351	4.243	-0.1297
	3.122	-0.02432	3.122	-0.0332	4.242	-0.1334
	3.121	-0.02441	3.121	-0.03302	4.241	-0.1336
	3.12	-0.02438	3.12	-0.03323	4.24	-0.1365
	3.119	-0.02419	3.119	-0.03283	4.239	-0.138
	3.118	-0.02413	3.118	-0.03277	4.238	-0.1407
	3.117	-0.02398	3.117	-0.03265	4.237	-0.1423
	3.116	-0.02376	3.116	-0.03283	4.236	-0.1439
	3.115	-0.02379	3.115	-0.0324	4.235	-0.1471
	3.114	-0.02398	3.114	-0.03243	4.234	-0.1492
	3.113	-0.02382	3.113	-0.03228	4.233	-0.1508
	3.112	-0.02392	3.112	-0.03225	4.232	-0.1543
	3.111	-0.02379	3.111	-0.03219	4.231	-0.1574
	3.11	-0.02352	3.11	-0.03203	4.23	-0.1588
	3.109	-0.02355	3.109	-0.03188	4.229	-0.1604
	3.108	-0.02296	3.108	-0.03231	4.228	-0.1634
	3.107	-0.02312	3.107	-0.03163	4.227	-0.1667
	3.106	-0.02349	3.106	-0.03151	4.226	-0.1693
	3.105	-0.02293	3.105	-0.03169	4.225	-0.1719
	3.104	-0.02293	3.104	-0.0316	4.224	-0.1752
[truncated: 1,223 more rows]
