# Supplementary material for: Multifunctional electrolyte additive for high power lithium metal batteries at ultra-low temperatures
Source: Nat Commun. 2025 Apr 8;16:3344. doi: 10.1038/s41467-025-58627-3 (PMC11978743; doi:10.1038/s41467-025-58627-3)
Supplement: Supplementary file 5 — Source Data [file 41467_2025_58627_MOESM5_ESM.zip › Source data for Fig. S25.xlsx]

## Sheet: Sheet1
	CV
	DEE		DDE		DDE-PN
	X	Y	X	Y	X	Y
	3.57	-0.00683	2	-0.000371	3.54	-0.00434
	3.571	-0.003	2.001	-0.00011	3.541	-0.00211
	3.572	2.89E-4	2.002	3.88E-5	3.542	-0.000476
	3.573	0.00327	2.003	9.63E-5	3.543	0.00123
	3.574	0.00614	2.004	1.84E-4	3.544	0.0032
	3.575	0.00903	2.005	2.39E-4	3.545	0.00464
	3.576	0.0118	2.006	1.92E-4	3.546	0.00666
	3.577	0.0147	2.007	3.91E-4	3.547	0.00792
	3.578	0.0174	2.008	3.53E-4	3.548	0.00917
	3.579	0.0202	2.009	4.34E-4	3.549	0.0114
	3.58	0.0231	2.01	5.36E-4	3.55	0.0128
	3.581	0.0258	2.011	4.13E-4	3.551	0.0146
	3.582	0.0286	2.012	5.86E-4	3.552	0.0159
	3.583	0.0313	2.013	6E-4	3.553	0.0179
	3.584	0.0342	2.014	5.9E-4	3.554	0.0197
	3.585	0.0369	2.015	6.02E-4	3.555	0.0213
	3.586	0.0396	2.016	6.87E-4	3.556	0.0228
	3.587	0.0423	2.017	7.16E-4	3.557	0.025
	3.588	0.0451	2.018	8.05E-4	3.558	0.0265
	3.589	0.0478	2.019	7.19E-4	3.559	0.0286
	3.59	0.0504	2.02	7.43E-4	3.56	0.0304
	3.591	0.053	2.021	8.22E-4	3.561	0.0323
	3.592	0.0559	2.022	8.19E-4	3.562	0.034
	3.593	0.0585	2.023	8.7E-4	3.563	0.0364
	3.594	0.0612	2.024	8.19E-4	3.564	0.0379
	3.595	0.064	2.025	8.58E-4	3.565	0.0398
	3.596	0.0666	2.026	8.98E-4	3.566	0.0417
	3.597	0.0692	2.027	0.00101	3.567	0.0442
	3.598	0.0719	2.028	8.33E-4	3.568	0.0461
	3.599	0.0746	2.029	9.64E-4	3.569	0.0479
	3.6	0.0772	2.03	8.39E-4	3.57	0.0501
	3.601	0.0799	2.031	9.73E-4	3.571	0.0522
	3.602	0.0827	2.032	9.68E-4	3.572	0.0546
	3.603	0.0853	2.033	0.00111	3.573	0.0566
	3.604	0.088	2.034	8.96E-4	3.574	0.0594
	3.605	0.0906	2.035	0.00107	3.575	0.0614
	3.606	0.0933	2.036	0.00106	3.576	0.0637
	3.607	0.096	2.037	9.5E-4	3.577	0.0664
	3.608	0.0987	2.038	9.8E-4	3.578	0.0687
	3.609	0.101	2.039	0.00108	3.579	0.0712
	3.61	0.104	2.04	0.00109	3.58	0.0736
	3.611	0.107	2.041	0.00111	3.581	0.0767
	3.612	0.11	2.042	0.00108	3.582	0.0792
	3.613	0.112	2.043	0.00112	3.583	0.0821
	3.614	0.115	2.044	0.00125	3.584	0.0848
	3.615	0.117	2.045	0.00112	3.585	0.0876
	3.616	0.12	2.046	0.00116	3.586	0.0908
	3.617	0.123	2.047	0.00116	3.587	0.0941
	3.618	0.126	2.048	0.00121	3.588	0.097
	3.619	0.128	2.049	0.00112	3.589	0.1
	3.62	0.131	2.05	0.00111	3.59	0.104
	3.621	0.134	2.051	0.00109	3.591	0.107
	3.622	0.136	2.052	0.0012	3.592	0.11
	3.623	0.139	2.053	0.00119	3.593	0.114
	3.624	0.142	2.054	0.00109	3.594	0.117
	3.625	0.144	2.055	0.00128	3.595	0.121
	3.626	0.147	2.056	0.00114	3.596	0.125
	3.627	0.15	2.057	0.0012	3.597	0.129
	3.628	0.152	2.058	0.00121	3.598	0.133
	3.629	0.155	2.059	0.00114	3.599	0.137
	3.63	0.158	2.06	0.00127	3.6	0.141
	3.631	0.16	2.061	0.00128	3.601	0.146
	3.632	0.163	2.062	0.00116	3.602	0.15
	3.633	0.166	2.063	0.00113	3.603	0.155
	3.634	0.168	2.064	0.00125	3.604	0.159
	3.635	0.171	2.065	0.00128	3.605	0.164
	3.636	0.174	2.066	0.00123	3.606	0.169
	3.637	0.176	2.067	0.00128	3.607	0.174
	3.638	0.179	2.068	0.00128	3.608	0.179
	3.639	0.181	2.069	0.00124	3.609	0.185
	3.64	0.184	2.07	0.00114	3.61	0.19
	3.641	0.187	2.071	0.00123	3.611	0.196
	3.642	0.189	2.072	0.00132	3.612	0.201
	3.643	0.192	2.073	0.00145	3.613	0.207
	3.644	0.194	2.074	0.00129	3.614	0.213
	3.645	0.197	2.075	0.00133	3.615	0.219
	3.646	0.199	2.076	0.00123	3.616	0.226
	3.647	0.202	2.077	0.0013	3.617	0.232
	3.648	0.204	2.078	0.00127	3.618	0.238
	3.649	0.207	2.079	0.00134	3.619	0.245
	3.65	0.209	2.08	0.00132	3.62	0.252
	3.651	0.212	2.081	0.00125	3.621	0.259
	3.652	0.214	2.082	0.00126	3.622	0.266
	3.653	0.217	2.083	0.00131	3.623	0.274
	3.654	0.219	2.084	0.00142	3.624	0.281
	3.655	0.221	2.085	0.00117	3.625	0.289
	3.656	0.224	2.086	0.00128	3.626	0.296
	3.657	0.226	2.087	0.0013	3.627	0.304
	3.658	0.229	2.088	0.0013	3.628	0.313
	3.659	0.231	2.089	0.0013	3.629	0.321
	3.66	0.233	2.09	0.00127	3.63	0.329
	3.661	0.235	2.091	0.00125	3.631	0.338
	3.662	0.238	2.092	0.00124	3.632	0.346
	3.663	0.24	2.093	0.00135	3.633	0.355
	3.664	0.242	2.094	0.00143	3.634	0.364
	3.665	0.244	2.095	0.00142	3.635	0.373
	3.666	0.247	2.096	0.00136	3.636	0.382
	3.667	0.249	2.097	0.00133	3.637	0.391
	3.668	0.251	2.098	0.00127	3.638	0.4
	3.669	0.253	2.099	0.00135	3.639	0.409
	3.67	0.255	2.1	0.00134	3.64	0.419
	3.671	0.257	2.101	0.0014	3.641	0.428
	3.672	0.259	2.102	0.00128	3.642	0.438
	3.673	0.261	2.103	0.00142	3.643	0.447
	3.674	0.263	2.104	0.00141	3.644	0.456
	3.675	0.265	2.105	0.00139	3.645	0.466
	3.676	0.267	2.106	0.00139	3.646	0.475
	3.677	0.269	2.107	0.00148	3.647	0.484
	3.678	0.271	2.108	0.00143	3.648	0.494
	3.679	0.273	2.109	0.00138	3.649	0.504
	3.68	0.275	2.11	0.00139	3.65	0.513
	3.681	0.277	2.111	0.00149	3.651	0.522
	3.682	0.279	2.112	0.00127	3.652	0.531
	3.683	0.28	2.113	0.00125	3.653	0.54
	3.684	0.282	2.114	0.00124	3.654	0.549
	3.685	0.284	2.115	0.00142	3.655	0.558
	3.686	0.286	2.116	0.0014	3.656	0.566
	3.687	0.287	2.117	0.00142	3.657	0.574
	3.688	0.289	2.118	0.00141	3.658	0.583
	3.689	0.291	2.119	0.00132	3.659	0.59
	3.69	0.293	2.12	0.00134	3.66	0.599
	3.691	0.294	2.121	0.00132	3.661	0.606
	3.692	0.296	2.122	0.00147	3.662	0.613
	3.693	0.297	2.123	0.00135	3.663	0.619
	3.694	0.299	2.124	0.00134	3.664	0.625
	3.695	0.3	2.125	0.00145	3.665	0.632
	3.696	0.302	2.126	0.00144	3.666	0.637
	3.697	0.304	2.127	0.00144	3.667	0.643
	3.698	0.305	2.128	0.00142	3.668	0.647
	3.699	0.307	2.129	0.00148	3.669	0.651
	3.7	0.308	2.13	0.00145	3.67	0.655
	3.701	0.31	2.131	0.00146	3.671	0.659
	3.702	0.311	2.132	0.00154	3.672	0.661
	3.703	0.313	2.133	0.00156	3.673	0.664
	3.704	0.314	2.134	0.00151	3.674	0.666
	3.705	0.316	2.135	0.00148	3.675	0.668
	3.706	0.317	2.136	0.00138	3.676	0.668
	3.707	0.318	2.137	0.00152	3.677	0.669
	3.708	0.32	2.138	0.00142	3.678	0.668
	3.709	0.321	2.139	0.00134	3.679	0.668
	3.71	0.322	2.14	0.00161	3.68	0.668
	3.711	0.324	2.141	0.00127	3.681	0.666
	3.712	0.325	2.142	0.0015	3.682	0.664
	3.713	0.326	2.143	0.00146	3.683	0.662
	3.714	0.328	2.144	0.00138	3.684	0.66
	3.715	0.329	2.145	0.00151	3.685	0.657
	3.716	0.33	2.146	0.00144	3.686	0.654
	3.717	0.331	2.147	0.00149	3.687	0.651
	3.718	0.332	2.148	0.00151	3.688	0.647
	3.719	0.334	2.149	0.00154	3.689	0.644
	3.72	0.335	2.15	0.00152	3.69	0.64
	3.721	0.336	2.151	0.00144	3.691	0.638
	3.722	0.337	2.152	0.00151	3.692	0.634
	3.723	0.338	2.153	0.00154	3.693	0.631
	3.724	0.34	2.154	0.00155	3.694	0.625
	3.725	0.341	2.155	0.00151	3.695	0.624
	3.726	0.342	2.156	0.00136	3.696	0.619
	3.727	0.343	2.157	0.00154	3.697	0.615
	3.728	0.344	2.158	0.00151	3.698	0.613
	3.729	0.346	2.159	0.00149	3.699	0.61
	3.73	0.347	2.16	0.0016	3.7	0.606
	3.731	0.348	2.161	0.00166	3.701	0.602
	3.732	0.349	2.162	0.00159	3.702	0.6
	3.733	0.35	2.163	0.00155	3.703	0.595
	3.734	0.351	2.164	0.00152	3.704	0.593
	3.735	0.352	2.165	0.00148	3.705	0.591
	3.736	0.353	2.166	0.0015	3.706	0.588
	3.737	0.355	2.167	0.00152	3.707	0.587
	3.738	0.356	2.168	0.00159	3.708	0.585
	3.739	0.357	2.169	0.00167	3.709	0.583
	3.74	0.358	2.17	0.00161	3.71	0.581
	3.741	0.359	2.171	0.00154	3.711	0.578
	3.742	0.36	2.172	0.0015	3.712	0.577
	3.743	0.361	2.173	0.00158	3.713	0.577
	3.744	0.363	2.174	0.00168	3.714	0.575
	3.745	0.364	2.175	0.00153	3.715	0.573
	3.746	0.365	2.176	0.00149	3.716	0.571
	3.747	0.366	2.177	0.00163	3.717	0.573
	3.748	0.367	2.178	0.00158	3.718	0.57
	3.749	0.368	2.179	0.00159	3.719	0.57
	3.75	0.369	2.18	0.0017	3.72	0.569
	3.751	0.37	2.181	0.00169	3.721	0.567
	3.752	0.371	2.182	0.00167	3.722	0.566
	3.753	0.372	2.183	0.00157	3.723	0.567
	3.754	0.373	2.184	0.00162	3.724	0.567
	3.755	0.374	2.185	0.00165	3.725	0.565
	3.756	0.375	2.186	0.00163	3.726	0.565
	3.757	0.377	2.187	0.00157	3.727	0.565
	3.758	0.378	2.188	0.0017	3.728	0.565
	3.759	0.379	2.189	0.00182	3.729	0.565
	3.76	0.38	2.19	0.00147	3.73	0.565
	3.761	0.381	2.191	0.00162	3.731	0.564
	3.762	0.382	2.192	0.00166	3.732	0.562
	3.763	0.383	2.193	0.00173	3.733	0.563
	3.764	0.384	2.194	0.00166	3.734	0.563
	3.765	0.385	2.195	0.00165	3.735	0.563
	3.766	0.386	2.196	0.00175	3.736	0.561
	3.767	0.387	2.197	0.00164	3.737	0.561
	3.768	0.388	2.198	0.00159	3.738	0.562
	3.769	0.389	2.199	0.00181	3.739	0.561
	3.77	0.39	2.2	0.00164	3.74	0.56
	3.771	0.391	2.201	0.00169	3.741	0.56
	3.772	0.392	2.202	0.00176	3.742	0.56
	3.773	0.393	2.203	0.00167	3.743	0.559
	3.774	0.394	2.204	0.00162	3.744	0.56
	3.775	0.395	2.205	0.00169	3.745	0.558
	3.776	0.396	2.206	0.00171	3.746	0.559
	3.777	0.396	2.207	0.0017	3.747	0.559
	3.778	0.398	2.208	0.00177	3.748	0.558
	3.779	0.399	2.209	0.00166	3.749	0.557
	3.78	0.399	2.21	0.00177	3.75	0.558
	3.781	0.4	2.211	0.00176	3.751	0.557
	3.782	0.401	2.212	0.00191	3.752	0.556
	3.783	0.402	2.213	0.00175	3.753	0.555
	3.784	0.403	2.214	0.00176	3.754	0.556
	3.785	0.404	2.215	0.00167	3.755	0.553
	3.786	0.405	2.216	0.0018	3.756	0.554
	3.787	0.406	2.217	0.00184	3.757	0.553
	3.788	0.407	2.218	0.00173	3.758	0.552
	3.789	0.407	2.219	0.00193	3.759	0.55
	3.79	0.408	2.22	0.00177	3.76	0.549
	3.791	0.409	2.221	0.00171	3.761	0.55
	3.792	0.41	2.222	0.00173	3.762	0.546
	3.793	0.41	2.223	0.0018	3.763	0.548
	3.794	0.411	2.224	0.00164	3.764	0.546
	3.795	0.412	2.225	0.00185	3.765	0.546
	3.796	0.412	2.226	0.00175	3.766	0.545
	3.797	0.413	2.227	0.00168	3.767	0.544
	3.798	0.414	2.228	0.00173	3.768	0.541
	3.799	0.415	2.229	0.00196	3.769	0.539
	3.8	0.415	2.23	0.00179	3.77	0.537
	3.801	0.416	2.231	0.00197	3.771	0.536
	3.802	0.416	2.232	0.00197	3.772	0.536
	3.803	0.417	2.233	0.00183	3.773	0.534
	3.804	0.418	2.234	0.00182	3.774	0.531
	3.805	0.418	2.235	0.00188	3.775	0.53
	3.806	0.419	2.236	0.0018	3.776	0.529
	3.807	0.419	2.237	0.00178	3.777	0.526
	3.808	0.42	2.238	0.00188	3.778	0.525
	3.809	0.42	2.239	0.00198	3.779	0.523
	3.81	0.42	2.24	0.00167	3.78	0.52
	3.811	0.421	2.241	0.00195	3.781	0.518
	3.812	0.422	2.242	0.00183	3.782	0.515
	3.813	0.422	2.243	0.0019	3.783	0.514
	3.814	0.423	2.244	0.0019	3.784	0.511
	3.815	0.423	2.245	0.00198	3.785	0.509
	3.816	0.423	2.246	0.00176	3.786	0.505
	3.817	0.423	2.247	0.00181	3.787	0.504
	3.818	0.424	2.248	0.00193	3.788	0.502
	3.819	0.424	2.249	0.00179	3.789	0.5
	3.82	0.424	2.25	0.002	3.79	0.497
	3.821	0.424	2.251	0.002	3.791	0.494
	3.822	0.425	2.252	0.00184	3.792	0.489
	3.823	0.425	2.253	0.00189	3.793	0.489
	3.824	0.425	2.254	0.00191	3.794	0.484
	3.825	0.425	2.255	0.00197	3.795	0.482
	3.826	0.425	2.256	0.00192	3.796	0.478
	3.827	0.425	2.257	0.00187	3.797	0.475
	3.828	0.425	2.258	0.00186	3.798	0.472
	3.829	0.425	2.259	0.00196	3.799	0.468
	3.83	0.425	2.26	0.00191	3.8	0.465
	3.831	0.425	2.261	0.00165	3.801	0.462
	3.832	0.425	2.262	0.00197	3.802	0.459
	3.833	0.424	2.263	0.00194	3.803	0.455
	3.834	0.424	2.264	0.00189	3.804	0.451
	3.835	0.424	2.265	0.00192	3.805	0.449
	3.836	0.424	2.266	0.00194	3.806	0.447
	3.837	0.423	2.267	0.00217	3.807	0.441
	3.838	0.423	2.268	0.00201	3.808	0.439
	3.839	0.423	2.269	0.00196	3.809	0.435
	3.84	0.423	2.27	0.00185	3.81	0.433
	3.841	0.423	2.271	0.0019	3.811	0.427
	3.842	0.422	2.272	0.00219	3.812	0.426
	3.843	0.422	2.273	0.00212	3.813	0.421
	3.844	0.421	2.274	0.00203	3.814	0.418
	3.845	0.421	2.275	0.00189	3.815	0.414
	3.846	0.42	2.276	0.0018	3.816	0.411
	3.847	0.419	2.277	0.00205	3.817	0.408
	3.848	0.419	2.278	0.00204	3.818	0.405
	3.849	0.419	2.279	0.00194	3.819	0.401
	3.85	0.418	2.28	0.00187	3.82	0.397
	3.851	0.417	2.281	0.00207	3.821	0.395
	3.852	0.416	2.282	0.00211	3.822	0.393
	3.853	0.416	2.283	0.00214	3.823	0.389
	3.854	0.415	2.284	0.00197	3.824	0.384
	3.855	0.414	2.285	0.00209	3.825	0.381
	3.856	0.413	2.286	0.00197	3.826	0.38
	3.857	0.412	2.287	0.00211	3.827	0.379
	3.858	0.412	2.288	0.00212	3.828	0.374
	3.859	0.411	2.289	0.00221	3.829	0.37
	3.86	0.41	2.29	0.00199	3.83	0.368
	3.861	0.409	2.291	0.00201	3.831	0.364
	3.862	0.408	2.292	0.00209	3.832	0.362
	3.863	0.407	2.293	0.002	3.833	0.359
	3.864	0.407	2.294	0.00213	3.834	0.356
	3.865	0.405	2.295	0.00199	3.835	0.354
	3.866	0.404	2.296	0.00197	3.836	0.353
	3.867	0.403	2.297	0.00208	3.837	0.35
	3.868	0.403	2.298	0.00209	3.838	0.346
	3.869	0.401	2.299	0.00201	3.839	0.346
	3.87	0.4	2.3	0.00216	3.84	0.342
	3.871	0.399	2.301	0.00209	3.841	0.34
	3.872	0.398	2.302	0.00212	3.842	0.337
	3.873	0.397	2.303	0.00211	3.843	0.335
	3.874	0.396	2.304	0.00228	3.844	0.332
	3.875	0.395	2.305	0.0024	3.845	0.331
	3.876	0.394	2.306	0.00195	3.846	0.33
	3.877	0.393	2.307	0.00209	3.847	0.327
	3.878	0.391	2.308	0.00205	3.848	0.326
	3.879	0.39	2.309	0.00218	3.849	0.324
	3.88	0.389	2.31	0.00202	3.85	0.323
	3.881	0.388	2.311	0.00223	3.851	0.32
	3.882	0.387	2.312	0.00216	3.852	0.318
	3.883	0.386	2.313	0.00213	3.853	0.316
	3.884	0.385	2.314	0.00205	3.854	0.315
	3.885	0.384	2.315	0.0022	3.855	0.314
	3.886	0.383	2.316	0.00217	3.856	0.313
	3.887	0.381	2.317	0.00213	3.857	0.31
	3.888	0.38	2.318	0.00211	3.858	0.308
	3.889	0.379	2.319	0.00215	3.859	0.308
	3.89	0.378	2.32	0.00214	3.86	0.307
	3.891	0.377	2.321	0.0021	3.861	0.304
	3.892	0.375	2.322	0.00222	3.862	0.303
	3.893	0.375	2.323	0.00212	3.863	0.303
	3.894	0.373	2.324	0.00229	3.864	0.299
	3.895	0.372	2.325	0.00229	3.865	0.3
	3.896	0.371	2.326	0.00226	3.866	0.299
	3.897	0.37	2.327	0.00204	3.867	0.298
	3.898	0.369	2.328	0.00211	3.868	0.296
	3.899	0.368	2.329	0.00242	3.869	0.297
	3.9	0.367	2.33	0.00212	3.87	0.296
	3.901	0.365	2.331	0.00212	3.871	0.294
	3.902	0.364	2.332	0.00229	3.872	0.293
	3.903	0.363	2.333	0.00219	3.873	0.292
	3.904	0.362	2.334	0.00222	3.874	0.288
	3.905	0.361	2.335	0.00209	3.875	0.29
	3.906	0.36	2.336	0.00212	3.876	0.289
	3.907	0.359	2.337	0.00224	3.877	0.288
	3.908	0.358	2.338	0.00233	3.878	0.288
	3.909	0.357	2.339	0.00239	3.879	0.287
	3.91	0.356	2.34	0.00242	3.88	0.287
	3.911	0.355	2.341	0.00214	3.881	0.285
	3.912	0.354	2.342	0.00229	3.882	0.284
	3.913	0.353	2.343	0.00228	3.883	0.284
	3.914	0.352	2.344	0.00228	3.884	0.284
	3.915	0.351	2.345	0.00231	3.885	0.284
	3.916	0.35	2.346	0.00226	3.886	0.283
	3.917	0.349	2.347	0.00213	3.887	0.282
	3.918	0.348	2.348	0.00219	3.888	0.282
	3.919	0.347	2.349	0.00213	3.889	0.28
	3.92	0.346	2.35	0.00236	3.89	0.281
	3.921	0.345	2.351	0.00234	3.891	0.281
	3.922	0.344	2.352	0.00249	3.892	0.279
	3.923	0.344	2.353	0.00224	3.893	0.279
	3.924	0.343	2.354	0.00217	3.894	0.28
	3.925	0.342	2.355	0.00246	3.895	0.279
	3.926	0.341	2.356	0.00242	3.896	0.279
	3.927	0.34	2.357	0.00227	3.897	0.277
	3.928	0.34	2.358	0.00238	3.898	0.279
	3.929	0.339	2.359	0.00245	3.899	0.279
	3.93	0.338	2.36	0.00246	3.9	0.277
	3.931	0.337	2.361	0.00233	3.901	0.279
	3.932	0.336	2.362	0.00249	3.902	0.277
	3.933	0.335	2.363	0.00217	3.903	0.276
	3.934	0.335	2.364	0.00243	3.904	0.277
	3.935	0.334	2.365	0.00247	3.905	0.277
	3.936	0.333	2.366	0.00223	3.906	0.276
	3.937	0.332	2.367	0.00247	3.907	0.276
	3.938	0.332	2.368	0.00257	3.908	0.279
	3.939	0.331	2.369	0.00241	3.909	0.277
	3.94	0.331	2.37	0.00249	3.91	0.276
	3.941	0.33	2.371	0.00251	3.911	0.277
	3.942	0.329	2.372	0.00235	3.912	0.276
	3.943	0.329	2.373	0.00243	3.913	0.276
	3.944	0.328	2.374	0.00228	3.914	0.276
	3.945	0.328	2.375	0.00242	3.915	0.276
	3.946	0.327	2.376	0.00249	3.916	0.277
	3.947	0.327	2.377	0.00263	3.917	0.276
	3.948	0.326	2.378	0.00246	3.918	0.276
	3.949	0.326	2.379	0.00235	3.919	0.276
	3.95	0.325	2.38	0.00247	3.92	0.277
	3.951	0.324	2.381	0.00241	3.921	0.278
	3.952	0.324	2.382	0.00262	3.922	0.277
	3.953	0.324	2.383	0.00244	3.923	0.278
	3.954	0.323	2.384	0.00253	3.924	0.277
	3.955	0.323	2.385	0.00245	3.925	0.277
	3.956	0.322	2.386	0.00257	3.926	0.277
	3.957	0.322	2.387	0.0025	3.927	0.277
	3.958	0.322	2.388	0.00235	3.928	0.278
	3.959	0.321	2.389	0.00248	3.929	0.276
	3.96	0.321	2.39	0.00256	3.93	0.278
	3.961	0.32	2.391	0.00269	3.931	0.279
	3.962	0.32	2.392	0.00249	3.932	0.279
	3.963	0.32	2.393	0.00265	3.933	0.28
	3.964	0.319	2.394	0.00249	3.934	0.28
	3.965	0.319	2.395	0.00253	3.935	0.28
	3.966	0.319	2.396	0.00247	3.936	0.28
	3.967	0.318	2.397	0.00264	3.937	0.279
	3.968	0.318	2.398	0.00263	3.938	0.28
	3.969	0.318	2.399	0.00257	3.939	0.281
	3.97	0.317	2.4	0.00258	3.94	0.281
	3.971	0.317	2.401	0.00254	3.941	0.282
	3.972	0.317	2.402	0.00257	3.942	0.283
	3.973	0.317	2.403	0.00248	3.943	0.283
	3.974	0.316	2.404	0.0026	3.944	0.283
	3.975	0.316	2.405	0.00259	3.945	0.284
	3.976	0.316	2.406	0.00274	3.946	0.282
	3.977	0.316	2.407	0.00265	3.947	0.283
	3.978	0.316	2.408	0.0026	3.948	0.282
	3.979	0.315	2.409	0.00259	3.949	0.285
	3.98	0.315	2.41	0.00259	3.95	0.286
	3.981	0.315	2.411	0.00275	3.951	0.285
	3.982	0.315	2.412	0.00268	3.952	0.287
	3.983	0.315	2.413	0.00268	3.953	0.286
	3.984	0.315	2.414	0.00275	3.954	0.285
	3.985	0.314	2.415	0.00287	3.955	0.288
	3.986	0.314	2.416	0.0027	3.956	0.289
	3.987	0.314	2.417	0.00268	3.957	0.29
	3.988	0.314	2.418	0.00259	3.958	0.29
	3.989	0.314	2.419	0.00264	3.959	0.289
	3.99	0.314	2.42	0.00274	3.96	0.291
	3.991	0.314	2.421	0.00256	3.961	0.291
	3.992	0.314	2.422	0.00267	3.962	0.292
	3.993	0.314	2.423	0.00294	3.963	0.293
	3.994	0.314	2.424	0.00288	3.964	0.294
	3.995	0.314	2.425	0.00275	3.965	0.294
	3.996	0.314	2.426	0.00279	3.966	0.294
	3.997	0.314	2.427	0.0029	3.967	0.295
	3.998	0.314	2.428	0.00262	3.968	0.295
	3.999	0.314	2.429	0.00273	3.969	0.296
	4	0.314	2.43	0.00292	3.97	0.297
	4.001	0.314	2.431	0.0028	3.971	0.299
	4.002	0.314	2.432	0.00294	3.972	0.297
	4.003	0.314	2.433	0.00278	3.973	0.299
	4.004	0.314	2.434	0.00291	3.974	0.3
	4.005	0.314	2.435	0.00299	3.975	0.301
	4.006	0.314	2.436	0.00307	3.976	0.3
	4.007	0.314	2.437	0.00265	3.977	0.299
	4.008	0.314	2.438	0.00286	3.978	0.303
	4.009	0.314	2.439	0.00275	3.979	0.304
	4.01	0.314	2.44	0.0029	3.98	0.305
	4.011	0.314	2.441	0.00303	3.981	0.304
	4.012	0.314	2.442	0.00281	3.982	0.304
	4.013	0.315	2.443	0.00274	3.983	0.306
	4.014	0.315	2.444	0.0027	3.984	0.307
	4.015	0.315	2.445	0.00291	3.985	0.306
	4.016	0.315	2.446	0.00293	3.986	0.308
	4.017	0.315	2.447	0.00284	3.987	0.308
	4.018	0.315	2.448	0.003	3.988	0.309
	4.019	0.315	2.449	0.00291	3.989	0.308
	4.02	0.315	2.45	0.00293	3.99	0.308
	4.021	0.316	2.451	0.003	3.991	0.31
	4.022	0.315	2.452	0.00322	3.992	0.31
	4.023	0.315	2.453	0.003	3.993	0.31
	4.024	0.316	2.454	0.00278	3.994	0.312
	4.025	0.316	2.455	0.00288	3.995	0.313
	4.026	0.316	2.456	0.003	3.996	0.316
	4.027	0.316	2.457	0.00314	3.997	0.313
	4.028	0.316	2.458	0.003	3.998	0.315
	4.029	0.316	2.459	0.0028	3.999	0.317
	4.03	0.316	2.46	0.00307	4	0.317
	4.031	0.316	2.461	0.00304	4.001	0.318
	4.032	0.316	2.462	0.00288	4.002	0.318
	4.033	0.316	2.463	0.00301	4.003	0.319
	4.034	0.316	2.464	0.00302	4.004	0.318
	4.035	0.316	2.465	0.00297	4.005	0.318
	4.036	0.316	2.466	0.0031	4.006	0.317
	4.037	0.317	2.467	0.00334	4.007	0.32
	4.038	0.317	2.468	0.00304	4.008	0.319
	4.039	0.317	2.469	0.00313	4.009	0.32
	4.04	0.317	2.47	0.00297	4.01	0.32
	4.041	0.317	2.471	0.00312	4.011	0.32
	4.042	0.317	2.472	0.00307	4.012	0.321
	4.043	0.317	2.473	0.00322	4.013	0.321
	4.044	0.317	2.474	0.00327	4.014	0.321
	4.045	0.317	2.475	0.00293	4.015	0.321
	4.046	0.317	2.476	0.00306	4.016	0.322
	4.047	0.317	2.477	0.00324	4.017	0.32
	4.048	0.317	2.478	0.0032	4.018	0.32
	4.049	0.317	2.479	0.00315	4.019	0.32
	4.05	0.317	2.48	0.00312	4.02	0.32
	4.051	0.317	2.481	0.00289	4.021	0.32
	4.052	0.317	2.482	0.00315	4.022	0.319
	4.053	0.317	2.483	0.00316	4.023	0.32
	4.054	0.317	2.484	0.0032	4.024	0.318
	4.055	0.317	2.485	0.00306	4.025	0.318
	4.056	0.317	2.486	0.00304	4.026	0.317
	4.057	0.317	2.487	0.00305	4.027	0.317
	4.058	0.316	2.488	0.00315	4.028	0.317
	4.059	0.316	2.489	0.0032	4.029	0.317
	4.06	0.316	2.49	0.00323	4.03	0.314
	4.061	0.316	2.491	0.00329	4.031	0.314
	4.062	0.316	2.492	0.00328	4.032	0.313
	4.063	0.316	2.493	0.00327	4.033	0.312
	4.064	0.315	2.494	0.00319	4.034	0.311
	4.065	0.315	2.495	0.00324	4.035	0.309
	4.066	0.315	2.496	0.00337	4.036	0.31
	4.067	0.315	2.497	0.00339	4.037	0.308
	4.068	0.314	2.498	0.00331	4.038	0.309
	4.069	0.314	2.499	0.0033	4.039	0.305
	4.07	0.314	2.5	0.00312	4.04	0.305
	4.071	0.314	2.501	0.00327	4.041	0.304
	4.072	0.313	2.502	0.00331	4.042	0.303
	4.073	0.313	2.503	0.00333	4.043	0.302
	4.074	0.313	2.504	0.00352	4.044	0.301
	4.075	0.312	2.505	0.00338	4.045	0.301
	4.076	0.312	2.506	0.00332	4.046	0.296
	4.077	0.312	2.507	0.00359	4.047	0.297
	4.078	0.311	2.508	0.00347	4.048	0.295
	4.079	0.311	2.509	0.00339	4.049	0.293
	4.08	0.31	2.51	0.00344	4.05	0.292
	4.081	0.31	2.511	0.00346	4.051	0.29
	4.082	0.31	2.512	0.00325	4.052	0.289
	4.083	0.309	2.513	0.0032	4.053	0.288
	4.084	0.309	2.514	0.00334	4.054	0.287
	4.085	0.308	2.515	0.00348	4.055	0.288
	4.086	0.308	2.516	0.00358	4.056	0.284
	4.087	0.307	2.517	0.00344	4.057	0.282
	4.088	0.307	2.518	0.00348	4.058	0.283
	4.089	0.306	2.519	0.00338	4.059	0.28
	4.09	0.306	2.52	0.00339	4.06	0.279
	4.091	0.305	2.521	0.00349	4.061	0.279
	4.092	0.304	2.522	0.00345	4.062	0.276
	4.093	0.304	2.523	0.00348	4.063	0.277
	4.094	0.304	2.524	0.0036	4.064	0.276
	4.095	0.303	2.525	0.00354	4.065	0.274
	4.096	0.303	2.526	0.00366	4.066	0.273
	4.097	0.302	2.527	0.00346	4.067	0.271
	4.098	0.302	2.528	0.00356	4.068	0.269
	4.099	0.301	2.529	0.00359	4.069	0.268
	4.1	0.3	2.53	0.00365	4.07	0.268
	4.101	0.3	2.531	0.00335	4.071	0.268
	4.102	0.3	2.532	0.0036	4.072	0.266
	4.103	0.299	2.533	0.00375	4.073	0.266
	4.104	0.299	2.534	0.00369	4.074	0.262
	4.105	0.298	2.535	0.00343	4.075	0.261
	4.106	0.297	2.536	0.00359	4.076	0.262
	4.107	0.297	2.537	0.00364	4.077	0.26
	4.108	0.296	2.538	0.00386	4.078	0.259
	4.109	0.296	2.539	0.00342	4.079	0.257
	4.11	0.295	2.54	0.00364	4.08	0.257
	4.111	0.295	2.541	0.0037	4.081	0.257
	4.112	0.294	2.542	0.00341	4.082	0.256
	4.113	0.294	2.543	0.00358	4.083	0.254
	4.114	0.293	2.544	0.00363	4.084	0.255
	4.115	0.293	2.545	0.00354	4.085	0.253
	4.116	0.292	2.546	0.00367	4.086	0.252
	4.117	0.292	2.547	0.00355	4.087	0.252
	4.118	0.291	2.548	0.00364	4.088	0.25
	4.119	0.291	2.549	0.00368	4.089	0.251
	4.12	0.29	2.55	0.00369	4.09	0.249
	4.121	0.29	2.551	0.00372	4.091	0.249
	4.122	0.289	2.552	0.0036	4.092	0.249
	4.123	0.289	2.553	0.00383	4.093	0.247
	4.124	0.288	2.554	0.00375	4.094	0.246
	4.125	0.288	2.555	0.00368	4.095	0.247
	4.126	0.287	2.556	0.00401	4.096	0.245
	4.127	0.287	2.557	0.0037	4.097	0.245
	4.128	0.286	2.558	0.00368	4.098	0.245
	4.129	0.286	2.559	0.00385	4.099	0.245
	4.13	0.285	2.56	0.00378	4.1	0.243
	4.131	0.285	2.561	0.00374	4.101	0.241
	4.132	0.284	2.562	0.00407	4.102	0.242
	4.133	0.284	2.563	0.00395	4.103	0.243
	4.134	0.284	2.564	0.00394	4.104	0.242
	4.135	0.283	2.565	0.00383	4.105	0.242
	4.136	0.283	2.566	0.00401	4.106	0.242
	4.137	0.282	2.567	0.004	4.107	0.242
	4.138	0.282	2.568	0.00395	4.108	0.24
	4.139	0.281	2.569	0.00404	4.109	0.241
	4.14	0.281	2.57	0.00411	4.11	0.24
	4.141	0.28	2.571	0.00408	4.111	0.24
	4.142	0.28	2.572	0.00395	4.112	0.24
	4.143	0.28	2.573	0.00388	4.113	0.239
	4.144	0.28	2.574	0.00392	4.114	0.24
	4.145	0.279	2.575	0.00404	4.115	0.239
	4.146	0.279	2.576	0.00397	4.116	0.24
	4.147	0.279	2.577	0.00397	4.117	0.238
	4.148	0.279	2.578	0.0039	4.118	0.239
	4.149	0.278	2.579	0.00396	4.119	0.239
	4.15	0.278	2.58	0.00416	4.12	0.24
	4.151	0.278	2.581	0.00427	4.121	0.239
	4.152	0.278	2.582	0.00419	4.122	0.241
	4.153	0.277	2.583	0.00408	4.123	0.24
	4.154	0.277	2.584	0.00407	4.124	0.24
	4.155	0.277	2.585	0.00414	4.125	0.239
	4.156	0.276	2.586	0.00413	4.126	0.241
	4.157	0.276	2.587	0.00432	4.127	0.241
	4.158	0.276	2.588	0.00399	4.128	0.24
	4.159	0.276	2.589	0.00415	4.129	0.241
	4.16	0.276	2.59	0.00428	4.13	0.241
	4.161	0.276	2.591	0.00424	4.131	0.241
	4.162	0.276	2.592	0.00427	4.132	0.241
	4.163	0.276	2.593	0.0043	4.133	0.241
	4.164	0.276	2.594	0.00418	4.134	0.242
	4.165	0.276	2.595	0.00407	4.135	0.242
	4.166	0.276	2.596	0.00431	4.136	0.242
	4.167	0.276	2.597	0.00426	4.137	0.243
	4.168	0.276	2.598	0.00433	4.138	0.243
	4.169	0.276	2.599	0.00429	4.139	0.244
	4.17	0.276	2.6	0.00411	4.14	0.243
	4.171	0.276	2.601	0.00415	4.141	0.245
	4.172	0.276	2.602	0.00453	4.142	0.246
	4.173	0.276	2.603	0.00445	4.143	0.246
	4.174	0.276	2.604	0.00448	4.144	0.249
	4.175	0.277	2.605	0.00436	4.145	0.247
	4.176	0.277	2.606	0.00447	4.146	0.25
	4.177	0.277	2.607	0.00425	4.147	0.252
	4.178	0.277	2.608	0.00423	4.148	0.251
	4.179	0.278	2.609	0.00417	4.149	0.252
	4.18	0.278	2.61	0.00422	4.15	0.253
	4.181	0.279	2.611	0.00446	4.151	0.253
	4.182	0.279	2.612	0.00437	4.152	0.254
	4.183	0.28	2.613	0.00455	4.153	0.257
	4.184	0.28	2.614	0.00444	4.154	0.258
	4.185	0.281	2.615	0.00448	4.155	0.259
	4.186	0.281	2.616	0.00453	4.156	0.261
	4.187	0.282	2.617	0.00455	4.157	0.263
	4.188	0.283	2.618	0.0044	4.158	0.263
	4.189	0.284	2.619	0.00461	4.159	0.263
	4.19	0.284	2.62	0.0045	4.16	0.268
	4.191	0.285	2.621	0.00457	4.161	0.269
	4.192	0.286	2.622	0.00436	4.162	0.272
	4.193	0.287	2.623	0.00451	4.163	0.275
	4.194	0.288	2.624	0.00465	4.164	0.277
	4.195	0.289	2.625	0.0045	4.165	0.28
	4.196	0.291	2.626	0.00456	4.166	0.283
	4.197	0.292	2.627	0.00455	4.167	0.286
	4.198	0.293	2.628	0.00465	4.168	0.29
	4.199	0.295	2.629	0.00439	4.169	0.293
	4.2	0.296	2.63	0.00476	4.17	0.298
	4.201	0.298	2.631	0.00458	4.171	0.301
	4.202	0.3	2.632	0.00461	4.172	0.307
	4.203	0.301	2.633	0.00481	4.173	0.313
	4.204	0.303	2.634	0.00456	4.174	0.317
	4.205	0.304	2.635	0.00469	4.175	0.323
	4.206	0.306	2.636	0.00485	4.176	0.329
	4.207	0.308	2.637	0.00466	4.177	0.334
	4.208	0.309	2.638	0.00437	4.178	0.344
	4.209	0.311	2.639	0.00489	4.179	0.351
	4.21	0.312	2.64	0.00494	4.18	0.356
	4.211	0.314	2.641	0.0047	4.181	0.365
	4.212	0.316	2.642	0.00483	4.182	0.372
	4.213	0.318	2.643	0.00498	4.183	0.382
	4.214	0.32	2.644	0.00505	4.184	0.389
	4.215	0.321	2.645	0.00485	4.185	0.398
	4.216	0.323	2.646	0.00484	4.186	0.404
	4.217	0.324	2.647	0.00492	4.187	0.415
	4.218	0.326	2.648	0.00465	4.188	0.422
	4.219	0.328	2.649	0.00467	4.189	0.43
	4.22	0.329	2.65	0.00493	4.19	0.436
	4.221	0.331	2.651	0.00492	4.191	0.444
	4.222	0.332	2.652	0.00487	4.192	0.449
	4.223	0.334	2.653	0.00505	4.193	0.456
	4.224	0.336	2.654	0.00498	4.194	0.462
	4.225	0.337	2.655	0.0049	4.195	0.466
	4.226	0.338	2.656	0.00488	4.196	0.47
	4.227	0.34	2.657	0.00517	4.197	0.475
	4.228	0.341	2.658	0.00485	4.198	0.477
	4.229	0.342	2.659	0.00523	4.199	0.481
	4.23	0.343	2.66	0.00505	4.2	0.482
	4.231	0.344	2.661	0.00507	4.201	0.482
	4.232	0.345	2.662	0.00515	4.202	0.484
	4.233	0.346	2.663	0.00505	4.203	0.485
	4.234	0.347	2.664	0.00522	4.204	0.484
	4.235	0.348	2.665	0.0052	4.205	0.483
	4.236	0.348	2.666	0.00512	4.206	0.48
	4.237	0.349	2.667	0.00518	4.207	0.479
	4.238	0.349	2.668	0.0053	4.208	0.475
	4.239	0.35	2.669	0.00513	4.209	0.471
	4.24	0.35	2.67	0.00517	4.21	0.467
	4.241	0.35	2.671	0.00529	4.211	0.463
	4.242	0.35	2.672	0.00519	4.212	0.458
	4.243	0.351	2.673	0.00507	4.213	0.453
	4.244	0.351	2.674	0.00514	4.214	0.447
	4.245	0.351	2.675	0.0051	4.215	0.442
	4.246	0.351	2.676	0.00518	4.216	0.435
	4.247	0.35	2.677	0.00531	4.217	0.429
	4.248	0.35	2.678	0.00541	4.218	0.422
	4.249	0.35	2.679	0.00535	4.219	0.415
	4.25	0.349	2.68	0.00554	4.22	0.409
	4.251	0.349	2.681	0.00522	4.221	0.401
	4.252	0.348	2.682	0.0053	4.222	0.396
	4.253	0.348	2.683	0.0055	4.223	0.388
	4.254	0.347	2.684	0.00557	4.224	0.382
	4.255	0.346	2.685	0.00531	4.225	0.374
	4.256	0.346	2.686	0.00542	4.226	0.367
	4.257	0.345	2.687	0.00536	4.227	0.361
	4.258	0.344	2.688	0.00564	4.228	0.354
	4.259	0.343	2.689	0.00521	4.229	0.347
	4.26	0.342	2.69	0.00521	4.23	0.341
	4.261	0.341	2.691	0.00541	4.231	0.335
	4.262	0.34	2.692	0.00546	4.232	0.33
	4.263	0.338	2.693	0.0056	4.233	0.322
	4.264	0.337	2.694	0.00561	4.234	0.316
	4.265	0.336	2.695	0.00555	4.235	0.311
	4.266	0.335	2.696	0.00557	4.236	0.304
	4.267	0.333	2.697	0.00571	4.237	0.3
	4.268	0.332	2.698	0.00572	4.238	0.294
	4.269	0.331	2.699	0.00585	4.239	0.289
	4.27	0.329	2.7	0.00567	4.24	0.284
	4.271	0.327	2.701	0.00561	4.241	0.279
	4.272	0.326	2.702	0.00553	4.242	0.274
	4.273	0.324	2.703	0.00559	4.243	0.269
	4.274	0.323	2.704	0.00585	4.244	0.266
	4.275	0.321	2.705	0.00568	4.245	0.26
	4.276	0.32	2.706	0.0057	4.246	0.257
	4.277	0.318	2.707	0.00592	4.247	0.252
	4.278	0.316	2.708	0.0058	4.248	0.249
	4.279	0.315	2.709	0.0057	4.249	0.245
	4.28	0.313	2.71	0.00576	4.25	0.241
	4.281	0.312	2.711	0.00585	4.251	0.237
	4.282	0.31	2.712	0.00606	4.252	0.232
	4.283	0.308	2.713	0.00582	4.253	0.229
	4.284	0.307	2.714	0.00585	4.254	0.226
	4.285	0.305	2.715	0.00577	4.255	0.223
	4.286	0.303	2.716	0.00604	4.256	0.22
	4.287	0.301	2.717	0.00587	4.257	0.217
	4.288	0.3	2.718	0.00572	4.258	0.214
	4.289	0.298	2.719	0.00598	4.259	0.21
	4.29	0.296	2.72	0.00589	4.26	0.208
	4.291	0.295	2.721	0.00619	4.261	0.206
	4.292	0.293	2.722	0.00598	4.262	0.202
	4.293	0.291	2.723	0.00605	4.263	0.2
	4.294	0.29	2.724	0.00609	4.264	0.197
	4.295	0.288	2.725	0.00606	4.265	0.196
	4.296	0.286	2.726	0.00587	4.266	0.192
	4.297	0.285	2.727	0.00612	4.267	0.19
	4.298	0.283	2.728	0.00608	4.268	0.188
	4.299	0.281	2.729	0.00608	4.269	0.186
	4.3	0.276	2.73	0.00605	4.27	0.183
	4.299	0.262	2.731	0.00613	4.271	0.181
	4.298	0.25	2.732	0.0061	4.272	0.179
	4.297	0.239	2.733	0.00619	4.273	0.177
	4.296	0.229	2.734	0.00628	4.274	0.176
	4.295	0.219	2.735	0.00646	4.275	0.173
	4.294	0.21	2.736	0.00609	4.276	0.171
	4.293	0.201	2.737	0.00614	4.277	0.17
	4.292	0.193	2.738	0.00646	4.278	0.168
	4.291	0.184	2.739	0.00607	4.279	0.165
	4.29	0.177	2.74	0.00613	4.28	0.164
	4.289	0.17	2.741	0.00643	4.281	0.162
	4.288	0.163	2.742	0.00616	4.282	0.162
	4.287	0.156	2.743	0.00641	4.283	0.16
	4.286	0.15	2.744	0.00632	4.284	0.158
	4.285	0.143	2.745	0.00629	4.285	0.156
	4.284	0.137	2.746	0.00643	4.286	0.154
	4.283	0.131	2.747	0.00657	4.287	0.153
	4.282	0.125	2.748	0.00634	4.288	0.152
	4.281	0.12	2.749	0.00629	4.289	0.15
	4.28	0.115	2.75	0.00641	4.29	0.149
	4.279	0.11	2.751	0.0063	4.291	0.148
	4.278	0.105	2.752	0.00628	4.292	0.146
	4.277	0.1	2.753	0.00652	4.293	0.145
	4.276	0.0958	2.754	0.0063	4.294	0.144
	4.275	0.0913	2.755	0.00647	4.295	0.142
	4.274	0.0872	2.756	0.0062	4.296	0.142
	4.273	0.0828	2.757	0.00652	4.297	0.14
	4.272	0.0789	2.758	0.0064	4.298	0.139
	4.271	0.0749	2.759	0.00638	4.299	0.138
	4.27	0.0711	2.76	0.00632	4.3	0.125
	4.269	0.0672	2.761	0.00641	4.299	0.0985
	4.268	0.0635	2.762	0.00638	4.298	0.0797
	4.267	0.0602	2.763	0.0064	4.297	0.0654
	4.266	0.0566	2.764	0.00633	4.296	0.0523
	4.265	0.0534	2.765	0.00643	4.295	0.0424
	4.264	0.05	2.766	0.00642	4.294	0.0334
	4.263	0.0469	2.767	0.00658	4.293	0.0254
	4.262	0.0437	2.768	0.00686	4.292	0.0189
	4.261	0.0406	2.769	0.0065	4.291	0.0122
	4.26	0.0375	2.77	0.0064	4.29	0.00674
	4.259	0.0347	2.771	0.00654	4.289	0.00189
	4.258	0.0316	2.772	0.0068	4.288	-0.00305
	4.257	0.0288	2.773	0.00633	4.287	-0.00625
	4.256	0.026	2.774	0.00651	4.286	-0.0112
	4.255	0.0232	2.775	0.00653	4.285	-0.0145
	4.254	0.0207	2.776	0.00667	4.284	-0.0177
	4.253	0.0178	2.777	0.00647	4.283	-0.022
	4.252	0.0153	2.778	0.00666	4.282	-0.0241
	4.251	0.0128	2.779	0.00677	4.281	-0.0273
	4.25	0.0102	2.78	0.00682	4.28	-0.0308
	4.249	0.0076	2.781	0.00652	4.279	-0.0327
	4.248	0.0052	2.782	0.00653	4.278	-0.0355
	4.247	0.00279	2.783	0.00666	4.277	-0.0381
	4.246	4.86E-4	2.784	0.00667	4.276	-0.0401
	4.245	-0.00198	2.785	0.00661	4.275	-0.0432
	4.244	-0.00424	2.786	0.00683	4.274	-0.0445
	4.243	-0.00655	2.787	0.00672	4.273	-0.0463
	4.242	-0.0088	2.788	0.00666	4.272	-0.0486
	4.241	-0.0112	2.789	0.00667	4.271	-0.0504
	4.24	-0.0133	2.79	0.0065	4.27	-0.0526
	4.239	-0.0154	2.791	0.00677	4.269	-0.0544
	4.238	-0.0175	2.792	0.00667	4.268	-0.0565
	4.237	-0.0197	2.793	0.00686	4.267	-0.0584
	4.236	-0.0218	2.794	0.0069	4.266	-0.06
	4.235	-0.024	2.795	0.00696	4.265	-0.0618
	4.234	-0.0261	2.796	0.00688	4.264	-0.0635
	4.233	-0.028	2.797	0.0067	4.263	-0.0655
	4.232	-0.0301	2.798	0.00673	4.262	-0.0664
	4.231	-0.0321	2.799	0.00665	4.261	-0.0685
	4.23	-0.0342	2.8	0.00685	4.26	-0.0699
	4.229	-0.0362	2.801	0.00688	4.259	-0.0718
	4.228	-0.0382	2.802	0.00687	4.258	-0.0734
	4.227	-0.0403	2.803	0.00685	4.257	-0.0747
	4.226	-0.0422	2.804	0.00707	4.256	-0.0763
	4.225	-0.0442	2.805	0.00706	4.255	-0.0785
	4.224	-0.0461	2.806	0.00705	4.254	-0.0801
	4.223	-0.0481	2.807	0.00708	4.253	-0.0816
	4.222	-0.0501	2.808	0.00695	4.252	-0.0829
	4.221	-0.0518	2.809	0.00712	4.251	-0.0845
	4.22	-0.0539	2.81	0.00716	4.25	-0.0853
	4.219	-0.0558	2.811	0.00708	4.249	-0.0881
	4.218	-0.0578	2.812	0.00699	4.248	-0.0895
	4.217	-0.0596	2.813	0.00728	4.247	-0.0907
	4.216	-0.0615	2.814	0.0071	4.246	-0.0925
	4.215	-0.0634	2.815	0.00686	4.245	-0.0935
	4.214	-0.0655	2.816	0.00692	4.244	-0.0954
	4.213	-0.0674	2.817	0.00696	4.243	-0.0968
	4.212	-0.0692	2.818	0.00708	4.242	-0.0982
	4.211	-0.0713	2.819	0.00706	4.241	-0.101
	4.21	-0.0731	2.82	0.00722	4.24	-0.102
	4.209	-0.0751	2.821	0.00691	4.239	-0.104
	4.208	-0.077	2.822	0.00711	4.238	-0.105
	4.207	-0.079	2.823	0.00707	4.237	-0.108
	4.206	-0.0808	2.824	0.00714	4.236	-0.11
	4.205	-0.0829	2.825	0.00698	4.235	-0.112
	4.204	-0.0849	2.826	0.00726	4.234	-0.112
	4.203	-0.0868	2.827	0.00711	4.233	-0.115
	4.202	-0.0889	2.828	0.00712	4.232	-0.117
	4.201	-0.0907	2.829	0.00716	4.231	-0.119
	4.2	-0.0928	2.83	0.00712	4.23	-0.121
	4.199	-0.0948	2.831	0.00705	4.229	-0.123
	4.198	-0.0968	2.832	0.00716	4.228	-0.125
	4.197	-0.0989	2.833	0.00709	4.227	-0.126
	4.196	-0.101	2.834	0.00736	4.226	-0.128
	4.195	-0.103	2.835	0.00723	4.225	-0.131
	4.194	-0.105	2.836	0.00713	4.224	-0.132
	4.193	-0.107	2.837	0.00719	4.223	-0.135
	4.192	-0.109	2.838	0.00728	4.222	-0.136
	4.191	-0.111	2.839	0.00731	4.221	-0.14
	4.19	-0.114	2.84	0.0074	4.22	-0.142
	4.189	-0.116	2.841	0.00724	4.219	-0.144
	4.188	-0.118	2.842	0.00734	4.218	-0.147
	4.187	-0.12	2.843	0.0073	4.217	-0.149
	4.186	-0.122	2.844	0.00733	4.216	-0.151
	4.185	-0.125	2.845	0.00736	4.215	-0.156
	4.184	-0.127	2.846	0.00741	4.214	-0.157
	4.183	-0.129	2.847	0.00748	4.213	-0.16
	4.182	-0.131	2.848	0.0075	4.212	-0.163
	4.181	-0.134	2.849	0.00716	4.211	-0.165
	4.18	-0.136	2.85	0.0074	4.21	-0.169
	4.179	-0.138	2.851	0.00757	4.209	-0.173
	4.178	-0.141	2.852	0.00745	4.208	-0.176
	4.177	-0.143	2.853	0.00751	4.207	-0.179
	4.176	-0.146	2.854	0.0075	4.206	-0.183
	4.175	-0.148	2.855	0.00761	4.205	-0.186
	4.174	-0.151	2.856	0.00747	4.204	-0.189
	4.173	-0.153	2.857	0.0076	4.203	-0.194
	4.172	-0.155	2.858	0.00746	4.202	-0.197
	4.171	-0.158	2.859	0.00769	4.201	-0.201
	4.17	-0.161	2.86	0.00758	4.2	-0.206
	4.169	-0.163	2.861	0.00768	4.199	-0.209
	4.168	-0.166	2.862	0.00737	4.198	-0.213
	4.167	-0.168	2.863	0.0074	4.197	-0.218
	4.166	-0.171	2.864	0.00737	4.196	-0.222
	4.165	-0.174	2.865	0.00761	4.195	-0.228
	4.164	-0.176	2.866	0.00761	4.194	-0.232
	4.163	-0.179	2.867	0.0076	4.193	-0.238
	4.162	-0.182	2.868	0.00778	4.192	-0.243
	4.161	-0.185	2.869	0.00754	4.191	-0.248
	4.16	-0.187	2.87	0.00761	4.19	-0.254
	4.159	-0.19	2.871	0.00769	4.189	-0.259
	4.158	-0.193	2.872	0.00748	4.188	-0.265
	4.157	-0.196	2.873	0.00783	4.187	-0.271
	4.156	-0.199	2.874	0.00774	4.186	-0.278
	4.155	-0.201	2.875	0.0077	4.185	-0.284
	4.154	-0.204	2.876	0.00792	4.184	-0.29
	4.153	-0.207	2.877	0.00771	4.183	-0.297
	4.152	-0.21	2.878	0.00801	4.182	-0.304
	4.151	-0.212	2.879	0.00799	4.181	-0.311
	4.15	-0.215	2.88	0.00774	4.18	-0.317
	4.149	-0.218	2.881	0.00776	4.179	-0.325
	4.148	-0.221	2.882	0.00776	4.178	-0.333
	4.147	-0.224	2.883	0.00776	4.177	-0.34
	4.146	-0.226	2.884	0.00784	4.176	-0.351
	4.145	-0.229	2.885	0.0076	4.175	-0.357
	4.144	-0.232	2.886	0.00779	4.174	-0.365
	4.143	-0.234	2.887	0.00784	4.173	-0.374
	4.142	-0.237	2.888	0.00791	4.172	-0.383
	4.141	-0.239	2.889	0.00782	4.171	-0.391
	4.14	-0.242	2.89	0.00815	4.17	-0.4
	4.139	-0.244	2.891	0.00794	4.169	-0.41
	4.138	-0.246	2.892	0.00805	4.168	-0.418
	4.137	-0.249	2.893	0.00798	4.167	-0.427
	4.136	-0.251	2.894	0.00792	4.166	-0.436
	4.135	-0.253	2.895	0.00818	4.165	-0.444
	4.134	-0.255	2.896	0.00775	4.164	-0.453
	4.133	-0.258	2.897	0.00791	4.163	-0.461
	4.132	-0.259	2.898	0.00803	4.162	-0.469
	4.131	-0.261	2.899	0.00791	4.161	-0.475
	4.13	-0.263	2.9	0.00803	4.16	-0.483
	4.129	-0.264	2.901	0.00807	4.159	-0.489
	4.128	-0.266	2.902	0.00799	4.158	-0.493
	4.127	-0.267	2.903	0.00806	4.157	-0.5
	4.126	-0.269	2.904	0.00796	4.156	-0.502
	4.125	-0.27	2.905	0.0081	4.155	-0.507
	4.124	-0.271	2.906	0.00785	4.154	-0.508
	4.123	-0.271	2.907	0.00819	4.153	-0.507
	4.122	-0.273	2.908	0.00805	4.152	-0.507
	4.121	-0.273	2.909	0.0083	4.151	-0.506
	4.12	-0.274	2.91	0.00809	4.15	-0.503
	4.119	-0.275	2.911	0.00835	4.149	-0.499
	4.118	-0.275	2.912	0.00806	4.148	-0.493
	4.117	-0.275	2.913	0.008	4.147	-0.487
	4.116	-0.275	2.914	0.00804	4.146	-0.481
	4.115	-0.275	2.915	0.00811	4.145	-0.472
	4.114	-0.276	2.916	0.008	4.144	-0.466
	4.113	-0.275	2.917	0.00816	4.143	-0.457
	4.112	-0.275	2.918	0.00792	4.142	-0.449
	4.111	-0.275	2.919	0.00825	4.141	-0.44
	4.11	-0.275	2.92	0.00813	4.14	-0.431
	4.109	-0.275	2.921	0.00831	4.139	-0.42
	4.108	-0.274	2.922	0.0081	4.138	-0.412
	4.107	-0.274	2.923	0.0082	4.137	-0.404
	4.106	-0.273	2.924	0.00831	4.136	-0.395
	4.105	-0.273	2.925	0.00822	4.135	-0.386
	4.104	-0.272	2.926	0.00807	4.134	-0.378
	4.103	-0.272	2.927	0.00817	4.133	-0.371
	4.102	-0.271	2.928	0.00803	4.132	-0.362
	4.101	-0.27	2.929	0.00821	4.131	-0.355
	4.1	-0.269	2.93	0.00834	4.13	-0.35
	4.099	-0.268	2.931	0.00806	4.129	-0.343
	4.098	-0.268	2.932	0.00806	4.128	-0.337
	4.097	-0.267	2.933	0.00872	4.127	-0.329
	4.096	-0.266	2.934	0.00826	4.126	-0.325
	4.095	-0.265	2.935	0.00787	4.125	-0.319
	4.094	-0.264	2.936	0.00813	4.124	-0.315
	4.093	-0.263	2.937	0.00832	4.123	-0.309
	4.092	-0.262	2.938	0.00837	4.122	-0.306
	4.091	-0.261	2.939	0.00823	4.121	-0.301
	4.09	-0.26	2.94	0.00821	4.12	-0.298
	4.089	-0.259	2.941	0.00823	4.119	-0.295
	4.088	-0.259	2.942	0.00811	4.118	-0.291
	4.087	-0.257	2.943	0.00831	4.117	-0.288
	4.086	-0.257	2.944	0.00829	4.116	-0.285
	4.085	-0.256	2.945	0.00845	4.115	-0.28
	4.084	-0.255	2.946	0.00808	4.114	-0.278
	4.083	-0.254	2.947	0.00838	4.113	-0.276
	4.082	-0.253	2.948	0.0086	4.112	-0.273
	4.081	-0.252	2.949	0.00842	4.111	-0.272
	4.08	-0.251	2.95	0.00815	4.11	-0.267
	4.079	-0.25	2.951	0.00823	4.109	-0.266
	4.078	-0.249	2.952	0.00823	4.108	-0.264
	4.077	-0.248	2.953	0.00841	4.107	-0.262
	4.076	-0.247	2.954	0.00829	4.106	-0.26
	4.075	-0.246	2.955	0.00836	4.105	-0.258
	4.074	-0.245	2.956	0.00825	4.104	-0.257
	4.073	-0.244	2.957	0.00877	4.103	-0.254
	4.072	-0.244	2.958	0.00848	4.102	-0.255
	4.071	-0.243	2.959	0.0085	4.101	-0.252
	4.07	-0.242	2.96	0.00853	4.1	-0.251
	4.069	-0.241	2.961	0.00837	4.099	-0.25
	4.068	-0.241	2.962	0.00854	4.098	-0.249
	4.067	-0.24	2.963	0.00854	4.097	-0.248
	4.066	-0.239	2.964	0.00847	4.096	-0.248
	4.065	-0.238	2.965	0.00851	4.095	-0.245
	4.064	-0.238	2.966	0.00851	4.094	-0.245
	4.063	-0.237	2.967	0.00847	4.093	-0.243
	4.062	-0.236	2.968	0.00867	4.092	-0.24
	4.061	-0.236	2.969	0.00878	4.091	-0.242
	4.06	-0.235	2.97	0.00867	4.09	-0.24
	4.059	-0.234	2.971	0.0086	4.089	-0.24
	4.058	-0.234	2.972	0.00879	4.088	-0.239
	4.057	-0.233	2.973	0.00843	4.087	-0.237
	4.056	-0.233	2.974	0.00851	4.086	-0.237
	4.055	-0.232	2.975	0.00855	4.085	-0.238
	4.054	-0.232	2.976	0.00847	4.084	-0.237
	4.053	-0.231	2.977	0.0087	4.083	-0.236
	4.052	-0.231	2.978	0.00846	4.082	-0.236
	4.051	-0.23	2.979	0.0087	4.081	-0.235
	4.05	-0.23	2.98	0.00854	4.08	-0.236
	4.049	-0.229	2.981	0.00883	4.079	-0.234
	4.048	-0.229	2.982	0.00845	4.078	-0.233
	4.047	-0.229	2.983	0.00855	4.077	-0.234
	4.046	-0.228	2.984	0.00844	4.076	-0.233
	4.045	-0.228	2.985	0.00866	4.075	-0.232
	4.044	-0.228	2.986	0.00842	4.074	-0.233
	4.043	-0.227	2.987	0.00834	4.073	-0.233
	4.042	-0.227	2.988	0.00859	4.072	-0.233
	4.041	-0.227	2.989	0.00832	4.071	-0.233
	4.04	-0.226	2.99	0.00866	4.07	-0.233
	4.039	-0.226	2.991	0.00869	4.069	-0.233
	4.038	-0.226	2.992	0.00869	4.068	-0.233
	4.037	-0.226	2.993	0.00864	4.067	-0.232
	4.036	-0.226	2.994	0.00887	4.066	-0.235
	4.035	-0.226	2.995	0.00878	4.065	-0.233
	4.034	-0.226	2.996	0.00853	4.064	-0.234
	4.033	-0.225	2.997	0.00874	4.063	-0.233
	4.032	-0.225	2.998	0.00842	4.062	-0.235
	4.031	-0.225	2.999	0.00856	4.061	-0.234
	4.03	-0.225	3	0.00871	4.06	-0.236
	4.029	-0.225	3.001	0.00864	4.059	-0.234
	4.028	-0.225	3.002	0.00861	4.058	-0.234
	4.027	-0.225	3.003	0.00861	4.057	-0.235
	4.026	-0.225	3.004	0.00862	4.056	-0.238
	4.025	-0.225	3.005	0.00869	4.055	-0.237
	4.024	-0.225	3.006	0.00885	4.054	-0.236
	4.023	-0.226	3.007	0.00881	4.053	-0.238
	4.022	-0.226	3.008	0.00863	4.052	-0.24
	4.021	-0.226	3.009	0.00882	4.051	-0.24
	4.02	-0.226	3.01	0.00905	4.05	-0.24
	4.019	-0.226	3.011	0.00869	4.049	-0.243
	4.018	-0.226	3.012	0.00862	4.048	-0.242
	4.017	-0.226	3.013	0.00867	4.047	-0.242
	4.016	-0.227	3.014	0.00873	4.046	-0.244
	4.015	-0.227	3.015	0.00866	4.045	-0.243
	4.014	-0.227	3.016	0.0087	4.044	-0.244
	4.013	-0.227	3.017	0.00837	4.043	-0.247
	4.012	-0.228	3.018	0.00878	4.042	-0.246
	4.011	-0.228	3.019	0.00898	4.041	-0.248
	4.01	-0.228	3.02	0.0089	4.04	-0.249
	4.009	-0.228	3.021	0.00872	4.039	-0.249
	4.008	-0.229	3.022	0.00894	4.038	-0.251
	4.007	-0.229	3.023	0.00882	4.037	-0.249
	4.006	-0.23	3.024	0.00876	4.036	-0.25
	4.005	-0.23	3.025	0.0087	4.035	-0.253
	4.004	-0.23	3.026	0.00899	4.034	-0.255
	4.003	-0.23	3.027	0.0088	4.033	-0.256
	4.002	-0.231	3.028	0.00897	4.032	-0.256
	4.001	-0.231	3.029	0.00868	4.031	-0.258
	4	-0.232	3.03	0.00905	4.03	-0.258
	3.999	-0.232	3.031	0.00881	4.029	-0.259
	3.998	-0.232	3.032	0.00916	4.028	-0.26
	3.997	-0.233	3.033	0.00916	4.027	-0.26
	3.996	-0.234	3.034	0.009	4.026	-0.262
	3.995	-0.234	3.035	0.00901	4.025	-0.263
	3.994	-0.234	3.036	0.00924	4.024	-0.266
	3.993	-0.235	3.037	0.00865	4.023	-0.266
	3.992	-0.235	3.038	0.00872	4.022	-0.265
	3.991	-0.236	3.039	0.00868	4.021	-0.267
	3.99	-0.236	3.04	0.0089	4.02	-0.27
	3.989	-0.237	3.041	0.00887	4.019	-0.27
	3.988	-0.237	3.042	0.00879	4.018	-0.27
	3.987	-0.238	3.043	0.00892	4.017	-0.272
	3.986	-0.238	3.044	0.00898	4.016	-0.272
	3.985	-0.239	3.045	0.00886	4.015	-0.274
	3.984	-0.24	3.046	0.00922	4.014	-0.276
	3.983	-0.24	3.047	0.00893	4.013	-0.275
	3.982	-0.24	3.048	0.00913	4.012	-0.276
	3.981	-0.241	3.049	0.00918	4.011	-0.279
	3.98	-0.241	3.05	0.00911	4.01	-0.279
	3.979	-0.242	3.051	0.00914	4.009	-0.28
	3.978	-0.243	3.052	0.00877	4.008	-0.282
	3.977	-0.243	3.053	0.00941	4.007	-0.284
	3.976	-0.244	3.054	0.00902	4.006	-0.283
	3.975	-0.244	3.055	0.00881	4.005	-0.286
	3.974	-0.245	3.056	0.00915	4.004	-0.286
	3.973	-0.245	3.057	0.00888	4.003	-0.288
	3.972	-0.246	3.058	0.00933	4.002	-0.29
	3.971	-0.246	3.059	0.00903	4.001	-0.289
	3.97	-0.247	3.06	0.00938	4	-0.29
	3.969	-0.247	3.061	0.00915	3.999	-0.292
	3.968	-0.248	3.062	0.00926	3.998	-0.292
	3.967	-0.248	3.063	0.00914	3.997	-0.293
	3.966	-0.249	3.064	0.00933	3.996	-0.295
	3.965	-0.249	3.065	0.00919	3.995	-0.295
	3.964	-0.25	3.066	0.00916	3.994	-0.296
	3.963	-0.25	3.067	0.00933	3.993	-0.298
	3.962	-0.251	3.068	0.00909	3.992	-0.299
	3.961	-0.251	3.069	0.00936	3.991	-0.299
	3.96	-0.252	3.07	0.00926	3.99	-0.3
	3.959	-0.252	3.071	0.00911	3.989	-0.301
	3.958	-0.253	3.072	0.00937	3.988	-0.301
	3.957	-0.253	3.073	0.00926	3.987	-0.299
	3.956	-0.253	3.074	0.00915	3.986	-0.302
	3.955	-0.254	3.075	0.00899	3.985	-0.303
	3.954	-0.254	3.076	0.00902	3.984	-0.302
	3.953	-0.255	3.077	0.00928	3.983	-0.303
	3.952	-0.255	3.078	0.00935	3.982	-0.3
	3.951	-0.255	3.079	0.00928	3.981	-0.304
	3.95	-0.256	3.08	0.00943	3.98	-0.302
	3.949	-0.256	3.081	0.00944	3.979	-0.304
	3.948	-0.256	3.082	0.00935	3.978	-0.302
	3.947	-0.257	3.083	0.00938	3.977	-0.303
	3.946	-0.257	3.084	0.0093	3.976	-0.304
	3.945	-0.257	3.085	0.00963	3.975	-0.303
	3.944	-0.257	3.086	0.00951	3.974	-0.304
	3.943	-0.258	3.087	0.0093	3.973	-0.304
	3.942	-0.258	3.088	0.00937	3.972	-0.303
	3.941	-0.258	3.089	0.00924	3.971	-0.304
	3.94	-0.259	3.09	0.00943	3.97	-0.303
	3.939	-0.259	3.091	0.00933	3.969	-0.3
	3.938	-0.259	3.092	0.0094	3.968	-0.301
	3.937	-0.259	3.093	0.00913	3.967	-0.302
	3.936	-0.259	3.094	0.00941	3.966	-0.301
	3.935	-0.259	3.095	0.00923	3.965	-0.299
	3.934	-0.26	3.096	0.00943	3.964	-0.299
	3.933	-0.26	3.097	0.00963	3.963	-0.298
	3.932	-0.26	3.098	0.00918	3.962	-0.299
	3.931	-0.26	3.099	0.00926	3.961	-0.298
	3.93	-0.26	3.1	0.00958	3.96	-0.298
	3.929	-0.26	3.101	0.00973	3.959	-0.297
	3.928	-0.26	3.102	0.00933	3.958	-0.297
	3.927	-0.26	3.103	0.00934	3.957	-0.295
	3.926	-0.26	3.104	0.00964	3.956	-0.295
	3.925	-0.261	3.105	0.00917	3.955	-0.295
	3.924	-0.261	3.106	0.00931	3.954	-0.294
	3.923	-0.261	3.107	0.00961	3.953	-0.292
	3.922	-0.261	3.108	0.00944	3.952	-0.292
	3.921	-0.261	3.109	0.00937	3.951	-0.292
	3.92	-0.261	3.11	0.00944	3.95	-0.29
	3.919	-0.261	3.111	0.00975	3.949	-0.29
	3.918	-0.261	3.112	0.00949	3.948	-0.288
	3.917	-0.261	3.113	0.00939	3.947	-0.287
	3.916	-0.261	3.114	0.00939	3.946	-0.286
	3.915	-0.261	3.115	0.00952	3.945	-0.287
	3.914	-0.261	3.116	0.00949	3.944	-0.285
	3.913	-0.261	3.117	0.00955	3.943	-0.285
	3.912	-0.261	3.118	0.00954	3.942	-0.286
	3.911	-0.261	3.119	0.00926	3.941	-0.283
	3.91	-0.261	3.12	0.00973	3.94	-0.282
	3.909	-0.261	3.121	0.0097	3.939	-0.282
	3.908	-0.261	3.122	0.00956	3.938	-0.281
	3.907	-0.261	3.123	0.00981	3.937	-0.281
	3.906	-0.26	3.124	0.00967	3.936	-0.281
	3.905	-0.26	3.125	0.00932	3.935	-0.279
	3.904	-0.26	3.126	0.00955	3.934	-0.278
	3.903	-0.26	3.127	0.00984	3.933	-0.278
	3.902	-0.26	3.128	0.00949	3.932	-0.277
	3.901	-0.26	3.129	0.00951	3.931	-0.275
	3.9	-0.26	3.13	0.00949	3.93	-0.275
	3.899	-0.26	3.131	0.00936	3.929	-0.276
	3.898	-0.26	3.132	0.0097	3.928	-0.274
	3.897	-0.26	3.133	0.00955	3.927	-0.272
	3.896	-0.26	3.134	0.00973	3.926	-0.272
	3.895	-0.259	3.135	0.00943	3.925	-0.271
	3.894	-0.259	3.136	0.00926	3.924	-0.271
	3.893	-0.259	3.137	0.00954	3.923	-0.27
	3.892	-0.259	3.138	0.00962	3.922	-0.27
	3.891	-0.259	3.139	0.00956	3.921	-0.269
	3.89	-0.259	3.14	0.00954	3.92	-0.268
	3.889	-0.259	3.141	0.00981	3.919	-0.268
	3.888	-0.259	3.142	0.00951	3.918	-0.268
	3.887	-0.258	3.143	0.00936	3.917	-0.266
	3.886	-0.258	3.144	0.0094	3.916	-0.264
	3.885	-0.258	3.145	0.00943	3.915	-0.265
	3.884	-0.258	3.146	0.00969	3.914	-0.264
	3.883	-0.258	3.147	0.00974	3.913	-0.263
	3.882	-0.258	3.148	0.00965	3.912	-0.263
	3.881	-0.258	3.149	0.00965	3.911	-0.262
	3.88	-0.257	3.15	0.00981	3.91	-0.263
	3.879	-0.257	3.151	0.00961	3.909	-0.262
	3.878	-0.257	3.152	0.00955	3.908	-0.26
	3.877	-0.257	3.153	0.00945	3.907	-0.26
	3.876	-0.257	3.154	0.00967	3.906	-0.258
	3.875	-0.257	3.155	0.00965	3.905	-0.259
	3.874	-0.257	3.156	0.00991	3.904	-0.258
	3.873	-0.256	3.157	0.00982	3.903	-0.258
	3.872	-0.256	3.158	0.00969	3.902	-0.256
	3.871	-0.256	3.159	0.00944	3.901	-0.256
	3.87	-0.256	3.16	0.00987	3.9	-0.258
	3.869	-0.256	3.161	0.00976	3.899	-0.256
	3.868	-0.256	3.162	0.00979	3.898	-0.255
	3.867	-0.256	3.163	0.00989	3.897	-0.254
	3.866	-0.256	3.164	0.00954	3.896	-0.255
	3.865	-0.255	3.165	0.00954	3.895	-0.257
	3.864	-0.255	3.166	0.00942	3.894	-0.253
	3.863	-0.255	3.167	0.00988	3.893	-0.253
	3.862	-0.255	3.168	0.00978	3.892	-0.256
	3.861	-0.255	3.169	0.00987	3.891	-0.253
	3.86	-0.255	3.17	0.00987	3.89	-0.252
	3.859	-0.255	3.171	0.00969	3.889	-0.25
	3.858	-0.254	3.172	0.00974	3.888	-0.252
	3.857	-0.254	3.173	0.0099	3.887	-0.252
	3.856	-0.254	3.174	0.00986	3.886	-0.251
	3.855	-0.254	3.175	0.00946	3.885	-0.252
	3.854	-0.254	3.176	0.00981	3.884	-0.251
	3.853	-0.254	3.177	0.00981	3.883	-0.25
	3.852	-0.254	3.178	0.00975	3.882	-0.249
	3.851	-0.253	3.179	0.00994	3.881	-0.249
	3.85	-0.254	3.18	0.0101	3.88	-0.25
	3.849	-0.253	3.181	0.01	3.879	-0.25
	3.848	-0.253	3.182	0.00981	3.878	-0.249
	3.847	-0.253	3.183	0.0097	3.877	-0.25
	3.846	-0.253	3.184	0.00973	3.876	-0.249
	3.845	-0.253	3.185	0.00965	3.875	-0.25
	3.844	-0.253	3.186	0.0096	3.874	-0.25
	3.843	-0.253	3.187	0.0099	3.873	-0.248
	3.842	-0.253	3.188	0.00984	3.872	-0.249
	3.841	-0.252	3.189	0.01	3.871	-0.249
	3.84	-0.252	3.19	0.00996	3.87	-0.249
	3.839	-0.252	3.191	0.0096	3.869	-0.25
	3.838	-0.252	3.192	0.00999	3.868	-0.248
	3.837	-0.252	3.193	0.00975	3.867	-0.25
	3.836	-0.252	3.194	0.0101	3.866	-0.248
	3.835	-0.252	3.195	0.01	3.865	-0.25
	3.834	-0.252	3.196	0.00992	3.864	-0.25
	3.833	-0.252	3.197	0.0102	3.863	-0.25
	3.832	-0.252	3.198	0.00976	3.862	-0.248
	3.831	-0.252	3.199	0.00993	3.861	-0.25
	3.83	-0.252	3.2	0.0101	3.86	-0.25
	3.829	-0.252	3.201	0.00998	3.859	-0.248
	3.828	-0.252	3.202	0.00985	3.858	-0.249
	3.827	-0.252	3.203	0.0101	3.857	-0.249
	3.826	-0.252	3.204	0.00985	3.856	-0.251
	3.825	-0.252	3.205	0.0099	3.855	-0.251
	3.824	-0.252	3.206	0.0102	3.854	-0.249
	3.823	-0.252	3.207	0.01	3.853	-0.25
	3.822	-0.252	3.208	0.0102	3.852	-0.25
	3.821	-0.252	3.209	0.00992	3.851	-0.25
	3.82	-0.252	3.21	0.0102	3.85	-0.25
	3.819	-0.252	3.211	0.01	3.849	-0.252
	3.818	-0.252	3.212	0.0101	3.848	-0.251
	3.817	-0.252	3.213	0.0101	3.847	-0.251
	3.816	-0.252	3.214	0.0102	3.846	-0.252
	3.815	-0.252	3.215	0.0102	3.845	-0.253
	3.814	-0.252	3.216	0.01	3.844	-0.252
	3.813	-0.253	3.217	0.0104	3.843	-0.252
	3.812	-0.253	3.218	0.00971	3.842	-0.253
	3.811	-0.253	3.219	0.0102	3.841	-0.255
	3.81	-0.253	3.22	0.0101	3.84	-0.256
	3.809	-0.253	3.221	0.0101	3.839	-0.256
	3.808	-0.253	3.222	0.0102	3.838	-0.256
	3.807	-0.254	3.223	0.0102	3.837	-0.256
	3.806	-0.254	3.224	0.0101	3.836	-0.257
	3.805	-0.254	3.225	0.0102	3.835	-0.257
	3.804	-0.254	3.226	0.01	3.834	-0.258
	3.803	-0.255	3.227	0.0102	3.833	-0.258
	3.802	-0.255	3.228	0.01	3.832	-0.259
	3.801	-0.255	3.229	0.0102	3.831	-0.259
	3.8	-0.256	3.23	0.0101	3.83	-0.262
	3.799	-0.256	3.231	0.0103	3.829	-0.262
	3.798	-0.256	3.232	0.01	3.828	-0.261
	3.797	-0.257	3.233	0.0101	3.827	-0.263
	3.796	-0.257	3.234	0.0104	3.826	-0.265
	3.795	-0.257	3.235	0.0104	3.825	-0.264
	3.794	-0.257	3.236	0.0104	3.824	-0.267
	3.793	-0.258	3.237	0.0102	3.823	-0.267
	3.792	-0.258	3.238	0.0101	3.822	-0.267
	3.791	-0.259	3.239	0.0101	3.821	-0.269
	3.79	-0.259	3.24	0.0101	3.82	-0.269
	3.789	-0.259	3.241	0.0102	3.819	-0.27
	3.788	-0.26	3.242	0.0105	3.818	-0.272
	3.787	-0.261	3.243	0.0106	3.817	-0.275
	3.786	-0.261	3.244	0.0106	3.816	-0.274
	3.785	-0.261	3.245	0.0104	3.815	-0.277
	3.784	-0.262	3.246	0.0106	3.814	-0.278
	3.783	-0.263	3.247	0.0104	3.813	-0.28
	3.782	-0.263	3.248	0.0105	3.812	-0.28
	3.781	-0.264	3.249	0.0105	3.811	-0.282
	3.78	-0.264	3.25	0.0105	3.81	-0.281
	3.779	-0.265	3.251	0.0106	3.809	-0.283
	3.778	-0.265	3.252	0.0104	3.808	-0.286
	3.777	-0.266	3.253	0.0107	3.807	-0.288
	3.776	-0.267	3.254	0.0104	3.806	-0.29
	3.775	-0.267	3.255	0.0105	3.805	-0.289
	3.774	-0.268	3.256	0.0102	3.804	-0.292
	3.773	-0.269	3.257	0.0104	3.803	-0.293
	3.772	-0.269	3.258	0.0103	3.802	-0.294
	3.771	-0.27	3.259	0.0107	3.801	-0.297
	3.77	-0.271	3.26	0.0106	3.8	-0.3
	3.769	-0.271	3.261	0.0105	3.799	-0.3
	3.768	-0.272	3.262	0.0107	3.798	-0.302
	3.767	-0.273	3.263	0.0104	3.797	-0.304
	3.766	-0.274	3.264	0.0106	3.796	-0.305
	3.765	-0.274	3.265	0.0106	3.795	-0.307
	3.764	-0.275	3.266	0.0104	3.794	-0.31
	3.763	-0.276	3.267	0.0106	3.793	-0.311
	3.762	-0.277	3.268	0.0106	3.792	-0.315
	3.761	-0.278	3.269	0.0108	3.791	-0.316
	3.76	-0.279	3.27	0.0109	3.79	-0.319
	3.759	-0.279	3.271	0.0105	3.789	-0.32
	3.758	-0.28	3.272	0.0107	3.788	-0.323
	3.757	-0.281	3.273	0.0107	3.787	-0.325
	3.756	-0.282	3.274	0.0106	3.786	-0.328
	3.755	-0.283	3.275	0.0105	3.785	-0.33
	3.754	-0.284	3.276	0.0106	3.784	-0.333
	3.753	-0.285	3.277	0.0109	3.783	-0.333
	3.752	-0.286	3.278	0.0108	3.782	-0.336
	3.751	-0.286	3.279	0.0108	3.781	-0.339
	3.75	-0.287	3.28	0.011	3.78	-0.342
	3.749	-0.288	3.281	0.0106	3.779	-0.344
	3.748	-0.289	3.282	0.0111	3.778	-0.347
	3.747	-0.29	3.283	0.0109	3.777	-0.347
	3.746	-0.291	3.284	0.0113	3.776	-0.351
	3.745	-0.292	3.285	0.011	3.775	-0.354
	3.744	-0.293	3.286	0.0108	3.774	-0.355
	3.743	-0.294	3.287	0.0112	3.773	-0.357
	3.742	-0.295	3.288	0.0113	3.772	-0.361
	3.741	-0.296	3.289	0.0108	3.771	-0.361
	3.74	-0.297	3.29	0.0111	3.77	-0.365
	3.739	-0.298	3.291	0.0108	3.769	-0.368
	3.738	-0.299	3.292	0.011	3.768	-0.369
	3.737	-0.3	3.293	0.0111	3.767	-0.373
	3.736	-0.302	3.294	0.0109	3.766	-0.375
	3.735	-0.303	3.295	0.0109	3.765	-0.378
	3.734	-0.303	3.296	0.011	3.764	-0.382
	3.733	-0.304	3.297	0.011	3.763	-0.382
	3.732	-0.306	3.298	0.0109	3.762	-0.387
	3.731	-0.307	3.299	0.0111	3.761	-0.387
	3.73	-0.308	3.3	0.0108	3.76	-0.389
	3.729	-0.309	3.301	0.0111	3.759	-0.392
	3.728	-0.31	3.302	0.011	3.758	-0.393
	3.727	-0.311	3.303	0.011	3.757	-0.394
	3.726	-0.312	3.304	0.011	3.756	-0.4
	3.725	-0.313	3.305	0.0108	3.755	-0.403
	3.724	-0.315	3.306	0.0112	3.754	-0.404
	3.723	-0.315	3.307	0.0111	3.753	-0.406
	3.722	-0.317	3.308	0.0113	3.752	-0.409
	3.721	-0.318	3.309	0.0109	3.751	-0.41
	3.72	-0.319	3.31	0.0109	3.75	-0.414
	3.719	-0.32	3.311	0.0105	3.749	-0.416
	3.718	-0.321	3.312	0.011	3.748	-0.418
	3.717	-0.323	3.313	0.0112	3.747	-0.419
	3.716	-0.324	3.314	0.011	3.746	-0.422
	3.715	-0.325	3.315	0.011	3.745	-0.423
	3.714	-0.326	3.316	0.0112	3.744	-0.428
	3.713	-0.327	3.317	0.0113	3.743	-0.427
	3.712	-0.328	3.318	0.0114	3.742	-0.431
	3.711	-0.329	3.319	0.0112	3.741	-0.433
	3.71	-0.33	3.32	0.0112	3.74	-0.434
	3.709	-0.331	3.321	0.0111	3.739	-0.436
	3.708	-0.332	3.322	0.0112	3.738	-0.437
	3.707	-0.333	3.323	0.0112	3.737	-0.44
	3.706	-0.334	3.324	0.0112	3.736	-0.44
	3.705	-0.336	3.325	0.0112	3.735	-0.444
	3.704	-0.337	3.326	0.0113	3.734	-0.445
	3.703	-0.338	3.327	0.0111	3.733	-0.447
	3.702	-0.339	3.328	0.0114	3.732	-0.449
	3.701	-0.34	3.329	0.0114	3.731	-0.452
	3.7	-0.341	3.33	0.0112	3.73	-0.452
	3.699	-0.342	3.331	0.0113	3.729	-0.453
	3.698	-0.343	3.332	0.0112	3.728	-0.457
	3.697	-0.344	3.333	0.0114	3.727	-0.456
	3.696	-0.345	3.334	0.0111	3.726	-0.458
	3.695	-0.346	3.335	0.0114	3.725	-0.458
	3.694	-0.347	3.336	0.0111	3.724	-0.46
	3.693	-0.348	3.337	0.0111	3.723	-0.462
	3.692	-0.349	3.338	0.0114	3.722	-0.464
	3.691	-0.35	3.339	0.011	3.721	-0.462
	3.69	-0.351	3.34	0.0114	3.72	-0.464
	3.689	-0.352	3.341	0.0114	3.719	-0.467
	3.688	-0.353	3.342	0.0117	3.718	-0.466
	3.687	-0.354	3.343	0.0114	3.717	-0.468
	3.686	-0.355	3.344	0.0114	3.716	-0.469
	3.685	-0.356	3.345	0.0114	3.715	-0.468
	3.684	-0.357	3.346	0.0115	3.714	-0.47
	3.683	-0.358	3.347	0.0117	3.713	-0.469
	3.682	-0.359	3.348	0.0115	3.712	-0.469
	3.681	-0.359	3.349	0.0113	3.711	-0.47
	3.68	-0.36	3.35	0.0117	3.71	-0.471
	3.679	-0.361	3.351	0.0115	3.709	-0.471
	3.678	-0.362	3.352	0.0115	3.708	-0.472
	3.677	-0.363	3.353	0.0117	3.707	-0.471
	3.676	-0.364	3.354	0.0114	3.706	-0.472
	3.675	-0.365	3.355	0.0113	3.705	-0.472
	3.674	-0.365	3.356	0.0113	3.704	-0.472
	3.673	-0.366	3.357	0.0116	3.703	-0.471
	3.672	-0.367	3.358	0.0115	3.702	-0.471
	3.671	-0.368	3.359	0.0116	3.701	-0.471
	3.67	-0.369	3.36	0.0119	3.7	-0.472
	3.669	-0.369	3.361	0.0119	3.699	-0.472
	3.668	-0.37	3.362	0.0117	3.698	-0.469
	3.667	-0.37	3.363	0.0117	3.697	-0.469
	3.666	-0.371	3.364	0.0119	3.696	-0.469
	3.665	-0.372	3.365	0.0117	3.695	-0.469
	3.664	-0.373	3.366	0.0117	3.694	-0.468
	3.663	-0.373	3.367	0.0116	3.693	-0.466
	3.662	-0.374	3.368	0.0118	3.692	-0.467
	3.661	-0.374	3.369	0.0117	3.691	-0.467
	3.66	-0.375	3.37	0.0115	3.69	-0.464
	3.659	-0.376	3.371	0.0116	3.689	-0.465
	3.658	-0.376	3.372	0.012	3.688	-0.461
	3.657	-0.377	3.373	0.0118	3.687	-0.461
	3.656	-0.378	3.374	0.0118	3.686	-0.46
	3.655	-0.378	3.375	0.0119	3.685	-0.459
	3.654	-0.378	3.376	0.0118	3.684	-0.458
	3.653	-0.379	3.377	0.012	3.683	-0.456
	3.652	-0.38	3.378	0.0119	3.682	-0.455
	3.651	-0.38	3.379	0.0118	3.681	-0.453
	3.65	-0.381	3.38	0.0121	3.68	-0.454
	3.649	-0.381	3.381	0.012	3.679	-0.452
	3.648	-0.381	3.382	0.012	3.678	-0.449
	3.647	-0.382	3.383	0.0118	3.677	-0.448
	3.646	-0.382	3.384	0.0116	3.676	-0.446
	3.645	-0.382	3.385	0.012	3.675	-0.445
	3.644	-0.383	3.386	0.012	3.674	-0.443
	3.643	-0.383	3.387	0.0119	3.673	-0.442
	3.642	-0.383	3.388	0.0121	3.672	-0.441
	3.641	-0.384	3.389	0.0121	3.671	-0.439
	3.64	-0.384	3.39	0.0119	3.67	-0.438
	3.639	-0.384	3.391	0.0119	3.669	-0.435
	3.638	-0.385	3.392	0.0119	3.668	-0.434
	3.637	-0.385	3.393	0.0119	3.667	-0.433
	3.636	-0.385	3.394	0.0123	3.666	-0.43
	3.635	-0.385	3.395	0.012	3.665	-0.429
	3.634	-0.386	3.396	0.012	3.664	-0.427
	3.633	-0.386	3.397	0.0122	3.663	-0.424
	3.632	-0.386	3.398	0.0118	3.662	-0.422
	3.631	-0.386	3.399	0.0122	3.661	-0.422
	3.63	-0.386	3.4	0.0123	3.66	-0.419
	3.629	-0.386	3.401	0.0124	3.659	-0.419
	3.628	-0.386	3.402	0.0119	3.658	-0.417
	3.627	-0.386	3.403	0.0122	3.657	-0.415
	3.626	-0.386	3.404	0.0123	3.656	-0.414
	3.625	-0.386	3.405	0.0124	3.655	-0.41
	3.624	-0.387	3.406	0.0123	3.654	-0.409
	3.623	-0.387	3.407	0.0122	3.653	-0.407
	3.622	-0.387	3.408	0.012	3.652	-0.406
	3.621	-0.387	3.409	0.0123	3.651	-0.405
	3.62	-0.386	3.41	0.0122	3.65	-0.401
	3.619	-0.386	3.411	0.0124	3.649	-0.401
	3.618	-0.386	3.412	0.0123	3.648	-0.398
	3.617	-0.386	3.413	0.0121	3.647	-0.397
	3.616	-0.386	3.414	0.012	3.646	-0.395
	3.615	-0.386	3.415	0.0125	3.645	-0.394
	3.614	-0.386	3.416	0.0122	3.644	-0.392
	3.613	-0.386	3.417	0.0124	3.643	-0.391
	3.612	-0.386	3.418	0.0126	3.642	-0.389
	3.611	-0.386	3.419	0.0126	3.641	-0.388
	3.61	-0.386	3.42	0.0123	3.64	-0.386
	3.609	-0.386	3.421	0.0125	3.639	-0.384
	3.608	-0.385	3.422	0.0122	3.638	-0.383
	3.607	-0.385	3.423	0.0126	3.637	-0.382
	3.606	-0.385	3.424	0.0126	3.636	-0.38
	3.605	-0.385	3.425	0.0127	3.635	-0.378
	3.604	-0.385	3.426	0.0125	3.634	-0.378
	3.603	-0.384	3.427	0.0126	3.633	-0.376
	3.602	-0.384	3.428	0.0126	3.632	-0.376
	3.601	-0.384	3.429	0.0125	3.631	-0.374
	3.6	-0.384	3.43	0.0129	3.63	-0.373
	3.599	-0.383	3.431	0.0125	3.629	-0.371
	3.598	-0.383	3.432	0.0125	3.628	-0.369
	3.597	-0.383	3.433	0.0126	3.627	-0.37
	3.596	-0.383	3.434	0.0128	3.626	-0.367
	3.595	-0.382	3.435	0.013	3.625	-0.367
	3.594	-0.382	3.436	0.0128	3.624	-0.365
	3.593	-0.382	3.437	0.0128	3.623	-0.364
	3.592	-0.382	3.438	0.0129	3.622	-0.363
	3.591	-0.381	3.439	0.0129	3.621	-0.362
	3.59	-0.381	3.44	0.0128	3.62	-0.361
	3.589	-0.38	3.441	0.0129	3.619	-0.36
	3.588	-0.38	3.442	0.013	3.618	-0.359
	3.587	-0.38	3.443	0.0132	3.617	-0.356
	3.586	-0.379	3.444	0.0131	3.616	-0.356
	3.585	-0.379	3.445	0.0131	3.615	-0.354
	3.584	-0.379	3.446	0.0129	3.614	-0.354
	3.583	-0.379	3.447	0.013	3.613	-0.352
	3.582	-0.378	3.448	0.0134	3.612	-0.351
	3.581	-0.378	3.449	0.0131	3.611	-0.349
	3.58	-0.378	3.45	0.0132	3.61	-0.349
	3.579	-0.377	3.451	0.0134	3.609	-0.347
	3.578	-0.377	3.452	0.0132	3.608	-0.347
	3.577	-0.377	3.453	0.0133	3.607	-0.344
	3.576	-0.376	3.454	0.0133	3.606	-0.343
	3.575	-0.376	3.455	0.0136	3.605	-0.343
	3.574	-0.376	3.456	0.0132	3.604	-0.341
	3.573	-0.375	3.457	0.0134	3.603	-0.34
	3.572	-0.375	3.458	0.0134	3.602	-0.339
	3.571	-0.374	3.459	0.0135	3.601	-0.338
	3.57	-0.374	3.46	0.0134	3.6	-0.336
	3.569	-0.374	3.461	0.0135	3.599	-0.335
	3.568	-0.374	3.462	0.0136	3.598	-0.334
	3.567	-0.373	3.463	0.014	3.597	-0.332
	3.566	-0.372	3.464	0.0137	3.596	-0.33
	3.565	-0.372	3.465	0.0141	3.595	-0.329
	3.564	-0.371	3.466	0.0139	3.594	-0.328
	3.563	-0.371	3.467	0.0137	3.593	-0.327
	3.562	-0.37	3.468	0.0135	3.592	-0.325
	3.561	-0.37	3.469	0.0135	3.591	-0.323
	3.56	-0.37	3.47	0.0139	3.59	-0.323
	3.559	-0.369	3.471	0.0141	3.589	-0.321
	3.558	-0.369	3.472	0.0137	3.588	-0.319
	3.557	-0.368	3.473	0.0141	3.587	-0.318
	3.556	-0.368	3.474	0.0142	3.586	-0.316
	3.555	-0.367	3.475	0.014	3.585	-0.315
	3.554	-0.367	3.476	0.0141	3.584	-0.313
	3.553	-0.366	3.477	0.014	3.583	-0.312
	3.552	-0.366	3.478	0.0142	3.582	-0.311
	3.551	-0.365	3.479	0.0143	3.581	-0.309
	3.55	-0.365	3.48	0.0142	3.58	-0.308
	3.549	-0.364	3.481	0.0141	3.579	-0.306
	3.548	-0.364	3.482	0.0142	3.578	-0.304
	3.547	-0.363	3.483	0.0147	3.577	-0.303
	3.546	-0.362	3.484	0.0144	3.576	-0.3
	3.545	-0.362	3.485	0.0143	3.575	-0.299
	3.544	-0.361	3.486	0.0147	3.574	-0.298
	3.543	-0.361	3.487	0.0145	3.573	-0.297
	3.542	-0.36	3.488	0.0147	3.572	-0.295
	3.541	-0.359	3.489	0.0147	3.571	-0.293
	3.54	-0.359	3.49	0.0149	3.57	-0.292
	3.539	-0.358	3.491	0.0149	3.569	-0.29
	3.538	-0.358	3.492	0.0149	3.568	-0.288
	3.537	-0.357	3.493	0.0151	3.567	-0.287
	3.536	-0.357	3.494	0.0148	3.566	-0.285
	3.535	-0.356	3.495	0.0153	3.565	-0.284
	3.534	-0.355	3.496	0.0148	3.564	-0.282
	3.533	-0.355	3.497	0.0151	3.563	-0.28
	3.532	-0.354	3.498	0.0154	3.562	-0.279
	3.531	-0.353	3.499	0.0153	3.561	-0.277
	3.53	-0.352	3.5	0.0155	3.56	-0.275
	3.529	-0.352	3.501	0.0158	3.559	-0.274
	3.528	-0.351	3.502	0.0158	3.558	-0.273
	3.527	-0.351	3.503	0.0156	3.557	-0.271
	3.526	-0.35	3.504	0.0159	3.556	-0.27
	3.525	-0.349	3.505	0.016	3.555	-0.268
	3.524	-0.348	3.506	0.0161	3.554	-0.267
	3.523	-0.347	3.507	0.016	3.553	-0.265
	3.522	-0.347	3.508	0.0161	3.552	-0.264
	3.521	-0.346	3.509	0.0162	3.551	-0.263
	3.52	-0.345	3.51	0.0163	3.55	-0.261
	3.519	-0.345	3.511	0.0164	3.549	-0.259
	3.518	-0.344	3.512	0.0167	3.548	-0.257
	3.517	-0.343	3.513	0.0164	3.547	-0.256
	3.516	-0.342	3.514	0.0165	3.546	-0.255
	3.515	-0.342	3.515	0.0167	3.545	-0.253
	3.514	-0.341	3.516	0.0171	3.544	-0.252
	3.513	-0.34	3.517	0.0171	3.543	-0.25
	3.512	-0.339	3.518	0.0171	3.542	-0.249
	3.511	-0.338	3.519	0.0173	3.541	-0.247
	3.51	-0.337	3.52	0.0172	3.54	-0.246
	3.509	-0.337	3.521	0.0173	3.539	-0.244
	3.508	-0.336	3.522	0.0174	3.538	-0.243
	3.507	-0.335	3.523	0.0177	3.537	-0.241
	3.506	-0.334	3.524	0.0174	3.536	-0.24
	3.505	-0.333	3.525	0.0177	3.535	-0.238
	3.504	-0.332	3.526	0.0177	3.534	-0.237
	3.503	-0.331	3.527	0.0181	3.533	-0.235
	3.502	-0.331	3.528	0.018	3.532	-0.234
	3.501	-0.33	3.529	0.0181	3.531	-0.232
	3.5	-0.329	3.53	0.018	3.53	-0.23
	3.499	-0.328	3.531	0.0186	3.529	-0.23
	3.498	-0.327	3.532	0.0186	3.528	-0.228
	3.497	-0.326	3.533	0.0186	3.527	-0.227
	3.496	-0.325	3.534	0.0187	3.526	-0.225
	3.495	-0.324	3.535	0.019	3.525	-0.223
	3.494	-0.323	3.536	0.019	3.524	-0.221
	3.493	-0.323	3.537	0.0194	3.523	-0.22
	3.492	-0.322	3.538	0.0193	3.522	-0.219
	3.491	-0.321	3.539	0.0191	3.521	-0.217
	3.49	-0.319	3.54	0.0196	3.52	-0.215
	3.489	-0.319	3.541	0.0196	3.519	-0.214
	3.488	-0.318	3.542	0.0196	3.518	-0.213
	3.487	-0.317	3.543	0.02	3.517	-0.211
	3.486	-0.316	3.544	0.0202	3.516	-0.21
	3.485	-0.315	3.545	0.0203	3.515	-0.208
	3.484	-0.314	3.546	0.02	3.514	-0.208
	3.483	-0.313	3.547	0.0206	3.513	-0.206
	3.482	-0.312	3.548	0.0209	3.512	-0.204
	3.481	-0.311	3.549	0.021	3.511	-0.203
	3.48	-0.31	3.55	0.0212	3.51	-0.201
	3.479	-0.309	3.551	0.021	3.509	-0.2
	3.478	-0.308	3.552	0.0212	3.508	-0.199
	3.477	-0.307	3.553	0.0215	3.507	-0.197
	3.476	-0.306	3.554	0.022	3.506	-0.196
	3.475	-0.305	3.555	0.0218	3.505	-0.194
	3.474	-0.304	3.556	0.0221	3.504	-0.194
	3.473	-0.303	3.557	0.0225	3.503	-0.192
	3.472	-0.302	3.558	0.0222	3.502	-0.19
	3.471	-0.301	3.559	0.0226	3.501	-0.189
	3.47	-0.299	3.56	0.0227	3.5	-0.188
	3.469	-0.299	3.561	0.0232	3.499	-0.186
	3.468	-0.298	3.562	0.0233	3.498	-0.185
	3.467	-0.297	3.563	0.0235	3.497	-0.184
	3.466	-0.295	3.564	0.0239	3.496	-0.183
	3.465	-0.294	3.565	0.024	3.495	-0.181
	3.464	-0.293	3.566	0.024	3.494	-0.18
	3.463	-0.292	3.567	0.0241	3.493	-0.179
	3.462	-0.291	3.568	0.0242	3.492	-0.177
	3.461	-0.29	3.569	0.0246	3.491	-0.176
	3.46	-0.289	3.57	0.0248	3.49	-0.175
	3.459	-0.288	3.571	0.0249	3.489	-0.174
	3.458	-0.287	3.572	0.0256	3.488	-0.173
	3.457	-0.285	3.573	0.0258	3.487	-0.171
	3.456	-0.284	3.574	0.0261	3.486	-0.17
	3.455	-0.283	3.575	0.0262	3.485	-0.169
	3.454	-0.282	3.576	0.0265	3.484	-0.168
	3.453	-0.281	3.577	0.0269	3.483	-0.166
	3.452	-0.279	3.578	0.0269	3.482	-0.165
	3.451	-0.278	3.579	0.0274	3.481	-0.165
	3.45	-0.277	3.58	0.0276	3.48	-0.164
	3.449	-0.276	3.581	0.0279	3.479	-0.162
	3.448	-0.275	3.582	0.0279	3.478	-0.161
	3.447	-0.274	3.583	0.0282	3.477	-0.16
	3.446	-0.273	3.584	0.029	3.476	-0.159
	3.445	-0.271	3.585	0.029	3.475	-0.158
	3.444	-0.27	3.586	0.0292	3.474	-0.158
	3.443	-0.269	3.587	0.0297	3.473	-0.157
	3.442	-0.268	3.588	0.03	3.472	-0.155
	3.441	-0.267	3.589	0.0305	3.471	-0.154
	3.44	-0.265	3.59	0.0308	3.47	-0.153
	3.439	-0.264	3.591	0.0311	3.469	-0.152
	3.438	-0.263	3.592	0.0312	3.468	-0.152
	3.437	-0.262	3.593	0.0318	3.467	-0.151
	3.436	-0.261	3.594	0.0321	3.466	-0.15
	3.435	-0.259	3.595	0.0326	3.465	-0.149
	3.434	-0.258	3.596	0.0331	3.464	-0.148
	3.433	-0.257	3.597	0.0331	3.463	-0.147
	3.432	-0.256	3.598	0.0334	3.462	-0.146
	3.431	-0.254	3.599	0.034	3.461	-0.145
	3.43	-0.253	3.6	0.0344	3.46	-0.144
	3.429	-0.252	3.601	0.0345	3.459	-0.144
	3.428	-0.251	3.602	0.035	3.458	-0.142
	3.427	-0.249	3.603	0.0352	3.457	-0.141
	3.426	-0.248	3.604	0.0358	3.456	-0.141
	3.425	-0.247	3.605	0.0363	3.455	-0.139
	3.424	-0.246	3.606	0.037	3.454	-0.138
	3.423	-0.244	3.607	0.0372	3.453	-0.138
	3.422	-0.243	3.608	0.0378	3.452	-0.136
	3.421	-0.242	3.609	0.0379	3.451	-0.136
	3.42	-0.241	3.61	0.0387	3.45	-0.135
	3.419	-0.24	3.611	0.0389	3.449	-0.134
	3.418	-0.238	3.612	0.0392	3.448	-0.133
	3.417	-0.237	3.613	0.04	3.447	-0.132
	3.416	-0.236	3.614	0.0398	3.446	-0.131
	3.415	-0.234	3.615	0.0407	3.445	-0.131
	3.414	-0.233	3.616	0.0411	3.444	-0.13
	3.413	-0.232	3.617	0.0417	3.443	-0.128
	3.412	-0.231	3.618	0.0418	3.442	-0.128
	3.411	-0.229	3.619	0.0424	3.441	-0.127
	3.41	-0.228	3.62	0.0426	3.44	-0.126
	3.409	-0.227	3.621	0.0433	3.439	-0.125
	3.408	-0.226	3.622	0.0436	3.438	-0.125
	3.407	-0.224	3.623	0.0442	3.437	-0.124
	3.406	-0.223	3.624	0.045	3.436	-0.123
	3.405	-0.222	3.625	0.0454	3.435	-0.122
	3.404	-0.221	3.626	0.0456	3.434	-0.121
	3.403	-0.22	3.627	0.0464	3.433	-0.12
	3.402	-0.218	3.628	0.0469	3.432	-0.12
	3.401	-0.217	3.629	0.0473	3.431	-0.119
	3.4	-0.216	3.63	0.0477	3.43	-0.118
	3.399	-0.214	3.631	0.0484	3.429	-0.117
	3.398	-0.213	3.632	0.0487	3.428	-0.117
	3.397	-0.212	3.633	0.0494	3.427	-0.116
	3.396	-0.211	3.634	0.0497	3.426	-0.115
	3.395	-0.209	3.635	0.0506	3.425	-0.114
	3.394	-0.208	3.636	0.051	3.424	-0.114
	3.393	-0.207	3.637	0.0514	3.423	-0.113
	3.392	-0.206	3.638	0.0522	3.422	-0.112
	3.391	-0.204	3.639	0.0526	3.421	-0.112
	3.39	-0.203	3.64	0.0536	3.42	-0.111
	3.389	-0.202	3.641	0.0541	3.419	-0.11
	3.388	-0.201	3.642	0.0548	3.418	-0.109
	3.387	-0.2	3.643	0.0552	3.417	-0.109
	3.386	-0.198	3.644	0.0563	3.416	-0.108
	3.385	-0.197	3.645	0.0567	3.415	-0.108
	3.384	-0.196	3.646	0.0573	3.414	-0.107
	3.383	-0.195	3.647	0.0576	3.413	-0.106
	3.382	-0.194	3.648	0.0587	3.412	-0.105
	3.381	-0.192	3.649	0.0595	3.411	-0.105
	3.38	-0.191	3.65	0.0599	3.41	-0.104
	3.379	-0.19	3.651	0.0603	3.409	-0.104
	3.378	-0.189	3.652	0.0615	3.408	-0.103
	3.377	-0.188	3.653	0.0622	3.407	-0.103
	3.376	-0.187	3.654	0.0628	3.406	-0.102
	3.375	-0.185	3.655	0.0634	3.405	-0.101
	3.374	-0.184	3.656	0.0644	3.404	-0.101
	3.373	-0.183	3.657	0.0648	3.403	-0.101
	3.372	-0.182	3.658	0.0657	3.402	-0.1
	3.371	-0.181	3.659	0.0664	3.401	-0.0992
	3.37	-0.18	3.66	0.0673	3.4	-0.0989
	3.369	-0.178	3.661	0.068	3.399	-0.0978
	3.368	-0.177	3.662	0.0686	3.398	-0.0974
	3.367	-0.176	3.663	0.0697	3.397	-0.0974
	3.366	-0.175	3.664	0.0704	3.396	-0.0972
	3.365	-0.174	3.665	0.0712	3.395	-0.0962
	3.364	-0.173	3.666	0.0719	3.394	-0.0962
	3.363	-0.172	3.667	0.0728	3.393	-0.096
	3.362	-0.171	3.668	0.0736	3.392	-0.0948
	3.361	-0.17	3.669	0.0743	3.391	-0.0943
	3.36	-0.169	3.67	0.0752	3.39	-0.0936
	3.359	-0.168	3.671	0.0762	3.389	-0.0941
	3.358	-0.167	3.672	0.0772	3.388	-0.0932
	3.357	-0.166	3.673	0.0778	3.387	-0.0924
	3.356	-0.165	3.674	0.0788	3.386	-0.0925
	3.355	-0.164	3.675	0.0795	3.385	-0.092
	3.354	-0.163	3.676	0.0806	3.384	-0.0914
	3.353	-0.162	3.677	0.0812	3.383	-0.0909
	3.352	-0.16	3.678	0.0825	3.382	-0.0903
	3.351	-0.16	3.679	0.0834	3.381	-0.0897
	3.35	-0.159	3.68	0.0839	3.38	-0.0893
	3.349	-0.158	3.681	0.0848	3.379	-0.0889
	3.348	-0.157	3.682	0.0858	3.378	-0.0887
	3.347	-0.156	3.683	0.0866	3.377	-0.0881
	3.346	-0.155	3.684	0.0875	3.376	-0.0876
	3.345	-0.154	3.685	0.0886	3.375	-0.0877
	3.344	-0.153	3.686	0.0897	3.374	-0.0871
	3.343	-0.153	3.687	0.0907	3.373	-0.0863
	3.342	-0.152	3.688	0.0916	3.372	-0.0861
	3.341	-0.151	3.689	0.0925	3.371	-0.0856
	3.34	-0.15	3.69	0.0934	3.37	-0.0858
	3.339	-0.149	3.691	0.0945	3.369	-0.0849
	3.338	-0.148	3.692	0.0954	3.368	-0.0841
	3.337	-0.147	3.693	0.0963	3.367	-0.0835
	3.336	-0.146	3.694	0.0973	3.366	-0.0835
	3.335	-0.145	3.695	0.0984	3.365	-0.0828
	3.334	-0.144	3.696	0.0995	3.364	-0.0824
	3.333	-0.144	3.697	0.1	3.363	-0.0818
	3.332	-0.143	3.698	0.102	3.362	-0.0812
	3.331	-0.142	3.699	0.103	3.361	-0.081
	3.33	-0.141	3.7	0.104	3.36	-0.0801
	3.329	-0.14	3.701	0.105	3.359	-0.0798
	3.328	-0.139	3.702	0.105	3.358	-0.0796
	3.327	-0.138	3.703	0.107	3.357	-0.0789
	3.326	-0.138	3.704	0.108	3.356	-0.0785
	3.325	-0.137	3.705	0.109	3.355	-0.0782
	3.324	-0.136	3.706	0.11	3.354	-0.0779
	3.323	-0.135	3.707	0.111	3.353	-0.0772
	3.322	-0.134	3.708	0.112	3.352	-0.077
	3.321	-0.134	3.709	0.113	3.351	-0.0766
	3.32	-0.133	3.71	0.115	3.35	-0.0759
	3.319	-0.132	3.711	0.116	3.349	-0.076
	3.318	-0.131	3.712	0.117	3.348	-0.075
	3.317	-0.13	3.713	0.118	3.347	-0.075
	3.316	-0.13	3.714	0.119	3.346	-0.0747
	3.315	-0.129	3.715	0.121	3.345	-0.0739
	3.314	-0.128	3.716	0.122	3.344	-0.0738
	3.313	-0.128	3.717	0.123	3.343	-0.0734
	3.312	-0.127	3.718	0.124	3.342	-0.0727
	3.311	-0.126	3.719	0.125	3.341	-0.0719
	3.31	-0.125	3.72	0.126	3.34	-0.0717
	3.309	-0.125	3.721	0.127	3.339	-0.0714
	3.308	-0.124	3.722	0.129	3.338	-0.0711
	3.307	-0.123	3.723	0.13	3.337	-0.0705
	3.306	-0.122	3.724	0.131	3.336	-0.0706
	3.305	-0.122	3.725	0.133	3.335	-0.0704
	3.304	-0.121	3.726	0.134	3.334	-0.0694
	3.303	-0.12	3.727	0.135	3.333	-0.0694
	3.302	-0.12	3.728	0.136	3.332	-0.0687
	3.301	-0.119	3.729	0.138	3.331	-0.0686
	3.3	-0.118	3.73	0.139	3.33	-0.0683
	3.299	-0.118	3.731	0.14	3.329	-0.0679
	3.298	-0.117	3.732	0.142	3.328	-0.0676
	3.297	-0.116	3.733	0.143	3.327	-0.0676
	3.296	-0.116	3.734	0.145	3.326	-0.067
	3.295	-0.115	3.735	0.146	3.325	-0.0668
	3.294	-0.114	3.736	0.148	3.324	-0.0663
	3.293	-0.113	3.737	0.149	3.323	-0.0662
	3.292	-0.113	3.738	0.15	3.322	-0.0657
	3.291	-0.112	3.739	0.152	3.321	-0.0655
	3.29	-0.112	3.74	0.153	3.32	-0.065
	3.289	-0.111	3.741	0.154	3.319	-0.0651
	3.288	-0.11	3.742	0.155	3.318	-0.0645
	3.287	-0.11	3.743	0.157	3.317	-0.0645
	3.286	-0.109	3.744	0.158	3.316	-0.0641
	3.285	-0.109	3.745	0.16	3.315	-0.0636
	3.284	-0.108	3.746	0.161	3.314	-0.0636
	3.283	-0.107	3.747	0.163	3.313	-0.0631
	3.282	-0.107	3.748	0.164	3.312	-0.0627
	3.281	-0.106	3.749	0.165	3.311	-0.0627
	3.28	-0.106	3.75	0.167	3.31	-0.0623
	3.279	-0.105	3.751	0.168	3.309	-0.0622
	3.278	-0.105	3.752	0.17	3.308	-0.0623
	3.277	-0.104	3.753	0.171	3.307	-0.0614
	3.276	-0.103	3.754	0.172	3.306	-0.0611
	3.275	-0.103	3.755	0.174	3.305	-0.0606
	3.274	-0.102	3.756	0.176	3.304	-0.0605
	3.273	-0.102	3.757	0.177	3.303	-0.0605
	3.272	-0.101	3.758	0.178	3.302	-0.0604
	3.271	-0.101	3.759	0.18	3.301	-0.06
	3.27	-0.1	3.76	0.181	3.3	-0.0596
	3.269	-0.0994	3.761	0.182	3.299	-0.0596
	3.268	-0.0989	3.762	0.184	3.298	-0.0592
	3.267	-0.0984	3.763	0.185	3.297	-0.0591
	3.266	-0.0978	3.764	0.186	3.296	-0.0586
	3.265	-0.0974	3.765	0.188	3.295	-0.0586
	3.264	-0.0968	3.766	0.189	3.294	-0.0583
	3.263	-0.0963	3.767	0.191	3.293	-0.0573
	3.262	-0.0958	3.768	0.192	3.292	-0.0576
	3.261	-0.0954	3.769	0.193	3.291	-0.0575
	3.26	-0.0949	3.77	0.195	3.29	-0.057
	3.259	-0.0944	3.771	0.196	3.289	-0.057
	3.258	-0.0939	3.772	0.198	3.288	-0.0566
	3.257	-0.0935	3.773	0.198	3.287	-0.0567
	3.256	-0.093	3.774	0.2	3.286	-0.0561
	3.255	-0.0925	3.775	0.202	3.285	-0.0557
	3.254	-0.0921	3.776	0.203	3.284	-0.0556
	3.253	-0.0916	3.777	0.204	3.283	-0.0556
	3.252	-0.0911	3.778	0.205	3.282	-0.0554
	3.251	-0.0906	3.779	0.207	3.281	-0.055
	3.25	-0.0902	3.78	0.208	3.28	-0.0545
	3.249	-0.0898	3.781	0.21	3.279	-0.0542
	3.248	-0.0893	3.782	0.211	3.278	-0.0539
	3.247	-0.0889	3.783	0.213	3.277	-0.0537
	3.246	-0.0884	3.784	0.214	3.276	-0.0539
	3.245	-0.088	3.785	0.215	3.275	-0.0531
	3.244	-0.0876	3.786	0.217	3.274	-0.0528
	3.243	-0.0872	3.787	0.218	3.273	-0.0524
	3.242	-0.0867	3.788	0.219	3.272	-0.0524
	3.241	-0.0863	3.789	0.22	3.271	-0.0527
	3.24	-0.0859	3.79	0.221	3.27	-0.052
	3.239	-0.0853	3.791	0.223	3.269	-0.0516
	3.238	-0.0851	3.792	0.224	3.268	-0.0518
	3.237	-0.0847	3.793	0.225	3.267	-0.0515
	3.236	-0.0842	3.794	0.227	3.266	-0.0514
	3.235	-0.0838	3.795	0.228	3.265	-0.0508
	3.234	-0.0834	3.796	0.23	3.264	-0.0507
	3.233	-0.083	3.797	0.231	3.263	-0.0504
	3.232	-0.0827	3.798	0.232	3.262	-0.0501
	3.231	-0.0822	3.799	0.234	3.261	-0.0497
	3.23	-0.0818	3.8	0.235	3.26	-0.0496
	3.229	-0.0814	3.801	0.237	3.259	-0.0498
	3.228	-0.081	3.802	0.238	3.258	-0.0493
	3.227	-0.0806	3.803	0.239	3.257	-0.0496
	3.226	-0.0803	3.804	0.24	3.256	-0.0489
	3.225	-0.0799	3.805	0.242	3.255	-0.0487
	3.224	-0.0796	3.806	0.243	3.254	-0.0484
	3.223	-0.0792	3.807	0.245	3.253	-0.0485
	3.222	-0.0787	3.808	0.246	3.252	-0.0479
	3.221	-0.0785	3.809	0.248	3.251	-0.0474
	3.22	-0.078	3.81	0.249	3.25	-0.0475
	3.219	-0.0776	3.811	0.25	3.249	-0.0475
	3.218	-0.0773	3.812	0.252	3.248	-0.0476
	3.217	-0.0769	3.813	0.253	3.247	-0.047
	3.216	-0.0766	3.814	0.255	3.246	-0.0469
	3.215	-0.0762	3.815	0.256	3.245	-0.0469
	3.214	-0.0759	3.816	0.258	3.244	-0.0463
	3.213	-0.0756	3.817	0.259	3.243	-0.0464
	3.212	-0.0752	3.818	0.261	3.242	-0.0461
	3.211	-0.0748	3.819	0.262	3.241	-0.046
	3.21	-0.0746	3.82	0.264	3.24	-0.0459
	3.209	-0.0742	3.821	0.265	3.239	-0.0457
	3.208	-0.0739	3.822	0.266	3.238	-0.0457
	3.207	-0.0735	3.823	0.268	3.237	-0.0455
	3.206	-0.0731	3.824	0.269	3.236	-0.0458
	3.205	-0.0728	3.825	0.27	3.235	-0.0453
	3.204	-0.0726	3.826	0.271	3.234	-0.045
	3.203	-0.0722	3.827	0.272	3.233	-0.0449
	3.202	-0.072	3.828	0.274	3.232	-0.0449
	3.201	-0.0715	3.829	0.276	3.231	-0.0446
	3.2	-0.0713	3.83	0.277	3.23	-0.0445
	3.199	-0.0709	3.831	0.278	3.229	-0.0439
	3.198	-0.0707	3.832	0.28	3.228	-0.0441
	3.197	-0.0703	3.833	0.281	3.227	-0.0437
	3.196	-0.07	3.834	0.282	3.226	-0.0437
	3.195	-0.0697	3.835	0.284	3.225	-0.0434
	3.194	-0.0694	3.836	0.285	3.224	-0.0432
	3.193	-0.0691	3.837	0.286	3.223	-0.0434
	3.192	-0.0688	3.838	0.288	3.222	-0.0431
	3.191	-0.0685	3.839	0.289	3.221	-0.043
	3.19	-0.0682	3.84	0.29	3.22	-0.0428
	3.189	-0.0679	3.841	0.292	3.219	-0.0427
	3.188	-0.0677	3.842	0.293	3.218	-0.0429
	3.187	-0.0673	3.843	0.295	3.217	-0.0423
	3.186	-0.067	3.844	0.296	3.216	-0.0419
	3.185	-0.0667	3.845	0.297	3.215	-0.0417
	3.184	-0.0664	3.846	0.298	3.214	-0.0417
	3.183	-0.0662	3.847	0.3	3.213	-0.0418
	3.182	-0.0659	3.848	0.301	3.212	-0.0413
	3.181	-0.0656	3.849	0.303	3.211	-0.0414
	3.18	-0.0654	3.85	0.304	3.21	-0.0413
	3.179	-0.0651	3.851	0.305	3.209	-0.0413
	3.178	-0.0648	3.852	0.307	3.208	-0.0406
	3.177	-0.0645	3.853	0.308	3.207	-0.0409
	3.176	-0.0642	3.854	0.309	3.206	-0.0409
	3.175	-0.0639	3.855	0.311	3.205	-0.0406
	3.174	-0.0637	3.856	0.312	3.204	-0.0403
	3.173	-0.0634	3.857	0.313	3.203	-0.0403
	3.172	-0.063	3.858	0.315	3.202	-0.0396
	3.171	-0.0629	3.859	0.316	3.201	-0.04
	3.17	-0.0627	3.86	0.317	3.2	-0.0396
	3.169	-0.0624	3.861	0.319	3.199	-0.039
	3.168	-0.0621	3.862	0.32	3.198	-0.0393
	3.167	-0.0618	3.863	0.322	3.197	-0.039
	3.166	-0.0615	3.864	0.323	3.196	-0.0393
	3.165	-0.0613	3.865	0.324	3.195	-0.0391
	3.164	-0.0609	3.866	0.326	3.194	-0.0386
	3.163	-0.0608	3.867	0.327	3.193	-0.0386
	3.162	-0.0605	3.868	0.329	3.192	-0.0387
	3.161	-0.0602	3.869	0.329	3.191	-0.0381
	3.16	-0.0599	3.87	0.331	3.19	-0.0382
	3.159	-0.0597	3.871	0.333	3.189	-0.0383
	3.158	-0.0594	3.872	0.334	3.188	-0.0376
	3.157	-0.0591	3.873	0.336	3.187	-0.0375
	3.156	-0.0589	3.874	0.337	3.186	-0.0379
	3.155	-0.0587	3.875	0.339	3.185	-0.0374
	3.154	-0.0585	3.876	0.34	3.184	-0.0378
	3.153	-0.0582	3.877	0.342	3.183	-0.0371
	3.152	-0.058	3.878	0.343	3.182	-0.0371
	3.151	-0.0576	3.879	0.345	3.181	-0.0366
	3.15	-0.0575	3.88	0.346	3.18	-0.037
	3.149	-0.0572	3.881	0.348	3.179	-0.0367
	3.148	-0.057	3.882	0.35	3.178	-0.037
	3.147	-0.0568	3.883	0.351	3.177	-0.0365
	3.146	-0.0564	3.884	0.352	3.176	-0.037
	3.145	-0.0563	3.885	0.354	3.175	-0.0364
	3.144	-0.0561	3.886	0.355	3.174	-0.0358
	3.143	-0.0558	3.887	0.357	3.173	-0.0357
	3.142	-0.0556	3.888	0.359	3.172	-0.036
	3.141	-0.0553	3.889	0.36	3.171	-0.0359
	3.14	-0.055	3.89	0.362	3.17	-0.0361
	3.139	-0.0549	3.891	0.364	3.169	-0.0352
	3.138	-0.0547	3.892	0.366	3.168	-0.0358
	3.137	-0.0544	3.893	0.367	3.167	-0.0355
	3.136	-0.0542	3.894	0.369	3.166	-0.0352
	3.135	-0.054	3.895	0.371	3.165	-0.0353
	3.134	-0.0538	3.896	0.372	3.164	-0.0352
	3.133	-0.0535	3.897	0.374	3.163	-0.0353
	3.132	-0.0534	3.898	0.375	3.162	-0.0351
	3.131	-0.0531	3.899	0.378	3.161	-0.0349
	3.13	-0.0528	3.9	0.379	3.16	-0.0352
	3.129	-0.0527	3.901	0.381	3.159	-0.0346
	3.128	-0.0525	3.902	0.383	3.158	-0.0345
	3.127	-0.0523	3.903	0.384	3.157	-0.0347
	3.126	-0.0521	3.904	0.386	3.156	-0.0345
	3.125	-0.0519	3.905	0.388	3.155	-0.0345
	3.124	-0.0517	3.906	0.389	3.154	-0.0341
	3.123	-0.0514	3.907	0.391	3.153	-0.0346
	3.122	-0.0513	3.908	0.392	3.152	-0.0343
	3.121	-0.051	3.909	0.394	3.151	-0.0341
	3.12	-0.0508	3.91	0.396	3.15	-0.0341
	3.119	-0.0507	3.911	0.398	3.149	-0.0343
	3.118	-0.0505	3.912	0.399	3.148	-0.0339
	3.117	-0.0503	3.913	0.401	3.147	-0.0339
	3.116	-0.0501	3.914	0.403	3.146	-0.0337
	3.115	-0.0499	3.915	0.405	3.145	-0.0335
	3.114	-0.0498	3.916	0.406	3.144	-0.0337
	3.113	-0.0496	3.917	0.408	3.143	-0.0333
	3.112	-0.0493	3.918	0.409	3.142	-0.033
	3.111	-0.0491	3.919	0.411	3.141	-0.0332
	3.11	-0.049	3.92	0.412	3.14	-0.0329
	3.109	-0.0488	3.921	0.414	3.139	-0.0333
	3.108	-0.0486	3.922	0.415	3.138	-0.0334
	3.107	-0.0485	3.923	0.417	3.137	-0.0331
	3.106	-0.0482	3.924	0.419	3.136	-0.0327
	3.105	-0.0481	3.925	0.421	3.135	-0.0328
	3.104	-0.0479	3.926	0.423	3.134	-0.0324
	3.103	-0.0478	3.927	0.424	3.133	-0.0322
	3.102	-0.0476	3.928	0.426	3.132	-0.0322
	3.101	-0.0474	3.929	0.428	3.131	-0.032
	3.1	-0.0474	3.93	0.429	3.13	-0.032
	3.099	-0.0471	3.931	0.431	3.129	-0.0317
	3.098	-0.047	3.932	0.433	3.128	-0.0319
	3.097	-0.0468	3.933	0.435	3.127	-0.0319
	3.096	-0.0467	3.934	0.436	3.126	-0.0314
	3.095	-0.0465	3.935	0.438	3.125	-0.0313
	3.094	-0.0463	3.936	0.44	3.124	-0.0313
	3.093	-0.0461	3.937	0.442	3.123	-0.0311
	3.092	-0.046	3.938	0.443	3.122	-0.0311
	3.091	-0.0458	3.939	0.445	3.121	-0.0309
	3.09	-0.0457	3.94	0.447	3.12	-0.031
	3.089	-0.0455	3.941	0.449	3.119	-0.0308
	3.088	-0.0454	3.942	0.451	3.118	-0.0305
	3.087	-0.0452	3.943	0.453	3.117	-0.0308
	3.086	-0.045	3.944	0.454	3.116	-0.0304
	3.085	-0.045	3.945	0.456	3.115	-0.0305
	3.084	-0.0448	3.946	0.458	3.114	-0.0306
	3.083	-0.0447	3.947	0.46	3.113	-0.0302
	3.082	-0.0445	3.948	0.462	3.112	-0.0299
	3.081	-0.0443	3.949	0.464	3.111	-0.0297
	3.08	-0.0443	3.95	0.466	3.11	-0.0302
	3.079	-0.0442	3.951	0.468	3.109	-0.0298
	3.078	-0.044	3.952	0.47	3.108	-0.0299
	3.077	-0.0438	3.953	0.472	3.107	-0.0295
	3.076	-0.0437	3.954	0.474	3.106	-0.0296
	3.075	-0.0436	3.955	0.476	3.105	-0.0294
	3.074	-0.0434	3.956	0.478	3.104	-0.0292
	3.073	-0.0433	3.957	0.48	3.103	-0.0291
	3.072	-0.0432	3.958	0.482	3.102	-0.029
	3.071	-0.043	3.959	0.484	3.101	-0.029
	3.07	-0.0429	3.96	0.487	3.1	-0.0292
	3.069	-0.0427	3.961	0.489	3.099	-0.0291
	3.068	-0.0427	3.962	0.491	3.098	-0.0286
	3.067	-0.0426	3.963	0.493	3.097	-0.0288
	3.066	-0.0424	3.964	0.495	3.096	-0.0285
	3.065	-0.0423	3.965	0.498	3.095	-0.0283
	3.064	-0.0421	3.966	0.499	3.094	-0.0281
	3.063	-0.042	3.967	0.502	3.093	-0.0281
	3.062	-0.0419	3.968	0.504	3.092	-0.0282
	3.061	-0.0418	3.969	0.506	3.091	-0.0282
	3.06	-0.0415	3.97	0.509	3.09	-0.0279
	3.059	-0.0415	3.971	0.51	3.089	-0.0283
	3.058	-0.0414	3.972	0.513	3.088	-0.028
	3.057	-0.0412	3.973	0.515	3.087	-0.0281
	3.056	-0.0411	3.974	0.516	3.086	-0.0273
	3.055	-0.0411	3.975	0.519	3.085	-0.0278
	3.054	-0.0409	3.976	0.521	3.084	-0.028
	3.053	-0.0408	3.977	0.523	3.083	-0.0273
	3.052	-0.0406	3.978	0.525	3.082	-0.0277
	3.051	-0.0405	3.979	0.527	3.081	-0.0273
	3.05	-0.0405	3.98	0.529	3.08	-0.0275
	3.049	-0.0403	3.981	0.531	3.079	-0.0274
	3.048	-0.0403	3.982	0.533	3.078	-0.0271
	3.047	-0.0402	3.983	0.535	3.077	-0.0271
	3.046	-0.0401	3.984	0.537	3.076	-0.0274
	3.045	-0.0399	3.985	0.539	3.075	-0.0269
	3.044	-0.0398	3.986	0.541	3.074	-0.0268
	3.043	-0.0397	3.987	0.543	3.073	-0.0267
	3.042	-0.0397	3.988	0.545	3.072	-0.0272
	3.041	-0.0395	3.989	0.546	3.071	-0.0268
	3.04	-0.0394	3.99	0.548	3.07	-0.0266
	3.039	-0.0393	3.991	0.55	3.069	-0.0263
	3.038	-0.0392	3.992	0.552	3.068	-0.0267
	3.037	-0.0391	3.993	0.554	3.067	-0.0263
	3.036	-0.0391	3.994	0.556	3.066	-0.0264
	3.035	-0.039	3.995	0.558	3.065	-0.0262
	3.034	-0.0388	3.996	0.559	3.064	-0.0265
[truncated: 1,603 more rows]
