# Supplementary material for: Multifunctional electrolyte additive for high power lithium metal batteries at ultra-low temperatures
Source: Nat Commun. 2025 Apr 8;16:3344. doi: 10.1038/s41467-025-58627-3 (PMC11978743; doi:10.1038/s41467-025-58627-3)
Supplement: Supplementary file 5 — Source Data [file 41467_2025_58627_MOESM5_ESM.zip › Source data for Fig. S29.xlsx]

## Sheet: Sheet2
	DEE					DDE					DDE-PN
	0nm		15nm			0nm		15nm			0nm		15nm
	B.E.(eV)	Raw	B.E.(eV)	Raw		B.E.(eV)	Raw	B.E.(eV)	Raw		B.E.(eV)	Raw	B.E.(eV)	Raw
	305.6	1	305.6	1		305.6	1	305.6	1		305.6	1	305.6	1
	305.5	0.97671	305.5	1.02692		305.5	0.95085	305.5	1.0111		305.5	1.05643	305.5	0.98294
	305.4	0.95434	305.4	0.99746		305.4	0.95563	305.4	0.98613		305.4	1.14447	305.4	1.00569
	305.3	0.98265	305.3	1.01879		305.3	0.96781	305.3	0.96533		305.3	1.1219	305.3	0.96209
	305.2	1.00183	305.2	1.00254		305.2	0.98565	305.2	0.94498		305.2	0.95937	305.2	0.94086
	305.1	0.94795	305.1	1.01524		305.1	1.0013	305.1	0.94452		305.1	1.07675	305.1	0.95072
	305	0.95571	305	0.99644		305	0.99087	305	0.97827		305	1.18962	305	0.94503
	304.9	0.95845	304.9	0.98476		304.9	0.97825	304.9	0.97688		304.9	1.08804	304.9	0.97233
	304.8	0.98219	304.8	0.98781		304.8	0.99913	304.8	0.95331		304.8	0.99323	304.8	0.97763
	304.7	0.96027	304.7	0.98527		304.7	0.97651	304.7	0.95146		304.7	1.0474	304.7	0.97574
	304.6	0.98813	304.6	0.98273		304.6	0.95868	304.6	0.957		304.6	1.06998	304.6	0.97915
	304.5	0.97626	304.5	0.96953		304.5	0.95998	304.5	0.92464		304.5	1.05869	304.5	0.95148
	304.4	0.97123	304.4	0.97765		304.4	0.96216	304.4	0.92325		304.4	0.98646	304.4	0.92608
	304.3	0.93881	304.3	0.96242		304.3	0.96259	304.3	0.94683		304.3	1.08804	304.3	0.92532
	304.2	0.98539	304.2	0.95378		304.2	0.93954	304.2	0.95978		304.2	1.02032	304.2	0.91433
	304.1	0.95251	304.1	0.96699		304.1	0.9652	304.1	0.94914		304.1	1.03386	304.1	0.93139
	304	0.94475	304	0.96242		304	0.96999	304	0.95885		304	0.95034	304	0.94086
	303.9	0.95251	303.9	0.93448		303.9	0.96912	303.9	0.98289		303.9	0.93679	303.9	0.94466
	303.8	0.95982	303.8	0.95074		303.8	0.98739	303.8	0.957		303.8	1.03612	303.8	0.95679
	303.7	0.94064	303.7	0.94566		303.7	0.96129	303.7	0.95331		303.7	0.99774	303.7	0.96361
	303.6	0.94429	303.6	0.95683		303.6	0.96129	303.6	0.92603		303.6	1.02257	303.6	0.93442
	303.5	0.92511	303.5	0.92941		303.5	0.96477	303.5	0.94082		303.5	1.05643	303.5	0.92646
	303.4	0.92785	303.4	0.93753		303.4	0.92562	303.4	0.92926		303.4	0.99549	303.4	0.93745
	303.3	0.92009	303.3	0.91315		303.3	0.95389	303.3	0.93111		303.3	0.93454	303.3	0.92798
	303.2	0.95434	303.2	0.96394		303.2	0.9391	303.2	0.91817		303.2	0.97517	303.2	0.89613
	303.1	0.92374	303.1	0.95277		303.1	0.94867	303.1	0.91031		303.1	0.99323	303.1	0.91736
	303	0.92877	303	0.93448		303	0.92649	303	0.91401		303	1.00677	303	0.93215
	302.9	0.9347	302.9	0.93398		302.9	0.92171	302.9	0.91077		302.9	0.96163	302.9	0.94124
	302.8	0.90731	302.8	0.93144		302.8	0.92562	302.8	0.90661		302.8	0.97065	302.8	0.93897
	302.7	0.9105	302.7	0.94921		302.7	0.92866	302.7	0.91355		302.7	0.97743	302.7	0.92456
	302.6	0.93379	302.6	0.89843		302.6	0.92649	302.6	0.9117		302.6	0.99323	302.6	0.9166
	302.5	0.92648	302.5	0.93093		302.5	0.93606	302.5	0.90661		302.5	1.02709	302.5	0.90751
	302.4	0.93151	302.4	0.90147		302.4	0.93432	302.4	0.87933		302.4	1.0158	302.4	0.89803
	302.3	0.90868	302.3	0.89284		302.3	0.88517	302.3	0.91262		302.3	0.98194	302.3	0.92532
	302.2	0.90502	302.2	0.89843		302.2	0.94824	302.2	0.92325		302.2	0.94582	302.2	0.88552
	302.1	0.91005	302.1	0.89385		302.1	0.90779	302.1	0.8724		302.1	0.96614	302.1	0.88552
	302	0.91826	302	0.90808		302	0.9104	302	0.86038		302	0.97065	302	0.91509
	301.9	0.89498	301.9	0.89792		301.9	0.91953	301.9	0.8798		301.9	0.94582	301.9	0.89727
	301.8	0.87763	301.8	0.903		301.8	0.94171	301.8	0.87702		301.8	0.95937	301.8	0.86808
	301.7	0.8726	301.7	0.90655		301.7	0.91257	301.7	0.86084		301.7	0.88262	301.7	0.86353
	301.6	0.88767	301.6	0.89741		301.6	0.88647	301.6	0.87425		301.6	0.90745	301.6	0.85747
	301.5	0.85342	301.5	0.91519		301.5	0.89648	301.5	0.89135		301.5	0.90068	301.5	0.84989
	301.4	0.85799	301.4	0.88674		301.4	0.87081	301.4	0.89413		301.4	0.92551	301.4	0.87263
	301.3	0.89726	301.3	0.89436		301.3	0.893	301.3	0.88118		301.3	0.89165	301.3	0.8787
	301.2	0.88219	301.2	0.88827		301.2	0.89648	301.2	0.87471		301.2	0.88488	301.2	0.86088
	301.1	0.85342	301.1	0.86998		301.1	0.86516	301.1	0.86639		301.1	0.93454	301.1	0.88855
	301	0.87671	301	0.85373		301	0.85167	301	0.86731		301	0.90068	301	0.84837
	300.9	0.84018	300.9	0.85373		300.9	0.86951	300.9	0.8613		300.9	0.91874	300.9	0.84382
	300.8	0.85936	300.8	0.84967		300.8	0.89387	300.8	0.85668		300.8	0.88939	300.8	0.85709
	300.7	0.83744	300.7	0.85069		300.7	0.8595	300.7	0.84743		300.7	0.89842	300.7	0.85027
	300.6	0.83105	300.6	0.83799		300.6	0.85602	300.6	0.85252		300.6	0.93228	300.6	0.8298
	300.5	0.80822	300.5	0.87049		300.5	0.83863	300.5	0.84975		300.5	0.94131	300.5	0.79871
	300.4	0.82511	300.4	0.86948		300.4	0.86777	300.4	0.8294		300.4	0.9526	300.4	0.80781
	300.3	0.85845	300.3	0.86592		300.3	0.84602	300.3	0.83264		300.3	0.89391	300.3	0.78772
	300.2	0.86667	300.2	0.88065		300.2	0.87516	300.2	0.81831		300.2	0.87133	300.2	0.80553
	300.1	0.81963	300.1	0.871		300.1	0.85254	300.1	0.82062		300.1	0.83973	300.1	0.80099
	300	0.83836	300	0.8517		300	0.83123	300	0.83218		300	0.87133	300	0.82525
	299.9	0.83699	299.9	0.86034		299.9	0.82732	299.9	0.80906		299.9	0.88939	299.9	0.79757
	299.8	0.80822	299.8	0.84205		299.8	0.82166	299.8	0.82016		299.8	0.85102	299.8	0.80136
	299.7	0.80776	299.7	0.83189		299.7	0.79904	299.7	0.83495		299.7	0.80361	299.7	0.79871
	299.6	0.821	299.6	0.8385		299.6	0.81296	299.6	0.81553		299.6	0.75395	299.6	0.80857
	299.5	0.80913	299.5	0.82529		299.5	0.81731	299.5	0.8294		299.5	0.8149	299.5	0.77862
	299.4	0.8032	299.4	0.81412		299.4	0.82384	299.4	0.816		299.4	0.86682	299.4	0.74867
	299.3	0.83059	299.3	0.79837		299.3	0.80644	299.3	0.80906		299.3	0.85327	299.3	0.76876
	299.2	0.80822	299.2	0.81818		299.2	0.81035	299.2	0.80906		299.2	0.85327	299.2	0.75625
	299.1	0.81279	299.1	0.84713		299.1	0.80339	299.1	0.80444		299.1	0.84199	299.1	0.75171
	299	0.78676	299	0.80802		299	0.81383	299	0.79565		299	0.80813	299	0.76005
	298.9	0.78539	298.9	0.81006		298.9	0.81731	298.9	0.77531		298.9	0.79458	298.9	0.77559
	298.8	0.78995	298.8	0.82682		298.8	0.81166	298.8	0.81461		298.8	0.82619	298.8	0.78544
	298.7	0.78447	298.7	0.82021		298.7	0.78077	298.7	0.79427		298.7	0.7991	298.7	0.77938
	298.6	0.80822	298.6	0.81666		298.6	0.80252	298.6	0.75867		298.6	0.79007	298.6	0.72024
	298.5	0.8	298.5	0.82529		298.5	0.80078	298.5	0.79057		298.5	0.74041	298.5	0.74109
	298.4	0.78767	298.4	0.79533		298.4	0.76946	298.4	0.7656		298.4	0.79684	298.4	0.77218
	298.3	0.80457	298.3	0.79787		298.3	0.7886	298.3	0.77809		298.3	0.83296	298.3	0.75474
	298.2	0.78813	298.2	0.80295		298.2	0.7686	298.2	0.78826		298.2	0.80361	298.2	0.73844
	298.1	0.78858	298.1	0.7999		298.1	0.77251	298.1	0.76144		298.1	0.82619	298.1	0.74071
	298	0.76484	298	0.78212		298	0.75294	298	0.74896		298	0.77427	298	0.73692
	297.9	0.78721	297.9	0.75876		297.9	0.7686	297.9	0.74757		297.9	0.80813	297.9	0.74375
	297.8	0.77169	297.8	0.77501		297.8	0.75598	297.8	0.77393		297.8	0.77201	297.8	0.72707
	297.7	0.74018	297.7	0.77857		297.7	0.7438	297.7	0.76468		297.7	0.76749	297.7	0.71645
	297.6	0.74658	297.6	0.78314		297.6	0.7425	297.6	0.75312		297.6	0.77427	297.6	0.7229
	297.5	0.72922	297.5	0.78314		297.5	0.75859	297.5	0.73232		297.5	0.81716	297.5	0.69143
	297.4	0.74384	297.4	0.79228		297.4	0.74946	297.4	0.72908		297.4	0.78104	297.4	0.69105
	297.3	0.7105	297.3	0.76435		297.3	0.73771	297.3	0.71567		297.3	0.73589	297.3	0.72858
	297.2	0.69635	297.2	0.7872		297.2	0.77512	297.2	0.75821		297.2	0.82844	297.2	0.70015
	297.1	0.72237	297.1	0.76435		297.1	0.7612	297.1	0.75543		297.1	0.77427	297.1	0.68726
	297	0.71735	297	0.75825		297	0.7264	297	0.76375		297	0.79233	297	0.69826
	296.9	0.69954	296.9	0.78212		296.9	0.73075	296.9	0.74064		296.9	0.79233	296.9	0.69295
	296.8	0.70594	296.8	0.75571		296.8	0.71118	296.8	0.72816		296.8	0.72912	296.8	0.69826
	296.7	0.72877	296.7	0.7806		296.7	0.71074	296.7	0.69071		296.7	0.74492	296.7	0.70129
	296.6	0.74612	296.6	0.74708		296.6	0.72901	296.6	0.7203		296.6	0.71558	296.6	0.67703
	296.5	0.7105	296.5	0.73997		296.5	0.73684	296.5	0.72307		296.5	0.76072	296.5	0.66945
	296.4	0.70091	296.4	0.74352		296.4	0.71727	296.4	0.69579		296.4	0.81264	296.4	0.66528
	296.3	0.71689	296.3	0.73946		296.3	0.69726	296.3	0.7055		296.3	0.83521	296.3	0.66793
	296.2	0.71735	296.2	0.76739		296.2	0.70335	296.2	0.72122		296.2	0.75395	296.2	0.65883
	296.1	0.68311	296.1	0.74708		296.1	0.7164	296.1	0.70227		296.1	0.76524	296.1	0.67892
	296	0.70411	296	0.7486		296	0.69682	296	0.71613		296	0.71332	296	0.65504
	295.9	0.71735	295.9	0.71001		295.9	0.699	295.9	0.72399		295.9	0.74718	295.9	0.66073
	295.8	0.71279	295.8	0.72016		295.8	0.70291	295.8	0.72122		295.8	0.76072	295.8	0.67551
	295.7	0.68584	295.7	0.742		295.7	0.69552	295.7	0.73463		295.7	0.73138	295.7	0.64898
	295.6	0.65616	295.6	0.70797		295.6	0.7164	295.6	0.70781		295.6	0.74492	295.6	0.63571
	295.5	0.66941	295.5	0.70848		295.5	0.69856	295.5	0.69256		295.5	0.69074	295.5	0.63381
	295.4	0.70365	295.4	0.70137		295.4	0.67595	295.4	0.69441		295.4	0.73589	295.4	0.64784
	295.3	0.68174	295.3	0.71102		295.3	0.69421	295.3	0.67314		295.3	0.78104	295.3	0.67248
	295.2	0.69361	295.2	0.72981		295.2	0.6816	295.2	0.69718		295.2	0.75169	295.2	0.64556
	295.1	0.68584	295.1	0.74352		295.1	0.68334	295.1	0.66944		295.1	0.72009	295.1	0.62699
	295	0.68174	295	0.73641		295	0.67334	295	0.67638		295	0.71332	295	0.64443
	294.9	0.66393	294.9	0.7034		294.9	0.67029	294.9	0.69903		294.9	0.71332	294.9	0.65011
	294.8	0.66986	294.8	0.69426		294.8	0.70074	294.8	0.71798		294.8	0.77201	294.8	0.63874
	294.7	0.68584	294.7	0.7034		294.7	0.68987	294.7	0.68239		294.7	0.77652	294.7	0.63647
	294.6	0.68858	294.6	0.73997		294.6	0.65376	294.6	0.67869		294.6	0.81264	294.6	0.65163
	294.5	0.67626	294.5	0.72778		294.5	0.65985	294.5	0.66204		294.5	0.73363	294.5	0.63723
	294.4	0.66575	294.4	0.71508		294.4	0.68508	294.4	0.6565		294.4	0.69074	294.4	0.6304
	294.3	0.66301	294.3	0.73032		294.3	0.67812	294.3	0.68608		294.3	0.71783	294.3	0.62813
	294.2	0.66804	294.2	0.69985		294.2	0.66464	294.2	0.69626		294.2	0.73815	294.2	0.61372
	294.1	0.65023	294.1	0.69731		294.1	0.65376	294.1	0.69394		294.1	0.77427	294.1	0.61562
	294	0.66621	294	0.73388		294	0.66725	294	0.65788		294	0.79007	294	0.61183
	293.9	0.66575	293.9	0.73489		293.9	0.65724	293.9	0.65465		293.9	0.77878	293.9	0.6141
	293.8	0.6653	293.8	0.72981		293.8	0.66812	293.8	0.69209		293.8	0.75169	293.8	0.63419
	293.7	0.68311	293.7	0.71254		293.7	0.69421	293.7	0.67499		293.7	0.64786	293.7	0.64329
	293.6	0.66393	293.6	0.70137		293.6	0.6542	293.6	0.66667		293.6	0.74041	293.6	0.64026
	293.5	0.68767	293.5	0.71153		293.5	0.66029	293.5	0.66066		293.5	0.80361	293.5	0.64519
	293.4	0.68311	293.4	0.72981		293.4	0.63984	293.4	0.69903		293.4	0.79007	293.4	0.62509
	293.3	0.66758	293.3	0.72727		293.3	0.6716	293.3	0.70735		293.3	0.74718	293.3	0.6486
	293.2	0.63607	293.2	0.74759		293.2	0.63462	293.2	0.6847		293.2	0.76749	293.2	0.65883
	293.1	0.63516	293.1	0.73134		293.1	0.63506	293.1	0.68239		293.1	0.74266	293.1	0.66679
	293	0.65571	293	0.72575		293	0.6542	293	0.67268		293	0.73138	293	0.64632
	292.9	0.67489	292.9	0.72829		292.9	0.63854	292.9	0.68608		292.9	0.7246	292.9	0.65353
	292.8	0.65114	292.8	0.71559		292.8	0.64985	292.8	0.69163		292.8	0.69752	292.8	0.65466
	292.7	0.66393	292.7	0.71407		292.7	0.65811	292.7	0.69071		292.7	0.74718	292.7	0.65466
	292.6	0.6653	292.6	0.73946		292.6	0.65028	292.6	0.71012		292.6	0.73589	292.6	0.64822
	292.5	0.64977	292.5	0.76689		292.5	0.66159	292.5	0.71244		292.5	0.80361	292.5	0.65732
	292.4	0.67215	292.4	0.73337		292.4	0.67116	292.4	0.71244		292.4	0.77427	292.4	0.65315
	292.3	0.66119	292.3	0.72321		292.3	0.66986	292.3	0.70828		292.3	0.74718	292.3	0.64746
	292.2	0.66393	292.2	0.72321		292.2	0.67334	292.2	0.70458		292.2	0.72235	292.2	0.64632
	292.1	0.67717	292.1	0.74505		292.1	0.67551	292.1	0.67545		292.1	0.74944	292.1	0.62926
	292	0.66667	292	0.75775		292	0.65115	292	0.68423		292	0.77427	292	0.62206
	291.9	0.68676	291.9	0.72727		291.9	0.66855	291.9	0.6736		291.9	0.73363	291.9	0.63609
	291.8	0.68311	291.8	0.73895		291.8	0.64419	291.8	0.72307		291.8	0.75169	291.8	0.62547
	291.7	0.69635	291.7	0.76384		291.7	0.6803	291.7	0.70781		291.7	0.81941	291.7	0.62434
	291.6	0.66895	291.6	0.78568		291.6	0.6729	291.6	0.70042		291.6	0.84876	291.6	0.6141
	291.5	0.68219	291.5	0.78619		291.5	0.70248	291.5	0.70042		291.5	0.8781	291.5	0.61676
	291.4	0.65753	291.4	0.80142		291.4	0.68639	291.4	0.7018		291.4	0.88713	291.4	0.63836
	291.3	0.68813	291.3	0.7745		291.3	0.69334	291.3	0.72122		291.3	0.9526	291.3	0.64329
	291.2	0.71553	291.2	0.79228		291.2	0.70465	291.2	0.70689		291.2	0.93228	291.2	0.66187
	291.1	0.72466	291.1	0.78923		291.1	0.73249	291.1	0.72353		291.1	0.90293	291.1	0.65959
	291	0.71461	291	0.80041		291	0.73293	291	0.72769		291	0.97291	291	0.65807
	290.9	0.73699	290.9	0.79533		290.9	0.74685	290.9	0.71613		290.9	1.0474	290.9	0.70811
	290.8	0.76895	290.8	0.82529		290.8	0.78773	290.8	0.73786		290.8	1.14898	290.8	0.70811
	290.7	0.79087	290.7	0.87456		290.7	0.82514	290.7	0.72816		290.7	1.23928	290.7	0.75398
	290.6	0.79863	290.6	0.86237		290.6	0.87342	290.6	0.75728		290.6	1.20542	290.6	0.78734
	290.5	0.8484	290.5	0.8776		290.5	0.92605	290.5	0.80074		290.5	1.30926	290.5	0.83851
	290.4	0.90091	290.4	0.89538		290.4	0.9639	290.4	0.80629		290.4	1.3228	290.4	0.91736
	290.3	0.89863	290.3	0.89944		290.3	0.99435	290.3	0.84882		290.3	1.34086	290.3	0.98105
	290.2	0.95479	290.2	0.96597		290.2	1.08699	290.2	0.86038		290.2	1.43341	290.2	1.04208
	290.1	0.98037	290.1	0.96699		290.1	1.0983	290.1	0.8724		290.1	1.3702	290.1	1.14443
	290	1.02877	290	1.00406		290	1.14659	290	0.89644		290	1.43792	290	1.15277
	289.9	1.05571	289.9	1.03961		289.9	1.14224	289.9	0.93019		289.9	1.35666	289.9	1.1903
	289.8	1.0621	289.8	1.04926		289.8	1.14528	289.8	0.96117		289.8	1.41309	289.8	1.28014
	289.7	1.0758	289.7	1.07313		289.7	1.13397	289.7	0.97226		289.7	1.25056	289.7	1.29492
	289.6	1.07945	289.6	1.08075		289.6	1.12005	289.6	0.97688		289.6	1.21445	289.6	1.30061
	289.5	1.04018	289.5	1.0518		289.5	1.10483	289.5	0.98937		289.5	1.17607	289.5	1.31804
	289.4	1.01598	289.4	1.06805		289.4	1.05959	289.4	1.03005		289.4	1.22122	289.4	1.34458
	289.3	1.04612	289.3	1.06805		289.3	1.03001	289.3	1.04669		289.3	1.17381	289.3	1.28772
	289.2	1.02694	289.2	1.08075		289.2	1.00609	289.2	1.04531		289.2	1.15124	289.2	1.25853
	289.1	1.02648	289.1	1.07415		289.1	0.98086	289.1	1.02219		289.1	1.11738	289.1	1.20622
	289	0.98356	289	1.09091		289	0.96216	289	1.00832		289	1.16253	289	1.16376
	288.9	0.99178	288.9	1.04266		288.9	0.95824	288.9	1.0074		288.9	1.11512	288.9	1.12737
	288.8	0.97763	288.8	1.04926		288.8	0.93867	288.8	1.01433		288.8	1.1377	288.8	1.10197
	288.7	0.99589	288.7	1.04622		288.7	0.95694	288.7	1.01433		288.7	1.15124	288.7	1.0671
	288.6	0.9589	288.6	1.05688		288.6	0.93432	288.6	0.98706		288.6	1.15576	288.6	1.03071
	288.5	0.98493	288.5	1.06704		288.5	0.97956	288.5	0.99815		288.5	1.06546	288.5	1.00607
	288.4	0.9968	288.4	1.06094		288.4	0.96738	288.4	0.9963		288.4	1.17156	288.4	0.98597
	288.3	1.00548	288.3	1.07212		288.3	0.98565	288.3	1.02589		288.3	1.22348	288.3	1.00114
	288.2	1.01644	288.2	1.07567		288.2	0.99783	288.2	0.98474		288.2	1.11738	288.2	1.00796
	288.1	1.04749	288.1	1.08278		288.1	1.02697	288.1	0.98151		288.1	1.09932	288.1	1.01516
	288	1.05434	288	1.10107		288	1.07177	288	1.01156		288	1.23702	288	0.96247
	287.9	1.06027	287.9	1.13205		287.9	1.08221	287.9	1.03144		287.9	1.26862	287.9	0.99545
	287.8	1.08037	287.8	1.13255		287.8	1.09091	287.8	1.01803		287.8	1.25056	287.8	1.00265
	287.7	1.13516	287.7	1.19451		287.7	1.12353	287.7	1.04392		287.7	1.25282	287.7	0.97384
	287.6	1.17534	287.6	1.23007		287.6	1.13963	287.6	1.05964		287.6	1.31828	287.6	0.99697
	287.5	1.22831	287.5	1.28898		287.5	1.1331	287.5	1.09478		287.5	1.3544	287.5	0.99621
	287.4	1.25479	287.4	1.30879		287.4	1.17225	287.4	1.10125		287.4	1.41084	287.4	1.00417
	287.3	1.29132	287.3	1.39868		287.3	1.23401	287.3	1.13037		287.3	1.45598	287.3	1.00607
	287.2	1.37397	287.2	1.41646		287.2	1.27142	287.2	1.14286		287.2	1.49661	287.2	1.01478
	287.1	1.40228	287.1	1.48299		287.1	1.29491	287.1	1.20573		287.1	1.54628	287.1	1.01782
	287	1.48402	287	1.51549		287	1.37451	287	1.22145		287	1.5395	287	1.06482
	286.9	1.56027	286.9	1.58659		286.9	1.46281	286.9	1.2344		286.9	1.70429	286.9	1.08946
	286.8	1.64018	286.8	1.64855		286.8	1.55372	286.8	1.30051		286.8	1.7246	286.8	1.15504
	286.7	1.71187	286.7	1.70899		286.7	1.60287	286.7	1.2871		286.7	1.76524	286.7	1.18309
	286.6	1.84612	286.6	1.82072		286.6	1.6281	286.6	1.36477		286.6	1.95711	286.6	1.26763
	286.5	1.86941	286.5	1.85627		286.5	1.71205	286.5	1.40869		286.5	2.23251	286.5	1.31425
	286.4	1.99224	286.4	1.95734		286.4	1.85559	286.4	1.44938		286.4	2.26862	286.4	1.40409
	286.3	2.06256	286.3	1.99543		286.3	2.00565	286.3	1.50902		286.3	2.37698	286.3	1.48029
	286.2	2.22192	286.2	2.08024		286.2	2.07786	286.2	1.58252		286.2	2.62302	286.2	1.58567
	286.1	2.36073	286.1	2.2194		286.1	2.17616	286.1	1.65696		286.1	2.78781	286.1	1.69977
	286	2.43379	286	2.38192		286	2.30361	286	1.75543		286	2.87585	286	1.80629
	285.9	2.55616	285.9	2.46267		285.9	2.4789	285.9	1.83033		285.9	3.09932	285.9	1.97157
	285.8	2.69178	285.8	2.59472		285.8	2.57808	285.8	1.91123		285.8	3.43341	285.8	2.10879
	285.7	2.82922	285.7	2.69985		285.7	2.71727	285.7	2.02497		285.7	3.42212	285.7	2.19257
	285.6	2.95434	285.6	2.89487		285.6	2.77338	285.6	2.19556		285.6	3.64786	285.6	2.34761
	285.5	3.06804	285.5	2.90858		285.5	2.8756	285.5	2.29496		285.5	3.81038	285.5	2.50341
	285.4	3.24155	285.4	3.03301		285.4	3.0361	285.4	2.40592		285.4	4.12415	285.4	2.70508
	285.3	3.26347	285.3	3.10615		285.3	3.09439	285.3	2.57651		285.3	4.34537	285.3	2.83245
	285.2	3.40183	285.2	3.15693		285.2	3.18312	285.2	2.71845		285.2	4.55079	285.2	3.01175
	285.1	3.47489	285.1	3.24784		285.1	3.36016	285.1	2.91863		285.1	4.74492	285.1	3.2881
	285	3.59726	285	3.31031		285	3.47455	285	3.07998		285	4.82393	285	3.46778
	284.9	3.63881	284.9	3.36618		284.9	3.58504	284.9	3.19649		284.9	4.90745	284.9	3.71531
	284.8	3.67717	284.8	3.39563		284.8	3.64376	284.8	3.34258		284.8	4.81264	284.8	3.91736
	284.7	3.61233	284.7	3.4256		284.7	3.72597	284.7	3.47573		284.7	4.90745	284.7	4.13381
	284.6	3.59954	284.6	3.37379		284.6	3.75424	284.6	3.61442		284.6	4.70655	284.6	4.28203
	284.5	3.55982	284.5	3.36211		284.5	3.76033	284.5	3.7166		284.5	4.69752	284.5	4.34572
	284.4	3.51598	284.4	3.37836		284.4	3.76512	284.4	3.81091		284.4	4.63883	284.4	4.52085
	284.3	3.38128	284.3	3.3352		284.3	3.62027	284.3	3.79334		284.3	4.39955	284.3	4.53374
	284.2	3.24155	284.2	3.29558		284.2	3.51805	284.2	3.74619		284.2	4.23476	284.2	4.46816
	284.1	3.03105	284.1	3.23413		284.1	3.37669	284.1	3.79704		284.1	4.06998	284.1	4.38969
	284	2.83151	284	3.18537		284	3.17138	284	3.70365		284	4.0474	284	4.19067
	283.9	2.68584	283.9	3.17877		283.9	2.93867	283.9	3.59362		283.9	3.75395	283.9	3.9492
	283.8	2.54795	283.8	3.12392		283.8	2.70509	283.8	3.48821		283.8	3.43341	283.8	3.66679
	283.7	2.41826	283.7	3.13408		283.7	2.51283	283.7	3.37725		283.7	3.1377	283.7	3.4276
	283.6	2.34521	283.6	3.12443		283.6	2.27099	283.6	3.34582		283.6	2.88036	283.6	3.15315
	283.5	2.25023	283.5	3.16303		283.5	2.13136	283.5	3.27		283.5	2.39052	283.5	2.99166
	283.4	2.2411	283.4	3.21432		283.4	2.05611	283.4	3.22792		283.4	1.95485	283.4	2.79303
	283.3	2.28539	283.3	3.08888		283.3	1.9652	283.3	3.16736		283.3	1.58916	283.3	2.58719
	283.2	2.35388	283.2	2.97613		283.2	1.88995	283.2	3.10079		283.2	1.23251	283.2	2.38931
	283.1	2.27215	283.1	2.75724		283.1	1.80861	283.1	3.03375		283.1	1.00677	283.1	2.1558
	283	2.07991	283	2.41747		283	1.7003	283	2.90106		283	0.86005	283	1.92077
	282.9	1.87717	282.9	2.03707		282.9	1.55067	282.9	2.72307		282.9	0.75847	282.9	1.63419
	282.8	1.59315	282.8	1.66988		282.8	1.30013	282.8	2.44475		282.8	0.7088	282.8	1.31312
	282.7	1.32192	282.7	1.42204		282.7	1.12136	282.7	2.11281		282.7	0.62528	282.7	1.06634
	282.6	1.05479	282.6	1.1417		282.6	0.9378	282.6	1.8123		282.6	0.54176	282.6	0.85064
	282.5	0.88721	282.5	0.98426		282.5	0.7712	282.5	1.56912		282.5	0.47856	282.5	0.72441
	282.4	0.80411	282.4	0.82682		282.4	0.70465	282.4	1.28017		282.4	0.45824	282.4	0.63381
	282.3	0.68584	282.3	0.71864		282.3	0.65942	282.3	1.07582		282.3	0.43341	282.3	0.57885
	282.2	0.63699	282.2	0.66277		282.2	0.59417	282.2	0.9043		282.2	0.42664	282.2	0.51024
	282.1	0.60731	282.1	0.60284		282.1	0.56155	282.1	0.77577		282.1	0.41535	282.1	0.4818
	282	0.53699	282	0.55866		282	0.54415	282	0.69117		282	0.3702	282	0.45792
	281.9	0.52785	281.9	0.51143		281.9	0.52936	281.9	0.61581		281.9	0.41309	281.9	0.44503
	281.8	0.51963	281.8	0.49771		281.8	0.51196	281.8	0.56357		281.8	0.37923	281.8	0.43063
	281.7	0.48767	281.7	0.49771		281.7	0.48934	281.7	0.50162		281.7	0.38375	281.7	0.41471
	281.6	0.46986	281.6	0.46673		281.6	0.4863	281.6	0.48544		281.6	0.38375	281.6	0.40144
	281.5	0.48402	281.5	0.45962		281.5	0.47151	281.5	0.47249		281.5	0.38149	281.5	0.40447
	281.4	0.47123	281.4	0.47588		281.4	0.46194	281.4	0.4503		281.4	0.38375	281.4	0.37832
	281.3	0.47763	281.3	0.45099		281.3	0.48325	281.3	0.43088		281.3	0.43341	281.3	0.39007
	281.2	0.46484	281.2	0.44794		281.2	0.46542	281.2	0.43042		281.2	0.3544	281.2	0.38855
	281.1	0.45662	281.1	0.46623		281.1	0.48151	281.1	0.41054		281.1	0.39278	281.1	0.40296
	281	0.45114	281	0.44388		281	0.46281	281	0.43088		281	0.36117	281	0.39348
	280.9	0.44932	280.9	0.42255		280.9	0.48586	280.9	0.43689		280.9	0.36343	280.9	0.38628
	280.8	0.44338	280.8	0.4449		280.8	0.46151	280.8	0.42672		280.8	0.41761	280.8	0.38324
	280.7	0.45936	280.7	0.43982		280.7	0.48586	280.7	0.41979		280.7	0.36569	280.7	0.37832
	280.6	0.46758	280.6	0.43931		280.6	0.46542	280.6	0.41054		280.6	0.3386	280.6	0.38741
	280.5	0.43881	280.5	0.47029		280.5	0.45759	280.5	0.41424		280.5	0.42664	280.5	0.38476
	280.4	0.42968	280.4	0.44286		280.4	0.47499	280.4	0.42811		280.4	0.40181	280.4	0.37832
	280.3	0.45068	280.3	0.43779		280.3	0.46585	280.3	0.41147		280.3	0.38149	280.3	0.40713
	280.2	0.47306	280.2	0.45404		280.2	0.44063	280.2	0.40823		280.2	0.37472	280.2	0.39613
	280.1	0.45023	280.1	0.42712		280.1	0.47934	280.1	0.42903		280.1	0.3386	280.1	0.40713
	280	0.46575	280	0.44896		280	0.48673	280	0.43782		280	0.36343	280	0.37983
	279.9	0.45662	279.9	0.4454		279.9	0.47368	279.9	0.4147		279.9	0.38826	279.9	0.38021
	279.8	0.46804	279.8	0.45353		279.8	0.45716	279.8	0.40915		279.8	0.38149	279.8	0.36429
	279.7	0.45799	279.7	0.44947		279.7	0.4589	279.7	0.42071		279.7	0.41309	279.7	0.35785
	279.6	0.4516	279.6	0.43931		279.6	0.45281	279.6	0.41054		279.6	0.41535	279.6	0.38249
	279.5	0.45023	279.5	0.43474		279.5	0.46368	279.5	0.40915		279.5	0.40181	279.5	0.36694
	279.4	0.44932	279.4	0.44896		279.4	0.45455	279.4	0.40083		279.4	0.36569	279.4	0.36619
	279.3	0.44429	279.3	0.42204		279.3	0.44933	279.3	0.39251		279.3	0.39503	279.3	0.36581
	279.2	0.45799	279.2	0.42306		279.2	0.44237	279.2	0.42117		279.2	0.40406	279.2	0.37339
	279.1	0.45434	279.1	0.42712		279.1	0.45977	279.1	0.42765		279.1	0.41761	279.1	0.37528
	279	0.45388	279	0.43068		279	0.47934	279	0.41609		279	0.38375	279	0.35936
	278.9	0.44977	278.9	0.42712		278.9	0.46107	278.9	0.39991		278.9	0.35666	278.9	0.36429
	278.8	0.43607	278.8	0.42357		278.8	0.47499	278.8	0.38789		278.8	0.36795	278.8	0.36543
	278.7	0.43196	278.7	0.42763		278.7	0.44541	278.7	0.42718		278.7	0.39955	278.7	0.3768
	278.6	0.44155	278.6	0.43423		278.6	0.44846	278.6	0.41285		278.6	0.37472	278.6	0.38438
	278.5	0.43927	278.5	0.44236		278.5	0.45237	278.5	0.39482		278.5	0.37923	278.5	0.37945
	278.4	0.43196	278.4	0.41544		278.4	0.45846	278.4	0.41193		278.4	0.386	278.4	0.37832
	278.3	0.43014	278.3	0.41798		278.3	0.47368	278.3	0.40684		278.3	0.37246	278.3	0.38476
	278.2	0.44429	278.2	0.42661		278.2	0.48151	278.2	0.39852		278.2	0.37923	278.2	0.37718
	278.1	0.45388	278.1	0.41493		278.1	0.47934	278.1	0.40037		278.1	0.42212	278.1	0.37528
	278	0.45434	278	0.41899		278	0.4776	278	0.39205		278	0.386	278	0.36353
	277.9	0.42785	277.9	0.42306		277.9	0.4702	277.9	0.38419		277.9	0.35214	277.9	0.34951
	277.8	0.43242	277.8	0.41899		277.8	0.46064	277.8	0.40638		277.8	0.34086	277.8	0.36391
	277.7	0.44247	277.7	0.4261		277.7	0.46237	277.7	0.39066		277.7	0.3386	277.7	0.38059
	277.6	0.44612	277.6	0.42661		277.6	0.47934	277.6	0.37448		277.6	0.3702	277.6	0.37453
	277.5	0.43836	277.5	0.42864		277.5	0.47542	277.5	0.42302		277.5	0.36795	277.5	0.36998
	277.4	0.43744	277.4	0.42255		277.4	0.45803	277.4	0.3865		277.4	0.39729	277.4	0.36581
	277.3	0.43242	277.3	0.43982		277.3	0.45585	277.3	0.38927		277.3	0.39503	277.3	0.37149
	277.2	0.43014	277.2	0.43982		277.2	0.43976	277.2	0.39251		277.2	0.37698	277.2	0.38779
	277.1	0.42922	277.1	0.42915		277.1	0.43932	277.1	0.3865		277.1	0.41309	277.1	0.37945
	277	0.44384	277	0.43017		277	0.45933	277	0.3902		277	0.39729	277	0.37415
	276.9	0.46804	276.9	0.42712		276.9	0.48369	276.9	0.38696		276.9	0.43792	276.9	0.37794
	276.8	0.45616	276.8	0.42255		276.8	0.47673	276.8	0.39482		276.8	0.386	276.8	0.36277
	276.7	0.45479	276.7	0.42103		276.7	0.48151	276.7	0.41054		276.7	0.36795	276.7	0.37263
	276.6	0.43973	276.6	0.42509		276.6	0.46585	276.6	0.41655		276.6	0.41761	276.6	0.36808
