# Supplementary material for: Multifunctional electrolyte additive for high power lithium metal batteries at ultra-low temperatures
Source: Nat Commun. 2025 Apr 8;16:3344. doi: 10.1038/s41467-025-58627-3 (PMC11978743; doi:10.1038/s41467-025-58627-3)
Supplement: Supplementary file 5 — Source Data [file 41467_2025_58627_MOESM5_ESM.zip › Source data for Fig. S30.xlsx]

## Sheet: Sheet2
	DEE					DDE					DDE-PN
	0nm		15nm			0nm		15nm			0nm		15nm
	B.E.(eV)	Raw	B.E.(eV)	Raw		B.E.(eV)	Raw	B.E.(eV)	Raw		B.E.(eV)	Raw	B.E.(eV)	Raw
	700.6	1	700.6	1		700.6	1	700.6	1		700.6	1	700.6	1
	700.5	1.01118	700.5	0.98858		700.5	0.9974	700.5	1.00364		700.5	1.03064	700.5	0.99414
	700.4	0.9979	700.4	1.00305		700.4	0.98211	700.4	0.99883		700.4	1.01556	700.4	0.99734
	700.3	0.987	700.3	0.99137		700.3	0.9925	700.3	0.99738		700.3	1.02231	700.3	1.00573
	700.2	0.99385	700.2	1.00544		700.2	0.98543	700.2	0.98397		700.2	1.01917	700.2	1.00586
	700.1	0.99021	700.1	0.99084		700.1	0.97014	700.1	1.0051		700.1	1.00896	700.1	0.98215
	700	0.99972	700	0.9769		700	0.9798	700	0.98849		700	1.01131	700	0.98548
	699.9	0.98924	699.9	0.95406		699.9	0.98572	699.9	0.98222		699.9	1.01461	699.9	0.97323
	699.8	0.9877	699.8	0.96601		699.8	0.99019	699.8	0.98805		699.8	1.00911	699.8	0.96297
	699.7	0.98029	699.7	0.96216		699.7	0.97072	699.7	0.99067		699.7	1.0165	699.7	0.98482
	699.6	0.98644	699.6	0.96176		699.6	0.97894	699.6	0.98645		699.6	1.00283	699.6	0.97962
	699.5	0.974	699.5	0.93999		699.5	0.98254	699.5	0.99606		699.5	1.02467	699.5	0.97643
	699.4	0.99021	699.4	0.90799		699.4	0.96797	699.4	0.99169		699.4	1.02373	699.4	0.98202
	699.3	0.98924	699.3	0.91822		699.3	0.97317	699.3	0.97376		699.3	1.02043	699.3	0.97483
	699.2	0.97959	699.2	0.90162		699.2	0.96841	699.2	0.97828		699.2	1.01791	699.2	0.97176
	699.1	0.97316	699.1	0.89644		699.1	0.97317	699.1	0.97887		699.1	1.02404	699.1	0.97949
	699	0.95596	699	0.89551		699	0.97649	699	0.99417		699	1.01194	699	0.96031
	698.9	0.97316	698.9	0.85794		698.9	0.97014	698.9	0.99402		698.9	1.01917	698.9	0.95565
	698.8	0.99427	698.8	0.86644		698.8	0.99207	698.8	0.97274		698.8	1.02043	698.8	0.96297
	698.7	0.96743	698.7	0.85316		698.7	0.97173	698.7	0.94476		698.7	1.00393	698.7	0.96697
	698.6	0.96687	698.6	0.8197		698.6	0.95196	698.6	0.9417		698.6	0.98806	698.6	0.94313
	698.5	0.96169	698.5	0.81824		698.5	0.95312	698.5	0.94899		698.5	0.98837	698.5	0.94286
	698.4	0.9747	698.4	0.80297		698.4	0.95023	698.4	0.97041		698.4	0.9725	698.4	0.93926
	698.3	0.95946	698.3	0.78545		698.3	0.95903	698.3	0.9401		698.3	0.96684	698.3	0.92674
	698.2	0.94716	698.2	0.7662		698.2	0.94504	698.2	0.91342		698.2	0.97203	698.2	0.92395
	698.1	0.9575	698.1	0.7573		698.1	0.9296	698.1	0.91634		698.1	0.95883	698.1	0.91476
	698	0.93052	698	0.75531		698	0.92874	698	0.91284		698	0.92316	698	0.90024
	697.9	0.91892	697.9	0.73646		697.9	0.90941	697.9	0.89564		697.9	0.91782	697.9	0.87693
	697.8	0.91444	697.8	0.72345		697.8	0.90926	697.8	0.90118		697.8	0.92693	697.8	0.84683
	697.7	0.8992	697.7	0.72092		697.7	0.90984	697.7	0.86562		697.7	0.90242	697.7	0.83578
	697.6	0.89109	697.6	0.70088		697.6	0.90811	697.6	0.83734		697.6	0.89441	697.6	0.82792
	697.5	0.88131	697.5	0.69225		697.5	0.88358	697.5	0.83792		697.5	0.87162	697.5	0.81966
	697.4	0.85461	697.4	0.68335		697.4	0.8781	697.4	0.84958		697.4	0.86974	697.4	0.80954
	697.3	0.85027	697.3	0.66941		697.3	0.86815	697.3	0.82685		697.3	0.85292	697.3	0.79449
	697.2	0.85656	697.2	0.66397		697.2	0.85978	697.2	0.81475		697.2	0.84569	697.2	0.77491
	697.1	0.83168	697.1	0.65813		697.1	0.85214	697.1	0.79639		697.1	0.83328	697.1	0.76079
	697	0.80372	697	0.65706		697	0.84276	697	0.77613		697	0.82165	697	0.76132
	696.9	0.80484	696.9	0.64087		696.9	0.83511	696.9	0.77321		696.9	0.8248	696.9	0.73961
	696.8	0.7875	696.8	0.63635		696.8	0.81059	696.8	0.76884		696.8	0.82621	696.8	0.73082
	696.7	0.77268	696.7	0.63091		696.7	0.8077	696.7	0.75514		696.7	0.81113	696.7	0.72443
	696.6	0.75814	696.6	0.63954		696.6	0.81463	696.6	0.74974		696.6	0.80861	696.6	0.71497
	696.5	0.76429	696.5	0.62281		696.5	0.794	696.5	0.73284		696.5	0.79195	696.5	0.70858
	696.4	0.75814	696.4	0.62533		696.4	0.81261	696.4	0.73342		696.4	0.77986	696.4	0.69845
	696.3	0.732	696.3	0.61471		696.3	0.79746	696.3	0.7308		696.3	0.76241	696.3	0.6894
	696.2	0.73158	696.2	0.61298		696.2	0.78217	696.2	0.71724		696.2	0.772	696.2	0.68953
	696.1	0.72501	696.1	0.62215		696.1	0.76443	696.1	0.71578		696.1	0.77388	696.1	0.68833
	696	0.72012	696	0.62002		696	0.76356	696	0.72497		696	0.75361	696	0.67128
	695.9	0.70963	695.9	0.6017		695.9	0.76111	695.9	0.71404		695.9	0.77231	695.9	0.66809
	695.8	0.70362	695.8	0.58245		695.8	0.76068	695.8	0.69144		695.8	0.76618	695.8	0.6585
	695.7	0.7018	695.7	0.5786		695.7	0.7663	695.7	0.69844		695.7	0.76226	695.7	0.66782
	695.6	0.69971	695.6	0.58656		695.6	0.74971	695.6	0.70442		695.6	0.75	695.6	0.66249
	695.5	0.69677	695.5	0.59665		695.5	0.74279	695.5	0.68853		695.5	0.75251	695.5	0.65077
	695.4	0.69481	695.4	0.58139		695.4	0.74437	695.4	0.67308		695.4	0.74639	695.4	0.66316
	695.3	0.69845	695.3	0.5867		695.3	0.74957	695.3	0.67585		695.3	0.74953	695.3	0.65024
	695.2	0.68992	695.2	0.55842		695.2	0.7438	695.2	0.67308		695.2	0.72564	695.2	0.64544
	695.1	0.68405	695.1	0.5624		695.1	0.72014	695.1	0.67833		695.1	0.71339	695.1	0.64358
	695	0.67496	695	0.54594		695	0.72475	695	0.66317		695	0.72062	695	0.63292
	694.9	0.67608	694.9	0.55258		694.9	0.72576	694.9	0.6741		694.9	0.71684	694.9	0.64052
	694.8	0.65679	694.8	0.55895		694.8	0.72591	694.8	0.66769		694.8	0.72863	694.8	0.63026
	694.7	0.65036	694.7	0.56997		694.7	0.72634	694.7	0.65588		694.7	0.73162	694.7	0.6272
	694.6	0.6512	694.6	0.54355		694.6	0.7161	694.6	0.64786		694.6	0.72423	694.6	0.62373
	694.5	0.66014	694.5	0.547		694.5	0.6998	694.5	0.65588		694.5	0.7302	694.5	0.6296
	694.4	0.6354	694.4	0.55443		694.4	0.69749	694.4	0.66419		694.4	0.72187	694.4	0.63346
	694.3	0.63847	694.3	0.55775		694.3	0.71321	694.3	0.63927		694.3	0.71826	694.3	0.61414
	694.2	0.647	694.2	0.5539		694.2	0.70744	694.2	0.64203		694.2	0.72517	694.2	0.60722
	694.1	0.63009	694.1	0.54926		694.1	0.70095	694.1	0.63635		694.1	0.73256	694.1	0.60695
	694	0.62379	694	0.54474		694	0.70196	694	0.63256		694	0.70553	694	0.61428
	693.9	0.61009	693.9	0.54395		693.9	0.69359	693.9	0.62863		693.9	0.68997	693.9	0.60775
	693.8	0.60506	693.8	0.53744		693.8	0.69749	693.8	0.61551		693.8	0.70082	693.8	0.60389
	693.7	0.62002	693.7	0.53678		693.7	0.66777	693.7	0.61842		693.7	0.70789	693.7	0.60123
	693.6	0.61121	693.6	0.54102		693.6	0.68393	693.6	0.62775		693.6	0.69595	693.6	0.60362
	693.5	0.60618	693.5	0.54049		693.5	0.66316	693.5	0.63446		693.5	0.72219	693.5	0.60549
	693.4	0.60492	693.4	0.54142		693.4	0.65522	693.4	0.63271		693.4	0.7148	693.4	0.5983
	693.3	0.59751	693.3	0.53956		693.3	0.66186	693.3	0.62105		693.3	0.70255	693.3	0.60069
	693.2	0.6052	693.2	0.54076		693.2	0.67181	693.2	0.62571		693.2	0.69657	693.2	0.59523
	693.1	0.58828	693.1	0.5393		693.1	0.66792	693.1	0.61478		693.1	0.69406	693.1	0.59283
	693	0.59793	693	0.54727		693	0.66388	693	0.60647		693	0.68149	693	0.60908
	692.9	0.60143	692.9	0.53465		692.9	0.65407	692.9	0.61449		692.9	0.69705	692.9	0.59283
	692.8	0.58381	692.8	0.5466		692.8	0.66128	692.8	0.61361		692.8	0.70223	692.8	0.57672
	692.7	0.57402	692.7	0.54209		692.7	0.65739	692.7	0.60647		692.7	0.69563	692.7	0.57978
	692.6	0.58717	692.6	0.52695		692.6	0.66316	692.6	0.60531		692.6	0.6884	692.6	0.58871
	692.5	0.5943	692.5	0.54939		692.5	0.65984	692.5	0.60399		692.5	0.6796	692.5	0.60429
	692.4	0.58884	692.4	0.5551		692.4	0.6545	692.4	0.60414		692.4	0.6862	692.4	0.60069
	692.3	0.59513	692.3	0.53956		692.3	0.64887	692.3	0.60662		692.3	0.69689	692.3	0.59177
	692.2	0.58143	692.2	0.55324		692.2	0.65104	692.2	0.60501		692.2	0.67363	692.2	0.59097
	692.1	0.57011	692.1	0.55151		692.1	0.64873	692.1	0.60618		692.1	0.69202	692.1	0.58258
	692	0.58493	692	0.54793		692	0.66171	692	0.6107		692	0.68542	692	0.57552
	691.9	0.57514	691.9	0.54647		691.9	0.66114	691.9	0.61303		691.9	0.66923	691.9	0.57738
	691.8	0.58185	691.8	0.55682		691.8	0.65147	691.8	0.61551		691.8	0.66295	691.8	0.59483
	691.7	0.57864	691.7	0.56187		691.7	0.64411	691.7	0.61769		691.7	0.66452	691.7	0.5939
	691.6	0.58185	691.6	0.5551		691.6	0.64613	691.6	0.59539		691.6	0.6774	691.6	0.60762
	691.5	0.58311	691.5	0.56691		691.5	0.66157	691.5	0.60589		691.5	0.68228	691.5	0.5947
	691.4	0.58493	691.4	0.56678		691.4	0.6607	691.4	0.6225		691.4	0.67583	691.4	0.59483
	691.3	0.58115	691.3	0.56691		691.3	0.64282	691.3	0.61901		691.3	0.68008	691.3	0.60256
	691.2	0.57528	691.2	0.56705		691.2	0.64195	691.2	0.6193		691.2	0.69029	691.2	0.5959
	691.1	0.58143	691.1	0.56452		691.1	0.64613	691.1	0.6107		691.1	0.69343	691.1	0.61308
	691	0.57109	691	0.57939		691	0.63661	691	0.63023		691	0.68935	691	0.622
	690.9	0.58353	690.9	0.6025		690.9	0.66287	690.9	0.62965		690.9	0.695	690.9	0.60962
	690.8	0.59318	690.8	0.59997		690.8	0.64931	690.8	0.61303		690.8	0.69343	690.8	0.60655
	690.7	0.58241	690.7	0.59387		690.7	0.65969	690.7	0.61595		690.7	0.6961	690.7	0.61108
	690.6	0.59136	690.6	0.61325		690.6	0.67268	690.6	0.61434		690.6	0.68526	690.6	0.60549
	690.5	0.58884	690.5	0.61325		690.5	0.65854	690.5	0.6193		690.5	0.70097	690.5	0.6264
	690.4	0.58842	690.4	0.61073		690.4	0.66849	690.4	0.63446		690.4	0.7148	690.4	0.62373
	690.3	0.59276	690.3	0.63277		690.3	0.67441	690.3	0.64378		690.3	0.72203	690.3	0.63079
	690.2	0.58703	690.2	0.63967		690.2	0.66835	690.2	0.63737		690.2	0.72926	690.2	0.6248
	690.1	0.59206	690.1	0.6479		690.1	0.66676	690.1	0.63985		690.1	0.73947	690.1	0.64798
	690	0.608	690	0.65454		690	0.67412	690	0.63927		690	0.74073	690	0.6585
	689.9	0.61722	689.9	0.66025		689.9	0.67527	689.9	0.64087		689.9	0.7731	689.9	0.64385
	689.8	0.62142	689.8	0.66901		689.8	0.69143	689.8	0.65399		689.8	0.79541	689.8	0.66449
	689.7	0.62337	689.7	0.69185		689.7	0.68782	689.7	0.66069		689.7	0.81364	689.7	0.68114
	689.6	0.63414	689.6	0.7115		689.6	0.68826	689.6	0.66113		689.6	0.84145	689.6	0.67262
	689.5	0.63302	689.5	0.71893		689.5	0.70571	689.5	0.66433		689.5	0.87209	689.5	0.68207
	689.4	0.62282	689.4	0.74934		689.4	0.72504	689.4	0.68241		689.4	0.89456	689.4	0.69659
	689.3	0.64504	689.3	0.76606		689.3	0.74106	689.3	0.69276		689.3	0.91609	689.3	0.71883
	689.2	0.66154	689.2	0.80789		689.2	0.73976	689.2	0.69494		689.2	0.95082	689.2	0.7199
	689.1	0.67091	689.1	0.82979		689.1	0.77222	689.1	0.70004		689.1	0.98366	689.1	0.74001
	689	0.68796	689	0.85674		689	0.78015	689	0.72468		689	1.01179	689	0.76145
	688.9	0.71872	688.9	0.90799		688.9	0.81492	688.9	0.7254		688.9	1.03897	688.9	0.78463
	688.8	0.71662	688.8	0.9457		688.8	0.8367	688.8	0.72919		688.8	1.07448	688.8	0.78849
	688.7	0.74878	688.7	1.01328		688.7	0.87853	688.7	0.75718		688.7	1.10999	688.7	0.80914
	688.6	0.77604	688.6	1.07037		688.6	0.8957	688.6	0.76607		688.6	1.13671	688.6	0.83191
	688.5	0.79477	688.5	1.15242		688.5	0.9371	688.5	0.79566		688.5	1.16939	688.5	0.85429
	688.4	0.81658	688.4	1.21827		688.4	0.99841	688.4	0.81985		688.4	1.21245	688.4	0.89478
	688.3	0.85866	688.3	1.32382		688.3	1.03996	688.3	0.83909		688.3	1.24183	688.3	0.92128
	688.2	0.90675	688.2	1.45924		688.2	1.07501	688.2	0.87086		688.2	1.26288	688.2	0.95178
	688.1	0.92437	688.1	1.59652		688.1	1.14051	688.1	0.8987		688.1	1.3061	688.1	0.98788
	688	0.99273	688	1.71614		688	1.21927	688	0.94228		688	1.34381	688	1.02904
	687.9	1.03998	687.9	1.87719		687.9	1.29688	687.9	0.96531		687.9	1.39786	687.9	1.07685
	687.8	1.09884	687.8	2.06532		687.8	1.34939	687.8	0.98907		687.8	1.41876	687.8	1.10402
	687.7	1.13323	687.7	2.25398		687.7	1.42657	687.7	1.05451		687.7	1.48272	687.7	1.18274
	687.6	1.17685	687.6	2.4838		687.6	1.49538	687.6	1.09809		687.6	1.5385	687.6	1.22349
	687.5	1.22536	687.5	2.69623		687.5	1.56867	687.5	1.13176		687.5	1.57637	687.5	1.29675
	687.4	1.28492	687.4	2.96097		687.4	1.62594	687.4	1.18846		687.4	1.61801	687.4	1.35176
	687.3	1.31875	687.3	3.23593		687.3	1.66821	687.3	1.24501		687.3	1.67395	687.3	1.39078
	687.2	1.35761	687.2	3.54421		687.2	1.71047	687.2	1.29908		687.2	1.70663	687.2	1.47416
	687.1	1.41647	687.1	3.85157		687.1	1.73759	687.1	1.34951		687.1	1.76948	687.1	1.55434
	687	1.43171	687	4.19649		687	1.75808	687	1.39936		687	1.78881	687	1.64411
	686.9	1.45771	686.9	4.56572		686.9	1.76933	686.9	1.48171		686.9	1.8149	686.9	1.72656
	686.8	1.50496	686.8	4.96123		686.8	1.74784	686.8	1.54759		686.8	1.81395	686.8	1.82326
	686.7	1.51838	686.7	5.38157		686.7	1.72576	686.7	1.64859		686.7	1.84821	686.7	1.9049
	686.6	1.49853	686.6	5.78505		686.6	1.68869	686.6	1.71039		686.6	1.85497	686.6	2.04901
	686.5	1.53614	686.5	6.22066		686.5	1.67701	686.5	1.80382		686.5	1.87539	686.5	2.16809
	686.4	1.54453	686.4	6.64551		686.4	1.64426	686.4	1.92333		686.4	1.87901	686.4	2.28596
	686.3	1.57221	686.3	6.9927		686.3	1.61743	686.3	2.07739		686.3	1.89126	686.3	2.49081
	686.2	1.65791	686.2	7.38941		686.2	1.63589	686.2	2.26308		686.2	1.9692	686.2	2.73042
	686.1	1.73102	686.1	7.7176		686.1	1.65479	686.1	2.45533		686.1	2.0605	686.1	2.95778
	686	1.85782	686	8.04434		686	1.7135	686	2.76753		686	2.22454	686	3.27331
	685.9	2.02474	685.9	8.26221		685.9	1.7751	685.9	3.11646		685.9	2.42222	685.9	3.60642
	685.8	2.21879	685.8	8.48008		685.8	1.91258	685.8	3.51698		685.8	2.63969	685.8	3.97709
	685.7	2.56676	685.7	8.54302		685.7	2.11613	685.7	3.94418		685.7	2.96009	685.7	4.43567
	685.6	2.94855	685.6	8.55961		685.6	2.34651	685.6	4.4664		685.6	3.35559	685.6	4.9671
	685.5	3.36376	685.5	8.5324		685.5	2.67369	685.5	5.05582		685.5	3.81191	685.5	5.52211
	685.4	3.86425	685.4	8.40534		685.4	3.08381	685.4	5.68489		685.4	4.26823	685.4	6.05914
	685.3	4.48385	685.3	8.23221		685.3	3.51976	685.3	6.36438		685.3	4.83155	685.3	6.69646
	685.2	5.11967	685.2	7.88582		685.2	4.02611	685.2	7.04897		685.2	5.39928	685.2	7.33871
	685.1	5.79743	685.1	7.56718		685.1	4.54573	685.1	7.68853		685.1	5.87351	685.1	7.86161
	685	6.4682	685	7.18587		685	5.07602	685	8.25244		685	6.29698	685	8.35456
	684.9	7.15756	684.9	6.65813		684.9	5.56246	684.9	8.76315		684.9	6.62979	684.9	8.76745
	684.8	7.7313	684.8	6.20194		684.8	6.05987	684.8	9.14342		684.8	6.9153	684.8	9.10349
	684.7	8.1672	684.7	5.67605		684.7	6.41532	684.7	9.37079		684.7	7.05264	684.7	9.27437
	684.6	8.41088	684.6	5.16914		684.6	6.73788	684.6	9.40679		684.6	6.97266	684.6	9.26785
	684.5	8.57682	684.5	4.58617		684.5	6.89671	684.5	9.32226		684.5	6.7852	684.5	9.03889
	684.4	8.58395	684.4	4.08417		684.4	6.93739	684.4	9.10815		684.4	6.44877	684.4	8.68847
	684.3	8.35677	684.3	3.59719		684.3	6.81145	684.3	8.62396		684.3	5.9692	684.3	8.22376
	684.2	7.9891	684.2	3.13927		684.2	6.56448	684.2	8.02507		684.2	5.48036	684.2	7.66209
	684.1	7.4394	684.1	2.69796		684.1	6.17527	684.1	7.35724		684.1	4.89881	684.1	6.91462
	684	6.80218	684	2.33112		684	5.68191	684	6.61565		684	4.2786	684	6.14997
	683.9	6.08234	683.9	1.98247		683.9	5.14282	683.9	5.87393		683.9	3.6796	683.9	5.48841
	683.8	5.39102	683.8	1.69902		683.8	4.60113	683.8	5.13118		683.8	3.17285	683.8	4.77278
	683.7	4.60506	683.7	1.4603		683.7	4.0264	683.7	4.41539		683.7	2.67913	683.7	4.13466
	683.6	3.90158	683.6	1.27124		683.6	3.44706	683.6	3.78473		683.6	2.24057	683.6	3.46497
	683.5	3.29316	683.5	1.13343		683.5	2.9371	683.5	3.18204		683.5	1.90588	683.5	2.939
	683.4	2.7608	683.4	0.99987		683.4	2.50245	683.4	2.69742		683.4	1.64032	683.4	2.47363
	683.3	2.27667	683.3	0.89233		683.3	2.09031	683.3	2.25477		683.3	1.39283	683.3	2.10775
	683.2	1.86845	683.2	0.8136		683.2	1.76587	683.2	1.92129		683.2	1.19626	683.2	1.75546
	683.1	1.5792	683.1	0.75372		683.1	1.51875	683.1	1.63533		683.1	1.08831	683.1	1.49374
	683	1.31973	683	0.69663		683	1.33439	683	1.40883		683	0.96889	683	1.28037
	682.9	1.14973	682.9	0.64047		682.9	1.13531	682.9	1.21979		682.9	0.90619	682.9	1.122
	682.8	1.00447	682.8	0.60502		682.8	1.01818	682.8	1.0669		682.8	0.85669	682.8	1.00773
	682.7	0.89347	682.7	0.58829		682.7	0.93595	682.7	0.96473		682.7	0.80531	682.7	0.90983
	682.6	0.83322	682.6	0.57979		682.6	0.86396	682.6	0.89025		682.6	0.76603	682.6	0.81873
	682.5	0.76975	682.5	0.57169		682.5	0.80222	682.5	0.81213		682.5	0.73931	682.5	0.75213
	682.4	0.7148	682.4	0.54235		682.4	0.75389	682.4	0.76315		682.4	0.73853	682.4	0.71457
	682.3	0.67678	682.3	0.52071		682.3	0.74913	682.3	0.71753		682.3	0.71339	682.3	0.67541
	682.2	0.6498	682.2	0.53784		682.2	0.71999	682.2	0.69013		682.2	0.70695	682.2	0.64931
	682.1	0.63749	682.1	0.52164		682.1	0.6985	682.1	0.6639		682.1	0.70365	682.1	0.63532
	682	0.61443	682	0.51341		682	0.68393	682	0.63927		682	0.68416	682	0.60522
	681.9	0.6052	681.9	0.49642		681.9	0.67874	681.9	0.6448		681.9	0.68008	681.9	0.60336
	681.8	0.60716	681.8	0.50597		681.8	0.66388	681.8	0.62469		681.8	0.67002	681.8	0.5951
	681.7	0.58828	681.7	0.49734		681.7	0.6708	681.7	0.61186		681.7	0.68338	681.7	0.56886
	681.6	0.58353	681.6	0.48938		681.6	0.67051	681.6	0.59875		681.6	0.67536	681.6	0.56673
	681.5	0.57361	681.5	0.47318		681.5	0.662	681.5	0.58548		681.5	0.65839	681.5	0.56593
	681.4	0.57053	681.4	0.468		681.4	0.66316	681.4	0.59612		681.4	0.64409	681.4	0.5646
	681.3	0.575	681.3	0.46681		681.3	0.65147	681.3	0.59365		681.3	0.64236	681.3	0.55767
	681.2	0.56522	681.2	0.47438		681.2	0.62377	681.2	0.58271		681.2	0.65101	681.2	0.55421
	681.1	0.55445	681.1	0.46787		681.1	0.63358	681.1	0.57659		681.1	0.65933	681.1	0.54515
	681	0.55515	681	0.4603		681	0.62911	681	0.5661		681	0.64943	681	0.53903
	680.9	0.54942	680.9	0.46229		680.9	0.63171	680.9	0.56726		680.9	0.63341	680.9	0.5349
	680.8	0.54215	680.8	0.46614		680.8	0.61945	680.8	0.56464		680.8	0.64016	680.8	0.5317
	680.7	0.53712	680.7	0.4534		680.7	0.62147	680.7	0.56654		680.7	0.64048	680.7	0.52278
	680.6	0.55026	680.6	0.453		680.6	0.61238	680.6	0.55837		680.6	0.64818	680.6	0.53383
	680.5	0.53572	680.5	0.46216		680.5	0.61324	680.5	0.55313		680.5	0.65525	680.5	0.53237
	680.4	0.53963	680.4	0.45937		680.4	0.6144	680.4	0.5473		680.4	0.65006	680.4	0.5289
	680.3	0.53222	680.3	0.45207		680.3	0.62839	680.3	0.55808		680.3	0.62508	680.3	0.5269
	680.2	0.53698	680.2	0.45234		680.2	0.62002	680.2	0.55808		680.2	0.64755	680.2	0.52078
	680.1	0.54341	680.1	0.44782		680.1	0.6193	680.1	0.54584		680.1	0.63953	680.1	0.52251
	680	0.52272	680	0.4307		680	0.60978	680	0.52762		680	0.64535	680	0.5305
	679.9	0.53404	679.9	0.4522		679.9	0.62248	679.9	0.5247		679.9	0.64692	679.9	0.50733
	679.8	0.52356	679.8	0.44118		679.8	0.62334	679.8	0.53928		679.8	0.63011	679.8	0.51692
	679.7	0.51685	679.7	0.44503		679.7	0.61411	679.7	0.53564		679.7	0.61581	679.7	0.50746
	679.6	0.5216	679.6	0.44132		679.6	0.61584	679.6	0.54686		679.6	0.62131	679.6	0.51039
	679.5	0.52663	679.5	0.44424		679.5	0.61396	679.5	0.53258		679.5	0.61848	679.5	0.51345
	679.4	0.52467	679.4	0.438		679.4	0.60502	679.4	0.53199		679.4	0.63341	679.4	0.53037
	679.3	0.52747	679.3	0.44238		679.3	0.6004	679.3	0.53316		679.3	0.64001	679.3	0.50906
	679.2	0.51237	679.2	0.43813		679.2	0.59117	679.2	0.53156		679.2	0.62791	679.2	0.51705
	679.1	0.50636	679.1	0.44052		679.1	0.58526	679.1	0.52747		679.1	0.63419	679.1	0.50986
	679	0.50818	679	0.44623		679	0.60387	679	0.52529		679	0.61471	679	0.50093
	678.9	0.51307	678.9	0.44623		678.9	0.6193	678.9	0.52777		678.9	0.61361	678.9	0.51185
	678.8	0.50594	678.8	0.44065		678.8	0.59867	678.8	0.53053		678.8	0.62901	678.8	0.50573
	678.7	0.50678	678.7	0.43534		678.7	0.60863	678.7	0.52004		678.7	0.63168	678.7	0.49814
	678.6	0.50958	678.6	0.42406		678.6	0.61021	678.6	0.52587		678.6	0.62021	678.6	0.49361
	678.5	0.51573	678.5	0.43016		678.5	0.59377	678.5	0.52048		678.5	0.62146	678.5	0.49973
	678.4	0.51349	678.4	0.42817		678.4	0.59896	678.4	0.52296		678.4	0.62665	678.4	0.49521
	678.3	0.51671	678.3	0.4368		678.3	0.60747	678.3	0.52879		678.3	0.62052	678.3	0.50266
	678.2	0.51629	678.2	0.4368		678.2	0.59535	678.2	0.52412		678.2	0.62099	678.2	0.50666
	678.1	0.51419	678.1	0.42592		678.1	0.60113	678.1	0.51815		678.1	0.62366	678.1	0.50067
	678	0.51265	678	0.42817		678	0.59983	678	0.52179		678	0.61376	678	0.50186
	677.9	0.51083	677.9	0.44158		677.9	0.61194	677.9	0.51523		677.9	0.61518	677.9	0.50666
	677.8	0.51097	677.8	0.43255		677.8	0.57992	677.8	0.51261		677.8	0.61832	677.8	0.48828
	677.7	0.51363	677.7	0.41941		677.7	0.5916	677.7	0.51377		677.7	0.62445	677.7	0.498
	677.6	0.5072	677.6	0.42671		677.6	0.58857	677.6	0.49701		677.6	0.62665	677.6	0.48562
	677.5	0.52174	677.5	0.43946		677.5	0.60199	677.5	0.52062		677.5	0.61251	677.5	0.49294
	677.4	0.51181	677.4	0.42127		677.4	0.59665	677.4	0.53636		677.4	0.61596	677.4	0.49827
	677.3	0.51069	677.3	0.42777		677.3	0.58381	677.3	0.52164		677.3	0.62382	677.3	0.47549
	677.2	0.49727	677.2	0.42698		677.2	0.59535	677.2	0.52354		677.2	0.61361	677.2	0.48468
	677.1	0.50748	677.1	0.4214		677.1	0.58136	677.1	0.52062		677.1	0.61235	677.1	0.49574
	677	0.50594	677	0.42207		677	0.57949	677	0.5231		677	0.61864	677	0.50759
	676.9	0.49951	676.9	0.43309		676.9	0.57444	676.9	0.51348		676.9	0.63278	676.9	0.50133
	676.8	0.4942	676.8	0.43282		676.8	0.59059	676.8	0.52339		676.8	0.61125	676.8	0.49427
	676.7	0.49713	676.7	0.43242		676.7	0.60329	676.7	0.51217		676.7	0.61266	676.7	0.48135
	676.6	0.50384	676.6	0.43295		676.6	0.59665	676.6	0.51042		676.6	0.61848	676.6	0.49867
	676.5	0.50496	676.5	0.42698		676.5	0.59795	676.5	0.52777		676.5	0.62414	676.5	0.47749
	676.4	0.50384	676.4	0.4218		676.4	0.59348	676.4	0.52514		676.4	0.62571	676.4	0.47523
	676.3	0.49448	676.3	0.42685		676.3	0.59694	676.3	0.5196		676.3	0.61942	676.3	0.49441
	676.2	0.50035	676.2	0.42512		676.2	0.59781	676.2	0.50576		676.2	0.62665	676.2	0.48641
	676.1	0.49238	676.1	0.42499		676.1	0.60185	676.1	0.50649		676.1	0.61691	676.1	0.49081
	676	0.50021	676	0.42645		676	0.58353	676	0.51727		676	0.62744	676	0.49148
	675.9	0.50217	675.9	0.42286		675.9	0.58353	675.9	0.50867		675.9	0.63168	675.9	0.49707
	675.8	0.51167	675.8	0.423		675.8	0.58771	675.8	0.52179		675.8	0.62304	675.8	0.49254
	675.7	0.50776	675.7	0.42764		675.7	0.5893	675.7	0.51917		675.7	0.61785	675.7	0.47842
	675.6	0.50636	675.6	0.42007		675.6	0.57934	675.6	0.50226		675.6	0.62476	675.6	0.49987
	675.5	0.49336	675.5	0.42831		675.5	0.59045	675.5	0.50197		675.5	0.61078	675.5	0.49307
	675.4	0.48609	675.4	0.41822		675.4	0.5942	675.4	0.51202		675.4	0.62146	675.4	0.49401
	675.3	0.51028	675.3	0.41184		675.3	0.59189	675.3	0.51815		675.3	0.61596	675.3	0.49014
	675.2	0.51279	675.2	0.41476		675.2	0.59247	675.2	0.50517		675.2	0.61911	675.2	0.4964
	675.1	0.51056	675.1	0.42552		675.1	0.59218	675.1	0.50969		675.1	0.62806	675.1	0.49587
	675	0.49504	675	0.42645		675	0.59146	675	0.50605		675	0.62131	675	0.50679
	674.9	0.51461	674.9	0.41954		674.9	0.58295	674.9	0.50197		674.9	0.60104	674.9	0.48721
	674.8	0.49979	674.8	0.42499		674.8	0.57747	674.8	0.5059		674.8	0.60905	674.8	0.49374
	674.7	0.49028	674.7	0.42167		674.7	0.57833	674.7	0.50605		674.7	0.61204	674.7	0.48628
	674.6	0.49923	674.6	0.41901		674.6	0.58944	674.6	0.51902		674.6	0.61329	674.6	0.48535
