# Supplementary material for: Multifunctional electrolyte additive for high power lithium metal batteries at ultra-low temperatures
Source: Nat Commun. 2025 Apr 8;16:3344. doi: 10.1038/s41467-025-58627-3 (PMC11978743; doi:10.1038/s41467-025-58627-3)
Supplement: Supplementary file 5 — Source Data [file 41467_2025_58627_MOESM5_ESM.zip › Source data for Fig. S31.xlsx]

## Sheet: Sheet2
	DEE					DDE					DDE-PN
	0nm		15nm			0nm		15nm			0nm		15nm
	B.E.(eV)	Raw	B.E.(eV)	Raw		B.E.(eV)	Raw	B.E.(eV)	Raw		B.E.(eV)	Raw	B.E.(eV)	Raw
	177.6	1	177.6	1		177.6	1	177.6	1		177.6	1	177.6	1
	177.5	0.99725	177.5	1.0022		177.5	1.02127	177.5	1.00316		177.5	1.00089	177.5	1.0099
	177.4	0.99085	177.4	1.00132		177.4	1.00139	177.4	1		177.4	0.94494	177.4	0.97541
	177.3	0.98566	177.3	0.98318		177.3	0.97688	177.3	0.99359		177.3	0.9556	177.3	1.00192
	177.2	0.99329	177.2	0.99704		177.2	1.01572	177.2	0.9832		177.2	0.96758	177.2	1.01054
	177.1	0.99237	177.1	0.99282		177.1	1.00092	177.1	0.97689		177.1	0.97069	177.1	1.00351
	177	0.98963	177	1.00517		177	0.98752	177	0.97374		177	0.98135	177	0.99521
	176.9	0.98749	176.9	1.00183		176.9	0.9681	176.9	0.98117		176.9	0.96314	176.9	0.99297
	176.8	0.98292	176.8	0.98091		176.8	0.99491	176.8	0.97628		176.8	0.9516	176.8	0.98339
	176.7	0.95424	176.7	0.99118		176.7	0.97873	176.7	0.97292		176.7	0.93606	176.7	0.97956
	176.6	0.97285	176.6	1.00296		176.6	0.9963	176.6	0.99175		176.6	0.93206	176.6	0.96902
	176.5	0.99146	176.5	0.98633		176.5	0.99029	176.5	0.97679		176.5	0.95959	176.5	0.98084
	176.4	1.00549	176.4	0.99219		176.4	0.98752	176.4	0.98005		176.4	0.94583	176.4	0.97157
	176.3	0.99664	176.3	0.9966		176.3	1.00647	176.3	0.97435		176.3	0.94849	176.3	0.97094
	176.2	0.97224	176.2	0.99024		176.2	0.97642	176.2	0.97374		176.2	0.93073	176.2	0.96646
	176.1	0.98627	176.1	0.98759		176.1	0.93111	176.1	0.98086		176.1	0.94183	176.1	0.97924
	176	0.98414	176	0.9811		176	0.96163	176	0.97048		176	0.94094	176	0.94826
	175.9	0.99603	175.9	0.97732		175.9	0.95793	175.9	0.96081		175.9	0.92718	175.9	0.95561
	175.8	0.99603	175.8	0.98809		175.8	0.96718	175.8	0.96875		175.8	0.9405	175.8	0.96135
	175.7	0.98292	175.7	0.99528		175.7	0.96764	175.7	0.96855		175.7	0.94449	175.7	0.96167
	175.6	0.9698	175.6	0.99043		175.6	0.9755	175.6	0.97191		175.6	0.94805	175.6	0.97924
	175.5	0.97865	175.5	0.9903		175.5	0.93805	175.5	0.96112		175.5	0.90941	175.5	0.95273
	175.4	0.9759	175.4	0.9898		175.4	0.94129	175.4	0.95297		175.4	0.87922	175.4	0.9687
	175.3	0.97804	175.3	0.98154		175.3	0.97319	175.3	0.9602		175.3	0.91785	175.3	0.96327
	175.2	0.98902	175.2	0.96718		175.2	0.95146	175.2	0.9659		175.2	0.93428	175.2	0.93868
	175.1	0.97224	175.1	0.97909		175.1	0.94129	175.1	0.95185		175.1	0.90497	175.1	0.9457
	175	0.95607	175	0.98009		175	0.9473	175	0.9488		175	0.92185	175	0.98179
	174.9	0.97224	174.9	0.97039		174.9	0.95562	174.9	0.95765		174.9	0.90142	174.9	0.97988
	174.8	0.95699	174.8	0.97846		174.8	0.92187	174.8	0.94921		174.8	0.91918	174.8	0.97573
	174.7	0.95607	174.7	0.98198		174.7	0.9399	174.7	0.9548		174.7	0.87744	174.7	0.94954
	174.6	0.9335	174.6	0.98469		174.6	0.92372	174.6	0.95725		174.6	0.88499	174.6	0.94027
	174.5	0.94936	174.5	0.98809		174.5	0.92834	174.5	0.97618		174.5	0.87345	174.5	0.90866
	174.4	0.99146	174.4	0.9743		174.4	0.92325	174.4	0.95368		174.4	0.90053	174.4	0.92558
	174.3	0.94997	174.3	0.98425		174.3	0.93528	174.3	0.95837		174.3	0.91652	174.3	0.92303
	174.2	0.96583	174.2	0.99313		174.2	0.91817	174.2	0.96712		174.2	0.88277	174.2	0.93453
	174.1	0.96339	174.1	0.98274		174.1	0.95562	174.1	0.94615		174.1	0.87966	174.1	0.92271
	174	0.9759	174	0.97764		174	0.92325	174	0.95022		174	0.89654	174	0.89907
	173.9	0.98566	173.9	0.97757		173.9	0.92788	173.9	0.95114		173.9	0.88899	173.9	0.90163
	173.8	0.96553	173.8	0.97915		173.8	0.93435	173.8	0.94432		173.8	0.88455	173.8	0.92303
	173.7	0.93868	173.7	0.96693		173.7	0.92002	173.7	0.94717		173.7	0.85435	173.7	0.92942
	173.6	0.95485	173.6	0.96989		173.6	0.91447	173.6	0.94951		173.6	0.90098	173.6	0.93197
	173.5	0.964	173.5	0.97184		173.5	0.9043	173.5	0.93231		173.5	0.90187	173.5	0.92207
	173.4	0.9399	173.4	0.97896		173.4	0.89644	173.4	0.94188		173.4	0.89076	173.4	0.9045
	173.3	0.96888	173.3	0.98148		173.3	0.92742	173.3	0.94198		173.3	0.84281	173.3	0.88853
	173.2	0.97376	173.2	0.98173		173.2	0.95099	173.2	0.93628		173.2	0.85746	173.2	0.89301
	173.1	0.96949	173.1	0.9709		173.1	0.9251	173.1	0.94289		173.1	0.86501	173.1	0.91249
	173	0.97834	173	0.97902		173	0.91401	173	0.94921		173	0.8357	173	0.90067
	172.9	0.95088	172.9	0.9772		172.9	0.94313	172.9	0.94279		172.9	0.85702	172.9	0.91632
	172.8	0.98139	172.8	0.98331		172.8	0.94175	172.8	0.94564		172.8	0.87433	172.8	0.90099
	172.7	0.99725	172.7	0.97909		172.7	0.92695	172.7	0.93984		172.7	0.86989	172.7	0.9192
	172.6	0.96797	172.6	0.98658		172.6	0.94129	172.6	0.93658		172.6	0.86368	172.6	0.89301
	172.5	0.98322	172.5	0.99754		172.5	0.93712	172.5	0.92793		172.5	0.84281	172.5	0.9077
	172.4	0.98475	172.4	0.98973		172.4	0.91262	172.4	0.95002		172.4	0.83526	172.4	0.91313
	172.3	1.00885	172.3	1.00517		172.3	0.95007	172.3	0.94127		172.3	0.85391	172.3	0.92047
	172.2	1.01525	172.2	1.01298		172.2	0.95053	172.2	0.94809		172.2	0.86101	172.2	0.89524
	172.1	1.00427	172.1	1.01909		172.1	0.95377	172.1	0.95949		172.1	0.84369	172.1	0.90355
	172	1.00458	172	1.03231		172	0.96024	172	0.95979		172	0.85258	172	0.90706
	171.9	1.0421	171.9	1.03061		171.9	0.98474	171.9	0.96285		171.9	0.87211	171.9	0.92111
	171.8	1.09152	171.8	1.03717		171.8	1.02589	171.8	0.97394		171.8	0.86323	171.8	0.91632
	171.7	1.09823	171.7	1.06343		171.7	1.06195	171.7	0.9832		171.7	0.89387	171.7	0.93548
	171.6	1.16443	171.6	1.0725		171.6	1.09385	171.6	0.98412		171.6	0.89476	171.6	0.94059
	171.5	1.18426	171.5	1.0892		171.5	1.11373	171.5	1		171.5	0.92274	171.5	0.93804
	171.4	1.26083	171.4	1.10929		171.4	1.15488	171.4	1.02239		171.4	0.91785	171.4	0.94858
	171.3	1.32367	171.3	1.12863		171.3	1.20018	171.3	1.02901		171.3	0.94316	171.3	0.93229
	171.2	1.39536	171.2	1.14324		171.2	1.28941	171.2	1.04733		171.2	0.98268	171.2	0.96646
	171.1	1.46888	171.1	1.1874		171.1	1.33611	171.1	1.06281		171.1	1.0222	171.1	0.97988
	171	1.56864	171	1.2218		171	1.40314	171	1.08856		171	1.06705	171	0.96455
	170.9	1.66504	170.9	1.25619		170.9	1.52751	170.9	1.14241		170.9	1.05595	170.9	1.00256
	170.8	1.74283	170.8	1.27666		170.8	1.60749	170.8	1.16215		170.8	1.11412	170.8	0.99808
	170.7	1.91001	170.7	1.32787		170.7	1.77624	170.7	1.20694		170.7	1.18295	170.7	1.01948
	170.6	2.03203	170.6	1.38016		170.6	1.90846	170.6	1.26792		170.6	1.24156	170.6	1.05142
	170.5	2.2047	170.5	1.41398		170.5	2.09478	170.5	1.31871		170.5	1.27487	170.5	1.03258
	170.4	2.33099	170.4	1.45984		170.4	2.23625	170.4	1.37907		170.4	1.36545	170.4	1.06899
	170.3	2.52807	170.3	1.50369		170.3	2.46509	170.3	1.43638		170.3	1.35879	170.3	1.10188
	170.2	2.67145	170.2	1.5554		170.2	2.65557	170.2	1.50651		170.2	1.42806	170.2	1.10188
	170.1	2.79408	170.1	1.58406		170.1	2.83634	170.1	1.55802		170.1	1.48579	170.1	1.1434
	170	2.94204	170	1.62148		170	3.01618	170	1.63538		170	1.51243	170	1.14277
	169.9	3.03447	169.9	1.6783		169.9	3.11419	169.9	1.68526		169.9	1.58925	169.9	1.16001
	169.8	3.15131	169.8	1.71131		169.8	3.21267	169.8	1.74155		169.8	1.64609	169.8	1.16672
	169.7	3.23154	169.7	1.72548		169.7	3.47295	169.7	1.79978		169.7	1.66918	169.7	1.19323
	169.6	3.36699	169.6	1.76586		169.6	3.63754	169.6	1.85047		169.6	1.75533	169.6	1.22421
	169.5	3.42739	169.5	1.78797		169.5	3.71567	169.5	1.90218		169.5	1.7913	169.5	1.24529
	169.4	3.52257	169.4	1.81361		169.4	3.85668	169.4	1.95725		169.4	1.78996	169.4	1.25711
	169.3	3.56711	169.3	1.84057		169.3	3.88581	169.3	2.01751		169.3	1.83615	169.3	1.27531
	169.2	3.62569	169.2	1.86205		169.2	3.9043	169.2	2.04082		169.2	1.83659	169.2	1.29384
	169.1	3.71324	169.1	1.8594		169.1	4.08923	169.1	2.08897		169.1	1.90897	169.1	1.31332
	169	3.72788	169	1.88025		169	4.25428	169	2.16429		169	1.95337	169	1.30501
	168.9	3.68822	168.9	1.88025		168.9	4.32501	168.9	2.20002		168.9	1.98313	168.9	1.30022
	168.8	3.68975	168.8	1.8897		168.8	4.29542	168.8	2.20063		168.8	2.03419	168.8	1.33631
	168.7	3.63087	168.7	1.86249		168.7	4.28248	168.7	2.2441		168.7	2.04041	168.7	1.34877
	168.6	3.58908	168.6	1.85417		168.6	4.28155	168.6	2.26293		168.6	2.0111	168.6	1.40339
	168.5	3.44875	168.5	1.81216		168.5	4.13037	168.5	2.27626		168.5	1.98623	168.5	1.36123
	168.4	3.30506	168.4	1.76416		168.4	3.92557	168.4	2.24369		168.4	1.89831	168.4	1.32705
	168.3	3.04881	168.3	1.72838		168.3	3.80398	168.3	2.19605		168.3	1.89032	168.3	1.34781
	168.2	2.84228	168.2	1.68794		168.2	3.54554	168.2	2.16877		168.2	1.84991	168.2	1.36857
	168.1	2.62264	168.1	1.63811		168.1	3.37356	168.1	2.11279		168.1	1.79574	168.1	1.3443
	168	2.38774	168	1.58532		168	3.11281	168	2.03532		168	1.73179	168	1.28745
	167.9	2.15558	167.9	1.55817		167.9	2.86038	167.9	1.96906		167.9	1.65009	167.9	1.2916
	167.8	1.99695	167.8	1.51433		167.8	2.63477	167.8	1.89587		167.8	1.66829	167.8	1.26701
	167.7	1.88041	167.7	1.47049		167.7	2.40546	167.7	1.81657		167.7	1.65675	167.7	1.27531
	167.6	1.76419	167.6	1.44806		167.6	2.20897	167.6	1.75458		167.6	1.58881	167.6	1.28841
	167.5	1.66443	167.5	1.42721		167.5	2.14147	167.5	1.71336		167.5	1.61723	167.5	1.27308
	167.4	1.52685	167.4	1.38822		167.4	1.9926	167.4	1.66053		167.4	1.64787	167.4	1.26573
	167.3	1.50275	167.3	1.36554		167.3	1.85899	167.3	1.62653		167.3	1.65098	167.3	1.2504
	167.2	1.46583	167.2	1.37121		167.2	1.72492	167.2	1.57624		167.2	1.62256	167.2	1.27787
	167.1	1.40085	167.1	1.35055		167.1	1.69857	167.1	1.5457		167.1	1.64165	167.1	1.2603
	167	1.36486	167	1.33928		167	1.6209	167	1.52738		167	1.69405	167	1.25934
	166.9	1.31574	166.9	1.32139		166.9	1.54693	166.9	1.50651		166.9	1.61279	166.9	1.28074
	166.8	1.28981	166.8	1.29436		166.8	1.5178	166.8	1.51842		166.8	1.65275	166.8	1.26669
	166.7	1.27456	166.7	1.28945		166.7	1.46926	166.7	1.51364		166.7	1.67718	166.7	1.2801
	166.6	1.2291	166.6	1.26513		166.6	1.49422	166.6	1.4889		166.6	1.63677	166.6	1.29703
	166.5	1.21263	166.5	1.2446		166.5	1.47804	166.5	1.47985		166.5	1.62433	166.5	1.30278
	166.4	1.21812	166.4	1.2429		166.4	1.50254	166.4	1.47058		166.4	1.60213	166.4	1.29447
	166.3	1.22117	166.3	1.23427		166.3	1.47388	166.3	1.45623		166.3	1.5786	166.3	1.3146
	166.2	1.21568	166.2	1.21039		166.2	1.42534	166.2	1.41032		166.2	1.62789	166.2	1.30629
	166.1	1.2111	166.1	1.20769		166.1	1.42718	166.1	1.38762		166.1	1.6159	166.1	1.29927
	166	1.21049	166	1.19956		166	1.42349	166	1.35271		166	1.60435	166	1.30853
	165.9	1.21934	165.9	1.21676		165.9	1.44198	165.9	1.33897		165.9	1.65853	165.9	1.36442
	165.8	1.23856	165.8	1.1995		165.8	1.39991	165.8	1.31535		165.8	1.68162	165.8	1.33248
	165.7	1.22392	165.7	1.20359		165.7	1.34119	165.7	1.28023		165.7	1.68517	165.7	1.32961
	165.6	1.25625	165.6	1.20882		165.6	1.39575	165.6	1.25061		165.6	1.69139	165.6	1.33152
	165.5	1.25839	165.5	1.21783		165.5	1.3338	165.5	1.25713		165.5	1.72114	165.5	1.33791
	165.4	1.29286	165.4	1.22671		165.4	1.34628	165.4	1.24237		165.4	1.79174	165.4	1.3526
	165.3	1.37004	165.3	1.23698		165.3	1.37263	165.3	1.24104		165.3	1.76865	165.3	1.38103
	165.2	1.41672	165.2	1.26671		165.2	1.38696	165.2	1.23952		165.2	1.84991	165.2	1.38167
	165.1	1.44905	165.1	1.29417		165.1	1.39806	165.1	1.25326		165.1	1.87966	165.1	1.42031
	165	1.47926	165	1.3285		165	1.39436	165	1.27647		165	1.95737	165	1.4663
	164.9	1.55095	164.9	1.35956		164.9	1.4429	164.9	1.30324		164.9	2.1079	164.9	1.52635
	164.8	1.61989	164.8	1.37846		164.8	1.52797	164.8	1.32879		164.8	2.22647	164.8	1.58799
	164.7	1.62965	164.7	1.40787		164.7	1.56403	164.7	1.35698		164.7	2.35302	164.7	1.71191
	164.6	1.687	164.6	1.44321		164.6	1.61766	164.6	1.38772		164.6	2.54085	164.6	1.79687
	164.5	1.76602	164.5	1.47087		164.5	1.69302	164.5	1.44656		164.5	2.65098	164.5	1.85628
	164.4	1.81269	164.4	1.50551		164.4	1.78641	164.4	1.48117		164.4	2.79796	164.4	2.00767
	164.3	1.89353	164.3	1.53997		164.3	1.86362	164.3	1.55395		164.3	2.95648	164.3	2.1236
	164.2	1.96644	164.2	1.59143		164.2	1.96117	164.2	1.58459		164.2	3.06794	164.2	2.24241
	164.1	2.03081	164.1	1.62513		164.1	2.00601	164.1	1.64098		164.1	3.16385	164.1	2.29447
	164	2.04149	164	1.64359		164	2.07305	164	1.682		164	3.373	164	2.42606
	163.9	2.0601	163.9	1.66394		163.9	2.12853	163.9	1.73473		163.9	3.46581	163.9	2.57841
	163.8	2.13148	163.8	1.70476		163.8	2.15303	163.8	1.79377		163.8	3.58393	163.8	2.65283
	163.7	2.16382	163.7	1.71288		163.7	2.19741	163.7	1.81647		163.7	3.69938	163.7	2.75216
	163.6	2.15223	163.6	1.71528		163.6	2.20666	163.6	1.85678		163.6	3.83703	163.6	2.80996
	163.5	2.16168	163.5	1.73373		163.5	2.26768	163.5	1.88732		163.5	3.92407	163.5	2.89684
	163.4	2.17297	163.4	1.73417		163.4	2.31808	163.4	1.90533		163.4	4.03286	163.4	3.00383
	163.3	2.13819	163.3	1.71679		163.3	2.3153	163.3	1.92793		163.3	4.07771	163.3	3.06675
	163.2	2.13911	163.2	1.72687		163.2	2.28849	163.2	1.91918		163.2	4.1079	163.2	3.18141
	163.1	2.07352	163.1	1.71704		163.1	2.32871	163.1	1.93149		163.1	4.10524	163.1	3.21814
	163	2.02959	163	1.6914		163	2.25474	163	1.91796		163	4.05107	163	3.24273
	162.9	1.96278	162.9	1.67231		162.9	2.20851	162.9	1.9491		162.9	3.89698	162.9	3.29288
	162.8	1.91916	162.8	1.67143		162.8	2.18678	162.8	1.92172		162.8	3.66918	162.8	3.2718
	162.7	1.83832	162.7	1.64661		162.7	2.16412	162.7	1.88141		162.7	3.46936	162.7	3.23283
	162.6	1.75046	162.6	1.6063		162.6	2.09154	162.6	1.86309		162.6	3.14964	162.6	3.16608
	162.5	1.68822	162.5	1.56731		162.5	1.95932	162.5	1.83011		162.5	2.81172	162.5	3.07282
	162.4	1.57138	162.4	1.53083		162.4	1.83125	162.4	1.78573		162.4	2.57149	162.4	2.96008
	162.3	1.46797	162.3	1.48624		162.3	1.71382	162.3	1.73219		162.3	2.23135	162.3	2.80326
	162.2	1.36181	162.2	1.44724		162.2	1.57929	162.2	1.66103		162.2	1.95382	162.2	2.59118
	162.1	1.27883	162.1	1.3869		162.1	1.44475	162.1	1.57706		162.1	1.70915	162.1	2.43053
	162	1.19494	162	1.3309		162	1.30467	162	1.50316		162	1.53686	162	2.28234
	161.9	1.12721	161.9	1.28825		161.9	1.19741	161.9	1.4375		161.9	1.40453	161.9	2.09262
	161.8	1.08267	161.8	1.24561		161.8	1.12159	161.8	1.37734		161.8	1.27398	161.8	1.96072
	161.7	1.04179	161.7	1.19717		161.7	1.04022	161.7	1.33255		161.7	1.15497	161.7	1.85819
	161.6	0.98139	161.6	1.16063		161.6	0.99676	161.6	1.28563		161.6	1.1079	161.6	1.74928
	161.5	0.95027	161.5	1.13524		161.5	0.95839	161.5	1.24684		161.5	1.03819	161.5	1.64005
	161.4	0.90574	161.4	1.10898		161.4	0.93805	161.4	1.20908		161.4	1.00933	161.4	1.61322
	161.3	0.88957	161.3	1.07943		161.3	0.91308	161.3	1.17355		161.3	0.98224	161.3	1.59821
	161.2	0.88041	161.2	1.06129		161.2	0.87009	161.2	1.14607		161.2	0.95604	161.2	1.52763
	161.1	0.8798	161.1	1.04995		161.1	0.86408	161.1	1.14556		161.1	0.91785	161.1	1.52603
	161	0.85326	161	1.02142		161	0.85437	161	1.11869		161	0.87966	161	1.50144
	160.9	0.8615	160.9	1.0075		160.9	0.84697	160.9	1.1022		160.9	0.85435	160.9	1.47589
	160.8	0.85845	160.8	0.99956		160.8	0.82802	160.8	1.07522		160.8	0.82682	160.8	1.42127
	160.7	0.83038	160.7	0.98261		160.7	0.81923	160.7	1.05293		160.7	0.79618	160.7	1.36857
	160.6	0.82703	160.6	0.97449		160.6	0.81368	160.6	1.02412		160.6	0.76421	160.6	1.32066
	160.5	0.85021	160.5	0.96466		160.5	0.80906	160.5	1.00763		160.5	0.75488	160.5	1.22868
	160.4	0.84289	160.4	0.94318		160.4	0.80952	160.4	0.97832		160.4	0.69405	160.4	1.168
	160.3	0.79286	160.3	0.92819		160.3	0.76791	160.3	0.95267		160.3	0.67052	160.3	1.10316
	160.2	0.80811	160.2	0.93077		160.2	0.75312	160.2	0.93078		160.2	0.61901	160.2	1.04056
	160.1	0.83221	160.1	0.92485		160.1	0.76791	160.1	0.90238		160.1	0.62078	160.1	0.99872
	160	0.82764	160	0.92365		160	0.77069	160	0.88518		160	0.61545	160	0.92814
	159.9	0.80842	159.9	0.91975		159.9	0.75451	159.9	0.8866		159.9	0.60036	159.9	0.88949
	159.8	0.79652	159.8	0.90154		159.8	0.73417	159.8	0.89342		159.8	0.60524	159.8	0.85244
	159.7	0.81391	159.7	0.89732		159.7	0.73093	159.7	0.87653		159.7	0.5968	159.7	0.80358
	159.6	0.81239	159.6	0.89335		159.6	0.75867	159.6	0.84731		159.6	0.57416	159.6	0.78729
	159.5	0.81178	159.5	0.8965		159.5	0.76052	159.5	0.84589		159.5	0.56528	159.5	0.76238
	159.4	0.81849	159.4	0.89134		159.4	0.73509	159.4	0.85403		159.4	0.5706	159.4	0.74832
	159.3	0.80537	159.3	0.88479		159.3	0.73185	159.3	0.84151		159.3	0.59947	159.3	0.73714
	159.2	0.79469	159.2	0.87307		159.2	0.72446	159.2	0.82349		159.2	0.55506	159.2	0.71064
	159.1	0.80964	159.1	0.87502		159.1	0.71752	159.1	0.81158		159.1	0.57771	159.1	0.70105
	159	0.78005	159	0.8674		159	0.73185	159	0.8014		159	0.5635	159	0.70105
	158.9	0.81361	158.9	0.86746		158.9	0.73047	158.9	0.80527		158.9	0.56039	158.9	0.68668
	158.8	0.79683	158.8	0.87798		158.8	0.73417	158.8	0.79255		158.8	0.55639	158.8	0.68189
	158.7	0.80659	158.7	0.8725		158.7	0.76283	158.7	0.78919		158.7	0.58037	158.7	0.66496
	158.6	0.81971	158.6	0.86967		158.6	0.72076	158.6	0.77942		158.6	0.5635	158.6	0.69275
	158.5	0.80598	158.5	0.87269		158.5	0.71105	158.5	0.79184		158.5	0.55995	158.5	0.69435
	158.4	0.79683	158.4	0.87301		158.4	0.74804	158.4	0.79591		158.4	0.55417	158.4	0.68764
	158.3	0.7834	158.3	0.86306		158.3	0.71983	158.3	0.784		158.3	0.57549	158.3	0.68157
	158.2	0.78401	158.2	0.85663		158.2	0.7203	158.2	0.78593		158.2	0.58615	158.2	0.67966
	158.1	0.79195	158.1	0.85802		158.1	0.72862	158.1	0.79855		158.1	0.59014	158.1	0.67295
	158	0.80323	158	0.86047		158	0.72122	158	0.79235		158	0.57416	158	0.67486
	157.9	0.8011	157.9	0.87124		157.9	0.71336	157.9	0.78379		157.9	0.55551	157.9	0.66241
	157.8	0.79469	157.8	0.87131		157.8	0.72492	157.8	0.78685		157.8	0.55417	157.8	0.66784
	157.7	0.78768	157.7	0.85802		157.7	0.71567	157.7	0.79275		157.7	0.55417	157.7	0.6672
	157.6	0.79561	157.6	0.86236		157.6	0.7374	157.6	0.773		157.6	0.56439	157.6	0.66401
