# Supplementary material for: Multifunctional electrolyte additive for high power lithium metal batteries at ultra-low temperatures
Source: Nat Commun. 2025 Apr 8;16:3344. doi: 10.1038/s41467-025-58627-3 (PMC11978743; doi:10.1038/s41467-025-58627-3)
Supplement: Supplementary file 5 — Source Data [file 41467_2025_58627_MOESM5_ESM.zip › Source data for Fig. S32.xlsx]

## Sheet: Sheet1
	3.0V		3.3V		3.6V
	X	Y	X	Y	X	Y
	1005.54	130	1006.26	141	1006.26	51
	1007.2	76	1007.91	86	1007.91	209
	1008.85	31	1009.57	44	1009.57	181
	1010.51	260	1011.22	358	1011.22	123
	1012.16	497	1012.88	538	1012.88	308
	1013.81	767	1014.53	727	1014.53	682
	1015.47	1198	1016.18	1156	1016.18	1147
	1017.12	1846	1017.83	1558	1017.83	1691
	1018.77	2949	1019.49	2162	1019.49	2107
	1020.42	3709	1021.14	2964	1021.14	2902
	1022.08	5060	1022.79	3674	1022.79	3825
	1023.73	6381	1024.44	4645	1024.44	4694
	1025.38	7205	1026.09	5383	1026.09	5432
	1027.03	7490	1027.75	5664	1027.75	5840
	1028.68	7144	1029.39	5659	1029.39	5539
	1030.33	5852	1031.05	5108	1031.05	5490
	1031.98	5251	1032.7	4494	1032.7	5124
	1033.63	4191	1034.34	3663	1034.34	4818
	1035.28	3130	1035.99	3081	1035.99	4741
	1036.93	2503	1037.64	2678	1037.64	5111
	1038.58	1715	1039.29	2489	1039.29	5956
	1040.23	1224	1040.94	2479	1040.94	7502
	1041.87	841	1042.59	2227	1042.59	8545
	1043.52	411	1044.23	2090	1044.23	8493
	1045.17	213	1045.88	1649	1045.88	7685
	1046.82	203	1047.53	1468	1047.53	6655
	1048.46	0	1049.18	1226	1049.18	5548
	1050.11	21	1050.82	1150	1050.82	4958
	1051.76	155	1052.47	1133	1052.47	4315
	1053.4	231	1054.11	1049	1054.11	3998
	1055.05	218	1055.76	825	1055.76	3149
	1056.69	403	1057.4	665	1057.4	2594
	1058.34	284	1059.05	447	1059.05	2035
	1059.98	153	1060.69	352	1060.69	1378
	1061.62	353	1062.34	258	1062.34	1063
	1063.27	148	1063.98	172	1063.98	673
	1064.91	205	1065.62	70	1065.62	502
	1066.55	192	1067.27	170	1067.27	329
	1068.2	284	1068.91	-76	1068.91	432
	1069.84	138	1070.55	123	1070.55	254
	1071.48	391	1072.19	-100	1072.19	168
	1073.12	294	1073.84	5	1073.84	0
	1074.77	509	1075.48	111	1075.48	66
