# Supplementary material for: Multifunctional electrolyte additive for high power lithium metal batteries at ultra-low temperatures
Source: Nat Commun. 2025 Apr 8;16:3344. doi: 10.1038/s41467-025-58627-3 (PMC11978743; doi:10.1038/s41467-025-58627-3)
Supplement: Supplementary file 5 — Source Data [file 41467_2025_58627_MOESM5_ESM.zip › Source data for Fig. S34.xlsx]

## Sheet: Sheet1
	0.1C		0.3C		0.5C		0.7C		1.0C		1.5C		2.0C		3.0C
	容量/mAh	电压/V	容量/mAh	电压/V	容量/mAh	电压/V	容量/mAh	电压/V	容量/mAh	电压/V	容量/mAh	电压/V	容量/mAh	电压/V	容量/mAh	电压/V
	0	4.1061	0	3.963	0	3.8814	0	3.7922	0	3.6894	0	3.4699	0	3.3915	0	2.9779
	0	4.0915	0.2	3.9461	0.2	3.8729	0.2	3.7819	0.3	3.6793	0.5	3.4575	1.4	3.3662	1.8	2.9396
	0	4.08616	0.4	3.938	0.4	3.8625	0.3	3.7764	0.4	3.6725	1.3	3.4418	1.7	3.3626	2.3	2.9286
	0.1	4.08324	0.5	3.9351	0.5	3.8601	0.8	3.7629	0.6	3.668	1.5	3.4391	2	3.3597	2.7	2.9202
	0.1	4.08127	0.7	3.9307	0.6	3.8584	1.1	3.7578	0.7	3.6644	1.8	3.4363	2.3	3.3569	3.8	2.9023
	0.1	4.07965	0.8	3.9297	0.7	3.8565	1.2	3.7559	0.9	3.6613	3.3	3.4251	2.6	3.3546	4.4	2.894
	0.2	4.07839	0.9	3.928	0.7	3.8548	1.5	3.752	1.5	3.6533	3.7	3.4228	2.9	3.3519	5.5	2.8771
	0.2	4.07739	0.9	3.9273	0.9	3.8523	1.6	3.7509	1.7	3.652	4.2	3.4203	6.4	3.3287	6	2.8695
	0.2	4.07651	1	3.9266	0.9	3.8511	1.7	3.7497	1.8	3.6509	4.5	3.4191	6.7	3.3265	6.5	2.8616
	0.2	4.07563	1.1	3.925	1	3.85	2	3.7469	1.9	3.65	5.6	3.4127	8.9	3.3074	7.6	2.8396
	0.3	4.07484	1.1	3.9244	1.3	3.8467	2.1	3.7458	4.3	3.6382	5.9	3.4113	9.3	3.3036	8	2.8297
	0.3	4.07413	1.3	3.9219	1.3	3.8456	2.2	3.745	4.6	3.637	6.1	3.4098	12.6	3.2566	8.5	2.8161
	0.3	4.07347	1.5	3.9207	1.4	3.8446	2.3	3.7443	4.7	3.6364	6.9	3.4051	13.8	3.2351	9.8	2.7773
	0.3	4.07285	1.5	3.92	1.7	3.8419	2.5	3.7422	4.9	3.6358	7.1	3.4032	14	3.2295	11.4	2.7086
	0.3	4.07228	1.6	3.9197	1.7	3.8411	2.6	3.7416	7.2	3.6248	7.4	3.4017	15.6	3.1968	11.9	2.6845
	0.4	4.07171	1.7	3.9185	1.8	3.8405	2.8	3.7409	7.4	3.6238	7.6	3.4	15.9	3.189	13.3	2.5935
	0.4	4.07117	1.8	3.9171	1.9	3.8399	2.9	3.7402	8.2	3.6196	7.8	3.3984	22.5	3.0227	13.8	2.5623
	0.4	4.07065	1.9	3.9166	2	3.8393	3.2	3.7384	8.6	3.6173	8	3.3967	25.3	2.9481	14.3	2.522
	0.5	4.07016	1.9	3.9163	2	3.8385	3.3	3.7378	8.8	3.6164	8.2	3.3949	25.7	2.9373	15.9	2.3734
	0.5	4.06967	2	3.9157	2.4	3.8362	3.4	3.7373	9	3.6155	9.8	3.3806	25.9	2.9292	16.4	2.3093
	0.5	4.0692	2.1	3.9152	2.5	3.8356	3.5	3.7367	9.1	3.6145	10	3.3784	26.2	2.9209	17.5	2.1678
	0.5	4.06875	2.2	3.9142	2.5	3.8351	3.9	3.7351	11	3.6029	10.3	3.3758	26.5	2.914	18.1	2.0906
	0.6	4.06829	2.3	3.9138	2.7	3.8343	4	3.7347	11.2	3.6017	10.5	3.3729	28.1	2.8705	18.5	2.0176
	0.6	4.06786	2.4	3.9129	2.7	3.8339	4.4	3.7331	12.2	3.5951	11.3	3.3637	28.3	2.8627	19.7	1.8001
	0.6	4.06745	2.4	3.9126	2.9	3.8328	4.5	3.7328	12.4	3.5941	11.5	3.3609	29.5	2.8294	20.2	1.7891
	0.6	4.06705	2.6	3.9117	3	3.8323	4.6	3.7323	12.5	3.5931	11.8	3.3578	29.8	2.8213
	0.7	4.06668	2.6	3.9114	3.1	3.832	4.7	3.732	12.7	3.5922	13.6	3.3335	30.1	2.8123
	0.7	4.06632	2.8	3.9107	3.1	3.8317	5.2	3.7303	12.8	3.5913	13.8	3.3296	30.4	2.8024
	0.7	4.06596	2.8	3.9104	3.2	3.8312	5.3	3.7298	12.9	3.5903	15.3	3.3081	33.9	2.7001
	0.8	4.0656	2.8	3.9101	3.5	3.8301	5.4	3.7295	13.1	3.5894	15.5	3.3047	34.3	2.6905
	0.8	4.06526	2.9	3.91	3.5	3.8298	5.5	3.7291	13.2	3.5886	15.7	3.3009	34.6	2.6817
	0.8	4.06492	3.1	3.9087	3.6	3.8295	5.8	3.7281	13.4	3.5877	16.9	3.2826	34.9	2.6728
	0.9	4.0646	3.2	3.9083	3.7	3.8291	5.9	3.7278	13.5	3.5869	17.1	3.2794	35.1	2.6651
	0.9	4.06427	3.3	3.9081	3.9	3.8283	6	3.7275	13.6	3.586	17.3	3.2752	35.4	2.6569
	0.9	4.06397	3.4	3.9072	4	3.828	6.3	3.7263	13.8	3.5848	17.6	3.2716	36.5	2.6243
	1	4.06366	3.5	3.907	4.2	3.8273	6.4	3.7257	14.9	3.5779	17.8	3.2679	36.8	2.6152
	1	4.06337	3.5	3.9069	4.3	3.827	6.6	3.7254	15	3.577	19.8	3.2366	37.1	2.6062
	1	4.06308	3.7	3.9061	4.3	3.8269	6.7	3.725	15.2	3.5761	20.1	3.2318	37.4	2.598
	1.1	4.06279	3.7	3.9061	4.4	3.8266	6.8	3.7244	15.8	3.572	20.8	3.2202	37.6	2.5898
	1.1	4.06251	3.8	3.9058	4.8	3.8253	6.9	3.7241	16	3.5711	21.1	3.2169	37.9	2.5818
	1.2	4.06224	3.8	3.9056	4.9	3.8252	7	3.7238	16.1	3.5702	21.3	3.2126	38.2	2.5722
	1.2	4.06197	4	3.9052	5	3.8249	7.4	3.7224	16.3	3.5693	22.7	3.1921	38.5	2.5642
	1.2	4.06171	4	3.905	5	3.8247	7.5	3.7221	16.4	3.5685	22.9	3.189	38.7	2.5563
	1.3	4.06146	4.1	3.9047	5.1	3.8244	7.6	3.7216	16.6	3.5674	23.1	3.1859	39	2.5482
	1.3	4.06121	4.1	3.9045	5.6	3.8235	8.1	3.7202	17.1	3.5645	23.4	3.1827	39.3	2.54
	1.3	4.06096	4.2	3.9042	5.6	3.8233	8.2	3.7198	17.2	3.5637	23.6	3.1794	39.5	2.5313
	1.4	4.06072	4.2	3.9042	5.7	3.8232	8.3	3.7193	17.4	3.5627	23.8	3.1765	39.9	2.5212
	1.4	4.06048	4.3	3.9039	5.8	3.8229	8.4	3.719	17.5	3.5617	24	3.1734	40.2	2.513
	1.4	4.06025	4.4	3.9036	6.1	3.8222	8.7	3.7181	17.7	3.5607	24.2	3.1704	40.7	2.4961
	1.4	4.06003	4.4	3.9035	6.1	3.8221	8.8	3.7176	19.7	3.5496	24.4	3.1673	41.4	2.4732
	1.4	4.05981	4.6	3.903	6.4	3.8215	8.9	3.7171	19.9	3.5486	24.6	3.1642	41.7	2.4637
	1.5	4.05959	4.6	3.9028	6.5	3.8213	9.2	3.7162	20	3.548	24.8	3.1614	42.1	2.4537
	1.5	4.05937	4.7	3.9027	6.6	3.8211	9.5	3.715	20.2	3.5472	25.1	3.1583	42.4	2.4445
	1.5	4.05915	4.8	3.9024	6.8	3.8207	9.6	3.7147	20.3	3.5465	25.6	3.1506	42.6	2.4369
	1.6	4.05894	4.9	3.9019	7.1	3.8199	9.7	3.7142	20.5	3.5457	25.9	3.147	43.9	2.3955
	1.6	4.05873	5	3.9019	7.2	3.8198	9.8	3.7139	20.8	3.5438	26.1	3.1436	44.3	2.3847
	1.7	4.05853	5.1	3.9016	7.2	3.8198	10	3.7134	21	3.5429	26.4	3.1403	44.5	2.3757
	1.7	4.05832	5.1	3.9014	7.3	3.8194	10.6	3.7111	21.7	3.5397	27.7	3.1224	44.8	2.3673
	1.7	4.05812	5.3	3.901	7.4	3.8193	10.7	3.7106	21.8	3.539	28	3.119	45.1	2.3586
	1.8	4.05792	5.5	3.9007	7.7	3.8188	10.8	3.7103	22	3.5384	28.2	3.1162	45.3	2.35
	1.8	4.05773	5.5	3.9005	7.7	3.8185	10.9	3.71	22.1	3.5378	28.4	3.1135	45.6	2.341
	1.8	4.05753	5.6	3.9004	7.8	3.8185	11.2	3.7091	22.2	3.537	28.6	3.1104	45.9	2.3312
	1.8	4.05734	5.6	3.9002	8.1	3.8179	11.3	3.7088	22.4	3.5364	28.8	3.1076	46.2	2.3225
	1.9	4.05715	5.7	3.9	8.2	3.8177	11.4	3.7083	22.5	3.5358	29.1	3.1045	46.5	2.3134
	1.9	4.05696	5.8	3.8999	8.5	3.8171	11.8	3.7071	22.7	3.535	30.4	3.087	46.7	2.3045
	1.9	4.05678	5.9	3.8996	8.6	3.817	11.9	3.7068	22.8	3.5344	31.2	3.0766	47	2.2951
	2	4.05659	6	3.8994	8.6	3.8168	12	3.7063	23	3.5338	31.5	3.0738	47.8	2.2698
	2	4.05641	6.1	3.8993	8.7	3.8167	12.1	3.706	23.1	3.5333	31.7	3.0711	48.1	2.2597
	2	4.05623	6.1	3.8991	8.8	3.8165	12.3	3.705	23.2	3.5327	31.9	3.068	48.4	2.25
	2.1	4.05605	6.2	3.8991	8.9	3.8163	12.5	3.7047	23.4	3.5319	32.1	3.0655	48.7	2.2394
	2.1	4.05587	6.2	3.8991	9	3.816	12.6	3.7044	23.5	3.5313	32.3	3.063	49	2.2295
	2.1	4.0557	6.3	3.899	9.1	3.8159	12.7	3.704	23.9	3.5297	32.6	3.0601	49.3	2.2207
	2.1	4.05553	6.3	3.899	9.2	3.8157	12.8	3.7037	24.1	3.529	32.8	3.0571	49.5	2.2114
	2.2	4.05536	6.3	3.8988	9.3	3.8157	12.9	3.7035	24.2	3.5283	33.3	3.0508	49.9	2.2004
	2.2	4.05519	6.4	3.8987	9.3	3.8154	13.3	3.7019	24.3	3.5277	33.5	3.048	53.4	2.0747
	2.2	4.05503	6.5	3.8985	9.4	3.8153	13.5	3.7015	24.5	3.5271	33.8	3.0455	53.7	2.0629
	2.2	4.05486	6.6	3.8983	9.6	3.8149	13.8	3.7006	24.6	3.5266	34	3.0427	54	2.053
	2.3	4.05469	6.6	3.8983	9.7	3.8148	13.9	3.7001	24.8	3.526	34.2	3.0401	54.3	2.0412
	2.3	4.05453	6.7	3.8982	9.8	3.8145	14.1	3.6996	24.9	3.5254	34.4	3.0376	54.6	2.0306
	2.4	4.05437	6.8	3.8982	9.9	3.8143	14.2	3.6993	25	3.5249	34.6	3.0349	55.3	2.0041
	2.4	4.05421	6.8	3.898	10	3.814	14.3	3.6988	25.2	3.5245	34.8	3.0325	55.6	1.992
	2.4	4.05406	6.8	3.8979	10.3	3.8136	14.7	3.6978	25.3	3.5238	35.1	3.029	55.9	1.9806
	2.4	4.0539	6.9	3.8979	10.4	3.8132	14.8	3.6975	25.4	3.5234	36	3.0171	56.2	1.9686
	2.4	4.05375	6.9	3.8977	10.5	3.8132	14.9	3.6971	25.6	3.5228	36.3	3.0137	56.5	1.9572
	2.5	4.0536	7.1	3.8976	10.6	3.8131	15	3.6968	25.7	3.5223	36.6	3.0108	56.8	1.9461
	2.5	4.05345	7.1	3.8974	10.8	3.8126	15.4	3.6957	25.9	3.5217	37.5	2.9991	57	1.9355
	2.5	4.0533	7.2	3.8973	10.9	3.8125	15.5	3.6954	26	3.5212	37.7	2.9965	57.3	1.9243
	2.6	4.05315	7.4	3.8971	11	3.8123	15.6	3.6951	26.1	3.5206	37.9	2.9936	57.6	1.9133
	2.6	4.053	7.5	3.8968	11.1	3.8122	15.7	3.6948	26.2	3.5201	38.2	2.9908	57.9	1.902
	2.6	4.05286	7.6	3.8966	11.1	3.812	15.8	3.6945	26.4	3.5197	38.4	2.9881	58.1	1.8907
	2.7	4.05272	7.7	3.8965	11.4	3.8115	16.2	3.6936	26.5	3.519	38.6	2.9855	58.4	1.8786
	2.7	4.05257	7.8	3.8963	11.5	3.8114	16.3	3.6933	26.7	3.5186	38.8	2.9827	58.7	1.8659
	2.7	4.05243	7.9	3.8963	11.7	3.8108	16.5	3.6923	26.9	3.5178	39	2.9802	59.5	1.8353
	2.7	4.05229	8	3.8962	11.8	3.8108	16.7	3.6922	27.4	3.5161	39.3	2.9773	59.7	1.8235
	2.7	4.05215	8	3.896	11.9	3.8106	16.8	3.6919	27.5	3.5156	39.8	2.9706	60.1	1.8104
	2.8	4.05202	8.2	3.8957	12	3.8105	16.9	3.6916	27.7	3.515	40	2.9678	60.3	1.7997
	2.8	4.05188	8.3	3.8957	12.1	3.8103	17	3.6913	27.8	3.5145	40.2	2.9652
	2.8	4.05175	8.4	3.8956	12.5	3.8095	17.3	3.6903	28	3.5139	40.4	2.9625
	2.8	4.05161	8.6	3.8952	12.6	3.8094	17.4	3.69	28.1	3.5135	40.7	2.9601
	2.8	4.05148	8.7	3.8952	12.7	3.8092	17.5	3.6897	28.7	3.5113	40.9	2.957
	2.9	4.05135	8.8	3.8949	12.7	3.8091	17.6	3.6894	29	3.5104	41.9	2.9446
	2.9	4.05122	8.8	3.8951	12.8	3.8091	18	3.6885	29.2	3.5099	42.1	2.9413
	3	4.05109	8.9	3.8948	13.2	3.8083	18.1	3.6882	29.3	3.5094	42.4	2.9385
	3	4.05096	9	3.8948	13.3	3.8081	18.2	3.6882	29.6	3.5085	42.6	2.9356
	3	4.05083	9	3.8946	13.9	3.8069	18.3	3.6878	29.7	3.508	45	2.9049
	3.1	4.0507	9.2	3.8943	14	3.8069	18.6	3.6871	29.9	3.5074	45.2	2.9023
	3.1	4.05057	9.3	3.8943	14.4	3.8064	18.7	3.6868	30.1	3.5068	45.4	2.8995
	3.1	4.05045	9.3	3.8942	14.4	3.8061	19	3.6861	31.1	3.5034	45.7	2.897
	3.1	4.05032	9.4	3.8942	14.5	3.806	19.1	3.6858	31.3	3.5031	45.9	2.8936
	3.2	4.0502	9.4	3.894	14.6	3.806	19.5	3.6851	31.4	3.5024	46.5	2.8866
	3.2	4.05007	9.5	3.894	15.1	3.8052	19.6	3.6847	31.6	3.502	46.7	2.8838
	3.2	4.04995	9.6	3.8938	15.2	3.8049	19.9	3.6838	31.7	3.5015	46.9	2.881
	3.3	4.04982	9.6	3.8938	15.2	3.8049	20.1	3.6837	32.9	3.4978	47.2	2.8778
	3.3	4.0497	9.8	3.8937	15.3	3.8047	20.2	3.6833	33.1	3.4973	47.4	2.8745
	3.3	4.04958	9.8	3.8935	15.7	3.8041	20.3	3.6832	33.2	3.4969	49.8	2.8432
	3.4	4.04945	9.8	3.8937	15.8	3.8038	20.7	3.6823	33.4	3.4964	50.2	2.8376
	3.4	4.04933	10	3.8935	15.9	3.8038	20.8	3.6818	33.5	3.4959	50.4	2.8345
	3.4	4.04922	10	3.8934	16.2	3.8033	20.9	3.6816	33.7	3.4955	50.7	2.8311
	3.5	4.0491	10.1	3.8932	16.5	3.8027	21.1	3.6815	34	3.4947	52.1	2.8123
	3.5	4.04898	10.1	3.8932	16.5	3.8027	21.3	3.6809	34.1	3.4944	52.3	2.8096
	3.5	4.04886	10.1	3.8932	16.6	3.8025	21.4	3.6807	34.2	3.4939	52.5	2.8068
	3.5	4.04875	10.2	3.8931	17	3.8019	21.5	3.6804	34.9	3.4921	52.7	2.8037
	3.6	4.04863	10.3	3.8931	17.1	3.8018	21.6	3.6801	35	3.4916	53	2.8003
	3.6	4.04851	10.3	3.8929	17.4	3.8015	21.9	3.6796	35.2	3.4913	53.2	2.7973
	3.7	4.0484	10.4	3.8929	17.4	3.8013	22	3.6793	35.3	3.4908	53.4	2.7942
	3.7	4.04829	10.5	3.8928	17.5	3.8013	22.1	3.6792	35.4	3.4904	54	2.7871
	3.7	4.04817	10.6	3.8926	17.6	3.8012	22.2	3.6789	35.6	3.49	54.2	2.7841
	3.7	4.04806	10.6	3.8926	17.7	3.801	22.6	3.6782	35.7	3.4896	54.6	2.7784
	3.7	4.04795	10.8	3.8923	18.1	3.8004	22.7	3.6779	35.8	3.4893	54.8	2.7748
	3.8	4.04784	10.9	3.8923	18.1	3.8002	23.2	3.6771	36	3.4888	55.1	2.772
	3.8	4.04773	11	3.8921	18.2	3.8001	23.3	3.6768	36.1	3.4885	55.3	2.7686
	3.8	4.04762	11.1	3.8921	18.3	3.8001	23.4	3.6767	36.3	3.488	56	2.7582
	3.9	4.04752	11.2	3.8918	18.4	3.7998	23.5	3.6765	36.4	3.4876	56.3	2.755
	3.9	4.04741	11.2	3.8918	18.8	3.7993	23.6	3.6762	37.5	3.4845	56.5	2.7516
	3.9	4.0473	11.3	3.8918	18.9	3.7993	23.9	3.6756	37.7	3.484	56.7	2.7485
	4	4.0472	11.4	3.8917	19	3.7988	24.1	3.6753	37.8	3.4835	57	2.7451
	4	4.04709	11.4	3.8917	19.1	3.7988	24.3	3.6748	37.9	3.4832	57.5	2.7375
	4.1	4.04699	11.5	3.8915	19.7	3.7981	24.4	3.6745	38.1	3.4826	57.7	2.7344
	4.1	4.04689	11.5	3.8915	19.7	3.7979	24.5	3.6745	39	3.4801	58	2.7311
	4.1	4.04678	11.6	3.8912	19.8	3.7977	24.6	3.6742	39.2	3.4798	58.2	2.7274
	4.1	4.04668	11.7	3.8912	19.9	3.7977	24.7	3.6739	39.3	3.4794	59.8	2.7046
	4.2	4.04658	11.7	3.8912	20	3.7976	24.8	3.6737	39.5	3.479	60.1	2.7006
	4.2	4.04648	11.8	3.8911	20.3	3.7971	25.6	3.6725	39.6	3.4786	61.5	2.6801
	4.2	4.04637	11.9	3.8911	20.8	3.7965	25.7	3.6723	39.8	3.478	61.7	2.6767
	4.2	4.04627	11.9	3.8909	20.9	3.7962	25.8	3.672	41	3.4749	61.9	2.673
	4.2	4.04617	12	3.8907	20.9	3.796	26.1	3.6716	41.1	3.4744	62.2	2.6693
	4.3	4.04607	12.1	3.8907	21.3	3.7957	26.2	3.6714	41.3	3.4739	63.3	2.6518
	4.3	4.04597	12.3	3.8904	21.3	3.7957	26.3	3.6711	41.4	3.4735	63.5	2.6487
	4.4	4.04588	12.3	3.8903	21.4	3.7954	26.7	3.6705	41.6	3.473	63.8	2.6456
	4.4	4.04578	12.3	3.8903	21.5	3.7954	26.8	3.6703	43.3	3.4682	64	2.6423
	4.4	4.04568	12.4	3.8904	21.6	3.7953	26.9	3.6702	43.5	3.4677	64.2	2.6394
	4.5	4.04558	12.4	3.8903	21.9	3.795	27.4	3.6692	43.6	3.4674	64.4	2.6353
	4.5	4.04549	12.5	3.8901	22	3.7948	27.6	3.6691	43.8	3.4671	64.6	2.6321
	4.5	4.04539	12.6	3.8901	22	3.7946	28	3.6683	43.9	3.4668	64.9	2.6285
	4.5	4.04529	12.6	3.8901	22.2	3.7945	28.1	3.668	44	3.4663	65.1	2.6246
	4.6	4.0452	12.7	3.89	22.3	3.7943	28.2	3.6678	44.2	3.4659	66.7	2.6001
	4.6	4.0451	12.9	3.8898	22.4	3.7942	28.3	3.6677	44.3	3.4654	66.9	2.5958
	4.6	4.04501	13	3.8895	22.5	3.794	28.7	3.6671	44.5	3.4651	67.2	2.5919
	4.7	4.04492	13.1	3.8894	22.9	3.7934	28.8	3.6669	45	3.4637	68.2	2.5763
	4.7	4.04482	13.2	3.8894	22.9	3.7934	28.9	3.6668	45.1	3.4632	68.4	2.5721
	4.7	4.04473	13.3	3.8892	23	3.7934	29.1	3.6664	45.3	3.4629	68.6	2.5684
	4.8	4.04464	13.4	3.889	23.1	3.7931	29.2	3.6663	45.4	3.4625	68.9	2.5646
	4.8	4.04455	13.5	3.8889	23.2	3.7931	29.3	3.6661	45.6	3.4618	69.1	2.5612
	4.8	4.04445	13.7	3.8886	23.3	3.7931	29.7	3.6655	46.1	3.4604	69.3	2.5578
	4.8	4.04436	13.7	3.8887	23.4	3.7929	29.8	3.6654	46.3	3.46	70.8	2.5318
	4.9	4.04427	13.8	3.8884	23.5	3.7928	29.9	3.6652	46.6	3.4592	71.1	2.5279
	4.9	4.04418	13.8	3.8884	23.6	3.7926	30	3.6651	46.7	3.4587	71.3	2.5239
	4.9	4.04409	13.9	3.8884	23.7	3.7925	30.1	3.6649	46.9	3.4584	72.9	2.4955
	4.9	4.044	13.9	3.8884	23.8	3.7923	30.7	3.6638	47	3.458	73.2	2.4915
	5	4.04392	14	3.8884	23.9	3.7922	30.9	3.6635	47.2	3.4575	73.4	2.4876
	5	4.04383	14	3.8883	24	3.792	31.1	3.6632	47.3	3.4572	73.6	2.4836
	5	4.04374	14.1	3.8881	24.3	3.7917	31.2	3.6629	47.4	3.4569	73.9	2.4792
	5	4.04365	14.2	3.888	24.4	3.7915	31.3	3.6627	47.9	3.4555	75	2.4588
	5.1	4.04357	14.3	3.8878	24.5	3.7914	31.7	3.6623	48.1	3.455	75.5	2.4504
	5.1	4.04348	14.3	3.8878	25.1	3.7906	31.8	3.662	48.2	3.4546	75.7	2.4462
	5.1	4.0434	14.4	3.8878	25.2	3.7905	31.9	3.6618	48.3	3.4542	75.9	2.442
	5.2	4.04331	14.4	3.8878	25.3	3.7905	32	3.6616	48.5	3.4539	76.9	2.424
	5.2	4.04322	14.5	3.8876	25.4	3.7903	32.3	3.6613	48.6	3.4536	77.2	2.4189
	5.2	4.04314	14.5	3.8876	25.5	3.7901	32.4	3.661	48.8	3.4532	78.1	2.4003
	5.2	4.04305	14.6	3.8876	25.6	3.79	32.5	3.661	48.9	3.4528	78.4	2.3947
	5.3	4.04297	14.6	3.8875	25.7	3.7898	32.6	3.6607	49.1	3.4522	80.2	2.36
	5.3	4.04289	14.7	3.8873	25.8	3.7898	33	3.6602	50.8	3.4474	80.4	2.3552
	5.3	4.0428	14.8	3.8872	25.9	3.7897	33.1	3.6601	51	3.4468	80.7	2.3509
	5.4	4.04272	14.9	3.887	26.1	3.7894	33.2	3.6599	51.2	3.4462	80.8	2.3472
	5.4	4.04264	14.9	3.887	26.2	3.7892	33.3	3.6596	51.7	3.4449	81	2.3431
	5.4	4.04255	15.1	3.887	26.3	3.7892	33.4	3.6596	51.8	3.4445	81.3	2.3385
	5.4	4.04247	15.2	3.8869	26.3	3.7891	33.7	3.659	52	3.444	81.5	2.3332
	5.5	4.04239	15.3	3.8866	26.4	3.7889	33.9	3.6589	53.6	3.4392	82.5	2.3132
	5.5	4.0423	15.4	3.8864	26.8	3.7884	34	3.6587	53.8	3.4387	82.7	2.3084
	5.5	4.04222	15.4	3.8864	26.9	3.7884	34.3	3.6582	53.9	3.4383	83	2.303
	5.6	4.04214	15.5	3.8864	27	3.7883	34.4	3.6581	54	3.438	83.8	2.2872
	5.6	4.04206	15.6	3.8863	27	3.7881	34.6	3.6576	54.2	3.4375	84	2.2828
	5.6	4.04198	15.7	3.8861	27.1	3.788	34.7	3.6573	54.3	3.437	84.2	2.2785
	5.6	4.04189	15.8	3.8859	27.4	3.7877	34.9	3.6573	54.5	3.4367	84.4	2.2738
	5.7	4.04181	15.9	3.8858	27.5	3.7875	35.1	3.6568	54.6	3.4363	84.6	2.2689
	5.7	4.04173	16	3.8858	27.6	3.7875	35.2	3.6567	55.6	3.4335	84.8	2.2642
	5.7	4.04165	16.1	3.8856	28.1	3.7869	35.3	3.6565	55.7	3.433	85	2.2591
	5.7	4.04157	16.1	3.8856	28.2	3.7867	35.4	3.6564	55.9	3.4325	85.3	2.254
	5.8	4.04149	16.2	3.8856	28.3	3.7866	36	3.6556	56	3.4322	85.5	2.2492
	5.9	4.04141	16.3	3.8853	28.4	3.7864	36.1	3.6553	56.2	3.4318	87.1	2.2129
	5.9	4.04134	16.3	3.8853	28.4	3.7864	36.5	3.6547	56.3	3.4313	87.3	2.208
	5.9	4.04126	16.4	3.8852	28.7	3.7861	36.6	3.6545	56.4	3.4307	87.6	2.2019
	5.9	4.04118	16.5	3.8852	28.8	3.7861	36.7	3.6544	56.6	3.4304	88.5	2.1794
	6	4.0411	16.5	3.8852	28.9	3.786	37	3.654	56.7	3.4299	88.8	2.1739
	6	4.04102	16.6	3.885	29.1	3.7857	37.1	3.6537	56.9	3.4296	89	2.1686
	6.1	4.04094	16.8	3.8849	29.2	3.7855	37.2	3.6537	57	3.4291	89.2	2.1639
	6.1	4.04086	16.8	3.8847	29.3	3.7853	37.7	3.6528	57.8	3.4266	89.4	2.1584
	6.1	4.04078	16.9	3.8845	29.6	3.7849	37.8	3.6527	58	3.4262	89.7	2.1531
	6.1	4.04071	17	3.8844	29.7	3.7849	38	3.6525	58.1	3.4259	89.9	2.1472
	6.2	4.04063	17.1	3.8844	29.7	3.7849	38.5	3.6516	58.3	3.4253	90.1	2.1419
	6.2	4.04055	17.1	3.8844	29.8	3.7847	38.6	3.6514	58.8	3.4239	91.3	2.1134
	6.2	4.04047	17.2	3.8842	29.9	3.7846	39	3.6509	58.9	3.4232	91.5	2.1063
	6.2	4.0404	17.3	3.8841	30.1	3.7844	39.3	3.6505	59.1	3.4228	91.8	2.1001
	6.3	4.04032	17.3	3.8841	30.2	3.7843	39.4	3.6502	59.9	3.4204	92.9	2.0703
	6.4	4.04024	17.4	3.8839	30.3	3.7841	39.7	3.6499	60	3.42	93.2	2.0627
	6.4	4.04017	17.5	3.8839	30.7	3.7836	39.8	3.6496	60.1	3.4195	94.6	2.0261
	6.5	4.04009	17.5	3.8838	30.8	3.7835	40.1	3.6491	60.3	3.4191	94.8	2.0202
	6.5	4.04001	17.7	3.8836	30.9	3.7835	40.4	3.6486	60.4	3.4186	95	2.0137
	6.6	4.03994	17.8	3.8835	31	3.7832	40.6	3.6485	60.6	3.4181	95.3	2.0075
	6.6	4.03986	17.9	3.8833	31.1	3.7832	40.7	3.6483	60.7	3.4177	95.5	2.0015
	6.6	4.03979	18	3.8832	31.2	3.783	40.8	3.648	60.9	3.4172	95.7	1.9995
	6.7	4.03971	18.1	3.8832	31.6	3.7826	40.9	3.6478	61	3.4169
	6.7	4.03963	18.1	3.883	31.7	3.7824	41.1	3.6477	61.1	3.4164
	6.7	4.03956	18.2	3.883	31.8	3.7824	41.3	3.6472	61.3	3.416
	6.7	4.03949	18.2	3.883	31.8	3.7824	41.5	3.6471	61.5	3.4153
	6.8	4.03941	18.3	3.8828	32.3	3.7816	41.6	3.6469	62.1	3.4133
	6.8	4.03934	18.3	3.8828	32.4	3.7816	41.8	3.6465	62.3	3.4129
	6.9	4.03926	18.3	3.8827	32.5	3.7815	42.1	3.646	62.8	3.4113
	6.9	4.03919	18.4	3.8827	32.8	3.7812	42.2	3.6458	62.9	3.4107
	6.9	4.03911	18.5	3.8825	32.9	3.781	42.3	3.6457	63.1	3.4102
	6.9	4.03904	18.5	3.8825	32.9	3.781	42.6	3.6452	63.2	3.4098
	7	4.03897	18.6	3.8825	33.2	3.7807	42.7	3.6449	63.4	3.4094
	7	4.03889	18.6	3.8824	33.3	3.7805	42.8	3.6447	63.5	3.4088
	7	4.03882	18.8	3.8821	33.4	3.7804	43.1	3.6443	63.7	3.4084
	7.1	4.03875	18.8	3.8822	33.8	3.7799	43.5	3.6438	64	3.4073
	7.1	4.03867	18.9	3.8821	33.9	3.7798	43.6	3.6435	64.2	3.4067
	7.2	4.0386	18.9	3.8819	34	3.7798	44.1	3.6426	64.3	3.4062
	7.2	4.03853	19.1	3.8818	34	3.7796	44.3	3.6424	64.5	3.4057
	7.2	4.03846	19.1	3.8816	34.1	3.7795	44.4	3.6423	64.6	3.4053
	7.3	4.03838	19.2	3.8816	34.2	3.7795	44.7	3.6418	64.8	3.4046
	7.3	4.03831	19.3	3.8813	34.4	3.7791	44.8	3.6416	65.4	3.4026
	7.3	4.03824	19.4	3.8814	34.5	3.779	45	3.6412	65.6	3.4022
	7.3	4.03817	19.4	3.8813	34.6	3.779	45.1	3.641	65.7	3.4017
	7.4	4.03809	19.5	3.8813	34.9	3.7785	45.2	3.6409	66.4	3.3995
	7.4	4.03802	19.5	3.8811	35	3.7785	45.5	3.6404	66.5	3.3991
	7.4	4.03795	19.6	3.881	35.3	3.7781	45.6	3.6403	66.7	3.3986
	7.5	4.03788	19.7	3.881	35.4	3.7781	45.7	3.6401	66.8	3.3981
	7.5	4.0378	19.8	3.8808	35.4	3.7779	45.8	3.6399	67	3.3975
	7.6	4.03773	19.8	3.8808	35.5	3.7777	45.9	3.6398	67.1	3.3972
	7.6	4.03766	19.8	3.8808	35.6	3.7777	46.4	3.639	67.2	3.3967
	7.6	4.03759	19.9	3.8807	35.7	3.7777	46.5	3.6389	67.4	3.3963
	7.6	4.03752	20	3.8805	35.7	3.7776	46.6	3.6387	67.5	3.3956
	7.7	4.03745	20.2	3.8804	36.1	3.7771	46.9	3.6384	67.7	3.3953
	7.7	4.03738	20.2	3.8802	36.1	3.777	47	3.6381	67.8	3.3947
	7.7	4.03731	20.3	3.8802	36.2	3.777	47.3	3.6376	68.8	3.3918
	7.7	4.03724	20.4	3.8801	36.5	3.7767	47.4	3.6375	68.9	3.3912
	7.7	4.03716	20.5	3.8799	36.5	3.7765	47.8	3.6368	69.1	3.3907
	7.8	4.03709	20.6	3.8799	36.6	3.7765	47.9	3.6367	69.2	3.3902
	7.8	4.03702	20.6	3.8797	36.7	3.7764	48	3.6365	70.3	3.3867
	7.8	4.03695	20.7	3.8796	37.1	3.7759	48.4	3.6356	70.4	3.3862
	7.8	4.03688	20.7	3.8797	37.2	3.7757	48.5	3.6354	70.6	3.3857
	7.9	4.03682	20.8	3.8796	37.2	3.7757	48.8	3.635	70.7	3.3851
	7.9	4.03675	20.8	3.8794	37.3	3.7756	48.9	3.6348	70.9	3.3846
	7.9	4.03668	20.8	3.8794	37.4	3.7754	49	3.6347	71	3.384
	8	4.03661	20.9	3.8793	37.7	3.775	49.1	3.6345	71.1	3.3837
	8	4.03654	21.1	3.8791	37.8	3.775	49.5	3.6337	71.3	3.3832
	8	4.03647	21.1	3.879	37.9	3.7746	49.8	3.6333	71.4	3.3826
	8	4.0364	21.3	3.879	38.1	3.7745	50.1	3.6328	71.8	3.3812
	8.1	4.03633	21.4	3.8787	38.2	3.7743	50.2	3.6327	72	3.3808
	8.1	4.03626	21.5	3.8787	38.3	3.7743	50.3	3.6325	72.1	3.3803
	8.1	4.0362	21.6	3.8783	38.9	3.7736	50.7	3.6317	72.3	3.3797
	8.2	4.03613	21.6	3.8783	39	3.7734	50.8	3.6316	72.4	3.3791
	8.2	4.03606	21.8	3.8782	39.1	3.7733	50.9	3.6314	73.1	3.3769
	8.3	4.03599	21.8	3.878	39.3	3.7731	51.3	3.6308	73.2	3.3764
	8.3	4.03592	21.9	3.878	39.4	3.7729	51.4	3.6305	73.4	3.3758
	8.3	4.03585	21.9	3.878	39.5	3.7728	51.5	3.6303	73.5	3.3753
	8.4	4.03578	22	3.8779	39.7	3.7725	51.9	3.6296	73.7	3.3747
	8.4	4.03572	22	3.8779	39.8	3.7723	52.1	3.6294	74.6	3.3715
	8.4	4.03565	22.1	3.8779	39.9	3.7723	52.2	3.6291	74.8	3.371
	8.5	4.03558	22.2	3.8776	40	3.7722	52.3	3.6288	74.9	3.3702
	8.5	4.03551	22.3	3.8776	40.2	3.7719	52.5	3.6286	75.1	3.3698
	8.5	4.03545	22.3	3.8774	40.3	3.7717	52.6	3.6283	75.4	3.3687
	8.5	4.03538	22.5	3.8773	40.4	3.7717	52.7	3.6282	76	3.3665
	8.6	4.03531	22.5	3.8773	40.5	3.7715	52.8	3.628	76.1	3.3659
	8.6	4.03525	22.6	3.8771	40.6	3.7715	53.1	3.6274	76.3	3.3654
	8.7	4.03518	22.8	3.8768	40.7	3.7712	53.2	3.6272	76.5	3.3646
	8.7	4.03511	22.9	3.8768	40.7	3.7712	53.6	3.6265	77.1	3.3625
	8.7	4.03504	22.9	3.8766	41	3.7709	53.7	3.6265	77.3	3.3619
	8.7	4.03498	23	3.8766	41.1	3.7708	53.8	3.6263	77.4	3.3614
	8.8	4.03491	23.1	3.8765	41.1	3.7705	54.2	3.6255	77.5	3.3609
	8.8	4.03484	23.2	3.8763	41.2	3.7705	54.3	3.6254	77.7	3.3605
	8.8	4.03478	23.2	3.8763	41.4	3.7703	54.4	3.6252	77.8	3.36
	8.9	4.03471	23.3	3.8763	41.5	3.7703	54.5	3.6249	77.9	3.3594
	8.9	4.03465	23.3	3.8762	41.6	3.7702	54.8	3.6244	78.1	3.3588
	9	4.03458	23.4	3.876	41.6	3.77	54.9	3.6241	78.2	3.3583
	9	4.03452	23.5	3.876	41.9	3.7697	55	3.6241	78.4	3.3578
	9	4.03445	23.6	3.8757	42	3.7695	55.2	3.6235	78.5	3.3572
	9	4.03438	23.7	3.8757	42	3.7694	55.3	3.6234	78.7	3.3566
	9.1	4.03432	23.9	3.8754	42.1	3.7695	55.4	3.6232	79.3	3.3543
	9.1	4.03425	24	3.8752	42.2	3.7694	55.5	3.623	79.5	3.3536
	9.1	4.03419	24	3.8752	42.3	3.7692	55.7	3.6227	79.6	3.3532
	9.2	4.03412	24.1	3.8751	42.3	3.7692	55.8	3.6224	79.8	3.3527
	9.2	4.03406	24.3	3.8748	42.4	3.7691	55.9	3.6223	79.9	3.3519
	9.2	4.03399	24.3	3.8748	42.5	3.7689	56	3.622	80.1	3.3515
	9.3	4.03393	24.3	3.8749	42.5	3.7688	56.1	3.622	80.2	3.351
	9.3	4.03387	24.4	3.8748	42.9	3.7684	56.2	3.6217	80.4	3.3504
	9.3	4.0338	24.4	3.8746	43	3.7683	56.3	3.6215	80.5	3.3498
	9.3	4.03374	24.5	3.8746	43.1	3.7681	56.6	3.621	80.6	3.3493
	9.4	4.03367	24.6	3.8745	43.3	3.7678	56.7	3.6209	80.8	3.3488
	9.4	4.03361	24.7	3.8743	43.7	3.7674	56.8	3.6206	80.9	3.3482
	9.4	4.03355	24.7	3.8743	43.8	3.7672	56.9	3.6204	81	3.3476
	9.5	4.03348	24.8	3.874	43.8	3.7671	57	3.6203	81.2	3.3473
	9.5	4.03342	25	3.8739	43.9	3.7671	57.4	3.6195	81.3	3.3468
	9.5	4.03335	25	3.8739	44	3.7667	57.5	3.6193	81.5	3.346
	9.5	4.03329	25.1	3.8737	44.1	3.7667	57.6	3.619	81.6	3.3456
	9.6	4.03323	25.4	3.8734	44.1	3.7667	57.9	3.6187	81.7	3.3451
	9.6	4.03317	25.6	3.8731	44.3	3.7664	58	3.6182	81.9	3.3445
	9.6	4.0331	25.7	3.8729	44.4	3.7664	58.1	3.6182	82.4	3.3426
	9.7	4.03304	25.8	3.8729	44.5	3.7663	58.2	3.6179	82.6	3.3419
	9.7	4.03298	25.9	3.8728	44.6	3.7661	58.4	3.6175	83.4	3.3388
	9.7	4.03291	25.9	3.8728	44.8	3.7658	58.6	3.6173	83.5	3.3381
	9.7	4.03285	26	3.8726	44.9	3.7657	58.9	3.6165	83.7	3.3377
	9.8	4.03279	26.1	3.8725	45	3.7657	59	3.6162	83.8	3.3371
	9.8	4.03273	26.2	3.8723	45.4	3.765	59.1	3.6162	84	3.3364
	9.9	4.03266	26.3	3.8723	45.4	3.7649	59.3	3.6159	84.5	3.3346
	9.9	4.0326	26.3	3.8721	45.5	3.7649	59.4	3.6158	84.6	3.334
	9.9	4.03254	26.3	3.8721	45.6	3.7647	59.6	3.6151	84.8	3.3333
	9.9	4.03248	26.6	3.8718	45.7	3.7646	60	3.6145	84.9	3.3327
	9.9	4.03241	26.6	3.8717	45.7	3.7646	60.1	3.6142	85.1	3.3321
	10	4.03235	26.7	3.8717	46	3.7641	60.3	3.6139	85.2	3.3316
	10	4.03229	26.7	3.8717	46.1	3.764	60.4	3.6136	85.3	3.3312
	10	4.03223	26.8	3.8715	46.2	3.764	60.5	3.6134	85.5	3.3304
	10.1	4.03216	26.8	3.8715	46.3	3.7638	60.8	3.613	85.6	3.3301
	10.1	4.0321	26.9	3.8714	46.5	3.7635	60.9	3.6128	86.2	3.3279
	10.1	4.03204	27.1	3.8712	46.6	3.7633	61	3.6125	87.5	3.3223
	10.1	4.03198	27.2	3.8709	46.7	3.7632	61.5	3.6116	87.7	3.3217
	10.2	4.03191	27.3	3.8709	46.9	3.7629	61.6	3.6113	87.8	3.3211
	10.2	4.03185	27.3	3.8709	47	3.7629	61.7	3.6111	88	3.3205
	10.2	4.03179	27.5	3.8706	47	3.7627	62	3.6105	89	3.3163
	10.2	4.03173	27.6	3.8706	47.3	3.7626	62.4	3.6097	89.2	3.3155
	10.2	4.03167	27.6	3.8704	47.4	3.7624	62.5	3.6094	89.4	3.3149
	10.3	4.0316	27.7	3.8703	47.5	3.7622	62.7	3.6091	89.5	3.3143
	10.3	4.03154	27.8	3.8701	47.5	3.7621	62.9	3.6086	90.3	3.311
	10.3	4.03148	27.8	3.8703	47.8	3.7619	63	3.6085	90.4	3.3104
	10.4	4.03142	27.9	3.8701	48	3.7615	63.2	3.6082	90.6	3.3098
	10.4	4.03135	28	3.87	48.1	3.7613	63.3	3.6079	90.7	3.3092
	10.4	4.03129	28.1	3.8698	48.2	3.7613	63.4	3.6077	90.9	3.3085
	10.5	4.03123	28.1	3.8697	48.2	3.7612	63.5	3.6074	91	3.3079
	10.5	4.03117	28.2	3.8697	48.4	3.7609	63.6	3.6072	91.2	3.3073
	10.6	4.03111	28.3	3.8697	48.5	3.7609	64	3.6065	91.3	3.3068
	10.6	4.03104	28.3	3.8695	48.6	3.7607	64.1	3.6063	91.4	3.3062
	10.6	4.03098	28.4	3.8695	48.7	3.7605	64.5	3.6054	91.6	3.3056
	10.7	4.03092	28.5	3.8694	48.7	3.7605	64.6	3.6052	91.7	3.305
	10.7	4.03086	28.8	3.869	49	3.7599	64.7	3.6051	91.8	3.3045
	10.7	4.0308	28.8	3.8689	49.1	3.7599	64.8	3.6048	92	3.3039
	10.7	4.03074	29	3.8686	49.2	3.7598	64.9	3.6046	92.2	3.3031
	10.7	4.03067	29.1	3.8684	49.3	3.7598	65.1	3.6043	92.5	3.3016
	10.8	4.03061	29.2	3.8684	49.5	3.7595	65.2	3.604	92.7	3.3009
	10.8	4.03055	29.3	3.8683	49.6	3.7591	65.5	3.6034	92.8	3.3003
	10.8	4.03049	29.3	3.8683	49.7	3.759	65.6	3.6034	93	3.2997
	10.9	4.03043	29.3	3.8681	49.8	3.7591	65.7	3.6027	93.1	3.2991
	10.9	4.03037	29.4	3.8681	50	3.7587	65.9	3.6026	93.3	3.2983
	10.9	4.03031	29.5	3.8681	50.1	3.7585	66.1	3.602	93.4	3.2977
	11	4.03025	29.5	3.868	50.2	3.7585	66.2	3.6018	93.6	3.2971
	11	4.03019	29.5	3.868	50.5	3.7579	66.3	3.6017	93.7	3.2964
	11	4.03013	29.6	3.8678	50.6	3.7578	66.7	3.6009	94.7	3.2919
	11.1	4.03006	29.6	3.8678	50.8	3.7576	66.8	3.6006	94.9	3.2913
	11.1	4.03	29.8	3.8677	50.8	3.7574	67.1	3.6	95	3.2907
	11.1	4.02994	29.9	3.8675	50.9	3.7574	67.2	3.5998	95.2	3.2901
	11.1	4.02988	29.9	3.8675	51	3.7573	67.3	3.5995	95.3	3.2895
	11.2	4.02982	30.1	3.8673	51.1	3.7571	67.6	3.5989	95.5	3.2888
	11.2	4.02976	30.2	3.867	51.2	3.7571	67.7	3.5986	95.6	3.2881
	11.3	4.0297	30.3	3.867	51.5	3.7564	68	3.5982	95.8	3.2875
	11.3	4.02964	30.3	3.8669	51.6	3.7564	68.3	3.5975	96.1	3.2859
	11.3	4.02958	30.4	3.8669	52	3.7557	68.4	3.5973	96.3	3.2851
	11.4	4.02952	30.4	3.8669	52	3.7556	68.5	3.597	96.4	3.2845
	11.4	4.02946	30.5	3.8667	52.1	3.7554	68.7	3.5967	96.6	3.2839
	11.4	4.0294	30.6	3.8664	52.2	3.7554	68.8	3.5964	97	3.2822
	11.5	4.02934	30.7	3.8664	52.3	3.7554	69.2	3.5955	97.1	3.2814
	11.5	4.02928	30.7	3.8664	52.3	3.7553	69.4	3.5953	97.2	3.2809
	11.5	4.02922	30.9	3.8661	52.6	3.7548	69.6	3.5947	97.4	3.2802
	11.5	4.02916	31	3.8661	52.7	3.7548	69.7	3.5944	97.5	3.2795
	11.6	4.0291	31.1	3.8659	52.7	3.7547	70	3.5938	97.7	3.2788
	11.6	4.02904	31.3	3.8658	52.8	3.7545	70.1	3.5936	97.8	3.2783
	11.6	4.02898	31.3	3.8656	52.9	3.7543	70.5	3.5927	98	3.2775
	11.6	4.02892	31.4	3.8655	53	3.7542	70.8	3.592	98.1	3.2769
	11.7	4.02886	31.6	3.8653	53.3	3.7539	70.9	3.5919	98.2	3.2763
	11.7	4.0288	31.6	3.8652	53.4	3.7537	71	3.5916	98.4	3.2757
	11.7	4.02874	31.7	3.8653	53.5	3.7536	71.1	3.5914	98.5	3.275
	11.8	4.02868	31.7	3.865	53.7	3.7533	71.4	3.5908	98.7	3.2743
	11.8	4.02862	31.8	3.865	53.8	3.7529	71.5	3.5906	99.2	3.2721
	11.8	4.02856	31.9	3.8649	53.8	3.7529	71.6	3.5903	99.4	3.2712
	11.8	4.0285	31.9	3.8649	53.9	3.7529	71.7	3.59	99.5	3.2706
	11.9	4.02844	32	3.8647	54	3.7528	72.1	3.5891	99.7	3.2698
	11.9	4.02838	32.1	3.8647	54.5	3.752	72.3	3.5888	99.8	3.2693
	11.9	4.02832	32.2	3.8646	54.5	3.752	72.6	3.5882	100	3.2684
	11.9	4.02826	32.2	3.8644	54.6	3.7519	72.9	3.5874	100.2	3.2676
	12	4.0282	32.3	3.8642	54.7	3.7517	73.1	3.5871	100.3	3.2668
	12	4.02814	32.5	3.8641	54.8	3.7517	73.3	3.5865	100.5	3.2662
	12.1	4.02808	32.6	3.8641	54.8	3.7516	73.5	3.5862	100.6	3.2656
	12.1	4.02802	32.7	3.8639	55.1	3.7512	73.6	3.5858	100.8	3.2648
	12.1	4.02796	32.7	3.8638	55.2	3.7509	73.7	3.5857	100.9	3.2642
	12.2	4.0279	32.8	3.8636	55.4	3.7506	73.8	3.5854	101	3.2637
	12.2	4.02784	33	3.8635	55.5	3.7505	73.9	3.5851	101.2	3.263
	12.2	4.02778	33	3.8635	55.6	3.7503	74	3.5849	101.3	3.2623
	12.3	4.02772	33.1	3.8632	55.7	3.7502	74.3	3.5844	101.5	3.2613
	12.3	4.02766	33.2	3.8632	56	3.7497	74.4	3.584	101.7	3.2606
	12.3	4.0276	33.2	3.8632	56.1	3.7495	74.8	3.5832	101.8	3.2599
	12.4	4.02754	33.4	3.863	56.2	3.7495	75.1	3.5826	102	3.2591
	12.4	4.02748	33.4	3.8628	56.2	3.7492	75.2	3.5823	102.1	3.2585
	12.5	4.02742	33.6	3.8627	56.5	3.7489	75.3	3.5821	102.3	3.2578
	12.5	4.02736	33.6	3.8625	56.7	3.7486	75.4	3.5818	102.4	3.2571
	12.5	4.0273	33.7	3.8625	56.8	3.7484	75.6	3.5815	102.5	3.2564
	12.6	4.02724	33.8	3.8624	56.9	3.7483	75.7	3.5812	102.7	3.2558
	12.6	4.02718	33.9	3.8624	57	3.7481	75.8	3.5809	102.9	3.2549
	12.6	4.02713	33.9	3.8622	57	3.7481	75.9	3.5807	103.3	3.2526
	12.7	4.02707	34	3.8622	57.1	3.748	76	3.5804	103.5	3.2518
	12.7	4.02701	34	3.8621	57.4	3.7477	76.2	3.5801	103.6	3.2512
	12.7	4.02695	34.1	3.8621	57.4	3.7475	76.4	3.5795	103.8	3.2504
	12.8	4.02689	34.1	3.8621	57.5	3.7474	76.5	3.5792	104.9	3.2453
	12.8	4.02683	34.3	3.8616	57.6	3.7472	76.6	3.5789	105	3.2445
	12.8	4.02677	34.4	3.8616	57.9	3.7467	77	3.5781	105.2	3.2437
	12.8	4.02671	34.4	3.8616	57.9	3.7467	77.3	3.5775	105.3	3.243
	12.9	4.02665	34.5	3.8615	58	3.7466	77.4	3.5773	105.5	3.2423
	12.9	4.0266	34.7	3.8611	58.1	3.7464	77.7	3.5767	105.6	3.2416
	12.9	4.02654	34.8	3.861	58.2	3.7463	77.8	3.5764	105.7	3.2409
	12.9	4.02648	34.8	3.861	58.4	3.746	77.9	3.5762	105.9	3.2402
	13	4.02642	34.9	3.861	58.5	3.7458	78.2	3.5756	106	3.2394
	13	4.02636	34.9	3.8608	58.6	3.7457	78.3	3.5753	106.4	3.2377
	13.1	4.0263	35	3.8608	58.6	3.7457	78.6	3.5747	106.6	3.2368
	13.1	4.02624	35	3.8607	58.7	3.7453	78.7	3.5744	107.1	3.2343
	13.1	4.02619	35.1	3.8608	59	3.745	79.1	3.5734	107.2	3.2334
	13.2	4.02613	35.2	3.8605	59.1	3.7449	79.3	3.5728	107.4	3.2327
	13.2	4.02607	35.3	3.8604	59.1	3.7449	79.5	3.5727	107.5	3.2321
	13.2	4.02601	35.5	3.8604	59.3	3.7444	79.6	3.5724	107.7	3.2313
	13.3	4.02595	35.6	3.8601	59.4	3.7444	79.7	3.5722	107.8	3.2304
	13.3	4.0259	35.8	3.8599	59.5	3.7443	79.9	3.5716	108	3.2295
	13.3	4.02584	35.8	3.8597	59.5	3.7441	80.3	3.5705	108.1	3.2289
	13.4	4.02578	35.9	3.8596	59.6	3.744	80.5	3.5703	108.3	3.2282
	13.4	4.02572	35.9	3.8596	59.7	3.744	80.6	3.5699	108.4	3.2275
	13.4	4.02566	36	3.8596	59.8	3.7438	80.7	3.5696	108.6	3.2268
	13.4	4.02561	36	3.8594	60	3.7433	81.1	3.5688	108.8	3.2253
	13.4	4.02555	36.2	3.8593	60.1	3.7432	81.2	3.5685	109	3.2247
	13.5	4.02549	36.3	3.8591	60.2	3.7432	81.6	3.5677	109.3	3.2228
	13.5	4.02543	36.3	3.859	60.2	3.743	81.7	3.5674	110.1	3.2186
	13.5	4.02537	36.4	3.859	60.3	3.7429	82.1	3.5665	110.3	3.2177
	13.5	4.02532	36.7	3.8587	60.6	3.7426	82.2	3.5662	110.5	3.2168
	13.6	4.02526	37.1	3.858	60.7	3.7422	82.3	3.5658	111.4	3.2121
	13.6	4.0252	37.1	3.8579	60.7	3.7422	82.4	3.5657	111.5	3.2113
	13.6	4.02514	37.3	3.8579	60.8	3.7421	82.8	3.5648	111.7	3.2106
	13.6	4.02508	37.3	3.8577	61.1	3.7416	82.9	3.5645	111.9	3.2095
	13.7	4.02503	37.3	3.8577	61.2	3.7413	83	3.5641	112	3.2087
	13.7	4.02497	37.4	3.8577	61.3	3.7413	83.2	3.5637	112.2	3.2079
	13.8	4.02491	37.5	3.8576	61.4	3.7413	83.4	3.5634	112.7	3.2055
	13.8	4.02485	37.6	3.8574	61.7	3.7405	83.5	3.5631	112.8	3.2047
	13.8	4.02479	37.7	3.8573	61.8	3.7405	83.6	3.5627	113	3.2037
	13.9	4.02474	37.9	3.857	61.9	3.7402	83.8	3.5624	113.1	3.2031
	13.9	4.02468	38	3.8568	62	3.7402	84.1	3.5617	113.3	3.2022
	13.9	4.02462	38.1	3.8568	62.3	3.7395	84.3	3.5614	113.4	3.2014
	14	4.02456	38.1	3.8566	62.4	3.7395	84.5	3.5607	114.2	3.1972
	14	4.0245	38.2	3.8566	62.5	3.7395	84.6	3.5603	114.3	3.1965
	14	4.02445	38.2	3.8566	62.5	3.7393	84.7	3.5601	114.5	3.1957
	14	4.02439	38.3	3.8563	62.6	3.7391	84.8	3.56	114.6	3.1948
	14.1	4.02433	38.4	3.8563	62.9	3.7388	84.9	3.5596	114.8	3.1938
	14.1	4.02427	38.4	3.8563	62.9	3.7387	85.3	3.5587	114.9	3.1932
	14.1	4.02421	38.6	3.856	63	3.7385	85.5	3.5583	115.1	3.1923
	14.2	4.02416	38.8	3.8559	63.1	3.7384	85.6	3.5579	115.2	3.1915
	14.2	4.0241	38.8	3.8559	63.2	3.7382	85.9	3.5573	115.5	3.1901
	14.2	4.02404	38.9	3.8557	63.2	3.7381	86	3.557	116.2	3.1864
	14.2	4.02398	39	3.8556	63.5	3.7378	86.3	3.5564	116.3	3.1855
	14.2	4.02392	39.1	3.8554	63.6	3.7376	86.4	3.5561	116.5	3.1845
	14.3	4.02387	39.1	3.8553	63.6	3.7374	86.6	3.5555	116.6	3.1839
	14.3	4.02381	39.2	3.8554	63.7	3.7374	86.8	3.5552	116.7	3.183
	14.3	4.02375	39.3	3.8551	63.8	3.7371	87	3.5545	116.9	3.182
	14.4	4.02369	39.4	3.8549	64	3.737	87.1	3.5542	117.8	3.1769
	14.5	4.02364	39.5	3.8549	64	3.7368	87.2	3.5539	117.9	3.1762
	14.5	4.02358	39.6	3.8548	64.1	3.7367	87.3	3.5538	118.1	3.1752
	14.5	4.02352	39.7	3.8546	64.4	3.7362	87.5	3.5534	118.3	3.1743
	14.6	4.02346	39.7	3.8546	64.5	3.736	87.9	3.5524	118.4	3.1734
	14.6	4.02341	39.8	3.8545	64.6	3.736	88.1	3.5517	119.3	3.1682
	14.6	4.02335	39.9	3.8543	64.8	3.7354	88.2	3.5516	119.5	3.1673
	14.7	4.02329	39.9	3.8543	64.9	3.7354	88.3	3.5513	119.6	3.1664
	14.7	4.02324	40.1	3.8542	64.9	3.7353	88.4	3.5511	119.8	3.1655
	14.7	4.02318	40.1	3.8542	65	3.7353	88.7	3.5503	121	3.1583
	14.8	4.02312	40.2	3.854	65.1	3.735	88.8	3.5502	121.1	3.1576
	14.8	4.02307	40.2	3.8539	65.2	3.7348	89.2	3.5491	121.3	3.1566
	14.9	4.02301	40.3	3.8539	65.2	3.7348	89.3	3.549	121.4	3.1558
	14.9	4.02295	40.3	3.8539	65.3	3.7347	89.7	3.548	121.6	3.1548
	14.9	4.0229	40.4	3.8537	65.4	3.7345	89.8	3.5477	122.4	3.15
	15	4.02284	40.5	3.8537	65.5	3.7343	90	3.5469	122.5	3.149
	15	4.02278	40.5	3.8535	65.5	3.7343	90.1	3.5468	122.7	3.1481
	15	4.02273	40.6	3.8534	65.8	3.7339	90.4	3.546	122.8	3.1472
	15	4.02267	40.6	3.8534	65.9	3.7337	90.7	3.5454	123	3.1462
	15.1	4.02261	40.8	3.8532	66.1	3.7334	90.8	3.5451	123.5	3.1434
	15.1	4.02256	41	3.8529	66.1	3.7333	91.2	3.5441	123.6	3.1425
	15.1	4.0225	41	3.8528	66.5	3.7326	91.3	3.5438	123.8	3.1416
	15.2	4.02244	41.1	3.8526	66.6	3.7325	91.4	3.5435	124	3.1403
	15.2	4.02239	41.1	3.8526	66.7	3.7323	91.5	3.5434	125.3	3.1323
	15.2	4.02233	41.2	3.8526	66.8	3.7322	91.9	3.5423	125.4	3.131
	15.2	4.02227	41.3	3.8525	66.8	3.7322	92	3.5423	125.6	3.1303
	15.3	4.02222	41.3	3.8523	66.9	3.732	92.1	3.5418	125.7	3.1293
	15.3	4.02216	41.4	3.8523	67	3.7319	92.3	3.5414	125.9	3.1284
	15.3	4.02211	41.5	3.8522	67.1	3.7317	92.4	3.5412	126	3.1275
	15.3	4.02205	41.7	3.852	67.4	3.7311	92.5	3.5407	126.2	3.1266
	15.3	4.02199	41.7	3.8518	67.5	3.7311	93	3.5397	126.3	3.1256
	15.4	4.02194	41.8	3.8517	67.7	3.7306	93.1	3.5395	126.5	3.1247
	15.4	4.02188	41.9	3.8517	67.7	3.7306	93.4	3.5387	126.6	3.1239
	15.4	4.02183	41.9	3.8515	68.1	3.73	93.5	3.5384	127.1	3.1205
	15.5	4.02177	42	3.8515	68.1	3.7298	93.6	3.5383	127.2	3.1197
	15.5	4.02171	42.1	3.8514	68.2	3.7297	93.8	3.5373	127.4	3.1188
	15.5	4.02166	42.2	3.8512	68.3	3.7295	94.3	3.5364	127.5	3.1177
	15.6	4.0216	42.3	3.8511	68.4	3.7295	94.5	3.5358	127.7	3.1169
	15.6	4.02155	42.3	3.8511	68.4	3.7294	94.6	3.5355	127.8	3.1162
	15.6	4.02149	42.5	3.8509	68.5	3.7291	94.7	3.5352	127.9	3.1152
	15.7	4.02144	42.5	3.8508	68.8	3.7286	95.4	3.5335	128.1	3.1143
	15.7	4.02138	42.6	3.8506	68.9	3.7285	95.5	3.5331	128.2	3.1134
	15.8	4.02133	42.8	3.8504	69	3.7283	95.9	3.5322	128.4	3.1124
	15.8	4.02127	43	3.8501	69.2	3.728	96	3.5319	128.5	3.1114
	15.8	4.02121	43.1	3.8501	69.3	3.7277	96.3	3.5311	128.7	3.1101
	15.8	4.02116	43.1	3.85	69.7	3.7271	96.4	3.5308	129	3.1078
	15.8	4.0211	43.3	3.8497	69.8	3.7269	96.7	3.5302	129.2	3.1067
	15.9	4.02105	43.3	3.8498	69.9	3.7267	96.8	3.53	129.4	3.1056
	15.9	4.02099	43.4	3.8497	70	3.7267	96.9	3.5296	129.5	3.1047
	15.9	4.02094	43.5	3.8495	70	3.7266	97	3.5293	129.7	3.1036
	15.9	4.02088	43.5	3.8495	70.4	3.726	97.1	3.529	130.1	3.1005
	15.9	4.02083	43.6	3.8494	70.4	3.7258	97.3	3.5286	130.3	3.0993
	16	4.02077	43.7	3.8492	70.5	3.7257	97.5	3.5279	130.5	3.0982
	16	4.02072	43.7	3.8492	70.6	3.7257	97.7	3.5276	130.6	3.0973
	16	4.02066	43.9	3.8489	70.7	3.7255	97.9	3.5269	130.7	3.0965
	16	4.02061	43.9	3.8489	70.7	3.7254	98.1	3.5265	130.9	3.0952
	16.1	4.02055	44.1	3.8487	71.1	3.7246	98.4	3.5255	131.1	3.0943
	16.1	4.0205	44.1	3.8487	71.2	3.7246	98.7	3.5249	131.8	3.089
	16.1	4.02044	44.2	3.8486	71.3	3.7244	98.8	3.5246	132.1	3.0872
	16.2	4.02039	44.4	3.8483	71.4	3.7241	98.9	3.5243	132.3	3.0859
	16.2	4.02033	44.5	3.8481	71.7	3.7236	99.2	3.5235	132.4	3.0847
	16.2	4.02028	44.6	3.848	71.7	3.7235	99.3	3.5232	133.1	3.0805
	16.3	4.02022	44.7	3.8478	71.8	3.7233	99.7	3.5223	133.2	3.0794
	16.3	4.02016	44.8	3.8478	71.9	3.7232	99.8	3.522	133.4	3.0783
	16.4	4.02011	44.8	3.8478	72.1	3.723	99.9	3.5215	133.5	3.0771
	16.4	4.02005	45	3.8473	72.1	3.7229	100.2	3.5209	135	3.0664
	16.4	4.02	45.1	3.8473	72.4	3.7223	100.3	3.5207	135.2	3.0653
	16.5	4.01994	45.1	3.8473	72.5	3.7223	100.4	3.5203	135.3	3.0644
	16.5	4.01989	45.2	3.847	72.6	3.7219	100.6	3.5198	135.4	3.0633
	16.5	4.01983	45.3	3.847	72.9	3.7216	100.8	3.5192	135.6	3.0624
	16.6	4.01978	45.3	3.8469	72.9	3.7215	101	3.5187	135.7	3.0611
	16.6	4.01972	45.4	3.847	73	3.7212	101.1	3.5186	135.9	3.0601
	16.7	4.01967	45.4	3.8469	73.1	3.7212	101.3	3.518	136.6	3.0551
	16.7	4.01961	45.5	3.8467	73.5	3.7204	101.5	3.5175	136.7	3.0542
	16.7	4.01951	45.6	3.8466	73.6	3.7201	101.8	3.5166	136.8	3.0529
	16.8	4.01942	45.8	3.8463	73.7	3.7201	101.9	3.5164	137	3.0518
	16.8	4.01933	46	3.8461	73.8	3.7198	102	3.5161	137.4	3.0486
	16.8	4.01925	46	3.846	73.9	3.7198	102.1	3.5156	137.7	3.0464
	16.8	4.01917	46.1	3.846	73.9	3.7196	102.2	3.5156	137.9	3.0453
	16.8	4.01909	46.2	3.8458	74	3.7195	102.3	3.5155	138.5	3.0405
	16.8	4.01901	46.5	3.8453	74.1	3.7195	102.6	3.5148	138.6	3.0393
	16.9	4.01893	46.5	3.8453	74.1	3.7193	102.7	3.5145	138.8	3.0383
	16.9	4.01886	46.5	3.8453	74.2	3.719	102.8	3.5142	138.9	3.0373
	16.9	4.01878	46.6	3.8452	74.4	3.7188	103.4	3.5127	139.1	3.0362
	17	4.0187	46.7	3.845	74.5	3.7187	103.5	3.5122	139.2	3.0349
	17	4.01863	46.8	3.845	74.8	3.7181	103.7	3.5116	139.4	3.0337
	17	4.01855	46.9	3.8449	74.9	3.7179	103.9	3.5113	139.5	3.0326
	17.1	4.01848	47.1	3.8444	74.9	3.7178	104	3.511	139.7	3.0314
	17.1	4.0184	47.2	3.8444	75	3.7176	104.2	3.5104	140.4	3.0253
	17.1	4.01833	47.3	3.8442	75.2	3.7173	104.3	3.51	140.6	3.0242
	17.1	4.01825	47.4	3.8441	75.3	3.7171	104.5	3.5097	140.7	3.023
	17.2	4.01818	47.5	3.8439	75.6	3.7167	104.6	3.5094	140.9	3.0218
	17.2	4.01811	47.5	3.8439	75.6	3.7165	104.8	3.5088	141	3.021
	17.2	4.01804	47.7	3.8436	75.7	3.7164	105	3.5083	141.1	3.0199
	17.3	4.01796	47.7	3.8436	75.8	3.7162	105.2	3.5077	141.3	3.0188
	17.3	4.01789	47.8	3.8436	75.9	3.7161	105.3	3.5074	141.4	3.0176
	17.3	4.01782	47.8	3.8435	75.9	3.7159	105.4	3.5071	141.6	3.0163
	17.3	4.01775	47.8	3.8435	76	3.7157	105.9	3.5059	141.7	3.0153
	17.4	4.01768	47.9	3.8435	76.3	3.7154	106.2	3.5049	141.9	3.014
	17.4	4.01761	48	3.8432	76.4	3.7153	106.5	3.5043	142	3.0129
	17.4	4.01754	48.2	3.843	76.7	3.7147	106.8	3.5035	142.2	3.0117
	17.4	4.01747	48.3	3.8429	76.8	3.7145	106.9	3.5032	142.3	3.0104
	17.5	4.0174	48.4	3.8427	76.8	3.7143	107	3.5028	142.4	3.0095
	17.5	4.01733	48.6	3.8425	77.1	3.7139	107.1	3.5026	142.6	3.0081
	17.6	4.01726	48.7	3.8422	77.2	3.7137	107.2	3.5021	142.9	3.0053
	17.6	4.01719	48.7	3.8422	77.2	3.7137	107.3	3.5018	143.1	3.0039
	17.6	4.01712	48.8	3.8421	77.3	3.7134	107.5	3.5015	143.2	3.0029
	17.6	4.01705	48.8	3.8421	77.4	3.7134	107.6	3.5011	143.4	3.0013
	17.7	4.01699	48.9	3.8419	77.5	3.7133	107.8	3.5007	143.6	3.0002
	17.7	4.01692	49	3.8419	77.5	3.713	107.9	3.5004	144.9	2.9887
	17.7	4.01685	49	3.8419	77.6	3.713	108.1	3.4997	145	2.9877
	17.7	4.01678	49.1	3.8418	78	3.7122	108.2	3.4993	145.2	2.9863
	17.7	4.01672	49.2	3.8416	78.1	3.712	108.4	3.4992	145.3	2.9852
	17.8	4.01665	49.2	3.8415	78.2	3.7119	108.6	3.4984	145.5	2.9839
	17.8	4.01658	49.3	3.8415	78.5	3.7112	108.7	3.498	145.6	2.9825
	17.8	4.01652	49.4	3.8411	78.6	3.7111	109	3.4973	145.8	2.9813
	17.9	4.01645	49.5	3.8411	78.6	3.7109	109.1	3.497	145.9	2.9799
	17.9	4.01639	49.7	3.8408	78.7	3.7109	109.2	3.4967	146.4	2.9759
	17.9	4.01632	49.8	3.8407	78.9	3.7106	109.5	3.4961	146.6	2.9743
	17.9	4.01626	49.8	3.8407	79	3.7105	109.9	3.495	146.7	2.9728
	17.9	4.01619	49.8	3.8405	79.1	3.7103	110	3.4945	146.9	2.9715
	18	4.01613	50	3.8404	79.6	3.7092	110.3	3.4938	147.5	2.966
	18	4.01606	50	3.8404	79.7	3.7091	110.4	3.4935	147.6	2.9647
	18	4.016	50.1	3.8402	79.7	3.7089	110.5	3.4933	147.8	2.9633
	18.1	4.01593	50.3	3.8401	80	3.7085	110.6	3.4928	148	2.9618
	18.1	4.01587	50.4	3.8399	80.1	3.7085	110.7	3.4927	148.1	2.9602
	18.1	4.0158	50.5	3.8398	80.2	3.7081	111.1	3.4918	148.3	2.9593
	18.1	4.01574	50.5	3.8398	80.3	3.708	111.2	3.4914	148.4	2.9579
	18.1	4.01568	50.6	3.8394	80.5	3.7075	111.3	3.4911	149	2.9523
	18.2	4.01561	50.7	3.8394	80.6	3.7074	111.4	3.4907	149.2	2.9511
	18.2	4.01555	50.8	3.8393	80.7	3.7072	111.6	3.4902	149.3	2.9497
	18.2	4.01549	50.9	3.8391	80.7	3.7072	112	3.489	149.5	2.9483
	18.3	4.01542	51.1	3.8388	80.8	3.7071	112.3	3.4882	149.6	2.9469
	18.3	4.01536	51.1	3.8388	80.9	3.7068	112.4	3.4879	149.8	2.9455
	18.3	4.0153	51.2	3.8388	80.9	3.7068	112.5	3.4876	149.9	2.9443
	18.3	4.01523	51.2	3.8387	81.3	3.7061	112.9	3.4865	150	2.943
	18.4	4.01517	51.4	3.8385	81.4	3.706	113.4	3.4852	150.2	2.9415
	18.4	4.01511	51.5	3.8384	81.6	3.7057	113.5	3.4848	150.8	2.9354
	18.4	4.01505	51.6	3.8382	81.7	3.7055	113.8	3.4842	151	2.9342
	18.5	4.01498	51.6	3.838	81.8	3.7052	114.2	3.4829	151.4	2.9302
	18.5	4.01492	51.8	3.8379	81.9	3.705	114.6	3.482	151.7	2.9275
	18.5	4.01486	51.8	3.8379	82	3.7047	114.7	3.4815	151.8	2.926
	18.6	4.0148	51.9	3.8376	82.1	3.7047	114.9	3.4809	152	2.9244
	18.6	4.01474	52	3.8376	82.2	3.7044	115.1	3.4806	152.1	2.9229
	18.6	4.01468	52.1	3.8374	82.6	3.7037	115.3	3.4797	152.3	2.9216
	18.6	4.01461	52.1	3.8374	82.7	3.7033	115.5	3.4794	152.4	2.9202
	18.7	4.01455	52.3	3.8371	82.8	3.7033	115.7	3.4787	152.6	2.9188
	18.7	4.01449	52.5	3.8368	82.9	3.7032	115.8	3.4783	152.7	2.9174
	18.7	4.01443	52.5	3.8368	83.3	3.7024	116	3.478	152.9	2.9159
	18.7	4.01437	52.6	3.8368	83.4	3.7023	116.1	3.4778	153.6	2.9081
	18.8	4.01431	52.6	3.8367	83.6	3.7018	116.3	3.477	153.8	2.9069
	18.8	4.01425	52.7	3.8365	83.7	3.7015	116.6	3.4761	153.9	2.9052
	18.8	4.01419	52.8	3.8363	83.8	3.7013	116.7	3.4759	154.1	2.9038
	18.8	4.01413	52.9	3.8362	83.9	3.7013	117	3.4752	154.2	2.9023
	18.9	4.01407	52.9	3.8362	84	3.701	117.3	3.4742	154.4	2.9009
	18.9	4.01401	53	3.836	84.1	3.7009	117.4	3.4739	154.5	2.8995
	18.9	4.01395	53.1	3.836	84.2	3.7009	117.5	3.4736	154.7	2.8981
	18.9	4.01389	53.2	3.8359	84.3	3.7007	117.6	3.4733	155.7	2.8872
	19	4.01383	53.2	3.8359	84.3	3.7006	118	3.4724	155.9	2.8855
	19	4.01377	53.3	3.8357	84.4	3.7004	118.1	3.4719	156	2.8843
	19	4.01371	53.3	3.8357	84.5	3.7002	118.4	3.4711	156.2	2.8827
	19.1	4.01365	53.3	3.8356	84.6	3.7001	118.7	3.4701	156.3	2.8812
	19.1	4.01359	53.4	3.8356	84.6	3.7001	118.8	3.4697	156.4	2.8796
	19.1	4.01353	53.6	3.8353	84.7	3.6999	119	3.4694	156.6	2.8782
	19.1	4.01347	53.8	3.8351	84.9	3.6995	119.2	3.4688	156.7	2.8767
	19.2	4.01341	53.8	3.8349	85	3.6995	119.5	3.4679	156.9	2.8751
	19.2	4.01335	53.9	3.8348	85	3.6992	119.6	3.4674	157	2.8736
	19.2	4.01329	54	3.8346	85.1	3.6992	119.7	3.4673	157.2	2.872
	19.3	4.01323	54	3.8346	85.2	3.699	120	3.4665	158.1	2.8624
	19.3	4.01317	54.1	3.8345	85.4	3.6985	120.3	3.4657	158.2	2.8606
	19.3	4.01311	54.3	3.8342	85.5	3.6982	120.4	3.4654	158.4	2.8588
	19.4	4.01305	54.3	3.8342	85.6	3.6981	120.5	3.4649	158.5	2.8573
	19.4	4.01299	54.4	3.8342	85.7	3.6982	120.8	3.4643	158.7	2.8559
	19.4	4.01294	54.4	3.834	85.7	3.6978	121.2	3.4632	158.8	2.8544
	19.5	4.01288	54.5	3.834	86.2	3.6971	121.3	3.4628	159	2.8526
	19.5	4.01282	54.6	3.8339	86.3	3.6968	121.7	3.4617	159.1	2.8511
	19.5	4.01276	54.7	3.8337	86.3	3.6967	122	3.4606	159.6	2.8455
	19.6	4.0127	54.7	3.8336	86.4	3.6965	122.2	3.4603	159.7	2.8438
	19.6	4.01264	54.8	3.8336	86.5	3.6965	122.4	3.4595	159.9	2.8418
	19.6	4.01258	54.9	3.8334	86.6	3.6964	122.5	3.4592	160.1	2.8399
	19.7	4.01253	55	3.8332	86.6	3.6962	122.8	3.4584	161.5	2.8235
	19.8	4.01247	55.1	3.8331	86.7	3.6961	122.9	3.4581	161.7	2.822
	19.8	4.01241	55.2	3.8329	86.9	3.6957	123	3.4578	161.8	2.8203
	19.8	4.01235	55.2	3.8329	87	3.6954	123.1	3.4575	162	2.8185
	19.8	4.01229	55.3	3.8328	87.1	3.6954	123.4	3.4566	162.1	2.8168
	19.8	4.01224	55.3	3.8328	87.1	3.6953	123.7	3.4558	162.2	2.8153
	19.9	4.01218	55.4	3.8326	87.4	3.6948	123.8	3.4555	162.4	2.8134
	19.9	4.01212	55.4	3.8326	87.5	3.6947	123.9	3.4552	162.6	2.8114
	19.9	4.01206	55.5	3.8325	87.5	3.6945	124	3.4549	163	2.8063
	20	4.012	55.7	3.8322	87.6	3.6944	124.3	3.4541	163.1	2.8046
	20	4.01195	55.7	3.8322	88.1	3.6934	124.4	3.4539	163.4	2.8013
	20	4.01189	55.9	3.832	88.2	3.6933	124.6	3.4535	163.8	2.7962
	20.1	4.01183	55.9	3.8318	88.2	3.6931	124.7	3.453	164	2.7945
	20.1	4.01178	56	3.8318	88.5	3.6925	125	3.4522	164.1	2.7928
	20.1	4.01172	56	3.8317	88.6	3.6925	125.1	3.4519	164.2	2.7913
	20.2	4.01166	56.2	3.8315	88.6	3.6923	125.3	3.4511	164.4	2.7894
	20.2	4.0116	56.4	3.8312	88.7	3.6922	125.5	3.4508	164.5	2.7877
	20.3	4.01155	56.4	3.8311	88.8	3.692	125.8	3.4497	164.7	2.786
	20.3	4.01149	56.6	3.8309	89	3.6916	125.9	3.4494	164.8	2.7841
	20.3	4.01143	56.7	3.8308	89.1	3.6916	126.1	3.4491	164.9	2.7827
	20.4	4.01138	56.7	3.8306	89.2	3.6913	126.3	3.4484	165.3	2.7779
	20.4	4.01132	56.8	3.8306	89.3	3.6911	126.4	3.448	165.5	2.7759
	20.4	4.01126	56.9	3.8306	89.3	3.6911	127	3.4463	165.6	2.7742
	20.4	4.01121	57	3.8303	89.4	3.6909	127.4	3.4453	165.8	2.7725
	20.5	4.01115	57	3.8301	89.5	3.6908	127.5	3.4449	165.9	2.7708
	20.5	4.01109	57.1	3.8301	89.7	3.6903	127.6	3.4445	166	2.7689
	20.5	4.01104	57.2	3.83	89.8	3.6902	127.7	3.4442	166.2	2.7674
	20.6	4.01098	57.3	3.83	89.9	3.69	128	3.4434	166.3	2.7654
	20.6	4.01092	57.3	3.8298	90.2	3.6894	128.1	3.4432	166.4	2.7635
	20.6	4.01087	57.3	3.8297	90.2	3.6892	128.2	3.4428	166.6	2.7618
	20.7	4.01081	57.4	3.8297	90.3	3.6891	128.3	3.4423	166.7	2.76
	20.8	4.01075	57.6	3.8295	90.4	3.6889	128.5	3.442	166.9	2.7581
	20.8	4.0107	57.7	3.8292	90.5	3.6889	128.6	3.4417	167	2.7561
	20.8	4.01064	57.8	3.8292	90.5	3.6888	128.9	3.4409	167.8	2.7458
	20.9	4.01059	57.9	3.8291	90.8	3.6883	129.2	3.4397	167.9	2.7441
	20.9	4.01053	57.9	3.8289	90.9	3.6882	129.4	3.4394	168.1	2.7423
	20.9	4.01047	58	3.8287	90.9	3.6878	129.5	3.4391	168.2	2.7404
	20.9	4.01042	58.2	3.8286	91.4	3.6871	129.7	3.4383	168.4	2.7378
	21	4.01036	58.3	3.8284	91.5	3.6868	129.8	3.438	168.5	2.7359
	21	4.0103	58.4	3.8281	91.6	3.6868	130.1	3.437	168.7	2.7341
	21.1	4.01025	58.4	3.8281	91.6	3.6866	130.4	3.4364	169.6	2.7217
	21.1	4.01019	58.5	3.828	91.9	3.686	130.5	3.4358	169.8	2.7196
	21.1	4.01014	58.6	3.8278	92	3.686	130.6	3.4356	169.9	2.7175
	21.1	4.01008	58.8	3.8277	92	3.6858	130.9	3.4347	170.1	2.7152
	21.2	4.01002	58.8	3.8275	92.1	3.6855	131	3.4342	170.2	2.7133
	21.2	4.00997	58.9	3.8275	92.4	3.6849	131.4	3.4333	170.8	2.7046
	21.3	4.00991	58.9	3.8275	92.5	3.6849	131.7	3.4324	171	2.7024
	21.3	4.00986	59	3.8272	92.6	3.6846	131.8	3.4321	171.1	2.7004
	21.3	4.0098	59.1	3.8272	92.9	3.6841	132.1	3.4311	171.3	2.6979
	21.3	4.00975	59.2	3.827	92.9	3.6841	132.2	3.4308	171.5	2.6958
	21.4	4.00969	59.3	3.8267	93	3.6838	132.8	3.4288	171.6	2.6939
	21.4	4.00964	59.4	3.8267	93.1	3.6838	133	3.4284	171.8	2.6916
	21.4	4.00958	59.4	3.8266	93.2	3.6837	133.3	3.4273	171.9	2.6896
	21.4	4.00952	59.5	3.8266	93.3	3.6833	133.7	3.4262	172	2.6877
	21.5	4.00947	59.5	3.8266	93.4	3.683	133.8	3.4259	172.2	2.6857
	21.5	4.00941	59.6	3.8264	93.5	3.6829	134.1	3.4249	172.3	2.6835
	21.5	4.00936	59.6	3.8264	93.8	3.6824	134.2	3.4245	172.4	2.6815
	21.5	4.0093	59.7	3.8263	93.8	3.6823	134.5	3.4235	172.8	2.6766
	21.6	4.00925	59.8	3.8261	93.9	3.6821	135	3.4223	172.9	2.6741
	21.6	4.00919	59.8	3.826	94	3.682	135.1	3.4218	173.1	2.6719
	21.7	4.00914	59.9	3.826	94.1	3.6818	135.2	3.4215	173.3	2.6697
	21.7	4.00908	60	3.8258	94.1	3.6818	135.3	3.4212	173.4	2.6676
	21.7	4.00903	60.1	3.8256	94.3	3.6813	135.4	3.4209	173.5	2.6656
	21.8	4.00897	60.2	3.8255	94.4	3.6812	135.6	3.4204	173.7	2.6632
	21.8	4.00892	60.2	3.8255	94.5	3.681	135.7	3.4201	173.8	2.6612
	21.9	4.00886	60.3	3.8253	94.7	3.6807	135.9	3.4195	174	2.659
	21.9	4.00881	60.4	3.8252	94.7	3.6806	136.2	3.4184	174.6	2.6497
	21.9	4.00875	60.5	3.825	94.8	3.6804	136.4	3.4181	174.8	2.6471
	21.9	4.0087	60.6	3.8249	94.9	3.6801	136.6	3.4173	174.9	2.6446
	21.9	4.00864	60.6	3.8247	95	3.6801	136.7	3.4169	175.1	2.6423
	22	4.00859	60.7	3.8247	95.4	3.6793	136.8	3.4166	175.2	2.6403
	22	4.00853	60.8	3.8246	95.5	3.679	137.2	3.4155	175.5	2.6358
	22.1	4.00848	60.9	3.8244	95.5	3.6789	137.7	3.4141	175.6	2.6335
	22.1	4.00842	61	3.8242	95.6	3.6789	137.8	3.4135	175.8	2.6313
	22.2	4.00837	61	3.8242	95.7	3.6785	138	3.4132	175.9	2.6293
	22.2	4.00831	61.1	3.8242	95.7	3.6785	138.1	3.4127	176.1	2.627
	22.3	4.00826	61.2	3.8241	95.9	3.6782	138.5	3.4115	176.5	2.619
	22.3	4.0082	61.4	3.8239	96	3.6781	138.8	3.4107	176.7	2.6167
	22.3	4.00815	61.8	3.8232	96.2	3.6778	138.9	3.4104	176.8	2.6144
	22.3	4.0081	61.9	3.823	96.3	3.6775	139	3.4101	177	2.6119
	22.4	4.00804	62	3.8227	96.4	3.6773	139.1	3.4094	177.1	2.6093
	22.4	4.00799	62.1	3.8229	96.4	3.6771	139.3	3.409	177.3	2.6068
	22.4	4.00793	62.1	3.8227	96.8	3.6765	139.5	3.4084	177.4	2.6046
	22.5	4.00788	62.2	3.8225	96.8	3.6764	139.7	3.4079	177.6	2.6025
	22.5	4.00782	62.3	3.8225	96.9	3.6764	139.8	3.4076	177.7	2.6001
	22.5	4.00777	62.4	3.8222	97	3.6761	139.9	3.4073	177.9	2.5977
	22.6	4.00771	62.5	3.8221	97.1	3.6759	140.2	3.4062	178	2.5956
	22.6	4.00766	62.8	3.8216	97.1	3.6758	140.3	3.4059	178.4	2.5887
	22.6	4.00761	62.8	3.8216	97.2	3.6756	140.9	3.404	178.6	2.5865
	22.6	4.00755	62.9	3.8216	97.3	3.6754	141	3.4037	178.9	2.5803
	22.6	4.0075	63	3.8213	97.6	3.6748	141.1	3.4032	179.1	2.5775
	22.6	4.00744	63.2	3.8211	97.7	3.6747	141.3	3.4029	179.2	2.575
	22.7	4.00739	63.3	3.8208	98	3.674	141.4	3.4025	179.4	2.5729
	22.7	4.00733	63.3	3.8208	98.1	3.6739	141.8	3.4012	179.5	2.5702
	22.8	4.00728	63.4	3.8208	98.2	3.6737	141.9	3.4009	179.7	2.5677
	22.8	4.00723	63.7	3.8202	98.2	3.6734	142.2	3.4	180.3	2.5567
	22.8	4.00717	63.7	3.8202	98.6	3.6728	142.3	3.3997	180.5	2.5538
	22.9	4.00712	63.8	3.8201	98.7	3.6725	142.6	3.3986	180.6	2.5515
	22.9	4.00706	63.8	3.8201	98.8	3.6727	142.8	3.3981	180.8	2.549
	22.9	4.00701	63.9	3.8199	98.9	3.6723	142.9	3.3978	180.9	2.5465
	23	4.00696	64	3.8199	99.3	3.6714	143	3.3975	181	2.5439
	23	4.0069	64	3.8199	99.4	3.6713	143.1	3.397	181.2	2.5415
	23	4.00685	64.1	3.8198	99.7	3.6708	143.2	3.3967	181.3	2.5388
	23.1	4.00679	64.1	3.8196	99.8	3.6705	143.5	3.3956	181.5	2.5361
	23.1	4.00674	64.2	3.8196	100.1	3.6699	143.6	3.3953	181.6	2.5341
	23.1	4.00669	64.2	3.8194	100.2	3.6695	143.9	3.3943	181.7	2.5315
	23.1	4.00663	64.3	3.8194	100.3	3.6694	144	3.3941	181.9	2.529
	23.2	4.00658	64.5	3.8191	100.4	3.6692	144.3	3.3933	182	2.5267
	23.2	4.00653	64.7	3.8188	100.5	3.6692	144.4	3.3929	182.2	2.5237
	23.2	4.00647	64.7	3.8188	100.7	3.6686	144.8	3.3918	182.8	2.5126
	23.3	4.00642	64.8	3.8187	100.8	3.6685	144.9	3.3916	182.9	2.5096
	23.3	4.00637	64.8	3.8187	100.9	3.6683	145.2	3.3905	183.1	2.5067
	23.3	4.00631	64.8	3.8185	101.2	3.6677	145.3	3.3902	183.3	2.5039
	23.4	4.00626	64.9	3.8185	101.3	3.6675	145.4	3.3898	183.4	2.5006
	23.4	4.0062	65	3.8182	101.4	3.6674	145.7	3.3888	183.8	2.4943
	23.5	4.00615	65.1	3.8182	101.5	3.6671	145.8	3.3887	183.9	2.4909
	23.5	4.0061	65.1	3.818	101.6	3.6668	145.9	3.3884	184.1	2.4882
	23.5	4.00604	65.2	3.818	102	3.6663	146	3.3879	184.2	2.4853
	23.5	4.00599	65.2	3.8179	102	3.666	146.2	3.3871	184.4	2.4825
	23.5	4.00594	65.3	3.8179	102.1	3.6658	146.4	3.3867	184.5	2.48
	23.6	4.00588	65.4	3.8177	102.4	3.6654	146.5	3.3862	184.7	2.4774
	23.6	4.00583	65.5	3.8176	102.4	3.6652	146.8	3.3853	185.5	2.4612
	23.7	4.00578	65.5	3.8174	102.5	3.6651	146.9	3.3848	186.3	2.4462
	23.7	4.00572	65.6	3.8174	102.6	3.6649	147.3	3.3836	186.4	2.4431
	23.7	4.00567	65.7	3.8171	102.7	3.6647	147.4	3.3834	186.6	2.4399
	23.7	4.00562	65.8	3.817	102.8	3.6646	147.5	3.3829	186.7	2.4368
	23.8	4.00556	65.8	3.817	103	3.6641	147.6	3.3826	186.9	2.4341
	23.8	4.00551	66	3.8168	103.1	3.6638	148	3.3814	187	2.4312
	23.8	4.00546	66	3.8167	103.4	3.6632	148.1	3.3811	187.2	2.4281
	23.8	4.0054	66.1	3.8167	103.5	3.6632	148.2	3.3806	187.3	2.4251
	23.9	4.00535	66.2	3.8165	103.6	3.6629	148.3	3.3803	187.4	2.4222
	23.9	4.0053	66.3	3.8163	104	3.662	148.7	3.3791	187.6	2.4194
	23.9	4.00524	66.3	3.8162	104.1	3.6618	148.8	3.3788	187.7	2.4166
	24	4.00519	66.3	3.8162	104.2	3.6616	149	3.3783	187.9	2.4137
	24	4.00514	66.4	3.8162	104.5	3.6612	149.1	3.3778	188	2.4109
	24.1	4.00508	66.5	3.8159	104.7	3.6607	149.4	3.3769	188.1	2.4081
	24.1	4.00503	66.6	3.8157	104.7	3.6606	149.5	3.3766	188.3	2.4051
	24.1	4.00498	66.7	3.8157	104.8	3.6602	149.7	3.3757	188.4	2.4025
	24.2	4.00493	66.8	3.8154	105.2	3.6595	149.9	3.3752	188.9	2.3916
	24.3	4.00487	67	3.8153	105.3	3.6595	150	3.3749	189.1	2.3885
	24.3	4.00482	67	3.8153	105.4	3.6592	150.4	3.3735	189.2	2.3854
	24.4	4.00477	67	3.8151	105.4	3.659	150.5	3.373	189.3	2.3827
	24.4	4.00471	67.1	3.8151	105.5	3.659	150.9	3.3719	189.5	2.3794
	24.5	4.00466	67.2	3.8149	105.6	3.6589	151	3.3715	189.7	2.376
	24.5	4.00461	67.3	3.8146	105.7	3.6587	151.3	3.3707	189.8	2.3729
	24.5	4.00455	67.5	3.8143	105.9	3.6582	151.4	3.3702	189.9	2.3696
	24.6	4.0045	67.7	3.8142	106	3.6581	151.5	3.3699	190.1	2.3664
	24.6	4.00445	67.8	3.814	106.3	3.6575	151.8	3.3688	190.2	2.3634
	24.6	4.0044	67.8	3.814	106.3	3.6573	151.9	3.3685	190.4	2.3603
	24.6	4.00434	67.8	3.8139	106.4	3.6571	152.2	3.3677	191.3	2.3399
	24.7	4.00429	68	3.8137	106.8	3.6564	152.3	3.3674	191.5	2.3362
	24.7	4.00424	68	3.8136	106.8	3.6562	152.4	3.3671	191.6	2.3329
	24.8	4.00418	68.1	3.8136	107.2	3.6554	152.8	3.3659	191.8	2.3295
	24.8	4.00413	68.1	3.8134	107.3	3.6553	152.9	3.3656	191.9	2.3262
	24.8	4.00408	68.2	3.8134	107.4	3.6551	153	3.3651	192	2.3231
	24.8	4.00402	68.2	3.8132	107.8	3.6544	153.3	3.364	192.7	2.3086
	24.9	4.00397	68.3	3.8132	107.9	3.6542	153.5	3.3634	192.8	2.3052
	24.9	4.00392	68.3	3.8131	107.9	3.654	153.6	3.3633	193	2.3014
	24.9	4.00387	68.4	3.8131	108	3.6539	153.7	3.3628	193.1	2.2985
	24.9	4.00381	68.4	3.8131	108.1	3.6537	153.9	3.3619	193.2	2.2952
	25	4.00376	68.5	3.8129	108.4	3.6531	154.1	3.3615	193.4	2.2921
	25	4.00371	68.5	3.8128	108.4	3.653	154.4	3.3603	193.5	2.2889
	25	4.00365	68.7	3.8126	108.5	3.6528	154.5	3.3598	193.6	2.2852
	25	4.0036	68.7	3.8125	108.8	3.6523	154.8	3.3589	193.8	2.2817
	25	4.00355	68.8	3.8125	108.8	3.6522	154.9	3.3584	194	2.2776
	25.1	4.0035	68.9	3.8122	108.9	3.6519	155.1	3.358	194.1	2.2743
	25.1	4.00344	69	3.812	109	3.6519	155.2	3.3577	194.2	2.2711
	25.1	4.00339	69.1	3.8118	109.1	3.6517	155.3	3.3572	194.4	2.2675
	25.2	4.00334	69.1	3.8118	109.3	3.6513	155.6	3.3563	195.4	2.2416
	25.2	4.00328	69.3	3.8115	109.4	3.6509	155.7	3.3561	195.6	2.2371
	25.2	4.00323	69.3	3.8115	109.7	3.6505	155.8	3.3557	195.8	2.2332
	25.3	4.00318	69.4	3.8115	109.7	3.6503	156.3	3.3541	196.4	2.2171
	25.3	4.00313	69.4	3.8114	109.8	3.6502	156.4	3.3536	196.5	2.2135
	25.3	4.00307	69.6	3.8111	109.9	3.6499	156.5	3.3533	196.7	2.2101
	25.3	4.00302	69.7	3.8111	110.1	3.6497	156.7	3.3524	197	2.2025
	25.4	4.00297	69.7	3.8111	110.2	3.6494	156.9	3.3519	197.1	2.199
	25.4	4.00291	69.8	3.8109	110.5	3.6488	157	3.3516	197.3	2.1948
	25.4	4.00286	69.9	3.8108	110.6	3.6486	157.1	3.3513	197.4	2.1904
	25.5	4.00281	69.9	3.8106	110.6	3.6485	157.3	3.3502	197.6	2.1863
	25.5	4.00276	70	3.8106	110.7	3.6483	157.5	3.3499	197.7	2.1827
	25.5	4.0027	70	3.8106	110.8	3.6482	157.6	3.3496	197.9	2.1791
	25.5	4.00265	70.1	3.8103	110.9	3.648	157.8	3.3487	198	2.1753
	25.6	4.0026	70.2	3.8101	110.9	3.6477	157.9	3.3482	198.1	2.1712
	25.6	4.00254	70.3	3.8101	111.4	3.6468	158.2	3.3473	198.3	2.1678
	25.6	4.00249	70.3	3.81	111.5	3.6468	158.7	3.3457	198.8	2.1542
	25.6	4.00244	70.4	3.8098	111.6	3.6466	158.8	3.3453	198.9	2.1503
	25.7	4.00239	70.5	3.8097	111.6	3.6463	158.9	3.3448	199.1	2.1461
	25.7	4.00233	70.6	3.8095	111.8	3.6458	159.3	3.3436	199.2	2.1418
	25.8	4.00228	70.7	3.8094	112.1	3.6455	159.4	3.3431	199.4	2.1381
	25.8	4.00223	70.8	3.8092	112.2	3.6454	159.7	3.3423	199.5	2.134
	25.8	4.00218	70.9	3.8091	112.3	3.6452	159.8	3.3419	199.6	2.13
	25.9	4.00212	71	3.8091	112.3	3.6451	160.1	3.3405	199.8	2.1263
	25.9	4.00207	71	3.8089	112.4	3.6447	160.3	3.3402	199.9	2.1222
	25.9	4.00202	71.1	3.8089	112.5	3.6446	160.4	3.3397	200.1	2.1177
	25.9	4.00197	71.1	3.8087	112.5	3.6446	160.5	3.3392	200.2	2.1137
	26	4.00191	71.2	3.8086	112.6	3.6443	160.7	3.3384	200.3	2.11
	26	4.00186	71.4	3.8083	112.9	3.644	160.8	3.338	200.5	2.1063
	26	4.00181	71.5	3.8083	112.9	3.6438	161	3.3377	200.6	2.1019
	26	4.00175	71.5	3.8081	113	3.6435	161.1	3.3372	200.8	2.0979
	26.1	4.0017	71.6	3.808	113.1	3.6434	161.4	3.336	200.9	2.0939
	26.1	4.00165	71.6	3.808	113.4	3.6427	161.7	3.335	201	2.09
	26.2	4.0016	71.7	3.8078	113.4	3.6427	161.8	3.3346	201.2	2.0858
	26.2	4.00154	71.9	3.8077	113.5	3.6424	161.9	3.3343	201.3	2.0815
	26.2	4.00149	71.9	3.8075	113.7	3.6421	162.2	3.3333	201.5	2.0774
	26.3	4.00144	72	3.8075	113.8	3.642	162.3	3.3329	201.6	2.0737
	26.3	4.00139	72	3.8074	114	3.6415	162.4	3.3324	201.7	2.0694
	26.3	4.00133	72.1	3.8074	114.1	3.6413	162.8	3.3312	201.9	2.0655
	26.4	4.00128	72.2	3.807	114.2	3.641	162.9	3.3307	202	2.061
	26.4	4.00123	72.2	3.807	114.5	3.6404	163.2	3.3299	202.2	2.0567
	26.4	4.00118	72.3	3.8069	114.6	3.6403	163.3	3.3295	202.3	2.0523
	26.4	4.00112	72.4	3.8067	114.7	3.6403	163.4	3.3291	202.7	2.0413
	26.5	4.00107	72.5	3.8066	114.7	3.6399	163.5	3.3288	202.8	2.0367
	26.5	4.00102	72.6	3.8064	114.8	3.6399	163.7	3.3279	203	2.0326
	26.5	4.00097	72.7	3.8064	114.9	3.6396	163.9	3.3274	203.1	2.0283
	26.5	4.00091	72.7	3.8063	115	3.6396	164.1	3.3265	203.3	2.0229
	26.6	4.00086	72.8	3.8061	115.2	3.639	164.2	3.326	203.4	2.0179
	26.6	4.00081	72.9	3.806	115.3	3.639	164.4	3.3254	203.6	2.0137
	26.6	4.00076	73	3.8058	115.4	3.6389	164.5	3.3253	203.8	2.0049
	26.7	4.0007	73	3.8058	115.7	3.6382	164.9	3.3237	204	2.0007
	26.7	4.00065	73.2	3.8055	115.8	3.6378	165	3.3231	204.1	1.9995
	26.8	4.0006	73.3	3.8053	116.1	3.6373	165.4	3.3219
	26.8	4.00055	73.3	3.8053	116.1	3.6372	165.5	3.3212
	26.8	4.00049	73.4	3.8052	116.2	3.6372	165.8	3.3205
	26.8	4.00044	73.4	3.8052	116.5	3.6364	165.9	3.32
	26.9	4.00039	73.5	3.805	116.6	3.6362	166	3.3195
	26.9	4.00034	73.6	3.8049	116.7	3.6361	166.5	3.318
	26.9	4.00028	73.6	3.8049	116.8	3.6359	166.6	3.3174
	27	4.00023	73.7	3.8047	116.8	3.6356	167.2	3.315
	27	4.00018	73.8	3.8046	117	3.6354	167.4	3.3147
	27	4.00013	73.9	3.8044	117.1	3.6351	167.5	3.3143
	27.1	4.00007	74	3.8044	117.2	3.6351	167.6	3.3138
	27.1	4.00002	74	3.8043	117.5	3.6344	167.8	3.313
	27.1	3.99997	74.1	3.8041	117.6	3.6342	168	3.3124
	27.1	3.99992	74.2	3.8039	117.7	3.6339	168.1	3.3121
	27.2	3.99986	74.2	3.8039	117.7	3.6339	168.4	3.3107
	27.2	3.99981	74.3	3.8038	117.8	3.6337	168.5	3.3102
	27.2	3.99976	74.4	3.8036	117.9	3.6336	168.9	3.309
	27.3	3.99971	74.5	3.8033	118.1	3.6331	169	3.3085
	27.3	3.99965	74.6	3.8033	118.2	3.633	169.1	3.3081
	27.3	3.9996	74.8	3.803	118.3	3.6328	169.2	3.3076
	27.3	3.99955	74.9	3.8029	118.4	3.6325	169.6	3.3062
	27.4	3.9995	74.9	3.8027	118.6	3.632	169.7	3.3059
	27.4	3.99944	75	3.8025	118.7	3.6319	169.8	3.3053
	27.5	3.99939	75.2	3.8024	119.1	3.6311	170.2	3.304
	27.5	3.99934	75.2	3.8022	119.2	3.6308	170.3	3.3036
	27.5	3.99929	75.3	3.8022	119.4	3.6305	170.4	3.3031
	27.6	3.99923	75.3	3.8021	119.5	3.6302	170.7	3.3023
	27.6	3.99918	75.5	3.8019	119.5	3.6302	170.8	3.3017
	27.7	3.99913	75.6	3.8018	119.6	3.63	170.9	3.3014
	27.7	3.99908	75.7	3.8015	119.7	3.6299	171.1	3.3003
	27.8	3.99902	75.8	3.8015	119.8	3.6296	171.3	3.2999
	27.8	3.99897	75.8	3.8013	119.8	3.6294	171.4	3.2995
	27.8	3.99892	75.9	3.8012	119.9	3.6294	171.6	3.2986
	27.9	3.99887	75.9	3.8012	120.1	3.6289	171.7	3.2981
	27.9	3.99881	76	3.8012	120.2	3.6288	172.1	3.2966
	27.9	3.99876	76	3.801	120.3	3.6286	172.2	3.2963
	27.9	3.99871	76.1	3.8008	120.6	3.628	172.3	3.296
	28	3.99866	76.2	3.8007	120.6	3.6277	172.4	3.2954
	28.1	3.99861	76.2	3.8007	120.7	3.6275	172.8	3.2941
	28.1	3.99855	76.3	3.8007	120.9	3.6272	172.9	3.2935
	28.1	3.9985	76.3	3.8005	121	3.6271	173	3.2932
	28.2	3.99845	76.5	3.8004	121.1	3.6269	173.1	3.2927
	28.2	3.9984	76.5	3.8002	121.3	3.6263	173.5	3.2915
	28.2	3.99834	76.6	3.8001	121.4	3.6261	173.6	3.291
	28.3	3.99829	76.7	3.7999	121.7	3.6257	173.7	3.2904
	28.3	3.99824	76.8	3.7998	121.8	3.6254	173.8	3.2901
	28.3	3.99819	76.9	3.7996	121.8	3.6254	174	3.2895
	28.4	3.99814	77	3.7994	121.9	3.6251	174.1	3.289
	28.4	3.99808	77.1	3.7993	122	3.6249	174.2	3.2885
	28.5	3.99803	77.1	3.7993	122.3	3.6243	174.4	3.2878
	28.5	3.99798	77.1	3.7993	122.4	3.6241	174.6	3.2873
	28.5	3.99793	77.2	3.7991	122.5	3.624	174.7	3.2868
	28.5	3.99787	77.4	3.7988	122.8	3.6234	174.8	3.2864
	28.6	3.99782	77.4	3.7988	122.9	3.623	175.1	3.2851
	28.6	3.99777	77.5	3.7987	123	3.6229	175.2	3.2847
	28.6	3.99772	77.5	3.7987	123	3.6227	175.3	3.2844
	28.6	3.99767	77.7	3.7984	123.1	3.6226	175.4	3.2839
	28.7	3.99761	77.7	3.7982	123.4	3.6218	175.5	3.2834
	28.7	3.99756	77.8	3.7982	123.7	3.6213	175.8	3.2825
	28.7	3.99751	77.9	3.7979	123.7	3.6212	175.9	3.2819
	28.8	3.99746	78	3.7979	123.9	3.6209	176.3	3.2805
	28.8	3.9974	78.1	3.7977	124	3.6206	176.4	3.28
	28.8	3.99735	78.1	3.7976	124.1	3.6204	176.5	3.2795
	28.9	3.9973	78.2	3.7976	124.3	3.6201	176.8	3.2786
	28.9	3.99725	78.2	3.7974	124.3	3.6199	176.9	3.2783
	28.9	3.9972	78.4	3.7971	124.4	3.6198	177	3.2777
	28.9	3.99714	78.4	3.7971	124.5	3.6196	177.1	3.2774
	29	3.99709	78.5	3.7971	125.1	3.6184	177.4	3.2763
	29	3.99704	78.5	3.797	125.2	3.6181	177.5	3.2758
	29	3.99699	78.7	3.7968	125.3	3.6179	177.6	3.2754
	29.1	3.99693	78.9	3.7963	125.8	3.6168	177.9	3.2738
	29.1	3.99688	78.9	3.7963	126.1	3.6164	178.1	3.2735
	29.1	3.99683	79.1	3.7962	126.1	3.6161	178.2	3.2732
	29.2	3.99678	79.1	3.7959	126.2	3.6159	178.4	3.2721
	29.2	3.99673	79.2	3.7959	126.3	3.6158	178.6	3.2715
	29.2	3.99667	79.4	3.7956	126.4	3.6156	178.8	3.2706
	29.2	3.99662	79.4	3.7956	126.4	3.6156	178.9	3.2699
	29.2	3.99657	79.5	3.7954	126.8	3.6147	179.3	3.2685
	29.2	3.99652	79.9	3.7948	126.8	3.6147	179.4	3.2681
	29.3	3.99647	79.9	3.7948	126.9	3.6145	179.5	3.2678
	29.3	3.99641	80.1	3.7945	127	3.6144	180	3.2659
	29.3	3.99636	80.1	3.7943	127.1	3.6142	180.1	3.2653
	29.3	3.99631	80.3	3.7942	127.1	3.6141	180.2	3.265
	29.4	3.99626	80.4	3.7939	127.4	3.6134	180.3	3.2645
	29.4	3.99621	80.4	3.7939	127.5	3.6133	180.8	3.2626
	29.4	3.99615	80.5	3.7939	127.6	3.6131	181.2	3.2609
	29.4	3.9961	80.6	3.7936	127.9	3.6124	181.3	3.2605
	29.4	3.99605	80.7	3.7936	127.9	3.6122	181.7	3.2591
	29.4	3.996	80.8	3.7932	128	3.612	181.8	3.2585
	29.5	3.99595	80.9	3.7931	128.1	3.6119	181.9	3.2582
	29.5	3.99589	81	3.7929	128.4	3.6113	182	3.2575
	29.5	3.99584	81.1	3.7928	128.5	3.611	182.3	3.2561
	29.5	3.99579	81.2	3.7926	128.6	3.611	182.4	3.2557
	29.6	3.99574	81.3	3.7923	128.7	3.6106	182.5	3.2554
	29.6	3.99569	81.4	3.7923	129	3.6102	182.6	3.2547
	29.6	3.99563	81.4	3.7922	129.1	3.6099	182.7	3.2546
	29.7	3.99558	81.5	3.7922	129.1	3.6097	183.1	3.2529
	29.7	3.99553	81.6	3.792	129.2	3.6096	183.2	3.2523
	29.7	3.99548	81.7	3.7919	129.4	3.6091	183.5	3.2512
	29.7	3.99543	81.7	3.7919	129.5	3.6089	183.6	3.2509
	29.8	3.99537	81.8	3.7917	129.8	3.6083	183.7	3.2502
	29.8	3.99532	81.8	3.7917	129.9	3.608	183.9	3.2496
	29.8	3.99527	81.8	3.7915	130	3.6079	184	3.2493
	29.8	3.99522	81.9	3.7914	130.3	3.6071	184.1	3.2489
	29.9	3.99517	81.9	3.7914	130.4	3.6071	184.5	3.2471
	29.9	3.99511	82	3.7912	130.5	3.6068	184.6	3.2467
	30	3.99506	82.1	3.7911	130.9	3.6058	184.7	3.2464
	30	3.99501	82.4	3.7908	131	3.6055	184.8	3.2458
	30	3.99496	82.4	3.7906	131.1	3.6055	185	3.2448
	30	3.99491	82.5	3.7905	131.3	3.6051	185.1	3.2444
	30.1	3.99486	82.6	3.7903	131.4	3.6049	185.3	3.2439
	30.1	3.9948	82.7	3.7901	131.8	3.604	185.4	3.2434
	30.1	3.99475	82.8	3.79	131.9	3.6037	185.5	3.2431
	30.2	3.9947	82.8	3.79	132.2	3.6031	185.8	3.2417
	30.2	3.99465	83	3.7897	132.3	3.6029	185.9	3.2411
	30.2	3.9946	83	3.7897	132.3	3.6027	186.3	3.2396
	30.3	3.99455	83.1	3.7895	132.4	3.6026	186.4	3.2389
	30.3	3.99449	83.1	3.7894	132.6	3.6023	186.5	3.2385
	30.3	3.99444	83.2	3.7894	132.7	3.6021	186.7	3.2377
	30.4	3.99439	83.2	3.7892	132.8	3.6018	186.8	3.2374
	30.4	3.99434	83.3	3.7892	133	3.6012	186.9	3.2369
	30.4	3.99429	83.4	3.7889	133.2	3.6009	187	3.2365
	30.4	3.99423	83.5	3.7889	133.3	3.6007	187.1	3.2358
	30.5	3.99418	83.8	3.7884	133.4	3.6004	187.3	3.2352
	30.5	3.99413	83.8	3.7883	133.6	3.6	187.4	3.2347
	30.5	3.99408	84	3.7881	133.7	3.5998	187.5	3.2343
	30.5	3.99403	84	3.788	133.8	3.5995	187.8	3.2332
	30.5	3.99397	84	3.788	133.9	3.5995	187.9	3.2327
	30.5	3.99392	84.1	3.7878	133.9	3.5993	188	3.2323
	30.6	3.99387	84.2	3.7877	134	3.5992	188.1	3.2318
	30.6	3.99382	84.3	3.7877	134.3	3.5986	188.2	3.2313
	30.6	3.99377	84.3	3.7875	134.3	3.5984	188.5	3.2298
	30.7	3.99372	84.4	3.7874	134.4	3.5982	188.7	3.2292
	30.7	3.99366	84.5	3.7872	134.5	3.5981	188.8	3.2287
	30.7	3.99361	84.6	3.787	134.6	3.5979	189	3.2276
	30.8	3.99356	84.7	3.7869	134.7	3.5975	189.1	3.2272
	30.8	3.99351	84.9	3.7864	134.8	3.5975	189.2	3.2267
	30.8	3.99346	85.1	3.7861	135.1	3.5969	189.4	3.2261
	30.9	3.99341	85.2	3.786	135.2	3.5965	189.7	3.2245
	30.9	3.99335	85.2	3.786	135.2	3.5965	189.8	3.2239
	30.9	3.9933	85.4	3.7857	135.3	3.5962	190	3.2233
	30.9	3.99325	85.4	3.7857	135.4	3.5961	190.1	3.2227
	31	3.9932	85.5	3.7857	135.7	3.5953	190.2	3.2222
	31	3.99315	85.5	3.7857	135.8	3.5951	190.7	3.2202
	31	3.9931	85.6	3.7855	135.9	3.5951	190.8	3.2197
	31.1	3.99304	85.6	3.7853	136.1	3.5945	190.9	3.2191
	31.1	3.99299	85.7	3.7853	136.1	3.5944	191	3.2186
	31.1	3.99294	85.8	3.785	136.2	3.5944	191.4	3.2169
	31.1	3.99289	85.9	3.7849	136.3	3.5942	191.5	3.2166
	31.2	3.99284	85.9	3.7847	136.4	3.5941	191.6	3.2161
	31.2	3.99279	86	3.7846	136.7	3.5933	191.7	3.2155
	31.2	3.99273	86.2	3.7844	136.8	3.5931	191.9	3.2143
	31.2	3.99268	86.2	3.7844	136.8	3.593	192	3.214
	31.2	3.99263	86.3	3.7843	136.9	3.5927	192.1	3.2135
	31.3	3.99258	86.4	3.7841	137.3	3.5919	192.2	3.213
	31.3	3.99253	86.4	3.7839	137.4	3.5917	192.4	3.2126
	31.4	3.99248	86.6	3.7836	137.5	3.5916	192.7	3.2109
	31.4	3.99242	86.7	3.7836	137.5	3.5914	192.8	3.2104
	31.4	3.99237	86.7	3.7835	137.6	3.5911	192.9	3.2099
	31.4	3.99232	86.9	3.7832	137.8	3.5906	193	3.2093
	31.4	3.99227	86.9	3.7832	137.9	3.5905	193.1	3.2089
	31.4	3.99222	87	3.783	138	3.5905	193.7	3.2064
	31.5	3.99217	87.1	3.7829	138	3.5903	193.8	3.2059
	31.5	3.99212	87.1	3.7829	138.2	3.5899	194.2	3.2042
	31.6	3.99206	87.2	3.7826	138.3	3.5897	194.3	3.2037
	31.6	3.99201	87.3	3.7826	138.4	3.5896	194.6	3.2025
	31.6	3.99196	87.5	3.7822	138.6	3.5889	194.7	3.2017
	31.6	3.99191	87.6	3.7821	138.7	3.5888	194.8	3.2013
	31.6	3.99186	87.6	3.7819	138.8	3.5886	194.9	3.2008
	31.7	3.99181	87.7	3.7819	139.3	3.5875	195.3	3.1991
	31.7	3.99175	87.7	3.7819	139.7	3.5868	195.4	3.1985
	31.7	3.9917	88	3.7815	139.7	3.5865	195.5	3.198
	31.8	3.99165	88	3.7813	139.8	3.5863	195.7	3.1969
	31.8	3.9916	88.1	3.7812	139.9	3.5862	195.8	3.1961
	31.8	3.99155	88.2	3.7812	140.2	3.5857	196	3.1958
	31.9	3.9915	88.2	3.781	140.2	3.5854	196.1	3.1952
	31.9	3.99145	88.3	3.7808	140.3	3.5852	196.5	3.193
	31.9	3.99139	88.3	3.7807	140.4	3.5851	196.6	3.1926
	31.9	3.99134	88.5	3.7805	140.6	3.5844	196.7	3.1921
	32	3.99129	88.5	3.7805	140.7	3.5844	197	3.1909
	32	3.99124	88.7	3.7801	140.8	3.5841	197.1	3.1903
	32	3.99119	88.8	3.7801	140.9	3.5841	197.2	3.1896
	32	3.99114	88.8	3.7801	140.9	3.5838	197.3	3.1892
	32.1	3.99109	88.9	3.7799	141	3.5837	197.8	3.187
	32.1	3.99103	88.9	3.7798	141.3	3.5831	197.9	3.1865
	32.1	3.99098	89	3.7798	141.3	3.5829	198	3.1861
	32.1	3.99093	89	3.7796	141.4	3.5827	198.1	3.1856
	32.2	3.99088	89.1	3.7795	141.5	3.5826	198.2	3.185
	32.2	3.99083	89.2	3.7795	141.6	3.5824	198.6	3.1833
	32.3	3.99078	89.3	3.7791	141.8	3.5818	198.7	3.1828
	32.3	3.99073	89.3	3.7791	141.9	3.5817	198.8	3.182
	32.3	3.99067	89.4	3.779	142.2	3.5812	199	3.1808
	32.4	3.99062	89.5	3.7788	142.3	3.5809	199.2	3.1802
	32.4	3.99057	89.6	3.7788	142.3	3.5807	199.3	3.1797
	32.4	3.99052	89.6	3.7787	142.4	3.5807	199.5	3.1785
	32.5	3.99047	89.7	3.7785	142.7	3.58	199.6	3.1779
	32.5	3.99042	89.7	3.7785	142.7	3.5798	199.8	3.1772
	32.6	3.99037	89.8	3.7784	142.8	3.5796	200.2	3.1752
	32.6	3.99032	89.8	3.7782	142.9	3.5796	200.3	3.1748
	32.6	3.99026	89.8	3.7782	143	3.5793	200.4	3.1741
	32.7	3.99021	89.9	3.7782	143.5	3.5781	200.5	3.1735
	32.7	3.99016	90	3.7781	143.6	3.5779	200.6	3.1731
	32.7	3.99011	90.2	3.7777	143.7	3.5778	200.9	3.1718
	32.8	3.99006	90.2	3.7776	143.8	3.5773	201	3.1713
	32.8	3.99001	90.3	3.7776	143.9	3.5773	201.1	3.1706
	32.8	3.98996	90.3	3.7774	144	3.5772	201.7	3.1678
	32.8	3.9899	90.4	3.7774	144.5	3.5759	201.8	3.1672
	32.9	3.98985	90.4	3.7773	144.6	3.5758	202.1	3.1658
	32.9	3.9898	90.5	3.7771	144.7	3.5756	202.2	3.1651
	32.9	3.98975	90.6	3.7771	145	3.575	202.4	3.1638
	32.9	3.9897	90.6	3.777	145	3.5748	202.6	3.163
	33	3.98965	90.7	3.7768	145.1	3.5748	202.7	3.1625
	33	3.9896	90.8	3.7767	145.2	3.5745	203	3.1607
	33.1	3.98955	90.9	3.7767	145.3	3.5744	203.1	3.16
	33.1	3.98949	90.9	3.7765	145.5	3.5738	203.3	3.1596
	33.1	3.98944	91.1	3.776	145.6	3.5736	203.4	3.1588
	33.1	3.98939	91.2	3.776	145.9	3.573	203.8	3.1563
	33.2	3.98934	91.3	3.7759	146	3.5727	203.9	3.1558
	33.2	3.98929	91.4	3.7757	146.1	3.5725	204	3.1552
	33.2	3.98924	91.5	3.7754	146.2	3.5724	204.3	3.1537
	33.2	3.98919	91.6	3.7753	146.5	3.5714	204.4	3.1531
	33.2	3.98914	91.7	3.7751	146.6	3.5714	204.5	3.1527
	33.3	3.98909	91.8	3.775	146.7	3.5711	204.6	3.1521
	33.3	3.98904	91.8	3.775	146.8	3.571	204.7	3.1515
	33.3	3.98898	91.9	3.775	146.9	3.5708	204.8	3.1509
	33.4	3.98893	92.2	3.7742	147.1	3.5702	205.1	3.1496
	33.4	3.98888	92.4	3.7739	147.2	3.57	205.2	3.149
	33.5	3.98883	92.5	3.7739	147.3	3.5699	205.7	3.1465
	33.5	3.98878	92.6	3.7737	147.3	3.5697	205.8	3.1459
	33.5	3.98873	92.7	3.7736	147.4	3.5696	205.9	3.1455
	33.5	3.98868	92.8	3.7734	147.7	3.5689	206	3.1452
	33.6	3.98863	92.8	3.7733	148	3.5682	206.3	3.1431
	33.6	3.98858	92.9	3.7731	148.1	3.568	206.4	3.1425
	33.6	3.98852	93.1	3.7728	148.2	3.5679	206.6	3.1419
	33.7	3.98847	93.1	3.7728	148.2	3.5677	207	3.1396
	33.7	3.98842	93.2	3.7728	148.3	3.5676	207.1	3.1388
	33.8	3.98837	93.2	3.7728	148.4	3.5674	207.5	3.1368
	33.8	3.98832	93.3	3.7725	148.6	3.5669	207.6	3.136
	33.8	3.98827	93.3	3.7723	148.7	3.5666	207.7	3.1355
	33.9	3.98822	93.5	3.7722	148.8	3.5665	208.1	3.1335
	33.9	3.98817	93.5	3.772	148.8	3.5663	208.2	3.1329
	33.9	3.98811	93.7	3.7719	148.9	3.5662	208.3	3.1323
	33.9	3.98806	93.7	3.7717	149.2	3.5655	208.4	3.1317
	33.9	3.98801	93.8	3.7715	149.3	3.5654	208.7	3.1301
	34	3.98796	93.9	3.7715	149.5	3.5649	208.8	3.1297
	34	3.98791	94	3.7712	149.6	3.5646	208.9	3.129
	34	3.98786	94.1	3.7712	149.7	3.5643	209	3.1284
	34.1	3.98781	94.1	3.7711	149.8	3.5641	209.2	3.1272
	34.1	3.98776	94.2	3.7711	149.9	3.564	209.4	3.1266
	34.1	3.98771	94.2	3.7709	150	3.5638	209.5	3.1261
	34.2	3.98765	94.4	3.7708	150.1	3.5635	209.6	3.1253
	34.2	3.9876	94.4	3.7706	150.1	3.5634	209.7	3.1248
	34.2	3.98755	94.5	3.7705	150.4	3.5627	209.8	3.1241
	34.3	3.9875	94.5	3.7705	150.5	3.5626	209.9	3.1234
	34.3	3.98745	94.6	3.7705	150.6	3.5623	210.1	3.1221
	34.3	3.9874	94.6	3.7703	150.7	3.5621	210.2	3.1214
	34.4	3.98735	94.7	3.7702	150.9	3.5615	210.4	3.1208
	34.4	3.9873	94.8	3.77	151	3.5614	210.6	3.1193
	34.4	3.98725	94.9	3.7697	151.1	3.5612	210.7	3.1186
	34.5	3.9872	95	3.7695	151.3	3.5606	211.1	3.1163
	34.5	3.98714	95	3.7695	151.4	3.5604	211.2	3.1157
	34.6	3.98709	95.1	3.7695	151.5	3.5603	211.3	3.1151
	34.6	3.98704	95.2	3.7692	151.6	3.5601	211.8	3.1124
	34.6	3.98699	95.2	3.7691	151.6	3.56	211.9	3.1118
	34.6	3.98694	95.4	3.7689	151.7	3.5598	212	3.111
	34.7	3.98689	95.4	3.7689	151.8	3.5596	212.1	3.1104
	34.7	3.98684	95.5	3.7688	151.9	3.5595	212.6	3.1078
	34.7	3.98679	95.6	3.7686	152.1	3.5589	212.7	3.107
	34.7	3.98674	95.7	3.7683	152.2	3.5587	213	3.1048
	34.8	3.98668	95.8	3.7681	152.3	3.5584	213.2	3.1042
	34.8	3.98663	96	3.768	152.3	3.5584	213.5	3.1021
	34.8	3.98658	96	3.7678	152.4	3.5581	213.7	3.1013
	34.9	3.98653	96.2	3.7675	152.7	3.5576	214	3.0988
	34.9	3.98648	96.3	3.7672	152.7	3.5573	214.1	3.0983
	34.9	3.98643	96.5	3.7671	152.8	3.5572	214.2	3.0977
	35	3.98638	96.5	3.7669	152.9	3.557	214.3	3.0971
	35	3.98633	96.6	3.7669	153	3.5569	214.4	3.0963
	35	3.98627	96.6	3.7667	153	3.5569	214.5	3.0957
	35	3.98622	96.7	3.7666	153.3	3.5561	215.1	3.0923
	35.1	3.98617	96.8	3.7666	153.4	3.5559	215.2	3.0915
	35.1	3.98612	96.8	3.7664	153.5	3.5558	215.3	3.0907
	35.1	3.98607	97	3.7663	153.5	3.5556	215.4	3.0901
	35.1	3.98602	97	3.7661	153.7	3.5553	215.7	3.0887
	35.2	3.98597	97.1	3.766	153.8	3.5552	215.8	3.0878
	35.2	3.98591	97.2	3.7658	153.8	3.555	215.9	3.087
	35.2	3.98586	97.3	3.7657	153.9	3.5547	216.3	3.085
	35.2	3.98581	97.3	3.7657	154	3.5545	216.4	3.0844
	35.3	3.98576	97.4	3.7655	154.1	3.5544	216.5	3.0836
	35.3	3.98571	97.5	3.7653	154.1	3.5542	216.6	3.083
	35.3	3.98566	97.5	3.7653	154.4	3.5538	216.9	3.0808
	35.4	3.98561	97.6	3.7652	154.7	3.5528	217	3.08
	35.4	3.98555	97.8	3.7649	154.8	3.5527	217.2	3.0793
	35.4	3.9855	97.8	3.7647	154.9	3.5525	217.5	3.0769
	35.4	3.98545	97.9	3.7647	155	3.5522	217.6	3.0762
	35.4	3.9854	98.1	3.7643	155.2	3.5519	218	3.0737
	35.5	3.98535	98.1	3.7643	155.2	3.5517	218.1	3.0731
	35.5	3.9853	98.2	3.764	155.3	3.5516	218.2	3.0725
	35.5	3.98525	98.3	3.764	155.4	3.5513	218.3	3.0718
	35.5	3.98519	98.4	3.7636	155.5	3.5511	218.7	3.0698
	35.6	3.98514	98.5	3.7636	155.5	3.5511	218.8	3.069
	35.6	3.98509	98.5	3.7636	155.6	3.551	219.1	3.0673
	35.6	3.98504	98.5	3.7635	155.9	3.5502	219.2	3.0666
	35.6	3.98499	98.7	3.7633	155.9	3.5502	219.3	3.0658
	35.7	3.98494	99	3.7627	156	3.5499	219.4	3.0649
	35.7	3.98489	99.2	3.7626	156.3	3.5493	219.7	3.0627
	35.7	3.98483	99.2	3.7626	156.4	3.5491	219.9	3.0618
	35.8	3.98478	99.3	3.7624	156.4	3.549	220	3.0613
	35.8	3.98473	99.4	3.7622	156.5	3.5486	220.1	3.0605
	35.8	3.98468	99.5	3.7621	156.8	3.548	220.2	3.0599
	35.8	3.98463	99.6	3.7618	156.9	3.5479	220.3	3.0591
	35.8	3.98458	99.7	3.7616	157	3.5477	220.6	3.0568
	35.9	3.98453	99.7	3.7615	157.1	3.5474	220.7	3.0559
	35.9	3.98447	99.8	3.7615	157.4	3.5468	220.8	3.0552
	36	3.98442	99.8	3.7615	157.5	3.5466	221	3.0546
	36	3.98437	99.9	3.7613	157.5	3.5463	221.2	3.0528
	36	3.98432	99.9	3.7612	157.6	3.5462	221.3	3.052
	36	3.98427	100	3.7612	157.9	3.5455	221.4	3.0514
	36	3.98422	100.2	3.7609	158	3.5454	221.5	3.0504
	36.1	3.98417	100.2	3.7607	158	3.5452	221.8	3.0486
	36.1	3.98411	100.2	3.7607	158.3	3.5446	221.9	3.048
	36.1	3.98406	100.3	3.7607	158.4	3.5445	222.2	3.0459
	36.1	3.98401	100.3	3.7605	158.5	3.5443	222.3	3.0452
	36.2	3.98396	100.4	3.7604	158.6	3.5437	222.4	3.0444
	36.2	3.98391	100.5	3.7602	158.7	3.5437	222.5	3.0438
	36.3	3.98386	100.6	3.7601	159.3	3.5421	222.6	3.043
	36.3	3.9838	100.6	3.7601	159.4	3.542	222.9	3.0413
	36.3	3.98375	100.8	3.7596	159.5	3.5418	223	3.0405
	36.3	3.9837	100.9	3.7596	159.6	3.5415	223.1	3.0397
	36.4	3.98365	101	3.7593	159.6	3.5414	223.4	3.0379
	36.4	3.9836	101.1	3.7593	159.9	3.5409	223.5	3.0371
	36.4	3.98355	101.1	3.759	160	3.5406	223.6	3.0362
	36.4	3.98349	101.2	3.7588	160	3.5406	223.8	3.0348
	36.4	3.98344	101.2	3.759	160.1	3.5403	223.9	3.034
	36.5	3.98339	101.3	3.7588	160.2	3.5403	224	3.0332
	36.5	3.98334	101.4	3.7587	160.3	3.54	224.1	3.0323
	36.5	3.98329	101.5	3.7585	160.3	3.5398	224.3	3.0315
	36.6	3.98324	101.5	3.7584	160.4	3.5395	224.5	3.0298
	36.6	3.98318	101.6	3.7584	160.9	3.5387	224.6	3.0287
	36.6	3.98313	101.7	3.7582	160.9	3.5383	224.9	3.0269
	36.6	3.98308	101.8	3.7581	161	3.5383	225	3.0261
	36.7	3.98303	101.8	3.7581	161.3	3.5376	225.1	3.0253
	36.7	3.98298	101.8	3.7579	161.4	3.5373	225.5	3.0228
	36.8	3.98293	102	3.7578	161.4	3.5373	225.6	3.0221
	36.8	3.98287	102	3.7576	161.7	3.5367	225.7	3.0215
	36.9	3.98282	102.1	3.7576	161.8	3.5364	225.8	3.0207
	36.9	3.98277	102.1	3.7574	162.2	3.5356	225.9	3.0199
	36.9	3.98272	102.2	3.7571	162.3	3.5353	226	3.0188
	37	3.98267	102.4	3.757	162.5	3.5347	226.3	3.017
	37	3.98262	102.5	3.7568	162.6	3.5345	226.4	3.016
	37	3.98256	102.5	3.7568	162.7	3.5342	226.5	3.0151
	37	3.98251	102.7	3.7565	162.8	3.5341	226.8	3.0134
	37.1	3.98246	102.8	3.7562	162.8	3.5339	226.9	3.0125
	37.1	3.98241	102.8	3.7562	163	3.5336	227	3.0117
	37.1	3.98236	102.9	3.7562	163.1	3.5333	227.1	3.0109
	37.2	3.98231	102.9	3.756	163.2	3.5331	227.3	3.0089
	37.2	3.98225	103	3.756	163.3	3.533	227.4	3.0081
	37.2	3.9822	103	3.7559	163.5	3.5324	227.6	3.0073
	37.2	3.98215	103.2	3.7556	163.6	3.5322	228.1	3.0033
	37.3	3.9821	103.2	3.7556	163.6	3.5321	228.2	3.0022
	37.4	3.98205	103.3	3.7554	163.7	3.5317	228.3	3.0015
	37.4	3.982	103.5	3.7551	163.8	3.5316	228.6	2.9991
	37.5	3.98194	103.5	3.755	163.9	3.5314	228.7	2.9982
	37.5	3.98189	103.7	3.7547	164.4	3.5304	228.8	2.9973
	37.5	3.98184	103.7	3.7547	164.5	3.53	228.9	2.9965
	37.5	3.98179	103.8	3.7545	164.6	3.5299	229.3	2.9937
	37.6	3.98174	103.9	3.7543	164.7	3.5294	229.4	2.9931
	37.6	3.98169	104	3.7542	164.8	3.5291	229.5	2.992
	37.6	3.98163	104	3.754	164.9	3.529	229.6	2.9912
	37.7	3.98158	104.1	3.754	165	3.5288	229.9	2.9894
	37.7	3.98153	104.1	3.7539	165.1	3.5286	230	2.9884
	37.7	3.98148	104.2	3.7539	165.1	3.5285	230.1	2.9875
	37.8	3.98143	104.3	3.7536	165.5	3.5277	230.2	2.9869
	37.8	3.98138	104.5	3.7533	165.5	3.5276	230.3	2.986
	37.8	3.98132	104.5	3.7533	165.6	3.5274	230.4	2.9849
	37.8	3.98127	104.6	3.7529	165.7	3.5273	230.6	2.983
	37.9	3.98122	104.7	3.7528	166.1	3.5262	230.7	2.9821
	37.9	3.98117	104.8	3.7526	166.2	3.526	230.9	2.9812
	37.9	3.98112	104.8	3.7526	166.2	3.5259	231.1	2.9791
	38	3.98107	104.9	3.7525	166.5	3.5252	231.2	2.9781
	38	3.98101	105	3.7523	166.6	3.5251	231.4	2.9771
	38	3.98096	105.1	3.7522	166.6	3.5249	231.6	2.9751
	38	3.98091	105.2	3.7522	166.7	3.5246	231.7	2.9742
	38.1	3.98086	105.2	3.7519	167	3.524	231.8	2.9732
	38.1	3.98081	105.3	3.7517	167.1	3.5238	231.9	2.9723
	38.1	3.98076	105.4	3.7517	167.1	3.5237	232	2.9717
	38.2	3.9807	105.4	3.7516	167.2	3.5235	232.1	2.9709
	38.2	3.98065	105.5	3.7514	167.3	3.5234	232.7	2.9663
	38.2	3.9806	105.6	3.7512	167.7	3.5224	232.8	2.9653
	38.3	3.98055	105.7	3.7509	167.8	3.5223	232.9	2.9643
	38.3	3.9805	105.9	3.7508	167.8	3.522	233	2.9632
	38.3	3.98044	105.9	3.7506	167.9	3.522	233.4	2.9601
	38.3	3.98039	106	3.7505	168	3.5217	233.8	2.9567
	38.4	3.98034	106.1	3.7505	168.4	3.5207	233.9	2.9557
	38.4	3.98029	106.1	3.7503	168.5	3.5206	234	2.9548
	38.4	3.98024	106.2	3.7502	168.7	3.52	234.3	2.9517
	38.4	3.98019	106.3	3.75	168.8	3.5198	234.4	2.9509
	38.5	3.98013	106.3	3.7498	168.9	3.5197	234.6	2.9497
	38.5	3.98008	106.5	3.7497	168.9	3.5193	234.7	2.9488
	38.5	3.98003	106.6	3.7494	169	3.5192	234.9	2.9463
	38.6	3.97998	106.7	3.7494	169.4	3.5183	235	2.9455
	38.6	3.97993	106.8	3.7491	169.5	3.5183	235.2	2.9446
	38.6	3.97987	106.8	3.7489	169.6	3.518	235.4	2.9424
	38.6	3.97982	106.8	3.7491	169.6	3.5178	235.5	2.9415
	38.6	3.97977	106.9	3.7489	170	3.5169	235.6	2.9404
	38.7	3.97972	107	3.7488	170.2	3.5162	235.7	2.9393
	38.7	3.97967	107	3.7488	170.3	3.5161	236	2.9368
	38.7	3.97962	107.2	3.7484	170.4	3.5158	236.1	2.9359
	38.8	3.97956	107.4	3.7481	170.7	3.5155	236.2	2.9348
	38.8	3.97951	107.4	3.748	170.7	3.5152	236.8	2.9298
	38.8	3.97946	107.8	3.7472	170.8	3.515	236.9	2.9288
	38.8	3.97941	107.9	3.7471	170.9	3.5147	237	2.9277
	38.9	3.97936	107.9	3.7471	171.1	3.5142	237.1	2.9266
	38.9	3.97931	108	3.7471	171.2	3.5141	237.2	2.9257
	38.9	3.97925	108.1	3.7467	171.3	3.5138	237.4	2.9232
	38.9	3.9792	108.2	3.7467	171.4	3.5136	237.5	2.9222
	39	3.97915	108.2	3.7466	171.4	3.5135	237.6	2.9212
	39	3.9791	108.3	3.7464	171.5	3.5135	237.8	2.9204
	39	3.97905	108.3	3.7463	171.7	3.5128	237.9	2.919
	39.1	3.97899	108.5	3.746	171.8	3.5127	238.1	2.9168
	39.1	3.97894	108.5	3.746	171.9	3.5125	238.4	2.9137
	39.1	3.97889	108.6	3.746	171.9	3.5124	238.5	2.9128
	39.1	3.97884	108.6	3.7458	172	3.5122	238.6	2.9116
	39.1	3.97879	108.7	3.7457	172.1	3.5119	238.8	2.9106
	39.2	3.97873	108.7	3.7457	172.3	3.5113	239.2	2.9063
	39.2	3.97868	108.8	3.7455	172.4	3.5111	239.3	2.905
	39.3	3.97863	108.8	3.7455	172.5	3.511	239.4	2.9041
	39.3	3.97858	108.8	3.7455	172.6	3.5107	239.5	2.9032
	39.3	3.97853	108.9	3.7453	172.9	3.51	239.6	2.9021
	39.3	3.97847	109	3.7452	172.9	3.5099	240	2.8984
	39.4	3.97842	109.1	3.745	173	3.5096	240.1	2.897
	39.4	3.97837	109.2	3.7447	173.1	3.5094	240.2	2.8961
	39.4	3.97832	109.2	3.7447	173.5	3.5085	240.5	2.8933
	39.5	3.97827	109.4	3.7444	173.6	3.5082	240.6	2.8923
	39.5	3.97822	109.4	3.7444	173.7	3.508	240.7	2.8911
	39.5	3.97816	109.5	3.7443	173.7	3.508	240.9	2.8885
	39.6	3.97811	110	3.7433	173.9	3.5076	241.1	2.8874
	39.7	3.97806	110	3.7433	174	3.5073	241.2	2.8861
	39.7	3.97801	110.1	3.7432	174.1	3.5071	241.3	2.8852
	39.8	3.97796	110.2	3.7432	174.1	3.5068	241.6	2.8815
	39.8	3.9779	110.2	3.7429	174.2	3.5066	241.7	2.8802
	39.9	3.97785	110.3	3.7429	174.7	3.5055	241.8	2.8792
	39.9	3.9778	110.4	3.7426	174.8	3.5055	241.9	2.8781
	39.9	3.97775	110.5	3.7424	174.8	3.5052	242.5	2.8723
	39.9	3.9777	110.6	3.7422	174.9	3.5051	242.6	2.8709
	40	3.97764	110.7	3.7421	175	3.5049	242.7	2.8697
	40	3.97759	110.7	3.7419	175.2	3.5042	243.1	2.8655
	40	3.97754	110.8	3.7419	175.3	3.504	243.2	2.8643
	40	3.97749	110.9	3.7416	175.5	3.5037	243.5	2.8613
	40	3.97744	110.9	3.7416	175.6	3.5034	243.6	2.8602
	40	3.97738	111	3.7415	175.7	3.5032	243.7	2.8588
	40.1	3.97733	111.1	3.7412	175.9	3.5026	244	2.8562
	40.1	3.97728	111.3	3.7409	176	3.5024	244.1	2.8547
	40.2	3.97723	111.4	3.7407	176.1	3.5021	244.2	2.8534
	40.2	3.97718	111.4	3.7407	176.2	3.502	244.5	2.8497
	40.2	3.97713	111.6	3.7404	176.2	3.5018	244.7	2.8485
	40.2	3.97707	111.6	3.7404	176.3	3.5015	244.8	2.8474
	40.2	3.97702	111.7	3.7401	176.4	3.5015	245.3	2.8413
	40.3	3.97697	111.8	3.7401	176.8	3.5006	245.6	2.8378
	40.3	3.97692	111.8	3.7399	176.9	3.5001	245.7	2.8365
	40.3	3.97687	111.9	3.7399	176.9	3.5001	246.1	2.8331
	40.3	3.97681	112	3.7398	177	3.4998	246.2	2.8317
	40.4	3.97676	112	3.7396	177.1	3.4998	246.3	2.8302
	40.4	3.97671	112.1	3.7395	177.1	3.4997	246.9	2.8238
	40.4	3.97666	112.2	3.7393	177.3	3.4992	247	2.8226
	40.4	3.97661	112.2	3.7391	177.4	3.4989	247.1	2.821
	40.5	3.97655	112.4	3.739	177.5	3.4987	247.7	2.8141
	40.5	3.9765	112.4	3.7388	177.7	3.4981	247.9	2.8105
	40.5	3.97645	112.5	3.7387	177.8	3.4978	248.1	2.8091
	40.5	3.9764	112.6	3.7385	177.9	3.4976	248.2	2.8078
	40.6	3.97635	112.6	3.7385	178	3.4975	248.3	2.806
	40.6	3.9763	112.7	3.7384	178.4	3.4964	248.5	2.8029
	40.6	3.97624	112.8	3.7382	178.5	3.4961	248.6	2.8015
	40.7	3.97619	112.8	3.7381	178.6	3.4961	248.7	2.8003
	40.7	3.97614	112.9	3.7381	178.7	3.4958	248.8	2.7989
	40.7	3.97609	113	3.7378	178.7	3.4956	249	2.7976
	40.8	3.97604	113.1	3.7378	178.8	3.4955	249.5	2.7903
	40.8	3.97599	113.1	3.7376	179	3.495	249.6	2.7891
	40.9	3.97593	113.2	3.7374	179.1	3.4947	249.7	2.7877
	40.9	3.97588	113.2	3.7374	179.2	3.4944	249.8	2.7863
	40.9	3.97583	113.3	3.7373	179.3	3.4941	250.4	2.7792
	40.9	3.97578	113.3	3.7371	179.4	3.4938	250.5	2.7773
	41	3.97573	113.3	3.7373	179.5	3.4938	250.8	2.7745
	41	3.97568	113.4	3.7371	179.6	3.4935	250.9	2.7724
	41	3.97563	113.4	3.737	179.6	3.4933	251.3	2.7674
	41	3.97557	113.5	3.7368	179.7	3.493	251.4	2.7655
	41.1	3.97552	113.6	3.7367	180	3.4924	251.7	2.7621
	41.1	3.97547	113.7	3.7365	180.3	3.4916	251.8	2.7607
	41.1	3.97542	113.7	3.7365	180.4	3.4914	251.9	2.7593
	41.1	3.97537	113.8	3.7362	180.4	3.4913	252	2.7576
	41.2	3.97532	114	3.736	180.5	3.4911	252.4	2.7516
	41.2	3.97526	114	3.736	180.6	3.4908	252.5	2.7496
	41.3	3.97521	114.1	3.7357	180.8	3.4904	252.7	2.7482
	41.3	3.97516	114.2	3.7356	180.9	3.4902	253.1	2.7417
	41.3	3.97511	114.3	3.7354	181	3.49	253.2	2.7396
	41.3	3.97506	114.3	3.7354	181.1	3.4896	253.6	2.7348
	41.4	3.97501	114.5	3.7351	181.2	3.4893	253.7	2.7331
	41.4	3.97495	114.6	3.735	181.3	3.4893	254.1	2.7283
	41.4	3.9749	114.6	3.735	181.4	3.489	254.2	2.7265
	41.5	3.97485	114.6	3.7348	181.6	3.4883	254.7	2.7175
	41.5	3.9748	114.7	3.7347	181.7	3.4882	254.9	2.7155
	41.5	3.97475	114.7	3.7347	181.8	3.488	255	2.7141
	41.6	3.97469	114.8	3.7345	181.9	3.4879	255.1	2.7125
	41.6	3.97464	115	3.7342	181.9	3.4877	255.2	2.7107
	41.7	3.97459	115	3.7342	182.1	3.4871	255.6	2.7037
	41.7	3.97454	115.2	3.7337	182.2	3.4869	255.8	2.7018
	41.7	3.97449	115.3	3.7337	182.3	3.4866	255.9	2.7003
	41.7	3.97444	115.4	3.7334	182.3	3.4866	256.1	2.6961
	41.8	3.97438	115.4	3.7334	182.4	3.4862	256.2	2.6942
	41.8	3.97433	115.5	3.7333	182.5	3.4862	256.3	2.6922
	41.8	3.97428	115.6	3.7331	182.7	3.4856	256.6	2.6883
	41.8	3.97423	115.6	3.7329	182.9	3.4852	256.7	2.6859
	41.9	3.97418	115.8	3.7328	183	3.4851	257.2	2.6781
	41.9	3.97412	115.9	3.7325	183	3.4848	257.3	2.6764
	41.9	3.97407	116	3.7323	183.1	3.4846	257.4	2.6744
	42	3.97402	116.1	3.7322	183.2	3.4845	257.5	2.6727
	42	3.97397	116.1	3.732	183.2	3.4843	257.6	2.671
	42	3.97392	116.2	3.7319	183.3	3.4842	258	2.6657
	42.1	3.97387	116.2	3.7319	183.6	3.4834	258.1	2.6637
	42.1	3.97381	116.4	3.7316	183.6	3.4834	258.2	2.6617
	42.1	3.97376	116.4	3.7316	183.7	3.4831	258.3	2.6598
	42.2	3.97371	116.6	3.7311	183.8	3.4829	258.4	2.658
	42.2	3.97366	116.7	3.7309	183.9	3.4828	258.6	2.6544
	42.2	3.97361	116.8	3.7308	183.9	3.4825	258.8	2.6521
	42.2	3.97355	116.9	3.7305	184	3.4823	258.9	2.6504
	42.2	3.9735	117	3.7305	184.2	3.4818	259.1	2.6466
	42.3	3.97345	117	3.7303	184.3	3.4815	259.2	2.6443
	42.3	3.9734	117.1	3.7303	184.4	3.4815	259.4	2.6425
	42.4	3.97335	117.1	3.7302	184.6	3.4807	259.7	2.6363
	42.4	3.9733	117.2	3.7302	184.7	3.4806	259.8	2.6347
	42.4	3.97324	117.3	3.73	184.8	3.4804	259.9	2.6327
	42.5	3.97319	117.3	3.7298	184.8	3.4803	260	2.6305
	42.5	3.97314	117.4	3.7297	185	3.4798	260.1	2.6285
	42.5	3.97309	117.5	3.7295	185.1	3.4797	260.4	2.6237
	42.6	3.97304	117.6	3.7295	185.2	3.4794	260.5	2.6217
	42.6	3.97298	117.6	3.7294	185.3	3.4792	260.6	2.6197
	42.6	3.97293	117.7	3.7291	185.3	3.479	260.7	2.6177
	42.6	3.97288	117.8	3.7289	185.6	3.4784	261.3	2.6077
	42.6	3.97283	118	3.7286	185.7	3.4781	261.4	2.6053
	42.7	3.97278	118	3.7286	185.7	3.478	261.8	2.5981
	42.7	3.97273	118.1	3.7283	185.8	3.4778	262.2	2.5911
	42.7	3.97267	118.2	3.7283	186.1	3.477	262.3	2.5894
	42.7	3.97262	118.2	3.7283	186.1	3.4769	262.6	2.5831
	42.8	3.97257	118.3	3.728	186.2	3.4767	262.7	2.5806
	42.8	3.97252	118.4	3.728	186.3	3.4766	262.8	2.5784
	42.8	3.97247	118.4	3.7278	186.4	3.4763	263	2.5763
	42.8	3.97241	118.5	3.7277	186.6	3.4756	263.5	2.5656
	42.9	3.97236	118.5	3.7275	186.7	3.4755	263.6	2.5628
	42.9	3.97231	118.6	3.7275	186.8	3.4753	263.7	2.5603
	42.9	3.97226	118.6	3.7274	186.8	3.4752	264.1	2.5539
	42.9	3.97221	118.7	3.7274	186.9	3.4749	264.2	2.5512
	43	3.97216	118.7	3.7272	187.2	3.4742	264.6	2.5437
	43	3.9721	118.9	3.7271	187.3	3.4741	264.7	2.5417
	43	3.97205	118.9	3.7269	187.3	3.4739	264.8	2.5394
	43	3.972	119.2	3.7264	187.4	3.4736	265	2.5352
	43.1	3.97195	119.2	3.7263	187.5	3.4735	265.3	2.5299
	43.1	3.9719	119.3	3.7263	187.6	3.4733	265.4	2.5279
	43.1	3.97185	119.3	3.7261	187.8	3.4727	265.5	2.5251
	43.1	3.97179	119.4	3.726	187.9	3.4725	266	2.5141
	43.2	3.97174	119.6	3.7255	188.2	3.4718	266.3	2.5082
	43.2	3.97169	119.7	3.7255	188.3	3.4716	266.5	2.5053
	43.2	3.97164	119.8	3.7252	188.4	3.4713	267	2.4927
	43.3	3.97159	119.9	3.725	188.4	3.4711	267.1	2.4909
	43.3	3.97153	120	3.7247	188.8	3.4702	267.2	2.4881
	43.3	3.97148	120.1	3.7246	188.9	3.4701	267.6	2.4802
	43.4	3.97143	120.2	3.7244	188.9	3.4697	267.7	2.4777
	43.4	3.97138	120.2	3.7244	189	3.4696	267.8	2.475
	43.4	3.97133	120.3	3.7244	189.3	3.469	268.6	2.4575
	43.4	3.97128	120.3	3.7243	189.3	3.4688	268.7	2.4547
	43.5	3.97122	120.3	3.7243	189.6	3.468	269.1	2.4459
	43.5	3.97117	120.4	3.7241	189.7	3.4679	269.5	2.4346
	43.5	3.97112	120.5	3.7238	189.8	3.4676	269.6	2.4323
	43.5	3.97107	120.7	3.7235	189.9	3.4674	269.8	2.4296
	43.6	3.97102	120.7	3.7235	190.3	3.4663	269.9	2.4276
	43.6	3.97097	120.9	3.7232	190.4	3.466	270.1	2.4214
	43.6	3.97091	120.9	3.7232	190.5	3.4659	270.2	2.4188
	43.7	3.97086	121	3.7229	190.5	3.4657	270.3	2.4161
	43.7	3.97081	121.1	3.7227	190.6	3.4654	270.4	2.4137
	43.7	3.97076	121.1	3.7227	190.7	3.4652	271	2.3996
	43.7	3.97071	121.2	3.7226	190.8	3.4651	271.1	2.3961
	43.7	3.97065	121.3	3.7224	190.9	3.4646	271.6	2.3848
	43.8	3.9706	121.3	3.7223	191	3.4645	271.7	2.3814
	43.8	3.97055	121.4	3.7223	191.2	3.464	272.1	2.3724
	43.8	3.9705	121.4	3.7221	191.3	3.4639	272.2	2.3699
	43.8	3.97045	121.6	3.7218	191.4	3.4635	272.3	2.367
	43.9	3.9704	121.7	3.7216	191.6	3.4631	272.4	2.3644
	43.9	3.97034	121.8	3.7215	191.6	3.4629	272.5	2.3614
	43.9	3.97029	121.8	3.7213	191.7	3.4626	272.8	2.3526
	43.9	3.97024	121.9	3.7213	191.8	3.4625	273	2.3487
	44	3.97019	122	3.721	191.8	3.4623	273.1	2.3453
	44	3.97014	122	3.721	191.9	3.462	273.7	2.3273
	44.1	3.97009	122.2	3.7209	192	3.4618	273.8	2.3233
	44.1	3.97003	122.3	3.7207	192.2	3.4612	274.1	2.3165
	44.1	3.96998	122.3	3.7205	192.3	3.4609	274.2	2.3129
	44.2	3.96993	122.4	3.7202	192.4	3.4608	274.3	2.3098
	44.2	3.96988	122.4	3.7204	192.5	3.4604	274.4	2.3069
	44.2	3.96983	122.6	3.7198	192.5	3.4604	274.8	2.2962
	44.3	3.96978	122.7	3.7198	192.8	3.4597	274.9	2.2934
	44.3	3.96972	122.7	3.7196	193.2	3.4587	275	2.2901
	44.3	3.96967	122.8	3.7196	193.2	3.4587	275.6	2.274
	44.3	3.96962	123	3.7192	193.3	3.4584	275.7	2.2707
	44.3	3.96957	123	3.719	193.4	3.4583	275.8	2.2675
	44.4	3.96952	123.1	3.719	193.5	3.458	276	2.2599
	44.4	3.96947	123.2	3.7187	193.5	3.4578	276.2	2.2562
	44.5	3.96941	123.2	3.7187	193.7	3.4575	276.3	2.2529
	44.5	3.96936	123.4	3.7184	193.8	3.4572	276.4	2.2495
	44.5	3.96931	123.4	3.7184	193.9	3.457	276.7	2.2385
	44.5	3.96926	123.5	3.7182	193.9	3.4569	276.8	2.2351
	44.6	3.96921	123.5	3.7182	194	3.4567	277	2.2314
	44.6	3.96916	123.6	3.7179	194.1	3.4566	277.2	2.2241
	44.6	3.9691	123.7	3.7179	194.1	3.4563	277.3	2.2205
	44.6	3.96905	123.7	3.7178	194.2	3.4561	277.4	2.2173
	44.7	3.969	123.8	3.7176	194.5	3.455	277.5	2.2137
	44.7	3.96895	123.9	3.7174	194.6	3.455	277.6	2.2103
	44.7	3.9689	124	3.7171	194.7	3.4547	278	2.1999
	44.7	3.96885	124	3.7173	195	3.4541	278.1	2.1963
	44.8	3.96879	124.1	3.717	195.2	3.4536	278.2	2.1925
	44.8	3.96874	124.1	3.717	195.3	3.4533	278.9	2.1715
	44.8	3.96869	124.2	3.717	195.4	3.4532	279	2.1677
	44.9	3.96864	124.2	3.7168	195.5	3.453	279.3	2.1593
	44.9	3.96859	124.3	3.7167	195.5	3.4528	279.4	2.1549
	44.9	3.96853	124.4	3.7165	195.9	3.4516	279.5	2.1509
	44.9	3.96848	124.5	3.7164	196	3.4515	279.9	2.1381
	45	3.96843	124.6	3.7162	196.1	3.4513	280	2.1351
	45	3.96838	124.6	3.7161	196.2	3.451	280.1	2.1312
	45	3.96833	124.8	3.7159	196.2	3.4508	280.5	2.1156
	45	3.96827	124.9	3.7156	196.4	3.4504	280.6	2.1115
	45	3.96822	125	3.7153	196.5	3.4502	281.2	2.0917
	45.1	3.96817	125.1	3.7151	196.6	3.4499	281.3	2.0877
	45.1	3.96812	125.1	3.7151	196.8	3.4493	281.4	2.0833
	45.2	3.96807	125.3	3.7148	196.9	3.449	281.8	2.0697
	45.2	3.96802	125.3	3.7148	197	3.4488	282.2	2.055
	45.2	3.96796	125.4	3.7145	197.1	3.4487	282.3	2.0506
	45.3	3.96791	125.4	3.7147	197.3	3.4479	282.4	2.0463
	45.3	3.96786	125.6	3.7142	197.4	3.4477	282.9	2.0294
	45.3	3.96781	125.6	3.714	197.5	3.4474	283	2.0252
	45.3	3.96775	125.7	3.714	197.6	3.4473	283.1	2.021
	45.4	3.9677	125.7	3.7137	197.6	3.4471	283.4	2.0111
	45.4	3.96765	125.8	3.7139	197.7	3.447	283.5	2.0072
	45.4	3.9676	125.8	3.7139	197.8	3.4468	283.6	2.0023
	45.5	3.96755	126	3.7136	198.1	3.4457	283.7	1.9998
	45.5	3.96749	126	3.7134	198.2	3.4456
	45.5	3.96744	126.1	3.7131	198.3	3.4453
	45.5	3.96739	126.2	3.7131	198.5	3.4448
	45.6	3.96734	126.3	3.713	198.6	3.4445
	45.6	3.96729	126.3	3.7128	198.7	3.4443
	45.6	3.96723	126.4	3.7126	199	3.4435
	45.6	3.96718	126.4	3.7125	199.1	3.4432
	45.7	3.96713	126.5	3.7123	199.1	3.4429
	45.7	3.96708	126.6	3.7122	199.2	3.4428
	45.7	3.96703	126.7	3.712	199.6	3.4417
	45.8	3.96697	126.8	3.712	199.7	3.4414
	45.8	3.96692	126.8	3.7119	200.1	3.4404
	45.8	3.96687	126.9	3.7117	200.2	3.4401
	45.8	3.96682	127	3.7116	200.5	3.4392
	45.8	3.96676	127	3.7116	200.6	3.4392
	45.9	3.96671	127.1	3.7114	200.9	3.4383
	45.9	3.96666	127.1	3.7112	201	3.438
	45.9	3.96661	127.2	3.7112	201.1	3.4378
	45.9	3.96656	127.2	3.7111	201.1	3.4377
	46	3.9665	127.3	3.7111	201.2	3.4375
	46	3.96645	127.3	3.7109	201.3	3.4373
	46	3.9664	127.4	3.7106	201.4	3.437
	46.1	3.96635	127.6	3.7105	201.4	3.4369
	46.1	3.9663	127.6	3.7102	201.5	3.4366
	46.1	3.96624	127.7	3.7102	201.6	3.4364
	46.2	3.96619	127.7	3.7102	201.8	3.4359
	46.2	3.96614	127.8	3.71	202.1	3.4349
	46.2	3.96609	127.9	3.7099	202.2	3.4346
	46.2	3.96604	127.9	3.7097	202.5	3.4339
	46.3	3.96598	128	3.7097	202.5	3.4338
	46.3	3.96593	128	3.7095	202.6	3.4336
	46.4	3.96588	128.1	3.7095	202.7	3.4335
	46.4	3.96583	128.1	3.7094	202.8	3.4332
	46.4	3.96578	128.3	3.7089	202.8	3.433
	46.4	3.96572	128.4	3.7089	203.1	3.4324
	46.5	3.96567	128.5	3.7086	203.2	3.4321
	46.5	3.96562	128.6	3.7086	203.2	3.4319
	46.5	3.96557	128.7	3.7083	203.3	3.4316
	46.5	3.96551	128.7	3.7083	203.4	3.4313
	46.6	3.96546	128.8	3.708	203.5	3.4311
	46.6	3.96541	129	3.7077	203.7	3.4305
	46.6	3.96536	129	3.7075	203.8	3.4302
	46.6	3.96531	129.2	3.7074	203.9	3.4301
	46.7	3.96525	129.2	3.7072	204.1	3.4294
	46.7	3.9652	129.2	3.7072	204.2	3.4291
	46.7	3.96515	129.3	3.7071	204.3	3.429
	46.8	3.9651	129.3	3.7071	204.4	3.4287
	46.8	3.96505	129.4	3.7069	204.4	3.4285
	46.8	3.96499	129.4	3.7068	204.8	3.4273
	46.8	3.96494	129.5	3.7068	204.9	3.427
	46.9	3.96489	129.6	3.7064	205	3.427
	46.9	3.96484	129.6	3.7064	205.1	3.4266
	46.9	3.96478	129.8	3.7061	205.3	3.426
	47	3.96473	129.8	3.7061	205.4	3.4259
	47	3.96468	129.9	3.706	205.5	3.4256
	47	3.96463	130.1	3.7055	205.7	3.4248
	47	3.96457	130.2	3.7054	205.8	3.4245
	47	3.96452	130.2	3.7054	205.9	3.4243
	47.1	3.96447	130.3	3.7054	206	3.424
	47.2	3.96442	130.5	3.7047	206	3.424
	47.2	3.96436	130.5	3.7046	206.3	3.4232
	47.2	3.96431	130.7	3.7046	206.4	3.4229
	47.3	3.96426	130.7	3.7044	206.6	3.4222
	47.3	3.96421	130.8	3.7041	206.7	3.4222
	47.3	3.96415	130.9	3.7041	206.8	3.4218
	47.3	3.9641	130.9	3.704	206.8	3.4215
	47.4	3.96405	131	3.7037	206.9	3.4214
	47.4	3.964	131.1	3.7037	207	3.4212
	47.4	3.96394	131.1	3.7037	207.3	3.4206
	47.4	3.96389	131.3	3.7032	207.5	3.4198
	47.5	3.96384	131.4	3.703	207.5	3.4195
	47.5	3.96379	131.4	3.703	207.6	3.4194
	47.5	3.96373	131.5	3.7029	207.7	3.4191
	47.6	3.96368	131.5	3.7027	207.8	3.4189
	47.6	3.96363	131.6	3.7027	207.8	3.4186
	47.6	3.96358	131.7	3.7024	208	3.4183
	47.6	3.96352	131.8	3.7023	208.1	3.4181
	47.6	3.96347	131.8	3.7023	208.2	3.4178
	47.7	3.96342	131.9	3.7021	208.2	3.4177
	47.7	3.96337	132	3.7018	208.4	3.417
	47.7	3.96331	132.1	3.7016	208.5	3.4169
	47.8	3.96326	132.1	3.7016	208.6	3.4167
	47.8	3.96321	132.2	3.7016	208.8	3.4161
	47.8	3.96316	132.2	3.7015	208.9	3.416
	47.8	3.9631	132.4	3.701	208.9	3.4155
	47.9	3.96305	132.7	3.7006	209.2	3.415
	47.9	3.963	132.8	3.7006	209.3	3.4147
	47.9	3.96295	132.9	3.7004	209.3	3.4146
	47.9	3.96289	133	3.7001	209.4	3.4144
	47.9	3.96284	133.1	3.6999	209.5	3.4139
	48	3.96279	133.1	3.6998	210	3.4124
	48	3.96274	133.2	3.6998	210.1	3.4122
	48	3.96268	133.2	3.6996	210.4	3.4116
	48	3.96263	133.3	3.6996	210.4	3.4113
	48.1	3.96258	133.3	3.6995	210.5	3.411
	48.1	3.96252	133.3	3.6995	210.6	3.4107
	48.1	3.96247	133.4	3.6993	210.9	3.4101
	48.1	3.96242	133.4	3.6993	210.9	3.4099
	48.2	3.96237	133.5	3.699	211	3.4098
	48.2	3.96231	133.6	3.699	211.1	3.4094
	48.2	3.96226	133.6	3.699	211.3	3.409
	48.3	3.96221	133.7	3.6985	211.3	3.4088
	48.3	3.96216	133.8	3.6985	211.4	3.4085
	48.3	3.9621	133.9	3.6984	211.5	3.4082
	48.3	3.96205	133.9	3.6982	211.6	3.4079
	48.3	3.962	134.1	3.6979	211.7	3.4079
	48.4	3.96195	134.1	3.6979	211.7	3.4076
	48.4	3.96189	134.2	3.6979	212	3.407
	48.5	3.96184	134.2	3.6978	212	3.4067
	48.5	3.96179	134.3	3.6976	212.1	3.4065
	48.5	3.96174	134.3	3.6976	212.2	3.4063
	48.5	3.96168	134.5	3.6971	212.5	3.4054
	48.6	3.96163	134.5	3.697	212.6	3.4053
	48.6	3.96158	134.8	3.6967	213	3.404
	48.6	3.96153	134.8	3.6965	213.1	3.4037
	48.6	3.96147	134.9	3.6962	213.2	3.4036
	48.6	3.96142	135	3.6962	213.6	3.4022
	48.7	3.96137	135.1	3.6959	213.7	3.402
	48.7	3.96131	135.2	3.6959	213.8	3.4018
	48.7	3.96126	135.3	3.6956	213.9	3.4015
	48.7	3.96121	135.4	3.6953	214	3.4014
	48.8	3.96116	135.4	3.6953	214.3	3.4003
	48.8	3.9611	135.6	3.695	214.4	3.4
	48.8	3.96105	135.6	3.6948	214.6	3.3995
	48.8	3.961	135.7	3.6948	214.7	3.3992
	48.9	3.96095	135.7	3.6948	215	3.3984
	48.9	3.96089	135.8	3.6945	215	3.3981
	48.9	3.96084	136	3.6942	215.1	3.398
	48.9	3.96079	136.1	3.694	215.2	3.3978
	49	3.96074	136.1	3.6939	215.5	3.3969
	49	3.96068	136.4	3.6934	215.6	3.3966
	49	3.96063	136.5	3.6931	215.7	3.3964
	49.1	3.96058	136.5	3.6933	215.7	3.3963
	49.1	3.96052	136.6	3.6931	215.8	3.3961
	49.1	3.96047	136.8	3.6928	215.9	3.3958
	49.2	3.96042	136.8	3.6926	216	3.3955
	49.2	3.96037	136.9	3.6923	216.1	3.395
	49.2	3.96031	137	3.6923	216.2	3.3949
	49.3	3.96026	137	3.6922	216.3	3.3946
	49.3	3.96021	137.1	3.692	216.4	3.3944
	49.3	3.96016	137.2	3.6919	216.6	3.3936
	49.4	3.9601	137.2	3.6919	216.7	3.3933
	49.4	3.96005	137.3	3.6917	216.8	3.393
	49.4	3.96	137.5	3.6913	216.9	3.393
	49.4	3.95995	137.5	3.6913	216.9	3.3927
	49.5	3.95989	137.6	3.6911	217.1	3.3922
	49.5	3.95984	137.6	3.6911	217.2	3.3922
	49.5	3.95979	137.7	3.6909	217.3	3.3919
	49.5	3.95973	137.7	3.6908	217.4	3.3916
	49.6	3.95968	137.8	3.6906	217.4	3.3916
	49.6	3.95963	137.9	3.6905	217.9	3.3901
	49.6	3.95958	138	3.6903	217.9	3.3898
	49.6	3.95952	138.1	3.6902	218	3.3896
	49.7	3.95947	138.1	3.69	218.4	3.3885
	49.7	3.95942	138.3	3.6897	218.4	3.3884
	49.7	3.95937	138.4	3.6895	218.5	3.3881
	49.7	3.95931	138.4	3.6894	218.6	3.3879
	49.8	3.95926	138.7	3.6889	218.7	3.3879
	49.8	3.95921	138.8	3.6888	218.7	3.3877
	49.8	3.95916	138.8	3.6888	218.8	3.3874
	49.8	3.9591	138.8	3.6886	218.9	3.3873
	49.9	3.95905	138.9	3.6886	218.9	3.387
	49.9	3.959	138.9	3.6885	219	3.3868
	49.9	3.95895	139.1	3.6882	219.3	3.386
	50	3.95889	139.3	3.6878	219.3	3.3857
	50	3.95884	139.3	3.6877	219.4	3.3856
	50	3.95879	139.4	3.6875	219.5	3.3853
	50	3.95873	139.5	3.6872	219.8	3.3846
	50.1	3.95868	139.5	3.6872	219.8	3.3845
	50.1	3.95863	139.7	3.6871	219.9	3.3842
	50.2	3.95858	139.8	3.6868	220	3.384
	50.2	3.95852	139.8	3.6866	220.1	3.3837
	50.2	3.95847	139.9	3.6868	220.2	3.3831
	50.2	3.95842	140	3.6863	220.3	3.3829
	50.3	3.95837	140	3.6863	220.4	3.3826
	50.3	3.95831	140.1	3.6861	220.5	3.3825
	50.4	3.95826	140.1	3.6861	220.8	3.3814
	50.4	3.95821	140.2	3.6858	220.9	3.3812
	50.4	3.95816	140.3	3.6857	221	3.3809
	50.5	3.9581	140.4	3.6857	221.2	3.3801
	50.5	3.95805	140.4	3.6857	221.3	3.38
	50.5	3.958	140.5	3.6852	221.4	3.3797
	50.5	3.95795	140.6	3.6852	221.4	3.3795
	50.6	3.95789	140.6	3.6851	221.5	3.3792
	50.6	3.95784	140.9	3.6846	221.8	3.3783
	50.6	3.95779	140.9	3.6846	221.9	3.378
	50.7	3.95774	141	3.6846	222.1	3.3774
	50.7	3.95768	141	3.6843	222.2	3.3772
	50.7	3.95763	141.1	3.6843	222.3	3.377
	50.8	3.95758	141.1	3.6841	222.3	3.3767
	50.8	3.95753	141.2	3.684	222.4	3.3764
	50.8	3.95747	141.3	3.6837	222.5	3.3763
	50.9	3.95742	141.5	3.6832	222.6	3.3761
	50.9	3.95737	141.7	3.683	222.6	3.3758
	51	3.95732	141.7	3.683	223	3.3746
	51	3.95726	141.9	3.6827	223.1	3.3744
	51	3.95721	141.9	3.6824	223.2	3.3741
	51.1	3.95716	142	3.6824	223.4	3.3736
	51.1	3.95711	142	3.6824	223.4	3.3735
	51.1	3.95705	142	3.6823	223.5	3.373
	51.1	3.957	142.1	3.6823	223.6	3.3727
	51.1	3.95695	142.1	3.6821	223.8	3.3724
	51.2	3.9569	142.3	3.682	223.9	3.3721
	51.2	3.95684	142.4	3.6816	223.9	3.3719
	51.2	3.95679	142.4	3.6816	224	3.3718
	51.2	3.95674	142.5	3.6813	224.3	3.3707
	51.3	3.95669	142.6	3.6812	224.3	3.3705
	51.3	3.95663	142.8	3.6807	224.4	3.3702
	51.3	3.95658	142.8	3.6806	224.5	3.3699
	51.4	3.95653	142.9	3.6807	224.9	3.369
	51.4	3.95648	142.9	3.6806	225	3.3685
	51.4	3.95642	143	3.6806	225.1	3.3684
	51.4	3.95637	143	3.6804	225.4	3.3674
	51.4	3.95632	143.1	3.6802	225.5	3.3671
	51.5	3.95626	143.1	3.6801	225.5	3.367
	51.5	3.95621	143.2	3.6801	225.6	3.3668
	51.5	3.95616	143.4	3.6796	225.7	3.3664
	51.6	3.95611	143.5	3.6795	225.9	3.3657
	51.6	3.95605	143.5	3.6793	226	3.3654
	51.7	3.956	143.6	3.6792	226.1	3.3653
	51.7	3.95595	143.7	3.679	226.2	3.365
	51.7	3.95589	143.9	3.6787	226.2	3.3648
	51.7	3.95584	144	3.6784	226.3	3.3645
	51.8	3.95579	144	3.6784	226.6	3.3637
	51.9	3.95574	144.2	3.6779	226.6	3.3634
	51.9	3.95568	144.3	3.6779	226.7	3.3633
	52	3.95563	144.3	3.6779	226.8	3.3629
	52	3.95558	144.3	3.6776	226.9	3.3628
	52	3.95553	144.5	3.6775	227.1	3.362
	52	3.95547	144.6	3.6771	227.2	3.3617
	52.1	3.95542	144.6	3.6771	227.5	3.3608
	52.2	3.95537	144.7	3.677	227.5	3.3605
	52.2	3.95531	144.8	3.6768	227.6	3.3603
	52.3	3.95526	144.9	3.6767	228	3.3592
	52.3	3.95521	145	3.6765	228.1	3.3589
	52.4	3.95515	145	3.6764	228.5	3.3578
	52.4	3.9551	145.2	3.6761	228.6	3.3575
	52.4	3.95505	145.2	3.6759	228.7	3.3574
	52.4	3.955	145.3	3.6759	229	3.3563
	52.5	3.95494	145.5	3.6754	229.1	3.3561
	52.5	3.95489	145.5	3.6754	229.1	3.3558
	52.5	3.95484	145.7	3.6751	229.2	3.3557
	52.5	3.95478	145.8	3.6748	229.3	3.3553
	52.6	3.95473	145.8	3.6748	229.4	3.355
	52.6	3.95468	145.9	3.6747	229.4	3.3549
	52.6	3.95463	146	3.6745	229.7	3.3541
	52.7	3.95457	146	3.6744	229.8	3.3536
	52.7	3.95452	146.1	3.6742	229.8	3.3535
	52.8	3.95447	146.1	3.6742	229.9	3.3533
	52.8	3.95441	146.3	3.6739	230	3.353
	52.8	3.95436	146.3	3.6739	230.2	3.3526
	52.8	3.95431	146.4	3.6737	230.3	3.3521
	52.9	3.95426	146.4	3.6736	230.3	3.3521
	52.9	3.9542	146.6	3.6733	230.4	3.3518
	52.9	3.95415	146.6	3.6731	230.7	3.3508
	53	3.9541	146.7	3.6731	230.7	3.3505
	53	3.95404	146.7	3.673	230.8	3.3502
	53.1	3.95399	146.8	3.673	230.9	3.3502
	53.1	3.95394	146.8	3.6728	230.9	3.3499
	53.2	3.95389	146.9	3.6727	231	3.3498
	53.2	3.95383	147	3.6725	231.1	3.3495
	53.2	3.95378	147.1	3.6723	231.2	3.3493
	53.3	3.95373	147.1	3.672	231.2	3.349
	53.3	3.95368	147.2	3.6719	231.5	3.3482
	53.3	3.95362	147.3	3.6719	231.6	3.3477
	53.3	3.95357	147.4	3.6716	231.7	3.3476
	53.4	3.95352	147.5	3.6714	231.8	3.347
	53.4	3.95346	147.5	3.6714	231.9	3.3467
	53.5	3.95341	147.6	3.6713	232	3.3465
	53.5	3.95336	147.8	3.6708	232.1	3.346
	53.5	3.95331	147.8	3.6708	232.1	3.346
	53.6	3.95325	147.9	3.6705	232.5	3.345
	53.6	3.9532	148	3.6703	232.5	3.3446
	53.6	3.95315	148.1	3.6702	232.6	3.3445
	53.7	3.9531	148.2	3.67	232.7	3.3442
	53.7	3.95304	148.3	3.6699	232.8	3.344
	53.7	3.95299	148.3	3.6699	232.8	3.3437
	53.8	3.95294	148.4	3.6697	232.9	3.3436
	53.8	3.95289	148.4	3.6695	233	3.3433
	53.8	3.95283	148.5	3.6695	233	3.3429
	53.9	3.95278	148.7	3.6691	233.3	3.3422
	53.9	3.95273	148.7	3.6689	233.4	3.342
	53.9	3.95268	148.8	3.6689	233.4	3.3417
	53.9	3.95262	148.8	3.6688	233.5	3.3415
	53.9	3.95257	148.8	3.6688	233.6	3.3412
	54	3.95252	148.9	3.6686	233.9	3.3405
	54	3.95247	149	3.6685	233.9	3.3402
	54	3.95241	149	3.6683	234	3.3398
	54	3.95236	149.1	3.6682	234.1	3.3397
	54.1	3.95231	149.2	3.668	234.6	3.3383
	54.1	3.95226	149.4	3.6677	234.6	3.338
	54.2	3.9522	149.4	3.6675	234.7	3.3377
	54.2	3.95215	149.5	3.6674	235.1	3.3364
	54.3	3.9521	149.6	3.6672	235.2	3.3361
	54.3	3.95204	149.6	3.6671	235.5	3.335
	54.3	3.95199	149.7	3.6671	235.6	3.3347
	54.3	3.95194	149.7	3.6669	235.9	3.334
	54.4	3.95189	149.8	3.6668	235.9	3.3336
	54.4	3.95183	149.9	3.6666	236	3.3335
	54.4	3.95178	150	3.6663	236.1	3.3332
	54.4	3.95173	150.1	3.6661	236.2	3.3329
	54.4	3.95168	150.2	3.666	236.4	3.3321
	54.5	3.95162	150.3	3.6658	236.5	3.3318
	54.5	3.95157	150.3	3.6657	236.6	3.3315
	54.5	3.95152	150.5	3.6652	236.7	3.3313
	54.6	3.95146	150.7	3.6649	237	3.3304
	54.6	3.95141	150.9	3.6646	237	3.3302
	54.7	3.95136	150.9	3.6646	237.1	3.3299
	54.7	3.95131	151	3.6643	237.2	3.3296
	54.7	3.95125	151.1	3.6643	237.5	3.3288
	54.8	3.9512	151.1	3.6641	237.5	3.3284
	54.8	3.95115	151.2	3.664	237.6	3.3282
	54.8	3.95109	151.3	3.6638	237.9	3.3273
	54.9	3.95104	151.4	3.6635	238	3.327
	54.9	3.95099	151.5	3.6633	238.1	3.3268
	54.9	3.95094	151.6	3.663	238.2	3.3265
	55	3.95088	151.7	3.663	238.2	3.3264
	55	3.95083	151.7	3.663	238.3	3.326
	55	3.95078	151.8	3.6629	238.4	3.3257
	55.1	3.95072	151.8	3.6627	238.8	3.3243
	55.1	3.95067	152	3.6623	238.9	3.324
	55.2	3.95062	152.2	3.662	239	3.3239
	55.2	3.95056	152.2	3.662	239.2	3.3229
	55.2	3.95051	152.3	3.6618	239.3	3.3226
	55.3	3.95046	152.3	3.6616	239.4	3.3225
	55.3	3.95041	152.5	3.6613	239.4	3.3222
	55.3	3.95035	152.5	3.6613	239.7	3.3212
	55.3	3.9503	152.6	3.661	239.8	3.3209
	55.4	3.95025	152.7	3.661	239.8	3.3208
	55.4	3.95019	152.7	3.6609	240.2	3.3192
	55.5	3.95014	152.8	3.6609	240.3	3.3191
	55.5	3.95009	152.9	3.6606	240.4	3.3189
	55.5	3.95003	152.9	3.6606	240.5	3.3186
	55.6	3.94998	153	3.6604	240.5	3.3183
	55.6	3.94993	153	3.6604	240.6	3.3181
	55.6	3.94988	153.1	3.6601	240.9	3.3172
	55.6	3.94982	153.1	3.6601	240.9	3.3169
	55.7	3.94977	153.2	3.6599	241	3.3166
	55.7	3.94972	153.3	3.6596	241.4	3.3154
	55.8	3.94966	153.3	3.6596	241.4	3.315
	55.8	3.94961	153.5	3.6593	241.5	3.3149
	55.8	3.94956	153.5	3.6593	241.6	3.3146
	55.8	3.9495	153.6	3.659	241.7	3.3144
	55.8	3.94945	153.8	3.6589	241.7	3.3141
	55.9	3.9494	153.8	3.6587	241.8	3.314
	55.9	3.94935	154	3.6582	242.1	3.3129
	55.9	3.94929	154	3.6582	242.2	3.3127
	55.9	3.94924	154.1	3.6581	242.3	3.3123
	56	3.94919	154.1	3.6579	242.3	3.3123
	56	3.94913	154.4	3.6576	242.6	3.3113
	56.1	3.94908	154.4	3.6575	242.7	3.3109
	56.1	3.94903	154.6	3.657	242.9	3.3104
	56.2	3.94898	154.7	3.6568	243	3.3101
	56.2	3.94892	154.8	3.6567	243	3.3099
	56.2	3.94887	154.9	3.6565	243.1	3.3096
	56.2	3.94882	154.9	3.6565	243.2	3.3093
	56.2	3.94876	155	3.6562	243.5	3.3082
	56.3	3.94871	155.1	3.6561	243.6	3.3079
	56.3	3.94866	155.1	3.6561	243.8	3.3071
	56.4	3.9486	155.3	3.6558	243.9	3.3068
	56.4	3.94855	155.3	3.6556	244	3.3065
	56.4	3.9485	155.4	3.6556	244.1	3.3062
	56.4	3.94845	155.4	3.6554	244.1	3.3059
	56.4	3.94839	155.5	3.6553	244.2	3.3057
	56.4	3.94834	155.6	3.655	244.5	3.3047
	56.5	3.94829	155.7	3.6548	244.6	3.3045
	56.5	3.94823	155.8	3.6547	244.6	3.3042
	56.6	3.94818	155.8	3.6545	244.7	3.3039
	56.6	3.94813	156	3.6544	245	3.3031
	56.6	3.94807	156.1	3.654	245.1	3.3028
	56.6	3.94802	156.2	3.6537	245.1	3.3025
	56.7	3.94797	156.3	3.6537	245.2	3.3023
	56.8	3.94791	156.3	3.6537	245.3	3.3019
	56.8	3.94786	156.6	3.6531	245.5	3.3009
	56.8	3.94781	156.7	3.653	245.6	3.3009
	56.9	3.94775	156.8	3.6527	245.7	3.3006
	56.9	3.9477	156.8	3.6527	245.7	3.3005
	56.9	3.94765	157	3.6522	246	3.2994
	57	3.94759	157.1	3.652	246.1	3.2991
	57	3.94754	157.2	3.652	246.2	3.2988
	57	3.94749	157.6	3.6511	246.4	3.2978
	57	3.94743	158	3.6503	246.5	3.2975
	57	3.94738	158	3.6502	246.6	3.2972
	57.1	3.94733	158.1	3.65	246.6	3.2969
	57.1	3.94727	158.3	3.6496	246.7	3.2966
	57.1	3.94722	158.4	3.6496	246.8	3.2964
	57.1	3.94717	158.5	3.6494	247.1	3.2954
	57.2	3.94711	158.7	3.6489	247.2	3.295
	57.2	3.94706	158.7	3.6488	247.4	3.2944
	57.3	3.94701	158.8	3.6488	247.5	3.2941
	57.3	3.94695	158.8	3.6486	247.6	3.2938
	57.3	3.9469	158.8	3.6485	247.6	3.2935
	57.4	3.94685	158.9	3.6483	247.7	3.2932
	57.4	3.94679	159	3.6483	247.8	3.2926
	57.4	3.94674	159.1	3.6482	248.3	3.291
	57.4	3.94669	159.1	3.6482	248.4	3.2907
	57.4	3.94663	159.2	3.6478	248.5	3.2902
	57.5	3.94658	159.3	3.6477	248.5	3.2901
	57.5	3.94653	159.4	3.6477	248.6	3.2899
	57.6	3.94647	159.4	3.6474	248.9	3.289
	57.6	3.94642	159.5	3.6474	248.9	3.2888
	57.7	3.94637	159.5	3.6472	249	3.2887
	57.7	3.94631	159.6	3.6471	249.1	3.2884
	57.7	3.94626	159.7	3.6469	249.3	3.2878
	57.8	3.94621	159.8	3.6466	249.4	3.2873
	57.8	3.94615	159.9	3.6466	249.4	3.2871
	57.8	3.9461	159.9	3.6465	249.5	3.2867
	57.8	3.94605	160	3.6463	249.8	3.2856
	57.9	3.94599	160	3.6461	249.9	3.2853
	57.9	3.94594	160.1	3.6461	250	3.2851
	57.9	3.94589	160.1	3.646	250	3.2848
	58	3.94583	160.3	3.6455	250.1	3.2845
	58	3.94578	160.5	3.6452	250.2	3.2842
	58	3.94573	160.6	3.6451	250.3	3.284
	58.1	3.94567	160.7	3.6449	250.3	3.2837
	58.1	3.94562	160.8	3.6446	250.4	3.2834
	58.1	3.94557	160.8	3.6446	250.5	3.2831
	58.2	3.94551	160.9	3.6444	250.7	3.2823
	58.2	3.94546	160.9	3.6444	250.7	3.2822
	58.2	3.94541	161	3.6443	250.8	3.2819
	58.3	3.94535	161	3.6443	250.9	3.2816
	58.3	3.9453	161.1	3.6441	251.1	3.2808
	58.3	3.94525	161.2	3.6438	251.2	3.2805
	58.3	3.94519	161.4	3.6435	251.2	3.2802
	58.4	3.94514	161.4	3.6435	251.6	3.2789
	58.4	3.94509	161.5	3.6432	251.6	3.2788
	58.4	3.94503	161.5	3.643	251.7	3.2785
	58.5	3.94498	161.6	3.643	251.8	3.2781
	58.5	3.94493	161.6	3.643	251.8	3.278
	58.5	3.94487	161.8	3.6427	251.9	3.2775
	58.5	3.94482	162	3.6423	252	3.2772
	58.6	3.94477	162.1	3.6421	252.1	3.2769
	58.6	3.94471	162.2	3.6416	252.1	3.2766
	58.6	3.94466	162.3	3.6416	252.2	3.2764
	58.7	3.94461	162.3	3.6415	252.3	3.2763
	58.7	3.94455	162.4	3.6415	252.5	3.2754
	58.7	3.9445	162.5	3.6413	252.6	3.275
	58.7	3.94445	162.6	3.6409	253	3.2737
	58.8	3.94439	162.7	3.6407	253	3.2735
	58.8	3.94434	162.8	3.6406	253.1	3.2732
	58.8	3.94429	162.8	3.6404	253.5	3.2718
	58.9	3.94423	163	3.6403	253.6	3.2715
	58.9	3.94418	163.1	3.6399	253.6	3.2712
	58.9	3.94413	163.2	3.6398	253.7	3.2707
	58.9	3.94407	163.2	3.6396	253.8	3.2706
	59	3.94402	163.4	3.6393	253.9	3.2702
	59	3.94396	163.4	3.6393	253.9	3.2699
	59	3.94391	163.5	3.6392	254	3.2698
	59	3.94386	163.5	3.639	254.4	3.2685
	59	3.9438	163.6	3.6392	254.4	3.2681
	59.1	3.94375	163.7	3.6389	254.7	3.2671
	59.1	3.9437	163.8	3.6387	254.8	3.2668
	59.1	3.94364	163.9	3.6384	254.8	3.2665
	59.2	3.94359	164	3.6382	254.9	3.2662
	59.2	3.94354	164.1	3.6379	255.1	3.2656
	59.2	3.94348	164.2	3.6379	255.2	3.2651
	59.3	3.94343	164.2	3.6378	255.3	3.2648
	59.3	3.94337	164.3	3.6376	255.3	3.2645
	59.3	3.94332	164.6	3.6372	255.4	3.2644
	59.4	3.94327	164.6	3.637	255.5	3.264
	59.4	3.94321	164.8	3.6365	255.5	3.2639
	59.4	3.94316	164.9	3.6365	255.7	3.263
	59.4	3.94311	165	3.6362	255.9	3.2622
	59.5	3.94305	165.1	3.6361	256	3.2619
	59.5	3.943	165.1	3.6359	256.4	3.2606
	59.5	3.94294	165.2	3.6358	256.5	3.2602
	59.5	3.94289	165.2	3.6356	256.7	3.2592
	59.6	3.94284	165.3	3.6354	256.8	3.2589
	59.6	3.94278	165.4	3.6354	256.9	3.2585
	59.6	3.94273	165.4	3.6353	256.9	3.2582
	59.6	3.94267	165.5	3.6351	257	3.2578
	59.7	3.94262	165.5	3.6351	257.5	3.2561
	59.7	3.94257	165.6	3.6351	257.5	3.2558
	59.8	3.94251	165.6	3.6348	257.6	3.2555
	59.8	3.94246	165.7	3.6348	257.9	3.2544
	59.8	3.94241	165.7	3.6348	258	3.2541
	59.9	3.94235	165.9	3.6344	258.3	3.2529
	59.9	3.9423	165.9	3.6342	258.4	3.2527
	59.9	3.94224	166	3.6342	258.5	3.2523
	60	3.94219	166.1	3.6339	258.5	3.252
	60.1	3.94214	166.1	3.6337	258.9	3.2506
	60.1	3.94208	166.2	3.6336	259	3.2502
	60.2	3.94203	166.4	3.6331	259.1	3.2499
	60.2	3.94197	166.5	3.6331	259.2	3.2495
[truncated: 10,339 more rows]
